# Supplementary material for: Identification of Genes With Enriched Expression in Early Developing Mouse Cone Photoreceptors
Source: Invest Ophthalmol Vis Sci. 2019 Jul;60(8):2787–99. doi: 10.1167/iovs.19-26951 (PMC6607928; doi:10.1167/iovs.19-26951)
Supplement: Supplementary File S1 [file iovs-60-07-32_file_S1.xlsx]

## Sheet: All_Cluster_Markers
gene	p_val	avg_logFC	pct.1	pct.2	p_val_adj	cluster	gene
Gngt2	0	1.35331	0.847	0.251	0	ConePR1	Gngt2
Pdc	0	1.3495	0.797	0.2	0	ConePR1	Pdc
Rpgrip1	0	1.25776	0.71	0.171	0	ConePR1	Rpgrip1
Gnb3	0	1.24192	0.775	0.224	0	ConePR1	Gnb3
Pgc	0	1.20626	0.606	0.119	0	ConePR1	Pgc
Nnat	0	1.18146	0.991	0.957	0	ConePR1	Nnat
Thrb	0	1.17659	0.777	0.245	0	ConePR1	Thrb
Qsox1	0	1.05313	0.84	0.455	0	ConePR1	Qsox1
Rbp4	0	1.01659	0.554	0.135	0	ConePR1	Rbp4
Chgb	0	0.971185	0.752	0.35	0	ConePR1	Chgb
Mfap4	0	0.962562	0.754	0.37	0	ConePR1	Mfap4
Otx2	0	0.945422	0.862	0.381	0	ConePR1	Otx2
Dnaic1	0	0.927982	0.525	0.127	0	ConePR1	Dnaic1
Samsn1	0	0.895026	0.548	0.134	0	ConePR1	Samsn1
Atp1b2	0	0.889393	0.67	0.303	0	ConePR1	Atp1b2
Cplx2	0	0.845679	0.777	0.434	0	ConePR1	Cplx2
Ypel3	0	0.827989	0.931	0.801	0	ConePR1	Ypel3
Crx	0	0.794204	0.794	0.281	0	ConePR1	Crx
Rsrp1	0	0.747479	0.964	0.926	0	ConePR1	Rsrp1
Malat1	0	0.614361	1	0.998	0	ConePR1	Malat1
Son	0	0.612824	0.989	0.973	0	ConePR1	Son
Nap1l1	0	0.601961	0.991	0.979	0	ConePR1	Nap1l1
Cdhr1	3.03903e-307	0.793108	0.588	0.19	5.25356e-303	ConePR1	Cdhr1
Tmem215	2.62167e-302	0.872668	0.434	0.091	4.53208e-298	ConePR1	Tmem215
Neurod1	1.3244e-299	0.763256	0.843	0.441	2.28949e-295	ConePR1	Neurod1
Glo1	1.29468e-298	0.654602	0.936	0.848	2.23811e-294	ConePR1	Glo1
Nfib	1.25711e-297	0.860385	0.515	0.164	2.17317e-293	ConePR1	Nfib
Tle1	6.61316e-297	0.808748	0.793	0.567	1.14322e-292	ConePR1	Tle1
Kcnab1	1.87204e-295	0.769991	0.453	0.11	3.23619e-291	ConePR1	Kcnab1
Arhgap31	4.33584e-294	0.857404	0.491	0.145	7.49537e-290	ConePR1	Arhgap31
Rbp3	7.4349e-292	0.776816	0.429	0.097	1.28527e-287	ConePR1	Rbp3
Platr17	3.28184e-289	0.759051	0.567	0.188	5.67332e-285	ConePR1	Platr17
Lypd1	2.82616e-288	0.876274	0.581	0.183	4.88557e-284	ConePR1	Lypd1
Unc119	4.14287e-287	0.707413	0.867	0.633	7.16179e-283	ConePR1	Unc119
Cltb	2.11281e-274	0.750801	0.808	0.54	3.65241e-270	ConePR1	Cltb
Pcbp4	7.84847e-274	0.580942	0.974	0.948	1.35676e-269	ConePR1	Pcbp4
Meis2	3.39502e-267	0.667714	0.77	0.357	5.86897e-263	ConePR1	Meis2
Pgm2	1.1381e-266	0.770501	0.676	0.355	1.96743e-262	ConePR1	Pgm2
Shisa2	6.26525e-264	0.781585	0.722	0.409	1.08307e-259	ConePR1	Shisa2
Cplx3	1.06093e-261	0.747111	0.594	0.228	1.83402e-257	ConePR1	Cplx3
Prdm1	4.3332e-259	0.726618	0.6	0.235	7.49079e-255	ConePR1	Prdm1
Amer2	1.18351e-258	0.754565	0.822	0.623	2.04594e-254	ConePR1	Amer2
Tulp1	1.56801e-257	0.793137	0.483	0.157	2.71062e-253	ConePR1	Tulp1
Gpx4	3.00381e-256	0.47153	0.99	0.982	5.19269e-252	ConePR1	Gpx4
Apbb1	8.08758e-256	0.721568	0.821	0.65	1.3981e-251	ConePR1	Apbb1
Neurod4	1.53849e-250	0.725336	0.643	0.262	2.65959e-246	ConePR1	Neurod4
Grina	4.72484e-250	0.711583	0.783	0.55	8.16783e-246	ConePR1	Grina
Snap25	1.09872e-247	0.722543	0.722	0.42	1.89937e-243	ConePR1	Snap25
Meg3	5.30282e-246	1.10197	0.765	0.522	9.16699e-242	ConePR1	Meg3
Rraga	3.58236e-245	0.828779	0.755	0.587	6.19282e-241	ConePR1	Rraga
Ctsf	2.92999e-243	0.704006	0.685	0.37	5.06507e-239	ConePR1	Ctsf
Higd2a	3.76068e-243	0.589199	0.913	0.842	6.50109e-239	ConePR1	Higd2a
Cntn1	3.53281e-242	0.742664	0.588	0.249	6.10717e-238	ConePR1	Cntn1
Fam132a	2.6079e-236	0.735788	0.602	0.287	4.50827e-232	ConePR1	Fam132a
Syp	7.44174e-234	0.71848	0.583	0.26	1.28645e-229	ConePR1	Syp
Klc3	3.69365e-219	0.67769	0.487	0.18	6.38522e-215	ConePR1	Klc3
Cngb3	8.8755e-218	0.660225	0.408	0.12	1.53431e-213	ConePR1	Cngb3
Nxnl2	2.308e-212	0.670476	0.374	0.097	3.98983e-208	ConePR1	Nxnl2
H3f3b	2.64515e-209	0.307173	1	1	4.57268e-205	ConePR1	H3f3b
Gm8797	1.06468e-206	0.523855	0.963	0.944	1.84051e-202	ConePR1	Gm8797
Elovl4	6.17331e-205	0.736402	0.616	0.373	1.06718e-200	ConePR1	Elovl4
Pik3r1	1.44919e-198	0.609401	0.747	0.455	2.50522e-194	ConePR1	Pik3r1
Rxrg	7.82146e-198	0.669444	0.495	0.2	1.3521e-193	ConePR1	Rxrg
Tma7	6.03064e-196	0.399848	0.99	0.991	1.04252e-191	ConePR1	Tma7
Cxx1a	1.9084e-195	0.728306	0.807	0.667	3.29906e-191	ConePR1	Cxx1a
St6galnac5	1.32488e-194	0.647946	0.362	0.102	2.29032e-190	ConePR1	St6galnac5
Dlc1	2.66739e-191	0.63155	0.417	0.143	4.61111e-187	ConePR1	Dlc1
Rps27rt	4.30062e-190	0.393014	0.976	0.979	7.43448e-186	ConePR1	Rps27rt
Kif19a	3.03315e-189	0.606831	0.39	0.124	5.2434e-185	ConePR1	Kif19a
Gnat2	8.66378e-187	0.643546	0.388	0.121	1.49771e-182	ConePR1	Gnat2
Fth1	1.02611e-184	0.357778	0.996	0.997	1.77384e-180	ConePR1	Fth1
Atp6v0b	5.06621e-184	0.568756	0.829	0.755	8.75796e-180	ConePR1	Atp6v0b
Lhx4	5.10167e-180	0.611105	0.36	0.11	8.81926e-176	ConePR1	Lhx4
Otop3	1.65325e-179	0.591979	0.371	0.116	2.85797e-175	ConePR1	Otop3
March1	2.36834e-177	0.585415	0.303	0.076	4.09416e-173	ConePR1	March1
Clstn1	1.83708e-171	0.6526	0.589	0.379	3.17577e-167	ConePR1	Clstn1
Irx6	1.69787e-170	0.665814	0.371	0.126	2.93511e-166	ConePR1	Irx6
Abhd14b	5.19919e-170	0.644439	0.339	0.11	8.98784e-166	ConePR1	Abhd14b
Bin1	1.23373e-169	0.655232	0.595	0.391	2.13274e-165	ConePR1	Bin1
Celf3	5.4437e-165	0.635233	0.668	0.466	9.41053e-161	ConePR1	Celf3
Dpysl3	2.77676e-163	0.542615	0.819	0.609	4.80018e-159	ConePR1	Dpysl3
Cd63	6.35106e-157	0.498054	0.829	0.764	1.09791e-152	ConePR1	Cd63
Dtx3	7.88956e-157	0.534953	0.786	0.742	1.36387e-152	ConePR1	Dtx3
Aig1	8.81033e-156	0.669334	0.496	0.284	1.52304e-151	ConePR1	Aig1
Pcdh15	4.83531e-155	0.547695	0.28	0.071	8.35881e-151	ConePR1	Pcdh15
Epha8	1.3394e-147	0.535282	0.288	0.081	2.31542e-143	ConePR1	Epha8
Tecr	6.1112e-143	0.394459	0.927	0.916	1.05644e-138	ConePR1	Tecr
Tmem158	4.89862e-142	0.730786	0.499	0.263	8.46825e-138	ConePR1	Tmem158
Aplp2	2.99135e-138	0.552024	0.676	0.542	5.17114e-134	ConePR1	Aplp2
Tcerg1l	4.05615e-138	0.547144	0.312	0.107	7.01187e-134	ConePR1	Tcerg1l
Pcbp2	5.36444e-136	0.339857	0.967	0.985	9.27351e-132	ConePR1	Pcbp2
Gulo	1.80001e-135	0.516473	0.291	0.09	3.11168e-131	ConePR1	Gulo
Cirbp	9.60847e-134	0.45849	0.857	0.834	1.66102e-129	ConePR1	Cirbp
Blcap	7.75469e-133	0.651851	0.581	0.438	1.34055e-128	ConePR1	Blcap
Tmem59	1.68274e-131	0.462548	0.823	0.81	2.90895e-127	ConePR1	Tmem59
Plcd1	4.13208e-131	0.517722	0.319	0.116	7.14312e-127	ConePR1	Plcd1
Igsf21	1.23751e-129	0.52725	0.463	0.236	2.13928e-125	ConePR1	Igsf21
Zfp444	1.45625e-127	0.549836	0.614	0.468	2.51741e-123	ConePR1	Zfp444
Slc1a2	1.70841e-127	0.512633	0.36	0.147	2.95333e-123	ConePR1	Slc1a2
Ctbp2	2.10438e-125	0.547246	0.634	0.519	3.63784e-121	ConePR1	Ctbp2
Robo2	3.96193e-124	0.544515	0.634	0.486	6.84899e-120	ConePR1	Robo2
Acad10	1.72609e-123	0.491444	0.337	0.129	2.98389e-119	ConePR1	Acad10
Ercc3	4.17919e-123	0.580793	0.304	0.113	7.22456e-119	ConePR1	Ercc3
Cd81	1.35247e-122	0.405133	0.842	0.85	2.33801e-118	ConePR1	Cd81
Txndc5	3.33714e-122	0.577486	0.564	0.413	5.76891e-118	ConePR1	Txndc5
Map1b	5.65706e-122	0.338635	0.973	0.931	9.77936e-118	ConePR1	Map1b
Stx3	1.03286e-121	0.554656	0.297	0.11	1.7855e-117	ConePR1	Stx3
Slc17a6	3.21411e-120	0.592809	0.306	0.114	5.55623e-116	ConePR1	Slc17a6
Dmd	4.60447e-119	0.56642	0.416	0.222	7.95975e-115	ConePR1	Dmd
Rbm39	5.48283e-117	0.283715	0.988	0.991	9.47817e-113	ConePR1	Rbm39
Tox3	1.42193e-116	0.624252	0.593	0.449	2.45809e-112	ConePR1	Tox3
Gabarap	4.0926e-116	0.354017	0.953	0.955	7.07488e-112	ConePR1	Gabarap
Ahcyl2	2.53055e-115	0.563223	0.49	0.301	4.37456e-111	ConePR1	Ahcyl2
Gm11744	3.56596e-115	0.481284	0.318	0.122	6.16447e-111	ConePR1	Gm11744
Rps18-ps3	4.62839e-114	0.274354	0.967	0.976	8.0011e-110	ConePR1	Rps18-ps3
Atxn7l3b	1.83466e-113	0.347995	0.941	0.957	3.17157e-109	ConePR1	Atxn7l3b
Ebpl	1.26652e-112	0.590316	0.574	0.436	2.18944e-108	ConePR1	Ebpl
Ttyh2	1.23491e-110	0.509802	0.333	0.138	2.13479e-106	ConePR1	Ttyh2
Rprm	4.17222e-109	0.660983	0.569	0.446	7.21252e-105	ConePR1	Rprm
Cdkn1c	2.17642e-107	0.379066	0.707	0.573	3.76238e-103	ConePR1	Cdkn1c
Btg2	2.62229e-107	0.414152	0.735	0.533	4.53315e-103	ConePR1	Btg2
Tecpr1	1.00834e-106	0.516094	0.474	0.291	1.74311e-102	ConePR1	Tecpr1
D930028M14Rik	1.37879e-106	0.405522	0.682	0.439	2.38351e-102	ConePR1	D930028M14Rik
Elavl2	5.92094e-105	0.732019	0.416	0.246	1.02355e-100	ConePR1	Elavl2
Ogt	1.83377e-102	0.491236	0.673	0.617	3.17003e-98	ConePR1	Ogt
Zfp36l2	8.94899e-102	0.571784	0.414	0.239	1.54701e-97	ConePR1	Zfp36l2
Nisch	2.99765e-101	0.431652	0.768	0.78	5.18203e-97	ConePR1	Nisch
Cald1	7.30504e-100	0.509562	0.599	0.465	1.26282e-95	ConePR1	Cald1
Tpd52	2.12576e-98	0.416284	0.713	0.586	3.6748e-94	ConePR1	Tpd52
Gm9493	2.3379e-98	0.350256	0.843	0.885	4.04153e-94	ConePR1	Gm9493
Egflam	8.81825e-97	0.412369	0.314	0.131	1.52441e-92	ConePR1	Egflam
Agpat3	3.24941e-94	0.490535	0.438	0.268	5.61726e-90	ConePR1	Agpat3
Atf4	3.31721e-93	0.424308	0.731	0.722	5.73446e-89	ConePR1	Atf4
H2-Ke6	8.28943e-92	0.50827	0.586	0.503	1.43299e-87	ConePR1	H2-Ke6
Cuedc1	1.30621e-91	0.540449	0.566	0.474	2.25804e-87	ConePR1	Cuedc1
Srsf5	2.29766e-91	0.349655	0.868	0.9	3.97197e-87	ConePR1	Srsf5
Cadm2	1.17079e-89	0.496292	0.362	0.195	2.02395e-85	ConePR1	Cadm2
Cir1	4.81939e-89	0.5189	0.587	0.512	8.33127e-85	ConePR1	Cir1
Rbm24	7.1662e-88	0.461235	0.335	0.163	1.23882e-83	ConePR1	Rbm24
Chrnb4	3.87883e-84	0.480207	0.341	0.186	6.70533e-80	ConePR1	Chrnb4
Ccnl2	5.87847e-84	0.443116	0.72	0.739	1.01621e-79	ConePR1	Ccnl2
Rora	2.34312e-83	0.493564	0.386	0.234	4.05055e-79	ConePR1	Rora
Ampd2	5.85778e-81	0.434074	0.319	0.162	1.01263e-76	ConePR1	Ampd2
Ptov1	4.80894e-80	0.270247	0.963	0.978	8.31321e-76	ConePR1	Ptov1
Serinc3	2.08134e-79	0.47618	0.461	0.33	3.59801e-75	ConePR1	Serinc3
Lurap1l	3.26165e-79	0.454814	0.344	0.186	5.63841e-75	ConePR1	Lurap1l
Ccdc136	7.34966e-79	0.582593	0.458	0.32	1.27054e-74	ConePR1	Ccdc136
Acadvl	7.93637e-76	0.488306	0.318	0.174	1.37196e-71	ConePR1	Acadvl
Ldha	4.60807e-75	0.261609	0.957	0.951	7.96597e-71	ConePR1	Ldha
Phpt1	2.82171e-74	0.38094	0.721	0.756	4.87789e-70	ConePR1	Phpt1
Pnisr	3.04402e-74	0.358961	0.773	0.811	5.2622e-70	ConePR1	Pnisr
Rsrc2	4.11086e-74	0.385138	0.779	0.836	7.10644e-70	ConePR1	Rsrc2
Atp6v1b2	1.46e-71	0.478373	0.547	0.475	2.5239e-67	ConePR1	Atp6v1b2
Fam53b	2.5729e-71	0.412401	0.276	0.133	4.44777e-67	ConePR1	Fam53b
Nedd4	3.44564e-71	0.30604	0.854	0.911	5.95648e-67	ConePR1	Nedd4
Pcbp3	1.7567e-70	0.452712	0.561	0.471	3.0368e-66	ConePR1	Pcbp3
Slc25a33	6.82372e-70	0.465336	0.377	0.24	1.17962e-65	ConePR1	Slc25a33
Snrk	2.96609e-69	0.484531	0.395	0.269	5.12748e-65	ConePR1	Snrk
Pcmtd2	3.49357e-69	0.425768	0.38	0.243	6.03934e-65	ConePR1	Pcmtd2
Svip	2.43111e-68	0.456475	0.393	0.255	4.20265e-64	ConePR1	Svip
Rem2	7.23201e-68	0.475704	0.427	0.3	1.2502e-63	ConePR1	Rem2
Shisa4	6.82866e-67	0.417976	0.614	0.58	1.18047e-62	ConePR1	Shisa4
Prom1	1.64084e-66	0.447886	0.367	0.231	2.83652e-62	ConePR1	Prom1
Cdc42ep3	6.35776e-66	0.454666	0.326	0.194	1.09907e-61	ConePR1	Cdc42ep3
Parvb	8.91457e-66	0.4267	0.322	0.186	1.54106e-61	ConePR1	Parvb
Erdr1	1.84501e-65	0.448772	0.728	0.731	3.18947e-61	ConePR1	Erdr1
Pclo	3.46952e-65	0.432238	0.293	0.16	5.99776e-61	ConePR1	Pclo
Adck4	7.11953e-65	0.4438	0.322	0.19	1.23075e-60	ConePR1	Adck4
Pnrc1	3.23629e-64	0.417901	0.649	0.643	5.59457e-60	ConePR1	Pnrc1
Ing4	3.92531e-62	0.393756	0.651	0.657	6.78569e-58	ConePR1	Ing4
Rtkn2	4.1082e-62	0.391235	0.275	0.146	7.10184e-58	ConePR1	Rtkn2
Grcc10	7.14941e-62	0.307541	0.833	0.884	1.23592e-57	ConePR1	Grcc10
Ndufv3	1.31633e-61	0.288873	0.834	0.883	2.27554e-57	ConePR1	Ndufv3
Rtn4rl1	3.93357e-61	0.401886	0.299	0.169	6.79997e-57	ConePR1	Rtn4rl1
Clk1	5.45837e-61	0.438242	0.559	0.508	9.43588e-57	ConePR1	Clk1
Vps37b	5.97387e-61	0.408358	0.514	0.431	1.0327e-56	ConePR1	Vps37b
Rax	6.39609e-61	0.282275	0.829	0.777	1.10569e-56	ConePR1	Rax
Epha5	2.05724e-60	0.37051	0.752	0.769	3.55635e-56	ConePR1	Epha5
Upf3b	3.1902e-59	0.407437	0.608	0.585	5.51489e-55	ConePR1	Upf3b
Klhdc8b	5.96346e-59	0.503754	0.419	0.324	1.0309e-54	ConePR1	Klhdc8b
Maged1	1.1566e-58	0.338152	0.799	0.838	1.99942e-54	ConePR1	Maged1
2900055J20Rik	3.72422e-58	0.443959	0.294	0.167	6.43806e-54	ConePR1	2900055J20Rik
Apoe	7.16213e-57	0.548973	0.408	0.292	1.23812e-52	ConePR1	Apoe
Cnrip1	5.54219e-56	0.458619	0.477	0.4	9.58078e-52	ConePR1	Cnrip1
Eif4a2	1.07482e-55	0.321418	0.75	0.793	1.85804e-51	ConePR1	Eif4a2
Tmem176a	1.09163e-55	0.448713	0.442	0.342	1.8871e-51	ConePR1	Tmem176a
Hypk	3.30083e-55	0.338143	0.701	0.751	5.70614e-51	ConePR1	Hypk
Sept4	3.50074e-54	0.392642	0.34	0.219	6.05172e-50	ConePR1	Sept4
Srsf1	5.64419e-54	0.307029	0.79	0.859	9.75711e-50	ConePR1	Srsf1
Cd59a	2.33906e-53	0.468081	0.559	0.514	4.04353e-49	ConePR1	Cd59a
Akap8l	3.14472e-53	0.419232	0.448	0.367	5.43628e-49	ConePR1	Akap8l
Dync1li1	2.86047e-52	0.42206	0.501	0.451	4.9449e-48	ConePR1	Dync1li1
St13	6.27931e-52	0.279031	0.832	0.896	1.0855e-47	ConePR1	St13
Vdac1	1.13123e-51	0.266618	0.82	0.879	1.95555e-47	ConePR1	Vdac1
Cadm3	1.56364e-51	0.381924	0.426	0.311	2.70306e-47	ConePR1	Cadm3
Zfand6	1.19369e-50	0.325621	0.697	0.753	2.06354e-46	ConePR1	Zfand6
Eml5	2.49248e-50	0.382527	0.338	0.22	4.30875e-46	ConePR1	Eml5
Luc7l3	6.41211e-50	0.302918	0.756	0.831	1.10846e-45	ConePR1	Luc7l3
Thsd7a	2.29193e-49	0.418152	0.395	0.295	3.96206e-45	ConePR1	Thsd7a
Zranb1	3.13941e-49	0.435247	0.431	0.349	5.42709e-45	ConePR1	Zranb1
Ssbp3	3.59848e-49	0.32979	0.728	0.782	6.22069e-45	ConePR1	Ssbp3
Alg2	4.86225e-49	0.407446	0.478	0.415	8.40536e-45	ConePR1	Alg2
Adk	5.61502e-48	0.445999	0.382	0.286	9.70669e-44	ConePR1	Adk
Smpd2	5.49699e-46	0.384019	0.381	0.287	9.50265e-42	ConePR1	Smpd2
Lcorl	9.88086e-46	0.386976	0.383	0.281	1.7081e-41	ConePR1	Lcorl
Trafd1	1.56843e-45	0.421246	0.372	0.284	2.71135e-41	ConePR1	Trafd1
Mab21l1	3.01994e-45	0.416401	0.481	0.425	5.22057e-41	ConePR1	Mab21l1
Pink1	7.61029e-45	0.397436	0.413	0.332	1.31559e-40	ConePR1	Pink1
Mrpl49	1.72177e-44	0.342305	0.607	0.613	2.97642e-40	ConePR1	Mrpl49
Ncbp3	2.78828e-44	0.379424	0.333	0.235	4.82011e-40	ConePR1	Ncbp3
Ankrd33b	9.28652e-42	0.293801	0.325	0.204	1.60536e-37	ConePR1	Ankrd33b
Tnrc6b	1.70302e-41	0.382773	0.434	0.373	2.944e-37	ConePR1	Tnrc6b
Bnip3l	3.05295e-41	0.250998	0.768	0.842	5.27764e-37	ConePR1	Bnip3l
App	4.68306e-41	0.441184	0.435	0.373	8.09561e-37	ConePR1	App
Matr3	7.12035e-41	0.31941	0.65	0.71	1.23089e-36	ConePR1	Matr3
Nkiras2	1.94437e-40	0.399226	0.552	0.569	3.36123e-36	ConePR1	Nkiras2
Lgmn	1.27693e-39	0.351017	0.363	0.27	2.20742e-35	ConePR1	Lgmn
BC029214	7.98446e-39	0.376451	0.341	0.256	1.38027e-34	ConePR1	BC029214
Sgip1	7.95718e-38	0.404071	0.457	0.406	1.37556e-33	ConePR1	Sgip1
Fyco1	1.74448e-37	0.332294	0.281	0.186	3.01568e-33	ConePR1	Fyco1
Camk2d	1.87159e-37	0.379449	0.413	0.348	3.23542e-33	ConePR1	Camk2d
Pnn	3.15097e-37	0.292075	0.668	0.73	5.44708e-33	ConePR1	Pnn
Igsf9	4.30325e-37	0.39818	0.456	0.42	7.43903e-33	ConePR1	Igsf9
Mat2a	8.84619e-36	0.314259	0.704	0.79	1.52924e-31	ConePR1	Mat2a
Ormdl3	3.53376e-35	0.32533	0.502	0.444	6.10881e-31	ConePR1	Ormdl3
1810041L15Rik	1.13903e-34	0.356084	0.304	0.216	1.96904e-30	ConePR1	1810041L15Rik
Dctn1	2.03257e-34	0.397585	0.422	0.379	3.51371e-30	ConePR1	Dctn1
Bcl2l1	1.23513e-33	0.358193	0.48	0.458	2.13518e-29	ConePR1	Bcl2l1
Rab24	1.52114e-32	0.319986	0.572	0.621	2.6296e-28	ConePR1	Rab24
Ctsb	2.53849e-32	0.340091	0.505	0.501	4.38828e-28	ConePR1	Ctsb
Tshz2	6.42741e-32	0.363622	0.285	0.204	1.11111e-27	ConePR1	Tshz2
Ccdc107	1.80093e-31	0.387217	0.359	0.303	3.11326e-27	ConePR1	Ccdc107
Ergic3	1.85479e-31	0.269844	0.655	0.729	3.20637e-27	ConePR1	Ergic3
Sat2	3.78951e-31	0.376468	0.38	0.32	6.55092e-27	ConePR1	Sat2
Gpi1	6.77336e-31	0.251141	0.67	0.733	1.17091e-26	ConePR1	Gpi1
Phip	6.98406e-31	0.25937	0.713	0.792	1.20733e-26	ConePR1	Phip
Ddb1	2.80027e-30	0.285267	0.633	0.677	4.84082e-26	ConePR1	Ddb1
Napa	1.04626e-29	0.330944	0.543	0.577	1.80867e-25	ConePR1	Napa
Cited2	2.72852e-29	0.384957	0.537	0.514	4.71679e-25	ConePR1	Cited2
Fam8a1	3.28124e-29	0.359458	0.34	0.277	5.67227e-25	ConePR1	Fam8a1
Galt	5.52734e-29	0.335079	0.304	0.233	9.5551e-25	ConePR1	Galt
Dgkd	9.44392e-29	0.316148	0.287	0.212	1.63257e-24	ConePR1	Dgkd
Peg3	1.33173e-28	0.340713	0.336	0.27	2.30217e-24	ConePR1	Peg3
Slc22a17	1.93671e-28	0.35135	0.381	0.331	3.34799e-24	ConePR1	Slc22a17
Prnp	6.04343e-28	0.294356	0.511	0.482	1.04473e-23	ConePR1	Prnp
Ktn1	6.04405e-28	0.279657	0.669	0.759	1.04483e-23	ConePR1	Ktn1
Sec62	9.47648e-28	0.262221	0.688	0.772	1.6382e-23	ConePR1	Sec62
Rpl9-ps6	2.22869e-27	0.264231	0.619	0.681	3.85273e-23	ConePR1	Rpl9-ps6
Zdhhc2	3.33131e-27	0.336408	0.291	0.217	5.75883e-23	ConePR1	Zdhhc2
Tmem176b	4.68625e-27	0.279619	0.624	0.66	8.10113e-23	ConePR1	Tmem176b
Impdh1	6.7893e-27	0.358001	0.32	0.261	1.17367e-22	ConePR1	Impdh1
Scg3	6.93293e-26	0.314751	0.373	0.324	1.1985e-21	ConePR1	Scg3
Ankrd12	1.04386e-25	0.365673	0.385	0.347	1.80451e-21	ConePR1	Ankrd12
Cnpy2	2.12604e-25	0.257709	0.676	0.772	3.67528e-21	ConePR1	Cnpy2
Tmem243	6.22821e-25	0.31136	0.42	0.382	1.07667e-20	ConePR1	Tmem243
Tmem9	1.0026e-24	0.308849	0.511	0.539	1.7332e-20	ConePR1	Tmem9
Tigd2	2.45572e-24	0.328861	0.341	0.292	4.24521e-20	ConePR1	Tigd2
Psmc2	3.04781e-24	0.258422	0.635	0.706	5.26875e-20	ConePR1	Psmc2
Pcyt2	4.26709e-24	0.351221	0.363	0.327	7.37652e-20	ConePR1	Pcyt2
Ccl27a	6.574e-24	0.340257	0.431	0.419	1.13645e-19	ConePR1	Ccl27a
Atp6v0a1	1.53901e-23	0.327396	0.277	0.218	2.66049e-19	ConePR1	Atp6v0a1
Nrip1	3.68232e-23	0.353742	0.305	0.252	6.36562e-19	ConePR1	Nrip1
Tpr	7.3899e-23	0.282404	0.59	0.662	1.27749e-18	ConePR1	Tpr
Npdc1	9.97715e-23	0.270474	0.5	0.475	1.72475e-18	ConePR1	Npdc1
Spop	1.37458e-22	0.33111	0.505	0.541	2.37623e-18	ConePR1	Spop
Gdap1l1	2.99599e-22	0.291002	0.375	0.333	5.17916e-18	ConePR1	Gdap1l1
Dalrd3	4.35053e-22	0.322502	0.303	0.251	7.52075e-18	ConePR1	Dalrd3
Polr3gl	4.41053e-22	0.313619	0.285	0.23	7.62448e-18	ConePR1	Polr3gl
Smpd1	7.02301e-22	0.319353	0.289	0.235	1.21407e-17	ConePR1	Smpd1
Acaa1a	8.93787e-22	0.327301	0.324	0.281	1.54509e-17	ConePR1	Acaa1a
Kmt2e	1.67423e-21	0.298654	0.577	0.645	2.89425e-17	ConePR1	Kmt2e
Acly	2.43031e-21	0.30567	0.473	0.484	4.20127e-17	ConePR1	Acly
Zdhhc16	3.50667e-21	0.320274	0.374	0.345	6.06198e-17	ConePR1	Zdhhc16
Mir124a-1hg	9.06895e-21	0.30085	0.374	0.328	1.56775e-16	ConePR1	Mir124a-1hg
Tonsl	1.23507e-20	0.259018	0.596	0.662	2.13507e-16	ConePR1	Tonsl
Kdm6b	4.96055e-19	0.337285	0.424	0.406	8.57531e-15	ConePR1	Kdm6b
Cul4a	5.68052e-19	0.322455	0.305	0.266	9.81991e-15	ConePR1	Cul4a
Ctsd	1.25929e-18	0.288636	0.477	0.495	2.17693e-14	ConePR1	Ctsd
Hspa4l	1.28964e-18	0.31254	0.439	0.441	2.2294e-14	ConePR1	Hspa4l
Ip6k1	4.24833e-18	0.317925	0.365	0.349	7.34409e-14	ConePR1	Ip6k1
Ubxn4	4.66006e-18	0.253438	0.603	0.697	8.05584e-14	ConePR1	Ubxn4
Gnptg	4.67462e-18	0.313115	0.377	0.363	8.08102e-14	ConePR1	Gnptg
Atp6ap2	5.53114e-18	0.309253	0.428	0.438	9.56167e-14	ConePR1	Atp6ap2
Ppm1b	5.57132e-18	0.320677	0.431	0.446	9.63115e-14	ConePR1	Ppm1b
Ubxn6	8.2443e-18	0.307355	0.477	0.508	1.42519e-13	ConePR1	Ubxn6
Cspg5	8.70662e-18	0.285084	0.375	0.344	1.50511e-13	ConePR1	Cspg5
Phf21b	9.77411e-18	0.284284	0.333	0.293	1.68965e-13	ConePR1	Phf21b
4833420G17Rik	1.00069e-17	0.317077	0.372	0.361	1.7299e-13	ConePR1	4833420G17Rik
Dach1	1.79728e-17	0.337981	0.366	0.349	3.10696e-13	ConePR1	Dach1
Sirt2	2.38503e-17	0.31363	0.431	0.439	4.12299e-13	ConePR1	Sirt2
Cdk2ap2	2.69212e-17	0.332626	0.425	0.434	4.65386e-13	ConePR1	Cdk2ap2
Tmem147	4.62656e-17	0.270236	0.535	0.604	7.99794e-13	ConePR1	Tmem147
Yif1a	1.44679e-16	0.287117	0.456	0.482	2.50107e-12	ConePR1	Yif1a
Atraid	1.89194e-16	0.268644	0.511	0.56	3.27059e-12	ConePR1	Atraid
Mbd6	2.2942e-16	0.300069	0.295	0.26	3.96598e-12	ConePR1	Mbd6
Epb41l5	3.30062e-16	0.281037	0.263	0.218	5.70579e-12	ConePR1	Epb41l5
Chchd10	3.96087e-16	0.278802	0.285	0.244	6.84715e-12	ConePR1	Chchd10
Rbm5	5.44173e-16	0.289067	0.475	0.52	9.40712e-12	ConePR1	Rbm5
Ift20	7.10451e-16	0.307182	0.495	0.55	1.22816e-11	ConePR1	Ift20
Rabepk	1.22756e-15	0.308016	0.278	0.238	2.12209e-11	ConePR1	Rabepk
Jun	1.29604e-15	0.299322	0.49	0.507	2.24047e-11	ConePR1	Jun
Rrp1	2.59701e-15	0.250115	0.571	0.657	4.48945e-11	ConePR1	Rrp1
Gamt	3.49399e-15	0.256658	0.392	0.361	6.04006e-11	ConePR1	Gamt
Fgd4	4.07679e-15	0.288982	0.284	0.248	7.04755e-11	ConePR1	Fgd4
Itfg2	6.91082e-15	0.305629	0.349	0.334	1.19467e-10	ConePR1	Itfg2
Rnf220	7.76532e-15	0.299976	0.465	0.511	1.34239e-10	ConePR1	Rnf220
Cbx6	1.21484e-14	0.299748	0.277	0.24	2.1001e-10	ConePR1	Cbx6
Gtf2ird1	1.38708e-14	0.299743	0.327	0.304	2.39785e-10	ConePR1	Gtf2ird1
Reln	2.33895e-14	0.29301	0.266	0.228	4.04334e-10	ConePR1	Reln
Mrps35	2.34695e-14	0.288228	0.445	0.469	4.05717e-10	ConePR1	Mrps35
Zc3h14	2.64622e-14	0.270301	0.477	0.519	4.57452e-10	ConePR1	Zc3h14
Dusp26	4.82557e-14	0.265166	0.294	0.24	8.34196e-10	ConePR1	Dusp26
Leng8	4.85016e-14	0.29973	0.286	0.257	8.38448e-10	ConePR1	Leng8
Ccndbp1	5.26706e-14	0.28462	0.338	0.324	9.10516e-10	ConePR1	Ccndbp1
Cep290	5.98356e-14	0.29779	0.32	0.3	1.03438e-09	ConePR1	Cep290
Abhd17a	5.99496e-14	0.263744	0.544	0.623	1.03635e-09	ConePR1	Abhd17a
Fam114a2	1.28868e-13	0.306803	0.426	0.454	2.22775e-09	ConePR1	Fam114a2
Smim14	2.00248e-13	0.264811	0.52	0.562	3.46168e-09	ConePR1	Smim14
Fam173a	2.27926e-13	0.293378	0.413	0.431	3.94015e-09	ConePR1	Fam173a
Dcaf8	2.51953e-13	0.268522	0.387	0.385	4.35552e-09	ConePR1	Dcaf8
Ccnl1	4.9413e-13	0.283184	0.443	0.476	8.54202e-09	ConePR1	Ccnl1
Yipf3	5.10425e-13	0.281849	0.411	0.434	8.82372e-09	ConePR1	Yipf3
Casz1	7.44421e-13	0.260197	0.381	0.365	1.28688e-08	ConePR1	Casz1
Cbr1	9.44653e-13	0.268853	0.417	0.433	1.63302e-08	ConePR1	Cbr1
Zfp811	2.07787e-12	0.289932	0.265	0.234	3.59201e-08	ConePR1	Zfp811
Slc38a1	2.64643e-12	0.301703	0.435	0.476	4.57488e-08	ConePR1	Slc38a1
Nipbl	5.94366e-12	0.270201	0.513	0.586	1.02748e-07	ConePR1	Nipbl
Trib2	6.31268e-12	0.326096	0.365	0.362	1.09127e-07	ConePR1	Trib2
Mmd	8.55741e-12	0.265166	0.411	0.422	1.47932e-07	ConePR1	Mmd
Pdcd7	1.00968e-11	0.308806	0.305	0.287	1.74544e-07	ConePR1	Pdcd7
Lman2l	1.02383e-11	0.287428	0.3	0.287	1.7699e-07	ConePR1	Lman2l
Laptm4b	1.04527e-11	0.279076	0.317	0.305	1.80696e-07	ConePR1	Laptm4b
Micu1	1.34343e-11	0.290033	0.322	0.308	2.32239e-07	ConePR1	Micu1
Usp19	1.36411e-11	0.292738	0.29	0.269	2.35814e-07	ConePR1	Usp19
Dnpep	1.94775e-11	0.258801	0.451	0.489	3.36707e-07	ConePR1	Dnpep
Ctsl	1.97609e-11	0.262556	0.485	0.537	3.41606e-07	ConePR1	Ctsl
Wac	5.89569e-11	0.251325	0.494	0.57	1.01919e-06	ConePR1	Wac
Alad	5.97882e-11	0.261765	0.419	0.449	1.03356e-06	ConePR1	Alad
Ctsa	7.39183e-11	0.257019	0.364	0.365	1.27783e-06	ConePR1	Ctsa
Mxi1	9.62905e-11	0.263736	0.33	0.321	1.66457e-06	ConePR1	Mxi1
Btbd9	1.16996e-10	0.264189	0.293	0.275	2.02251e-06	ConePR1	Btbd9
Itch	1.29409e-10	0.298087	0.305	0.292	2.23709e-06	ConePR1	Itch
Enho	2.30275e-10	0.262409	0.275	0.251	3.98077e-06	ConePR1	Enho
Npepps	3.19576e-10	0.284497	0.41	0.445	5.52451e-06	ConePR1	Npepps
Gm5914	5.83034e-10	0.27966	0.272	0.255	1.00789e-05	ConePR1	Gm5914
Wdr6	1.19073e-09	0.252196	0.453	0.502	2.05841e-05	ConePR1	Wdr6
Glt8d1	2.06041e-09	0.278404	0.358	0.371	3.56183e-05	ConePR1	Glt8d1
Ttc14	2.28165e-09	0.258366	0.488	0.569	3.94429e-05	ConePR1	Ttc14
Lmo4	8.26745e-09	0.321006	0.386	0.411	0.000142919	ConePR1	Lmo4
Gpatch8	1.06407e-08	0.276945	0.371	0.396	0.000183945	ConePR1	Gpatch8
Vps50	1.18877e-08	0.258752	0.277	0.264	0.000205503	ConePR1	Vps50
Ntm	4.46973e-08	0.269487	0.307	0.296	0.000772682	ConePR1	Ntm
Chkb	4.87569e-08	0.27249	0.355	0.374	0.000842861	ConePR1	Chkb
Amfr	8.91212e-08	0.256537	0.332	0.343	0.00154064	ConePR1	Amfr
Golim4	1.12605e-07	0.272529	0.311	0.315	0.0019466	ConePR1	Golim4
Scaf11	3.06838e-07	0.250281	0.412	0.452	0.00530431	ConePR1	Scaf11
Tet3	7.76416e-07	0.258782	0.281	0.28	0.0134219	ConePR1	Tet3
Dpp9	1.19389e-06	0.259891	0.26	0.254	0.0206387	ConePR1	Dpp9
Msmo1	2.01961e-06	0.26381	0.41	0.447	0.034913	ConePR1	Msmo1
Dst	2.09856e-06	0.259913	0.272	0.273	0.0362777	ConePR1	Dst
Clk4	2.2069e-06	0.252774	0.347	0.373	0.0381506	ConePR1	Clk4
Cxx1b	3.24914e-06	0.265508	0.452	0.516	0.0561679	ConePR1	Cxx1b
Zbtb20	4.88282e-06	0.256593	0.305	0.312	0.0844092	ConePR1	Zbtb20
Tmem230	0.000110242	0.253525	0.386	0.448	1	ConePR1	Tmem230
Hist1h2ap	0	1.9558	0.946	0.52	0	MultiRPC1	Hist1h2ap
Fgf15	0	1.58781	0.868	0.325	0	MultiRPC1	Fgf15
Ube2c	0	1.24452	0.605	0.12	0	MultiRPC1	Ube2c
Sfrp2	0	1.20334	0.878	0.349	0	MultiRPC1	Sfrp2
Top2a	0	1.19952	0.795	0.145	0	MultiRPC1	Top2a
Ccnd1	0	1.1364	0.875	0.357	0	MultiRPC1	Ccnd1
2810417H13Rik	0	1.13017	0.842	0.238	0	MultiRPC1	2810417H13Rik
Id3	0	1.12054	0.82	0.241	0	MultiRPC1	Id3
H2afx	0	1.10357	0.885	0.424	0	MultiRPC1	H2afx
Birc5	0	1.08549	0.799	0.187	0	MultiRPC1	Birc5
Hmgb2	0	1.04011	0.973	0.731	0	MultiRPC1	Hmgb2
Hes1	0	0.972962	0.821	0.22	0	MultiRPC1	Hes1
Dapl1	0	0.964286	0.857	0.329	0	MultiRPC1	Dapl1
Nusap1	0	0.920965	0.668	0.102	0	MultiRPC1	Nusap1
Hist1h1b	0	0.914641	0.611	0.096	0	MultiRPC1	Hist1h1b
Cdk1	0	0.912787	0.732	0.127	0	MultiRPC1	Cdk1
Zfp36l1	0	0.900855	0.832	0.249	0	MultiRPC1	Zfp36l1
Cenpf	0	0.861285	0.656	0.149	0	MultiRPC1	Cenpf
Id2	0	0.856528	0.776	0.255	0	MultiRPC1	Id2
Spc25	0	0.821868	0.706	0.116	0	MultiRPC1	Spc25
Cdca8	0	0.803493	0.73	0.185	0	MultiRPC1	Cdca8
Id1	0	0.79627	0.757	0.206	0	MultiRPC1	Id1
Cdca3	0	0.750486	0.673	0.149	0	MultiRPC1	Cdca3
Sparc	0	0.710689	0.783	0.199	0	MultiRPC1	Sparc
Plagl1	0	0.704928	0.831	0.277	0	MultiRPC1	Plagl1
Prc1	0	0.700774	0.593	0.086	0	MultiRPC1	Prc1
Fam64a	0	0.693437	0.597	0.124	0	MultiRPC1	Fam64a
Aurkb	0	0.670567	0.63	0.082	0	MultiRPC1	Aurkb
Ccna2	0	0.666096	0.62	0.114	0	MultiRPC1	Ccna2
Gmnn	0	0.622608	0.779	0.229	0	MultiRPC1	Gmnn
Cox4i2	0	0.619435	0.694	0.171	0	MultiRPC1	Cox4i2
Fgf3	0	0.598911	0.582	0.109	0	MultiRPC1	Fgf3
Vsx2	0	0.590797	0.728	0.186	0	MultiRPC1	Vsx2
Mki67	0	0.58926	0.611	0.113	0	MultiRPC1	Mki67
Pbk	0	0.587567	0.655	0.108	0	MultiRPC1	Pbk
Spc24	0	0.565052	0.677	0.145	0	MultiRPC1	Spc24
Cenpm	0	0.539836	0.681	0.172	0	MultiRPC1	Cenpm
Nr2e1	0	0.489829	0.622	0.129	0	MultiRPC1	Nr2e1
Fbxo5	0	0.480891	0.528	0.082	0	MultiRPC1	Fbxo5
Sgol1	0	0.479465	0.532	0.083	0	MultiRPC1	Sgol1
Incenp	0	0.459683	0.527	0.098	0	MultiRPC1	Incenp
Mis18bp1	0	0.459552	0.454	0.063	0	MultiRPC1	Mis18bp1
Ckap2l	0	0.450537	0.476	0.061	0	MultiRPC1	Ckap2l
Ska1	0	0.391765	0.469	0.062	0	MultiRPC1	Ska1
Hist1h3b	0	0.357465	0.331	0.028	0	MultiRPC1	Hist1h3b
Cdca2	0	0.355902	0.425	0.056	0	MultiRPC1	Cdca2
Cdca5	0	0.349611	0.434	0.056	0	MultiRPC1	Cdca5
Smc4	4.80987e-308	0.75242	0.79	0.282	8.31482e-304	MultiRPC1	Smc4
Racgap1	3.05005e-306	0.545409	0.604	0.139	5.27263e-302	MultiRPC1	Racgap1
Col9a1	5.40648e-306	0.617177	0.654	0.163	9.34618e-302	MultiRPC1	Col9a1
Dek	2.62736e-305	0.881183	0.935	0.598	4.54191e-301	MultiRPC1	Dek
Tpx2	1.49579e-304	0.526748	0.549	0.107	2.58577e-300	MultiRPC1	Tpx2
Hist1h1a	7.43076e-298	0.587463	0.526	0.102	1.28456e-293	MultiRPC1	Hist1h1a
Esco2	2.93826e-296	0.307402	0.375	0.043	5.07937e-292	MultiRPC1	Esco2
Tuba1b	6.32579e-295	0.765957	0.99	0.899	1.09354e-290	MultiRPC1	Tuba1b
Sox2	9.77262e-295	0.712188	0.854	0.313	1.68939e-290	MultiRPC1	Sox2
Ccnb1	7.31133e-294	0.704869	0.515	0.101	1.26391e-289	MultiRPC1	Ccnb1
Hist1h2ae	2.21957e-293	0.480974	0.527	0.1	3.83696e-289	MultiRPC1	Hist1h2ae
Espn	2.22141e-293	0.601984	0.615	0.145	3.84015e-289	MultiRPC1	Espn
Mad2l1	1.31003e-290	0.415089	0.581	0.123	2.26466e-286	MultiRPC1	Mad2l1
Smc2	6.86745e-290	0.578013	0.762	0.241	1.18718e-285	MultiRPC1	Smc2
Plk1	1.79004e-288	0.426841	0.378	0.047	3.09445e-284	MultiRPC1	Plk1
Cks2	1.34412e-287	1.0211	0.825	0.351	2.32357e-283	MultiRPC1	Cks2
Cp	3.17756e-282	0.433302	0.578	0.125	5.49304e-278	MultiRPC1	Cp
Tk1	1.33306e-280	0.480032	0.553	0.119	2.30447e-276	MultiRPC1	Tk1
Cks1b	3.44891e-280	0.756199	0.903	0.502	5.96213e-276	MultiRPC1	Cks1b
Hist1h2bm	4.26675e-278	0.603128	0.553	0.124	7.37593e-274	MultiRPC1	Hist1h2bm
Neil3	3.61817e-277	0.33286	0.38	0.05	6.25473e-273	MultiRPC1	Neil3
Dkk3	3.77931e-273	0.763113	0.877	0.424	6.53329e-269	MultiRPC1	Dkk3
Mest	6.38403e-273	0.748763	0.827	0.32	1.10361e-268	MultiRPC1	Mest
Cenpw	7.86344e-268	0.502478	0.708	0.213	1.35935e-263	MultiRPC1	Cenpw
H2afz	7.27957e-263	0.718655	0.995	0.969	1.25842e-258	MultiRPC1	H2afz
Lockd	9.30239e-263	0.529521	0.616	0.158	1.6081e-258	MultiRPC1	Lockd
Kcnk1	8.21168e-262	0.433843	0.572	0.136	1.41955e-257	MultiRPC1	Kcnk1
Slc1a3	3.0581e-260	0.471605	0.644	0.168	5.28653e-256	MultiRPC1	Slc1a3
Rplp0	8.49642e-259	0.46213	0.999	0.999	1.46878e-254	MultiRPC1	Rplp0
Tacc3	1.45733e-258	0.44207	0.531	0.117	2.51929e-254	MultiRPC1	Tacc3
Asf1b	4.00898e-257	0.357546	0.469	0.089	6.93032e-253	MultiRPC1	Asf1b
Rps4x	9.2377e-257	0.461267	0.999	0.999	1.59692e-252	MultiRPC1	Rps4x
Pmepa1	4.50409e-256	0.439386	0.598	0.151	7.78622e-252	MultiRPC1	Pmepa1
Mis18a	6.45939e-254	0.402505	0.595	0.153	1.11663e-249	MultiRPC1	Mis18a
Prss23	1.53611e-250	0.502827	0.629	0.173	2.65547e-246	MultiRPC1	Prss23
Pla2g16	3.33951e-250	0.406742	0.593	0.147	5.77302e-246	MultiRPC1	Pla2g16
Hjurp	1.34036e-249	0.338837	0.429	0.075	2.31708e-245	MultiRPC1	Hjurp
Rplp1	3.46254e-246	0.522031	0.998	0.983	5.98569e-242	MultiRPC1	Rplp1
Rpl13	7.46622e-241	0.40825	1	0.999	1.29068e-236	MultiRPC1	Rpl13
Hmmr	1.04154e-238	0.331849	0.371	0.056	1.80051e-234	MultiRPC1	Hmmr
Kif23	4.53918e-238	0.297291	0.344	0.048	7.84688e-234	MultiRPC1	Kif23
Aurka	6.945e-238	0.382491	0.422	0.077	1.20058e-233	MultiRPC1	Aurka
Ncapd2	1.97635e-237	0.381231	0.533	0.127	3.41652e-233	MultiRPC1	Ncapd2
Rps8	3.75981e-237	0.436519	1	0.999	6.49959e-233	MultiRPC1	Rps8
Rpsa	9.49173e-237	0.529105	0.997	0.978	1.64083e-232	MultiRPC1	Rpsa
Melk	1.07745e-236	0.280798	0.374	0.059	1.86259e-232	MultiRPC1	Melk
Hist1h1d	1.93944e-236	0.490347	0.487	0.107	3.35271e-232	MultiRPC1	Hist1h1d
Rps19	8.40615e-236	0.364171	1	0.999	1.45317e-231	MultiRPC1	Rps19
Crabp2	1.64127e-235	0.657317	0.827	0.356	2.83726e-231	MultiRPC1	Crabp2
Kif22	1.15731e-234	0.414358	0.504	0.114	2.00064e-230	MultiRPC1	Kif22
Rps12	2.99522e-233	0.519445	0.995	0.964	5.17784e-229	MultiRPC1	Rps12
Ncaph	2.47462e-232	0.282395	0.4	0.069	4.27788e-228	MultiRPC1	Ncaph
Cenpe	6.37757e-231	0.389248	0.435	0.084	1.10249e-226	MultiRPC1	Cenpe
Rplp2	1.20179e-228	0.416567	1	0.997	2.07753e-224	MultiRPC1	Rplp2
Knstrn	1.46437e-226	0.462772	0.538	0.136	2.53146e-222	MultiRPC1	Knstrn
Hist1h2bj	6.61912e-225	0.480827	0.548	0.142	1.14425e-220	MultiRPC1	Hist1h2bj
Hist1h2bp	3.27837e-224	0.525719	0.421	0.084	5.66732e-220	MultiRPC1	Hist1h2bp
Rps20	8.89593e-224	0.407319	1	0.992	1.53784e-219	MultiRPC1	Rps20
Cenph	1.09473e-222	0.323685	0.481	0.108	1.89246e-218	MultiRPC1	Cenph
Foxm1	1.83155e-222	0.256784	0.313	0.042	3.1662e-218	MultiRPC1	Foxm1
Rps5	2.05234e-222	0.373942	1	0.998	3.54789e-218	MultiRPC1	Rps5
Siva1	3.74366e-222	0.618374	0.889	0.451	6.47166e-218	MultiRPC1	Siva1
Foxn4	5.02101e-222	0.330029	0.476	0.104	8.67982e-218	MultiRPC1	Foxn4
Rpl36a	3.32979e-220	0.480515	0.998	0.982	5.75621e-216	MultiRPC1	Rpl36a
Ndufa4l2	3.49165e-220	0.577379	0.512	0.128	6.03602e-216	MultiRPC1	Ndufa4l2
Hist1h3c	2.11226e-219	0.270711	0.302	0.039	3.65146e-215	MultiRPC1	Hist1h3c
Etv5	4.30412e-219	0.298022	0.415	0.08	7.44054e-215	MultiRPC1	Etv5
Metrn	4.4771e-218	0.44036	0.71	0.234	7.73956e-214	MultiRPC1	Metrn
H1fx	2.51781e-217	0.731644	0.965	0.753	4.35254e-213	MultiRPC1	H1fx
Rpl23	1.66778e-214	0.342912	1	0.999	2.88309e-210	MultiRPC1	Rpl23
Tyms	7.92709e-214	0.513241	0.729	0.266	1.37036e-209	MultiRPC1	Tyms
Rbp1	4.75651e-213	0.692279	0.858	0.416	8.22257e-209	MultiRPC1	Rbp1
Rpl12	1.85017e-212	0.507383	0.992	0.919	3.19839e-208	MultiRPC1	Rpl12
Cdca7l	6.94532e-212	0.340739	0.531	0.136	1.20064e-207	MultiRPC1	Cdca7l
Hist1h2bl	1.78895e-211	0.344367	0.402	0.077	3.09257e-207	MultiRPC1	Hist1h2bl
Rps15	7.29963e-211	0.355591	1	0.997	1.26189e-206	MultiRPC1	Rps15
Clspn	9.25678e-211	0.316812	0.472	0.107	1.60022e-206	MultiRPC1	Clspn
Rps16	1.6993e-208	0.344115	1	0.998	2.93758e-204	MultiRPC1	Rps16
Rpl14	1.91253e-208	0.36374	0.999	0.999	3.3062e-204	MultiRPC1	Rpl14
2700094K13Rik	1.98125e-206	0.549043	0.951	0.695	3.42498e-202	MultiRPC1	2700094K13Rik
Rad51	3.03296e-206	0.317038	0.458	0.103	5.24308e-202	MultiRPC1	Rad51
Rad51ap1	5.83161e-206	0.293787	0.425	0.089	1.00811e-201	MultiRPC1	Rad51ap1
Ube2t	2.33489e-204	0.275541	0.422	0.087	4.03633e-200	MultiRPC1	Ube2t
Nrarp	3.19763e-204	0.376044	0.575	0.165	5.52775e-200	MultiRPC1	Nrarp
Rps24	1.01422e-203	0.320261	1	0.999	1.75328e-199	MultiRPC1	Rps24
Cdk6	2.71347e-203	0.325239	0.469	0.109	4.69078e-199	MultiRPC1	Cdk6
Eef1d	8.04047e-203	0.551277	0.916	0.54	1.38996e-198	MultiRPC1	Eef1d
Hes5	4.39406e-202	0.439921	0.678	0.23	7.596e-198	MultiRPC1	Hes5
Hist1h4i	3.87852e-200	0.571253	0.792	0.336	6.7048e-196	MultiRPC1	Hist1h4i
Aldh1a3	5.15997e-200	0.448281	0.356	0.066	8.92004e-196	MultiRPC1	Aldh1a3
Sapcd1	2.48241e-199	0.514498	0.776	0.329	4.29134e-195	MultiRPC1	Sapcd1
Eno1	4.06207e-199	0.702937	0.932	0.673	7.0221e-195	MultiRPC1	Eno1
Itm2a	5.17609e-199	0.508195	0.826	0.346	8.94791e-195	MultiRPC1	Itm2a
Rpl41	1.2289e-198	0.315675	1	1	2.12439e-194	MultiRPC1	Rpl41
Rpl22l1	5.15565e-198	0.475994	0.996	0.934	8.91258e-194	MultiRPC1	Rpl22l1
Hist1h2ak	9.53814e-198	0.297765	0.363	0.067	1.64886e-193	MultiRPC1	Hist1h2ak
Hist1h2bb	1.45336e-197	0.338789	0.356	0.064	2.51243e-193	MultiRPC1	Hist1h2bb
Anp32b	3.22039e-196	0.558488	0.959	0.72	5.56709e-192	MultiRPC1	Anp32b
Hirip3	4.53528e-196	0.355727	0.591	0.175	7.84013e-192	MultiRPC1	Hirip3
Sox9	6.83523e-196	0.375507	0.524	0.141	1.18161e-191	MultiRPC1	Sox9
Hist1h4d	1.08464e-194	0.335747	0.48	0.118	1.87502e-190	MultiRPC1	Hist1h4d
Rps2	2.55334e-194	0.397939	1	0.994	4.41396e-190	MultiRPC1	Rps2
Mdk	2.91523e-194	0.66497	0.913	0.52	5.03955e-190	MultiRPC1	Mdk
Ran	2.05142e-193	0.547951	0.973	0.867	3.54629e-189	MultiRPC1	Ran
Usp1	9.50271e-193	0.404488	0.696	0.24	1.64273e-188	MultiRPC1	Usp1
Fgf9	4.11689e-192	0.419517	0.67	0.239	7.11686e-188	MultiRPC1	Fgf9
Ano1	1.10916e-191	0.262784	0.36	0.067	1.9174e-187	MultiRPC1	Ano1
Gm10076	1.52435e-191	0.343869	1	0.996	2.63515e-187	MultiRPC1	Gm10076
Rps17	5.24223e-191	0.317542	1	0.998	9.06225e-187	MultiRPC1	Rps17
Rps15a	8.90373e-191	0.324866	0.999	0.999	1.53919e-186	MultiRPC1	Rps15a
Gli1	9.00326e-191	0.255639	0.324	0.054	1.55639e-186	MultiRPC1	Gli1
Dut	7.00354e-190	0.596705	0.906	0.521	1.2107e-185	MultiRPC1	Dut
Lsm2	1.86449e-189	0.535815	0.899	0.54	3.22315e-185	MultiRPC1	Lsm2
Rps29	2.42675e-189	0.2833	1	1	4.19512e-185	MultiRPC1	Rps29
Ccnb2	6.93624e-189	0.387888	0.462	0.114	1.19907e-184	MultiRPC1	Ccnb2
Tox2	1.8602e-188	0.428332	0.695	0.266	3.21574e-184	MultiRPC1	Tox2
Psrc1	1.2062e-187	0.31008	0.33	0.059	2.08516e-183	MultiRPC1	Psrc1
Ssbp4	4.12028e-187	0.441074	0.761	0.316	7.12273e-183	MultiRPC1	Ssbp4
Rpl39	1.83415e-185	0.31006	1	0.998	3.17069e-181	MultiRPC1	Rpl39
Tpt1	4.96581e-185	0.332528	1	0.997	8.58439e-181	MultiRPC1	Tpt1
Rps3a1	1.68796e-184	0.316336	1	0.998	2.91797e-180	MultiRPC1	Rps3a1
Rpl31	2.97504e-184	0.330367	1	0.994	5.14296e-180	MultiRPC1	Rpl31
Gnai2	3.78952e-184	0.531805	0.961	0.755	6.55093e-180	MultiRPC1	Gnai2
Cdc20	4.88451e-184	0.589356	0.481	0.134	8.44386e-180	MultiRPC1	Cdc20
Rad54l	5.17271e-184	0.270744	0.399	0.087	8.94207e-180	MultiRPC1	Rad54l
Myb	8.75422e-183	0.321149	0.538	0.153	1.51334e-178	MultiRPC1	Myb
Dnajc9	8.44076e-181	0.475703	0.801	0.363	1.45915e-176	MultiRPC1	Dnajc9
Lhx2	1.04409e-180	0.502182	0.875	0.424	1.80491e-176	MultiRPC1	Lhx2
Rpl32	3.93887e-180	0.28395	1	1	6.80913e-176	MultiRPC1	Rpl32
Eef1b2	1.2085e-178	0.46401	0.976	0.835	2.08913e-174	MultiRPC1	Eef1b2
Rpl18a	1.85436e-178	0.282735	1	0.999	3.20563e-174	MultiRPC1	Rpl18a
Cenpa	2.21379e-178	0.662968	0.589	0.204	3.82698e-174	MultiRPC1	Cenpa
Hist1h2bk	1.65303e-177	0.277118	0.332	0.061	2.85759e-173	MultiRPC1	Hist1h2bk
Nr2f1	4.59491e-177	0.441191	0.713	0.29	7.94322e-173	MultiRPC1	Nr2f1
Sapcd2	5.36656e-176	0.288271	0.308	0.054	9.27718e-172	MultiRPC1	Sapcd2
Rpl23a	7.61343e-176	0.29105	0.999	0.998	1.31613e-171	MultiRPC1	Rpl23a
Cit	4.51051e-175	0.257466	0.504	0.132	7.79732e-171	MultiRPC1	Cit
Hist2h2bb.1	1.25139e-174	0.379782	0.442	0.111	2.16327e-170	MultiRPC1	Hist2h2bb.1
Pmf1	4.93034e-174	0.374497	0.666	0.242	8.52308e-170	MultiRPC1	Pmf1
Gins2	1.44569e-173	0.350157	0.6	0.192	2.49917e-169	MultiRPC1	Gins2
Cenpq	6.51048e-173	0.279704	0.468	0.124	1.12547e-168	MultiRPC1	Cenpq
Rrm2	8.49168e-173	0.357629	0.586	0.185	1.46796e-168	MultiRPC1	Rrm2
Rpl35	4.66838e-172	0.307728	1	0.998	8.07022e-168	MultiRPC1	Rpl35
Dio3	8.77124e-172	0.269295	0.359	0.075	1.51628e-167	MultiRPC1	Dio3
Rpl4	3.48433e-171	0.323747	0.999	0.994	6.02336e-167	MultiRPC1	Rpl4
Kdr	7.37877e-171	0.280721	0.389	0.089	1.27557e-166	MultiRPC1	Kdr
Atad2	7.73461e-171	0.285165	0.398	0.093	1.33708e-166	MultiRPC1	Atad2
Rpl28	8.42291e-171	0.336689	0.999	0.989	1.45607e-166	MultiRPC1	Rpl28
Mif	1.46796e-170	0.524983	0.982	0.859	2.53766e-166	MultiRPC1	Mif
Nde1	7.65122e-170	0.411411	0.568	0.188	1.32267e-165	MultiRPC1	Nde1
Hist1h4h	2.02627e-169	0.35097	0.441	0.115	3.50281e-165	MultiRPC1	Hist1h4h
Ccdc34	5.05713e-169	0.506154	0.903	0.545	8.74226e-165	MultiRPC1	Ccdc34
Tipin	5.61469e-169	0.455747	0.78	0.339	9.70611e-165	MultiRPC1	Tipin
Chaf1a	3.44078e-168	0.277418	0.471	0.127	5.94807e-164	MultiRPC1	Chaf1a
Uhrf1	3.78286e-168	0.333295	0.583	0.189	6.53944e-164	MultiRPC1	Uhrf1
Alyref	1.59443e-167	0.48909	0.932	0.64	2.7563e-163	MultiRPC1	Alyref
Tcf7l2	2.09442e-167	0.284369	0.529	0.153	3.62063e-163	MultiRPC1	Tcf7l2
Rpl27a	2.56077e-166	0.31248	1	0.998	4.4268e-162	MultiRPC1	Rpl27a
Npm3	5.66172e-166	0.424259	0.793	0.353	9.78741e-162	MultiRPC1	Npm3
Rps10	1.15717e-165	0.30318	1	0.994	2.00041e-161	MultiRPC1	Rps10
Rpl3	2.43677e-163	0.295835	1	0.996	4.21245e-159	MultiRPC1	Rpl3
Rpa2	4.22311e-163	0.381241	0.678	0.251	7.30048e-159	MultiRPC1	Rpa2
Rhoc	8.67294e-162	0.331049	0.593	0.204	1.49929e-157	MultiRPC1	Rhoc
Rps21	9.28308e-162	0.346115	0.995	0.977	1.60477e-157	MultiRPC1	Rps21
Hist1h3i	1.31517e-161	0.250555	0.294	0.052	2.27353e-157	MultiRPC1	Hist1h3i
Dtx4	2.37284e-161	0.280383	0.499	0.148	4.10192e-157	MultiRPC1	Dtx4
Lig1	3.16859e-159	0.488732	0.746	0.324	5.47755e-155	MultiRPC1	Lig1
Rnf26	1.2831e-158	0.305958	0.515	0.158	2.21809e-154	MultiRPC1	Rnf26
Skp2	2.17828e-158	0.298468	0.511	0.155	3.7656e-154	MultiRPC1	Skp2
Ranbp1	3.30036e-158	0.465561	0.971	0.813	5.70533e-154	MultiRPC1	Ranbp1
Bcl2	3.40885e-158	0.280663	0.495	0.145	5.89288e-154	MultiRPC1	Bcl2
Nudt4	2.0117e-157	0.428559	0.77	0.359	3.47763e-153	MultiRPC1	Nudt4
March11	3.26977e-157	0.289611	0.359	0.084	5.65245e-153	MultiRPC1	March11
Hist1h2an	9.27291e-156	0.255796	0.299	0.056	1.60301e-151	MultiRPC1	Hist1h2an
Six6	1.16427e-155	0.461652	0.971	0.709	2.01267e-151	MultiRPC1	Six6
E130114P18Rik	2.60724e-155	0.373786	0.564	0.196	4.50714e-151	MultiRPC1	E130114P18Rik
Suclg2	1.28506e-154	0.250015	0.432	0.115	2.22149e-150	MultiRPC1	Suclg2
Hmga2	1.3032e-154	0.26267	0.399	0.1	2.25285e-150	MultiRPC1	Hmga2
Rfc5	1.7268e-154	0.324585	0.603	0.211	2.98511e-150	MultiRPC1	Rfc5
Tubb4b	2.86102e-154	0.60482	0.828	0.475	4.94585e-150	MultiRPC1	Tubb4b
Hist1h3a	7.75542e-153	0.27016	0.358	0.082	1.34068e-148	MultiRPC1	Hist1h3a
Vamp3	1.04889e-152	0.312225	0.612	0.222	1.81322e-148	MultiRPC1	Vamp3
Prdx4	1.51811e-152	0.443043	0.863	0.46	2.62435e-148	MultiRPC1	Prdx4
Phgdh	4.07325e-152	0.307299	0.506	0.156	7.04142e-148	MultiRPC1	Phgdh
Trim59	1.41048e-151	0.34115	0.591	0.212	2.43829e-147	MultiRPC1	Trim59
Rpl18	2.48485e-151	0.292028	0.998	0.992	4.29556e-147	MultiRPC1	Rpl18
Rpl17	6.95387e-151	0.260663	1	0.999	1.20211e-146	MultiRPC1	Rpl17
Rfc4	6.29952e-150	0.335753	0.678	0.262	1.089e-145	MultiRPC1	Rfc4
Cdca4	7.74911e-149	0.312642	0.603	0.221	1.33959e-144	MultiRPC1	Cdca4
Dtl	2.13108e-148	0.304834	0.472	0.142	3.68399e-144	MultiRPC1	Dtl
Gapdh	8.52233e-148	0.423655	0.999	0.953	1.47326e-143	MultiRPC1	Gapdh
Grb10	1.07554e-147	0.466071	0.878	0.496	1.85928e-143	MultiRPC1	Grb10
Tcf19	3.29222e-147	0.303117	0.403	0.108	5.69125e-143	MultiRPC1	Tcf19
Dbf4	8.01508e-147	0.270095	0.456	0.133	1.38557e-142	MultiRPC1	Dbf4
Rps25	1.04816e-146	0.287627	0.998	0.992	1.81195e-142	MultiRPC1	Rps25
Eif4ebp1	1.81136e-146	0.45711	0.655	0.262	3.1313e-142	MultiRPC1	Eif4ebp1
Rps3	2.74437e-144	0.257096	1	0.998	4.7442e-140	MultiRPC1	Rps3
Ppia	1.05549e-143	0.376609	0.998	0.997	1.82462e-139	MultiRPC1	Ppia
Fen1	6.31325e-143	0.319484	0.577	0.205	1.09137e-138	MultiRPC1	Fen1
Id4	2.56843e-142	0.286417	0.373	0.098	4.44004e-138	MultiRPC1	Id4
Apitd1	5.17667e-141	0.274408	0.478	0.152	8.94891e-137	MultiRPC1	Apitd1
Rpl8	1.47562e-139	0.26652	1	0.996	2.5509e-135	MultiRPC1	Rpl8
Prim1	2.94887e-139	0.274217	0.506	0.165	5.09771e-135	MultiRPC1	Prim1
Lbr	4.59259e-139	0.268378	0.48	0.152	7.9392e-135	MultiRPC1	Lbr
Hist2h2aa1	3.36298e-138	0.579375	0.696	0.343	5.81358e-134	MultiRPC1	Hist2h2aa1
Hmgb1	3.63621e-138	0.319127	0.997	0.976	6.28592e-134	MultiRPC1	Hmgb1
Rpl7	2.30124e-137	0.268938	1	0.994	3.97816e-133	MultiRPC1	Rpl7
Tuba1c	5.42867e-137	0.35316	0.285	0.06	9.38455e-133	MultiRPC1	Tuba1c
Hn1l	4.55673e-136	0.371732	0.737	0.342	7.87722e-132	MultiRPC1	Hn1l
Cmc2	6.30402e-135	0.296636	0.632	0.245	1.08978e-130	MultiRPC1	Cmc2
Ipo5	6.44321e-134	0.283341	0.612	0.232	1.11384e-129	MultiRPC1	Ipo5
Tmem107	7.46739e-134	0.298834	0.689	0.277	1.29089e-129	MultiRPC1	Tmem107
Snrpg	1.31033e-133	0.307285	0.999	0.967	2.26517e-129	MultiRPC1	Snrpg
Hist2h4	1.4623e-131	0.259931	0.334	0.083	2.52787e-127	MultiRPC1	Hist2h4
Nucks1	1.48224e-130	0.455352	0.906	0.626	2.56235e-126	MultiRPC1	Nucks1
Pttg1	1.12917e-127	0.457883	0.56	0.226	1.952e-123	MultiRPC1	Pttg1
Hist1h3e	1.6664e-127	0.276331	0.403	0.118	2.88071e-123	MultiRPC1	Hist1h3e
Dctpp1	3.55881e-126	0.403007	0.874	0.523	6.15211e-122	MultiRPC1	Dctpp1
Tmpo	6.72151e-126	0.395183	0.885	0.536	1.16195e-121	MultiRPC1	Tmpo
Nxt1	1.97153e-124	0.305692	0.663	0.281	3.40818e-120	MultiRPC1	Nxt1
Snrpd1	2.00074e-124	0.376419	0.956	0.754	3.45868e-120	MultiRPC1	Snrpd1
Lsm3	3.36367e-124	0.366347	0.882	0.513	5.81478e-120	MultiRPC1	Lsm3
Gltp	3.86405e-124	0.280333	0.584	0.226	6.67978e-120	MultiRPC1	Gltp
Prdx1	1.55248e-123	0.390555	0.971	0.763	2.68377e-119	MultiRPC1	Prdx1
Shmt2	6.44096e-123	0.299964	0.614	0.25	1.11345e-118	MultiRPC1	Shmt2
Hadh	9.13777e-123	0.265337	0.624	0.241	1.57965e-118	MultiRPC1	Hadh
B930036N10Rik	3.60313e-122	0.386813	0.388	0.119	6.22874e-118	MultiRPC1	B930036N10Rik
Lsm5	1.41043e-121	0.377165	0.903	0.582	2.43821e-117	MultiRPC1	Lsm5
Frat2	2.6106e-121	0.32553	0.689	0.308	4.51294e-117	MultiRPC1	Frat2
Gar1	2.86638e-120	0.339239	0.797	0.399	4.95511e-116	MultiRPC1	Gar1
Ptbp1	3.76072e-120	0.313584	0.731	0.333	6.50115e-116	MultiRPC1	Ptbp1
Atp5g2	5.42753e-119	0.31063	0.994	0.917	9.38257e-115	MultiRPC1	Atp5g2
Impdh2	9.58641e-119	0.399058	0.89	0.544	1.6572e-114	MultiRPC1	Impdh2
Sfrp1	1.992e-117	0.261721	0.466	0.162	3.44357e-113	MultiRPC1	Sfrp1
Cdca7	8.89505e-115	0.260265	0.575	0.22	1.53769e-110	MultiRPC1	Cdca7
Kpna2	1.3618e-113	0.420684	0.611	0.27	2.35415e-109	MultiRPC1	Kpna2
Slc2a1	3.98627e-113	0.310054	0.766	0.365	6.89106e-109	MultiRPC1	Slc2a1
Pcna	5.7291e-113	0.320978	0.591	0.247	9.90389e-109	MultiRPC1	Pcna
Ptn	1.40866e-111	0.296633	0.67	0.304	2.43516e-107	MultiRPC1	Ptn
Larp7	1.73485e-111	0.351339	0.836	0.466	2.99904e-107	MultiRPC1	Larp7
Nkd1	3.69083e-111	0.279519	0.632	0.273	6.38034e-107	MultiRPC1	Nkd1
Pmm1	7.23869e-111	0.281649	0.608	0.258	1.25135e-106	MultiRPC1	Pmm1
Banf1	6.3965e-110	0.362808	0.895	0.561	1.10576e-105	MultiRPC1	Banf1
Rpl22	1.45861e-107	0.27057	0.998	0.961	2.52151e-103	MultiRPC1	Rpl22
Snrpb	7.34137e-107	0.318902	0.98	0.85	1.2691e-102	MultiRPC1	Snrpb
Fhl1	9.07526e-107	0.286958	0.672	0.306	1.56884e-102	MultiRPC1	Fhl1
Mcm6	4.45049e-104	0.260463	0.556	0.223	7.69356e-100	MultiRPC1	Mcm6
Eno1b	5.79893e-103	0.270018	0.572	0.246	1.00246e-98	MultiRPC1	Eno1b
Rhno1	4.08245e-102	0.28473	0.68	0.321	7.05734e-98	MultiRPC1	Rhno1
Tubb5	6.81945e-102	0.295436	0.999	0.987	1.17888e-97	MultiRPC1	Tubb5
Pabpc1	1.00116e-98	0.310322	0.988	0.908	1.73071e-94	MultiRPC1	Pabpc1
Sf3b5	6.62202e-98	0.330571	0.908	0.608	1.14475e-93	MultiRPC1	Sf3b5
Bola3	8.01771e-98	0.257963	0.67	0.311	1.38602e-93	MultiRPC1	Bola3
Npm1	2.23611e-97	0.272309	0.997	0.97	3.86556e-93	MultiRPC1	Npm1
Rbm3	2.31419e-97	0.349716	0.951	0.739	4.00054e-93	MultiRPC1	Rbm3
Srsf3	1.20703e-95	0.308485	0.983	0.881	2.08659e-91	MultiRPC1	Srsf3
Dtymk	4.20412e-95	0.328028	0.817	0.468	7.26766e-91	MultiRPC1	Dtymk
Odc1	2.62622e-94	0.317704	0.822	0.475	4.53994e-90	MultiRPC1	Odc1
Jam3	8.02351e-94	0.285467	0.785	0.426	1.38702e-89	MultiRPC1	Jam3
Txn1	1.59353e-93	0.326274	0.957	0.76	2.75473e-89	MultiRPC1	Txn1
Gnb2l1	2.35067e-93	0.254519	0.992	0.948	4.0636e-89	MultiRPC1	Gnb2l1
Tead2	4.15014e-93	0.259226	0.839	0.435	7.17436e-89	MultiRPC1	Tead2
Cdv3	3.14967e-92	0.299726	0.78	0.415	5.44483e-88	MultiRPC1	Cdv3
Rpl5	1.15422e-91	0.258985	0.995	0.929	1.9953e-87	MultiRPC1	Rpl5
Ppp1r1a	1.37162e-91	0.255979	0.716	0.343	2.37111e-87	MultiRPC1	Ppp1r1a
Nop10	1.69305e-91	0.322711	0.951	0.709	2.92677e-87	MultiRPC1	Nop10
Nrm	2.13438e-91	0.252712	0.64	0.296	3.6897e-87	MultiRPC1	Nrm
Lsm6	7.69258e-91	0.327127	0.88	0.565	1.32982e-86	MultiRPC1	Lsm6
B230118H07Rik	3.11831e-90	0.27434	0.724	0.369	5.39063e-86	MultiRPC1	B230118H07Rik
Anapc11	2.2737e-89	0.311238	0.935	0.693	3.93054e-85	MultiRPC1	Anapc11
Pole3	3.87538e-89	0.27264	0.737	0.382	6.69937e-85	MultiRPC1	Pole3
Serpinh1	4.33904e-89	0.32103	0.867	0.517	7.5009e-85	MultiRPC1	Serpinh1
Csrp2	4.75822e-89	0.338549	0.957	0.744	8.22554e-85	MultiRPC1	Csrp2
Hspe1	8.06044e-89	0.301543	0.967	0.795	1.39341e-84	MultiRPC1	Hspe1
Hist1h2bc	8.93752e-88	0.368797	0.623	0.314	1.54503e-83	MultiRPC1	Hist1h2bc
Snrpf	3.43112e-85	0.268434	0.976	0.854	5.93138e-81	MultiRPC1	Snrpf
Aes	7.13689e-85	0.316577	0.886	0.575	1.23376e-80	MultiRPC1	Aes
Hist1h1e	3.6683e-84	0.27519	0.704	0.361	6.34139e-80	MultiRPC1	Hist1h1e
Oxct1	3.97828e-84	0.272133	0.756	0.405	6.87726e-80	MultiRPC1	Oxct1
Srsf9	6.64423e-83	0.273607	0.819	0.465	1.14859e-78	MultiRPC1	Srsf9
Pfn1	1.51802e-81	0.272966	0.985	0.899	2.6242e-77	MultiRPC1	Pfn1
Slbp	2.67063e-80	0.314328	0.836	0.511	4.61671e-76	MultiRPC1	Slbp
1810037I17Rik	7.69937e-78	0.298433	0.909	0.618	1.33099e-73	MultiRPC1	1810037I17Rik
Vim	1.50692e-77	0.29493	0.82	0.489	2.60502e-73	MultiRPC1	Vim
Rfc2	1.23811e-75	0.254519	0.771	0.428	2.14032e-71	MultiRPC1	Rfc2
Sfr1	1.83412e-75	0.281022	0.951	0.749	3.17065e-71	MultiRPC1	Sfr1
Lmnb1	8.00467e-75	0.279024	0.828	0.512	1.38377e-70	MultiRPC1	Lmnb1
Nudcd2	1.07752e-74	0.261907	0.764	0.434	1.86271e-70	MultiRPC1	Nudcd2
Sae1	1.15329e-73	0.259391	0.751	0.431	1.99369e-69	MultiRPC1	Sae1
Hnrnpf	3.2362e-72	0.266628	0.967	0.79	5.59442e-68	MultiRPC1	Hnrnpf
Nasp	8.55738e-72	0.263845	0.883	0.571	1.47931e-67	MultiRPC1	Nasp
Stoml2	2.36101e-70	0.2544	0.814	0.499	4.08148e-66	MultiRPC1	Stoml2
Glul	2.78284e-70	0.252522	0.835	0.508	4.81069e-66	MultiRPC1	Glul
Pa2g4	1.08186e-65	0.264495	0.868	0.585	1.87021e-61	MultiRPC1	Pa2g4
Clic1	3.30631e-64	0.25244	0.936	0.692	5.71562e-60	MultiRPC1	Clic1
Mrpl23	9.63967e-63	0.25245	0.924	0.693	1.66641e-58	MultiRPC1	Mrpl23
Pgam1	2.07777e-59	0.272323	0.932	0.709	3.59185e-55	MultiRPC1	Pgam1
Vax2os	3.33258e-53	0.285404	0.361	0.168	5.76102e-49	MultiRPC1	Vax2os
Hist1h2al	2.67188e-50	0.268402	0.758	0.486	4.61888e-46	MultiRPC1	Hist1h2al
H1f0	1.99171e-44	0.278054	0.976	0.9	3.44307e-40	MultiRPC1	H1f0
Arl6ip1	1.53577e-39	0.416014	0.841	0.661	2.65488e-35	MultiRPC1	Arl6ip1
Fabp7	0	2.0136	0.718	0.158	0	ConePR3	Fabp7
Meis2	0	1.10338	0.977	0.42	0	ConePR3	Meis2
Crx	0	0.956234	0.983	0.37	0	ConePR3	Crx
Pik3r1	3.41162e-284	0.899034	0.957	0.49	5.89767e-280	ConePR3	Pik3r1
Neurod1	4.9329e-282	0.906816	0.995	0.509	8.52751e-278	ConePR3	Neurod1
Unc119	4.42348e-269	0.886631	0.975	0.67	7.64687e-265	ConePR3	Unc119
Abca4	1.43134e-251	0.847087	0.519	0.111	2.47436e-247	ConePR3	Abca4
Neurod4	5.31769e-248	0.783259	0.867	0.315	9.1927e-244	ConePR3	Neurod4
Tma7	2.55604e-241	0.739402	0.997	0.99	4.41863e-237	ConePR3	Tma7
Ankrd33b	7.57989e-236	0.712602	0.647	0.184	1.31034e-231	ConePR3	Ankrd33b
Btbd17	2.91647e-231	0.816542	0.877	0.444	5.0417e-227	ConePR3	Btbd17
Higd2a	3.36212e-230	0.701668	0.981	0.848	5.81209e-226	ConePR3	Higd2a
A830036E02Rik	1.53254e-224	0.568269	0.291	0.031	2.6493e-220	ConePR3	A830036E02Rik
Otx2	6.25457e-221	0.762573	0.995	0.47	1.08123e-216	ConePR3	Otx2
Cltb	8.04664e-215	0.78659	0.936	0.582	1.39102e-210	ConePR3	Cltb
Btg2	1.95736e-211	0.73951	0.944	0.548	3.3837e-207	ConePR3	Btg2
3632451O06Rik	2.2369e-211	0.872186	0.666	0.251	3.86693e-207	ConePR3	3632451O06Rik
Eef2	1.95775e-210	0.430754	1	0.996	3.38436e-206	ConePR3	Eef2
Ckb	1.61584e-208	0.593374	1	0.985	2.7933e-204	ConePR3	Ckb
Prdm1	4.48167e-206	0.672197	0.805	0.287	7.74747e-202	ConePR3	Prdm1
Tpd52	5.10938e-206	0.73488	0.911	0.585	8.83259e-202	ConePR3	Tpd52
Btg1	4.09346e-203	0.919359	0.913	0.734	7.07636e-199	ConePR3	Btg1
Ppib	6.36052e-189	0.676364	0.939	0.839	1.09954e-184	ConePR3	Ppib
Npc2	1.30161e-184	0.659625	0.927	0.788	2.25009e-180	ConePR3	Npc2
Gm8797	5.86846e-181	0.559825	0.986	0.945	1.01448e-176	ConePR3	Gm8797
Ptms	2.53859e-180	0.575251	0.992	0.914	4.38846e-176	ConePR3	Ptms
Dll3	8.1809e-178	0.748441	0.619	0.229	1.41423e-173	ConePR3	Dll3
Ubb	2.7382e-173	0.370865	1	0.999	4.73352e-169	ConePR3	Ubb
Robo2	7.4065e-171	0.639172	0.842	0.489	1.28036e-166	ConePR3	Robo2
Ormdl3	4.37937e-169	0.666892	0.773	0.417	7.57062e-165	ConePR3	Ormdl3
Ctsf	2.26316e-168	0.670599	0.836	0.419	3.91233e-164	ConePR3	Ctsf
Cplx2	1.13308e-162	0.659478	0.899	0.494	1.95875e-158	ConePR3	Cplx2
Mfap4	4.09137e-157	0.632791	0.871	0.44	7.07274e-153	ConePR3	Mfap4
Cadm3	6.2622e-155	0.629506	0.68	0.3	1.08255e-150	ConePR3	Cadm3
Amer2	1.17546e-151	0.566704	0.925	0.653	2.03202e-147	ConePR3	Amer2
Cntn1	2.557e-150	0.564499	0.742	0.303	4.42029e-146	ConePR3	Cntn1
Cdhr1	2.94446e-148	0.571924	0.7	0.263	5.0901e-144	ConePR3	Cdhr1
D930028M14Rik	1.5717e-139	0.57412	0.87	0.467	2.71699e-135	ConePR3	D930028M14Rik
Reep6	3.54634e-138	0.439359	0.331	0.073	6.13056e-134	ConePR3	Reep6
Platr17	1.15252e-133	0.523557	0.669	0.259	1.99236e-129	ConePR3	Platr17
Ftl1	1.09881e-132	0.278653	1	1	1.89951e-128	ConePR3	Ftl1
Prnp	1.15481e-131	0.583402	0.765	0.451	1.99632e-127	ConePR3	Prnp
Ypel3	1.48134e-130	0.497043	0.983	0.823	2.56079e-126	ConePR3	Ypel3
Ndufv3	3.70419e-129	0.492591	0.939	0.856	6.40343e-125	ConePR3	Ndufv3
Lypla1	5.45313e-129	0.599155	0.687	0.393	9.42683e-125	ConePR3	Lypla1
Map1lc3b	7.1321e-127	0.448749	0.97	0.893	1.23293e-122	ConePR3	Map1lc3b
Egflam	1.6327e-126	0.500435	0.472	0.149	2.82245e-122	ConePR3	Egflam
Rps18-ps3	1.71161e-125	0.426777	0.989	0.971	2.95887e-121	ConePR3	Rps18-ps3
Apbb1	1.83268e-125	0.482048	0.918	0.675	3.16816e-121	ConePR3	Apbb1
Nlk	1.04009e-122	0.596558	0.59	0.274	1.798e-118	ConePR3	Nlk
Oaz1	1.89064e-122	0.319411	1	0.996	3.26836e-118	ConePR3	Oaz1
Bcat1	1.59744e-119	0.616423	0.715	0.484	2.76149e-115	ConePR3	Bcat1
Malat1	4.77764e-117	0.383959	1	0.998	8.25911e-113	ConePR3	Malat1
Rxrg	2.09935e-116	0.552393	0.606	0.25	3.62914e-112	ConePR3	Rxrg
Snap25	3.50232e-116	0.512826	0.846	0.47	6.05446e-112	ConePR3	Snap25
Grina	4.73953e-116	0.493844	0.874	0.589	8.19323e-112	ConePR3	Grina
Syp	1.12424e-115	0.472872	0.704	0.315	1.94347e-111	ConePR3	Syp
Dpysl3	3.13783e-115	0.495963	0.935	0.64	5.42436e-111	ConePR3	Dpysl3
Phf21b	4.20719e-115	0.511222	0.589	0.264	7.27297e-111	ConePR3	Phf21b
Gabarap	1.0002e-114	0.374843	0.988	0.949	1.72904e-110	ConePR3	Gabarap
Glo1	4.5484e-114	0.446617	0.955	0.865	7.86282e-110	ConePR3	Glo1
Lingo3	6.61653e-113	0.356506	0.253	0.051	1.1438e-108	ConePR3	Lingo3
Gm11744	1.31733e-111	0.457635	0.452	0.146	2.27727e-107	ConePR3	Gm11744
Gngt2	1.3246e-110	0.462519	0.863	0.384	2.28983e-106	ConePR3	Gngt2
Lcorl	3.04702e-109	0.501279	0.59	0.274	5.26739e-105	ConePR3	Lcorl
Zfp365	3.33794e-108	0.411604	0.275	0.066	5.77029e-104	ConePR3	Zfp365
Ahcyl2	1.47828e-106	0.468809	0.652	0.319	2.55551e-102	ConePR3	Ahcyl2
Cplx3	1.50579e-106	0.444391	0.691	0.296	2.60306e-102	ConePR3	Cplx3
Qsox1	3.85363e-106	0.396536	0.909	0.532	6.66178e-102	ConePR3	Qsox1
Shisa2	1.87323e-105	0.485017	0.807	0.467	3.23825e-101	ConePR3	Shisa2
Rsrp1	1.07406e-104	0.375189	0.979	0.933	1.85673e-100	ConePR3	Rsrp1
Igsf21	4.53034e-103	0.482468	0.605	0.267	7.8316e-99	ConePR3	Igsf21
Trp53i11	1.28137e-102	0.498539	0.816	0.536	2.2151e-98	ConePR3	Trp53i11
Pkm	3.52222e-102	0.383555	0.996	0.981	6.08885e-98	ConePR3	Pkm
Pcbp4	2.44537e-100	0.366794	0.989	0.952	4.22732e-96	ConePR3	Pcbp4
Fam132a	1.13828e-99	0.484646	0.68	0.347	1.96774e-95	ConePR3	Fam132a
Tecpr1	2.80879e-99	0.491035	0.629	0.309	4.85555e-95	ConePR3	Tecpr1
Ptov1	5.75366e-99	0.340725	0.984	0.972	9.94635e-95	ConePR3	Ptov1
Chgb	1.7202e-98	0.450954	0.808	0.433	2.97371e-94	ConePR3	Chgb
Aplp2	4.86897e-97	0.475988	0.788	0.556	8.41699e-93	ConePR3	Aplp2
Ddb1	1.89758e-96	0.47992	0.805	0.642	3.28035e-92	ConePR3	Ddb1
3110035E14Rik	3.93014e-96	0.477656	0.348	0.114	6.79403e-92	ConePR3	3110035E14Rik
Trp53inp2	5.4761e-96	0.479461	0.48	0.211	9.46653e-92	ConePR3	Trp53inp2
Cxx1a	5.26676e-93	0.507635	0.863	0.691	9.10465e-89	ConePR3	Cxx1a
Gpr162	5.52316e-93	0.511289	0.584	0.314	9.54789e-89	ConePR3	Gpr162
Doc2b	1.26098e-92	0.364487	0.372	0.117	2.17985e-88	ConePR3	Doc2b
Lrp1b	6.92265e-91	0.425832	0.345	0.109	1.19672e-86	ConePR3	Lrp1b
Acad10	1.23282e-90	0.438594	0.441	0.161	2.13118e-86	ConePR3	Acad10
Ackr1	4.56708e-89	0.374035	0.297	0.086	7.89512e-85	ConePR3	Ackr1
Mrpl49	2.51714e-88	0.487561	0.759	0.589	4.35137e-84	ConePR3	Mrpl49
Mxd4	1.24119e-87	0.484415	0.496	0.232	2.14564e-83	ConePR3	Mxd4
Gdap1l1	4.95359e-87	0.472759	0.591	0.31	8.56327e-83	ConePR3	Gdap1l1
Gamt	7.34217e-87	0.451339	0.626	0.333	1.26924e-82	ConePR3	Gamt
Gnat2	2.23812e-86	0.425041	0.454	0.172	3.86903e-82	ConePR3	Gnat2
Svip	7.9915e-86	0.466729	0.543	0.264	1.38149e-81	ConePR3	Svip
Ttyh2	2.96844e-85	0.409799	0.441	0.167	5.13154e-81	ConePR3	Ttyh2
Onecut2	3.01968e-83	0.349702	0.695	0.383	5.22012e-79	ConePR3	Onecut2
Fyco1	1.1387e-81	0.386485	0.444	0.183	1.96847e-77	ConePR3	Fyco1
Thrb	4.3576e-80	0.277056	0.781	0.365	7.53298e-76	ConePR3	Thrb
Klc3	2.51561e-77	0.39019	0.547	0.241	4.34873e-73	ConePR3	Klc3
Pfdn5	1.17575e-76	0.30505	0.97	0.941	2.03252e-72	ConePR3	Pfdn5
Vps37b	1.77083e-76	0.436836	0.661	0.428	3.06123e-72	ConePR3	Vps37b
Grasp	4.2487e-76	0.402419	0.405	0.167	7.34473e-72	ConePR3	Grasp
Pdk2	6.06194e-74	0.392455	0.383	0.155	1.04793e-69	ConePR3	Pdk2
Ddit4	2.17427e-73	0.473182	0.495	0.264	3.75866e-69	ConePR3	Ddit4
Rbm24	2.50603e-72	0.399252	0.439	0.187	4.33217e-68	ConePR3	Rbm24
Son	4.99493e-72	0.255712	0.993	0.976	8.63474e-68	ConePR3	Son
Atp6v0b	2.51787e-71	0.331442	0.895	0.762	4.35264e-67	ConePR3	Atp6v0b
Ccdc136	3.10846e-71	0.520953	0.576	0.334	5.3736e-67	ConePR3	Ccdc136
Serinc5	3.6534e-71	0.331899	0.33	0.115	6.31563e-67	ConePR3	Serinc5
Cald1	3.72977e-71	0.427526	0.698	0.48	6.44765e-67	ConePR3	Cald1
Tmem59	4.3857e-70	0.345885	0.888	0.803	7.58156e-66	ConePR3	Tmem59
Slc1a2	7.15958e-70	0.33137	0.446	0.182	1.23768e-65	ConePR3	Slc1a2
Ppp1cc	8.4139e-70	0.371858	0.914	0.887	1.45451e-65	ConePR3	Ppp1cc
Rps27rt	1.79488e-69	0.288949	0.986	0.977	3.10282e-65	ConePR3	Rps27rt
Dynll2	4.3513e-69	0.401179	0.788	0.653	7.52209e-65	ConePR3	Dynll2
Zfos1	4.68027e-68	0.398586	0.831	0.717	8.09078e-64	ConePR3	Zfos1
Pgm2	4.93505e-68	0.387135	0.693	0.425	8.53122e-64	ConePR3	Pgm2
Abcg1	5.04482e-68	0.347962	0.307	0.111	8.72099e-64	ConePR3	Abcg1
Wscd2	8.34367e-68	0.36983	0.335	0.129	1.44237e-63	ConePR3	Wscd2
Tmem158	2.68971e-67	0.426324	0.565	0.307	4.64971e-63	ConePR3	Tmem158
Fam53b	6.7907e-67	0.344522	0.376	0.151	1.17391e-62	ConePR3	Fam53b
Lgmn	7.81942e-67	0.435602	0.502	0.27	1.35174e-62	ConePR3	Lgmn
Dlc1	7.90664e-67	0.361164	0.463	0.198	1.36682e-62	ConePR3	Dlc1
Pcbp2	9.72465e-67	0.260665	0.986	0.978	1.6811e-62	ConePR3	Pcbp2
Hmgn3	1.37278e-66	0.475664	0.78	0.662	2.37312e-62	ConePR3	Hmgn3
Lypd1	1.58462e-66	0.539124	0.553	0.278	2.73934e-62	ConePR3	Lypd1
Agpat3	3.64384e-64	0.425321	0.532	0.293	6.2991e-60	ConePR3	Agpat3
Zfp444	1.42751e-63	0.387163	0.69	0.49	2.46774e-59	ConePR3	Zfp444
Trib2	5.67471e-63	0.488293	0.546	0.336	9.80986e-59	ConePR3	Trib2
Ndn	1.07662e-62	0.510069	0.833	0.785	1.86116e-58	ConePR3	Ndn
Hist3h2ba	9.16549e-60	0.33671	0.944	0.852	1.58444e-55	ConePR3	Hist3h2ba
Ndufa6	1.14138e-59	0.303597	0.924	0.901	1.97311e-55	ConePR3	Ndufa6
Rasa4	6.85249e-59	0.422904	0.445	0.259	1.18459e-54	ConePR3	Rasa4
Ebpl	8.40444e-59	0.392776	0.645	0.457	1.45288e-54	ConePR3	Ebpl
Gpx4	1.31995e-58	0.277229	0.989	0.984	2.2818e-54	ConePR3	Gpx4
Eml5	1.92107e-58	0.353832	0.459	0.229	3.32095e-54	ConePR3	Eml5
Gm9843	6.79692e-58	0.357477	0.861	0.815	1.17498e-53	ConePR3	Gm9843
Rpl6l	1.4085e-57	0.362137	0.81	0.747	2.43488e-53	ConePR3	Rpl6l
Mir124a-1hg	1.64833e-57	0.393085	0.54	0.314	2.84947e-53	ConePR3	Mir124a-1hg
Msi1	3.24971e-57	0.333262	0.879	0.82	5.61778e-53	ConePR3	Msi1
Rgr	9.82943e-56	0.300975	0.287	0.104	1.69921e-51	ConePR3	Rgr
Phip	3.76546e-55	0.341656	0.827	0.757	6.50936e-51	ConePR3	Phip
Meg3	5.61239e-55	0.482343	0.789	0.574	9.70214e-51	ConePR3	Meg3
Otop3	7.91509e-55	0.29126	0.401	0.169	1.36828e-50	ConePR3	Otop3
Hist3h2a	1.59089e-54	0.417775	0.713	0.531	2.75017e-50	ConePR3	Hist3h2a
Lurap1l	7.35655e-54	0.338072	0.432	0.209	1.27173e-49	ConePR3	Lurap1l
Upf3b	1.08446e-52	0.39398	0.71	0.575	1.87471e-48	ConePR3	Upf3b
Ivd	1.97486e-52	0.337213	0.348	0.167	3.41394e-48	ConePR3	Ivd
Kif19a	2.17338e-52	0.311406	0.408	0.182	3.75712e-48	ConePR3	Kif19a
Tmem176a	1.88802e-51	0.389444	0.545	0.349	3.26382e-47	ConePR3	Tmem176a
1810041L15Rik	3.2529e-51	0.33178	0.427	0.217	5.62328e-47	ConePR3	1810041L15Rik
Map1b	3.28333e-51	0.276744	0.984	0.938	5.6759e-47	ConePR3	Map1b
Eif3e	4.54383e-51	0.270837	0.95	0.908	7.85491e-47	ConePR3	Eif3e
Dgkd	5.74775e-51	0.341193	0.408	0.211	9.93613e-47	ConePR3	Dgkd
Kcnd3	8.0091e-51	0.284234	0.315	0.13	1.38453e-46	ConePR3	Kcnd3
Zfand6	7.96371e-50	0.30908	0.796	0.726	1.37669e-45	ConePR3	Zfand6
Gltscr2	3.58849e-49	0.329295	0.825	0.768	6.20342e-45	ConePR3	Gltscr2
BC029214	6.35669e-49	0.320735	0.464	0.257	1.09888e-44	ConePR3	BC029214
Isl2	7.57843e-47	0.285978	0.286	0.119	1.31008e-42	ConePR3	Isl2
Ccnd3	1.06171e-46	0.52467	0.599	0.468	1.83538e-42	ConePR3	Ccnd3
Gm10116	4.66464e-46	0.327687	0.726	0.622	8.06377e-42	ConePR3	Gm10116
Fam210b	9.05617e-46	0.310533	0.341	0.167	1.56554e-41	ConePR3	Fam210b
Ece1	1.99137e-45	0.290326	0.288	0.124	3.44248e-41	ConePR3	Ece1
Gm9493	1.50116e-44	0.257977	0.894	0.868	2.59506e-40	ConePR3	Gm9493
Sat2	1.68914e-44	0.347587	0.499	0.316	2.92001e-40	ConePR3	Sat2
Gadd45g	1.75715e-44	0.327188	0.336	0.164	3.03758e-40	ConePR3	Gadd45g
Atp6v1f	1.82329e-44	0.266587	0.866	0.827	3.15192e-40	ConePR3	Atp6v1f
Ccnl2	2.20094e-44	0.26749	0.81	0.721	3.80476e-40	ConePR3	Ccnl2
Ing4	6.03757e-44	0.306359	0.735	0.643	1.04371e-39	ConePR3	Ing4
Rsrc2	1.04975e-43	0.262802	0.856	0.812	1.8147e-39	ConePR3	Rsrc2
Rax	1.47683e-43	0.302411	0.901	0.778	2.55299e-39	ConePR3	Rax
Slc25a33	3.12698e-43	0.307281	0.455	0.26	5.40561e-39	ConePR3	Slc25a33
Abhd17a	9.1997e-43	0.364629	0.669	0.586	1.59035e-38	ConePR3	Abhd17a
Sltm	1.70073e-42	0.359833	0.682	0.594	2.94005e-38	ConePR3	Sltm
Pak3	6.13618e-42	0.488063	0.443	0.292	1.06076e-37	ConePR3	Pak3
Micu1	1.39701e-41	0.35743	0.456	0.291	2.41501e-37	ConePR3	Micu1
Map2	3.10291e-41	0.345236	0.458	0.283	5.364e-37	ConePR3	Map2
Ogt	3.52093e-41	0.268714	0.743	0.62	6.08662e-37	ConePR3	Ogt
Numbl	3.99281e-41	0.321923	0.393	0.224	6.90237e-37	ConePR3	Numbl
Rpl23a-ps3	7.26473e-41	0.266653	0.932	0.914	1.25585e-36	ConePR3	Rpl23a-ps3
Cadm2	1.08004e-40	0.289009	0.418	0.224	1.86707e-36	ConePR3	Cadm2
Bcl2l1	1.47394e-40	0.329073	0.589	0.446	2.548e-36	ConePR3	Bcl2l1
Cbfa2t2	1.56883e-40	0.304671	0.366	0.199	2.71204e-36	ConePR3	Cbfa2t2
Vdac1	1.74092e-40	0.274768	0.881	0.857	3.00953e-36	ConePR3	Vdac1
Trappc2l	9.08004e-40	0.321301	0.626	0.506	1.56967e-35	ConePR3	Trappc2l
Pink1	1.65839e-39	0.312029	0.51	0.336	2.86686e-35	ConePR3	Pink1
Wbp1	4.06731e-39	0.323951	0.664	0.549	7.03116e-35	ConePR3	Wbp1
Plppr2	1.61114e-38	0.286557	0.341	0.183	2.78518e-34	ConePR3	Plppr2
Ldha	3.34386e-38	0.2514	0.984	0.948	5.78052e-34	ConePR3	Ldha
Ubxn6	1.29663e-37	0.301901	0.611	0.481	2.24149e-33	ConePR3	Ubxn6
Hist1h2al	1.32248e-37	0.35811	0.654	0.509	2.28618e-33	ConePR3	Hist1h2al
Ip6k2	1.3786e-37	0.328229	0.657	0.549	2.38318e-33	ConePR3	Ip6k2
Sdf2	3.40959e-37	0.334286	0.586	0.466	5.89417e-33	ConePR3	Sdf2
Mgarp	6.60226e-37	0.328303	0.667	0.557	1.14133e-32	ConePR3	Mgarp
Rpl27-ps3	8.68958e-37	0.275258	0.761	0.701	1.50217e-32	ConePR3	Rpl27-ps3
Cd63	2.90939e-36	0.254778	0.824	0.779	5.02947e-32	ConePR3	Cd63
Pcmtd2	4.22316e-36	0.300977	0.438	0.265	7.30058e-32	ConePR3	Pcmtd2
Kdm6b	4.87862e-36	0.34835	0.547	0.392	8.43368e-32	ConePR3	Kdm6b
Cln6	6.33199e-36	0.295228	0.366	0.209	1.09461e-31	ConePR3	Cln6
Gm11808	8.42043e-36	0.285702	0.781	0.769	1.45564e-31	ConePR3	Gm11808
Lbh	2.11067e-35	0.323291	0.418	0.265	3.64871e-31	ConePR3	Lbh
Thsd7a	3.49526e-35	0.273204	0.486	0.304	6.04225e-31	ConePR3	Thsd7a
Alg2	5.50557e-35	0.289141	0.567	0.417	9.51749e-31	ConePR3	Alg2
Klf10	1.69456e-34	0.293319	0.27	0.139	2.92939e-30	ConePR3	Klf10
Agap1	6.90104e-34	0.332027	0.393	0.259	1.19298e-29	ConePR3	Agap1
Pgs1	8.91793e-34	0.306018	0.397	0.25	1.54164e-29	ConePR3	Pgs1
Ppp1r14a	2.58213e-33	0.301627	0.394	0.234	4.46372e-29	ConePR3	Ppp1r14a
Zranb1	4.9481e-33	0.274653	0.511	0.356	8.55378e-29	ConePR3	Zranb1
Tmem50a	5.31143e-33	0.262918	0.76	0.704	9.18187e-29	ConePR3	Tmem50a
Wdr6	2.09008e-32	0.324255	0.582	0.472	3.61313e-28	ConePR3	Wdr6
Glrx	2.20102e-32	0.292791	0.372	0.225	3.8049e-28	ConePR3	Glrx
Shisa4	2.35263e-32	0.312117	0.673	0.579	4.06699e-28	ConePR3	Shisa4
Lpcat1	3.04271e-32	0.305916	0.413	0.275	5.25994e-28	ConePR3	Lpcat1
Abtb1	3.22948e-32	0.256693	0.323	0.179	5.58279e-28	ConePR3	Abtb1
Dhx32	1.02475e-31	0.356451	0.373	0.25	1.77148e-27	ConePR3	Dhx32
Glmp	2.16033e-31	0.300853	0.416	0.283	3.73457e-27	ConePR3	Glmp
Tonsl	2.6193e-31	0.258794	0.716	0.63	4.52798e-27	ConePR3	Tonsl
Tox3	4.53455e-31	0.30525	0.603	0.48	7.83888e-27	ConePR3	Tox3
Tmem243	1.45138e-30	0.310036	0.508	0.377	2.50901e-26	ConePR3	Tmem243
Oxa1l	1.86111e-30	0.299561	0.596	0.511	3.21731e-26	ConePR3	Oxa1l
Nkiras2	2.82557e-30	0.255694	0.645	0.552	4.88457e-26	ConePR3	Nkiras2
Enho	2.86873e-30	0.311886	0.382	0.24	4.95918e-26	ConePR3	Enho
Txnip	2.93125e-30	0.305634	0.32	0.188	5.06726e-26	ConePR3	Txnip
Csrnp3	3.03303e-30	0.250168	0.296	0.16	5.2432e-26	ConePR3	Csrnp3
Supt4a	5.34227e-30	0.250099	0.745	0.7	9.23519e-26	ConePR3	Supt4a
Vcp	9.36509e-30	0.288658	0.763	0.755	1.61894e-25	ConePR3	Vcp
Jun	1.23398e-29	0.296802	0.602	0.487	2.13318e-25	ConePR3	Jun
Ctsa	1.25735e-29	0.299184	0.476	0.348	2.17358e-25	ConePR3	Ctsa
Gm10036	2.12974e-29	0.332569	0.566	0.491	3.68168e-25	ConePR3	Gm10036
Hspa4l	8.23502e-29	0.313538	0.536	0.426	1.42359e-24	ConePR3	Hspa4l
Gm2000	1.03883e-28	0.261675	0.714	0.673	1.79583e-24	ConePR3	Gm2000
Ndrg1	1.33727e-28	0.270112	0.444	0.285	2.31173e-24	ConePR3	Ndrg1
Vps37a	2.21674e-28	0.266809	0.316	0.185	3.83208e-24	ConePR3	Vps37a
Chchd5	2.34864e-28	0.296069	0.522	0.417	4.06009e-24	ConePR3	Chchd5
Rpl9-ps6	4.4266e-28	0.274799	0.699	0.655	7.65227e-24	ConePR3	Rpl9-ps6
Serinc1	5.31486e-28	0.275366	0.652	0.568	9.18779e-24	ConePR3	Serinc1
Smim14	1.27871e-27	0.261316	0.634	0.536	2.21051e-23	ConePR3	Smim14
Fam110a	1.45873e-27	0.290186	0.529	0.395	2.5217e-23	ConePR3	Fam110a
Ssbp3	2.87243e-27	0.251198	0.793	0.76	4.96558e-23	ConePR3	Ssbp3
Kcne1l	3.61382e-27	0.305888	0.361	0.239	6.24721e-23	ConePR3	Kcne1l
Wdr66	3.94748e-27	0.303841	0.409	0.28	6.824e-23	ConePR3	Wdr66
Urod	5.00106e-27	0.280153	0.473	0.358	8.64534e-23	ConePR3	Urod
Ccndbp1	6.37825e-27	0.264952	0.444	0.311	1.10261e-22	ConePR3	Ccndbp1
Fryl	6.48749e-27	0.280042	0.339	0.208	1.12149e-22	ConePR3	Fryl
Psap	6.50576e-27	0.250387	0.698	0.656	1.12465e-22	ConePR3	Psap
Gm26917	1.31388e-26	0.270455	0.737	0.695	2.2713e-22	ConePR3	Gm26917
Prom1	5.57681e-26	0.250389	0.398	0.257	9.64063e-22	ConePR3	Prom1
Ap3s1	6.32422e-26	0.253019	0.675	0.622	1.09327e-21	ConePR3	Ap3s1
Ctsd	9.26518e-25	0.252101	0.568	0.477	1.60167e-20	ConePR3	Ctsd
Sirt2	1.03841e-24	0.266099	0.526	0.423	1.7951e-20	ConePR3	Sirt2
4932422M17Rik	1.28523e-24	0.274032	0.264	0.156	2.22178e-20	ConePR3	4932422M17Rik
Tmem176b	1.30355e-24	0.253908	0.709	0.64	2.25345e-20	ConePR3	Tmem176b
Ndufs2	1.38439e-24	0.26224	0.702	0.678	2.3932e-20	ConePR3	Ndufs2
Cacna2d1	3.39435e-24	0.2501	0.3	0.186	5.86781e-20	ConePR3	Cacna2d1
Timm50	1.87587e-23	0.278188	0.606	0.549	3.24282e-19	ConePR3	Timm50
Chrna3	1.87991e-23	0.277473	0.456	0.323	3.2498e-19	ConePR3	Chrna3
Wbp2	6.15152e-23	0.256223	0.552	0.468	1.06341e-18	ConePR3	Wbp2
Exoc7	2.41522e-21	0.2629	0.346	0.241	4.17518e-17	ConePR3	Exoc7
Chkb	2.68086e-21	0.25094	0.46	0.354	4.6344e-17	ConePR3	Chkb
P3h3	2.83933e-21	0.258828	0.288	0.174	4.90834e-17	ConePR3	P3h3
Casz1	4.05813e-21	0.261471	0.464	0.356	7.01529e-17	ConePR3	Casz1
Pdcd4	7.12089e-21	0.277347	0.444	0.347	1.23099e-16	ConePR3	Pdcd4
Gadd45gip1	1.23406e-20	0.282194	0.459	0.382	2.13331e-16	ConePR3	Gadd45gip1
Acly	1.67334e-20	0.250889	0.56	0.469	2.89271e-16	ConePR3	Acly
Zdhhc2	2.50305e-20	0.274362	0.337	0.227	4.32703e-16	ConePR3	Zdhhc2
Pdcd7	2.59357e-20	0.260787	0.386	0.279	4.4835e-16	ConePR3	Pdcd7
Cxx1b	9.15245e-20	0.266477	0.559	0.486	1.58218e-15	ConePR3	Cxx1b
Mvd	2.78288e-18	0.253646	0.367	0.277	4.81076e-14	ConePR3	Mvd
Lpar6	2.29771e-17	0.263129	0.302	0.212	3.97206e-13	ConePR3	Lpar6
Zfp536	1.20179e-16	0.269144	0.434	0.358	2.07753e-12	ConePR3	Zfp536
Ppp1r10	2.28905e-15	0.258787	0.439	0.37	3.95708e-11	ConePR3	Ppp1r10
Hist1h1e	5.50022e-14	0.272977	0.481	0.405	9.50822e-10	ConePR3	Hist1h1e
Dapl1	0	1.24788	0.969	0.333	0	MultiRPC2	Dapl1
Sfrp2	0	1.22715	0.945	0.36	0	MultiRPC2	Sfrp2
Ccnd1	0	1.21755	0.98	0.361	0	MultiRPC2	Ccnd1
Mdk	0	1.08986	0.98	0.525	0	MultiRPC2	Mdk
Hes1	0	1.08585	0.853	0.238	0	MultiRPC2	Hes1
Rbp1	0	0.986408	0.95	0.419	0	MultiRPC2	Rbp1
Fgf15	0	0.96442	0.96	0.333	0	MultiRPC2	Fgf15
Mest	0	0.956371	0.89	0.33	0	MultiRPC2	Mest
Crabp2	0	0.948809	0.906	0.363	0	MultiRPC2	Crabp2
Sparc	0	0.90938	0.827	0.214	0	MultiRPC2	Sparc
Zfp36l1	0	0.789234	0.853	0.268	0	MultiRPC2	Zfp36l1
Cdca7	0	0.749171	0.756	0.208	0	MultiRPC2	Cdca7
Rpl12	0	0.715662	0.995	0.922	0	MultiRPC2	Rpl12
Rpl36a	0	0.636511	0.996	0.983	0	MultiRPC2	Rpl36a
Rps8	0	0.554954	0.999	0.999	0	MultiRPC2	Rps8
Rpl13	0	0.531556	1	0.999	0	MultiRPC2	Rpl13
Rpl17	0	0.467343	1	0.999	0	MultiRPC2	Rpl17
Rpl32	0	0.436384	1	1	0	MultiRPC2	Rpl32
Rpl27a	8.17832e-307	0.485584	0.997	0.998	1.41379e-302	MultiRPC2	Rpl27a
Rpl41	3.96294e-305	0.454203	1	1	6.85073e-301	MultiRPC2	Rpl41
Rplp0	1.50445e-304	0.53399	1	0.999	2.60075e-300	MultiRPC2	Rplp0
Rps16	1.33019e-302	0.46131	0.999	0.998	2.29951e-298	MultiRPC2	Rps16
Rpl14	3.90351e-301	0.479123	0.997	0.999	6.748e-297	MultiRPC2	Rpl14
Rps4x	1.09024e-300	0.530548	1	0.999	1.88469e-296	MultiRPC2	Rps4x
Eno1	1.11178e-300	0.942313	0.989	0.675	1.92193e-296	MultiRPC2	Eno1
Rps19	1.20426e-300	0.453612	1	0.999	2.0818e-296	MultiRPC2	Rps19
Id3	1.38644e-296	1.0956	0.818	0.262	2.39674e-292	MultiRPC2	Id3
Rps2	1.80838e-295	0.56203	0.999	0.995	3.12614e-291	MultiRPC2	Rps2
Ung	3.37035e-294	0.608997	0.556	0.104	5.82632e-290	MultiRPC2	Ung
Rpl18a	3.28767e-293	0.418302	0.998	0.999	5.6834e-289	MultiRPC2	Rpl18a
Rpl23	4.53799e-293	0.450481	0.999	0.999	7.84483e-289	MultiRPC2	Rpl23
Rps15a	8.82686e-292	0.450802	1	0.999	1.5259e-287	MultiRPC2	Rps15a
Rps5	4.48517e-287	0.471701	0.998	0.998	7.75351e-283	MultiRPC2	Rps5
Rps12	1.2176e-286	0.619587	0.993	0.966	2.10486e-282	MultiRPC2	Rps12
Rpsa	3.39779e-285	0.613066	0.996	0.978	5.87376e-281	MultiRPC2	Rpsa
Rps29	1.59926e-282	0.396176	1	1	2.76465e-278	MultiRPC2	Rps29
Sox2	8.35344e-282	0.79247	0.882	0.329	1.44406e-277	MultiRPC2	Sox2
Rps27a	3.01264e-279	0.390991	1	1	5.20795e-275	MultiRPC2	Rps27a
Rplp1	2.88938e-277	0.58064	0.997	0.984	4.99486e-273	MultiRPC2	Rplp1
Rpl11	7.44345e-277	0.402591	0.998	0.999	1.28675e-272	MultiRPC2	Rpl11
Rplp2	1.00776e-276	0.49496	0.998	0.997	1.74211e-272	MultiRPC2	Rplp2
Gm10076	4.1462e-276	0.475716	0.999	0.996	7.16753e-272	MultiRPC2	Gm10076
Itm2a	4.86343e-268	0.901519	0.862	0.358	8.40742e-264	MultiRPC2	Itm2a
Rpl18	5.36826e-268	0.45426	0.995	0.993	9.28011e-264	MultiRPC2	Rpl18
Rps20	8.38705e-263	0.488288	1	0.993	1.44987e-258	MultiRPC2	Rps20
Rpl38	1.2782e-262	0.403965	1	0.999	2.20963e-258	MultiRPC2	Rpl38
Plagl1	2.99225e-261	0.69615	0.836	0.297	5.1727e-257	MultiRPC2	Plagl1
Rpl35	9.19281e-257	0.422479	1	0.998	1.58916e-252	MultiRPC2	Rpl35
Rps17	1.24913e-256	0.413336	0.998	0.998	2.15937e-252	MultiRPC2	Rps17
Rps6	2.15766e-256	0.39946	1	1	3.72994e-252	MultiRPC2	Rps6
Rps26	7.32045e-256	0.47065	0.999	0.997	1.26549e-251	MultiRPC2	Rps26
Rpl8	5.99256e-254	0.412021	1	0.997	1.03593e-249	MultiRPC2	Rpl8
Pla2g16	1.10047e-253	0.566213	0.608	0.162	1.90237e-249	MultiRPC2	Pla2g16
Rps15	6.97848e-252	0.435563	0.998	0.997	1.20637e-247	MultiRPC2	Rps15
Rpl39	1.63457e-250	0.41445	1	0.998	2.82568e-246	MultiRPC2	Rpl39
Rps21	1.68809e-250	0.483797	0.998	0.977	2.9182e-246	MultiRPC2	Rps21
Rpl31	1.07539e-249	0.438146	0.999	0.994	1.85902e-245	MultiRPC2	Rpl31
Siva1	1.18812e-246	0.73117	0.932	0.462	2.0539e-242	MultiRPC2	Siva1
Rpl28	1.93002e-243	0.454683	0.998	0.99	3.33642e-239	MultiRPC2	Rpl28
Rpl22l1	1.29633e-241	0.609449	0.991	0.937	2.24097e-237	MultiRPC2	Rpl22l1
Cox4i2	1.60814e-241	0.67442	0.665	0.194	2.77999e-237	MultiRPC2	Cox4i2
Rps25	2.7148e-241	0.426576	0.997	0.992	4.69308e-237	MultiRPC2	Rps25
Rps18	9.73916e-240	0.376134	1	0.999	1.68361e-235	MultiRPC2	Rps18
Espn	2.27884e-237	0.68291	0.607	0.163	3.93944e-233	MultiRPC2	Espn
Dkk3	5.69604e-237	0.732058	0.935	0.433	9.84674e-233	MultiRPC2	Dkk3
Rps13	3.04302e-231	0.358964	1	0.998	5.26046e-227	MultiRPC2	Rps13
Rps3a1	3.24555e-231	0.396157	0.997	0.998	5.61058e-227	MultiRPC2	Rps3a1
Cp	5.14486e-231	0.555825	0.558	0.145	8.89392e-227	MultiRPC2	Cp
Rps23	9.30194e-231	0.354173	1	0.999	1.60803e-226	MultiRPC2	Rps23
Rpl35a	5.97282e-230	0.342178	1	0.999	1.03252e-225	MultiRPC2	Rpl35a
Rpl10	1.70249e-229	0.409358	0.999	0.996	2.9431e-225	MultiRPC2	Rpl10
Rpl23a	8.71466e-226	0.372013	1	0.998	1.5065e-221	MultiRPC2	Rpl23a
Rpl26	3.12143e-223	0.35785	1	0.998	5.39601e-219	MultiRPC2	Rpl26
Rpl7	5.70204e-221	0.393808	0.998	0.995	9.85711e-217	MultiRPC2	Rpl7
Gapdh	8.16966e-220	0.610374	0.997	0.955	1.41229e-215	MultiRPC2	Gapdh
Sapcd1	1.8667e-219	0.656106	0.815	0.34	3.22697e-215	MultiRPC2	Sapcd1
Eef1d	6.75541e-217	0.649629	0.944	0.55	1.16781e-212	MultiRPC2	Eef1d
Rps24	3.44849e-215	0.359483	1	0.999	5.9614e-211	MultiRPC2	Rps24
Mif	5.21637e-214	0.637803	0.993	0.862	9.01754e-210	MultiRPC2	Mif
Npm3	6.56942e-214	0.65224	0.818	0.366	1.13566e-209	MultiRPC2	Npm3
Gnai2	2.82139e-212	0.662868	0.979	0.76	4.87734e-208	MultiRPC2	Gnai2
Ppia	1.03492e-211	0.50455	0.999	0.996	1.78907e-207	MultiRPC2	Ppia
Rpl37	3.80466e-209	0.333635	1	0.999	6.57711e-205	MultiRPC2	Rpl37
Rpl6	8.81955e-209	0.328792	1	0.999	1.52464e-204	MultiRPC2	Rpl6
Rpl3	8.72685e-208	0.387075	0.999	0.997	1.50861e-203	MultiRPC2	Rpl3
Ran	1.11519e-205	0.606953	0.988	0.869	1.92783e-201	MultiRPC2	Ran
Hspe1	1.38861e-205	0.56863	0.975	0.8	2.40049e-201	MultiRPC2	Hspe1
Serpinh1	3.50193e-205	0.687004	0.928	0.522	6.05379e-201	MultiRPC2	Serpinh1
Prss23	2.2349e-201	0.597295	0.609	0.192	3.86348e-197	MultiRPC2	Prss23
Rps10	7.73659e-199	0.367406	0.998	0.995	1.33742e-194	MultiRPC2	Rps10
Eef1b2	3.44518e-198	0.54379	0.99	0.838	5.95568e-194	MultiRPC2	Eef1b2
Col9a1	3.19208e-196	0.682068	0.594	0.19	5.51816e-192	MultiRPC2	Col9a1
Npm1	1.82121e-195	0.465977	0.996	0.972	3.14832e-191	MultiRPC2	Npm1
Vsx2	3.74978e-194	0.573227	0.642	0.218	6.48225e-190	MultiRPC2	Vsx2
Rpl9	1.65035e-193	0.30098	1	0.999	2.85295e-189	MultiRPC2	Rpl9
Rpl37a	3.85195e-193	0.309304	1	0.999	6.65887e-189	MultiRPC2	Rpl37a
Grb10	5.08888e-193	0.674614	0.908	0.506	8.79715e-189	MultiRPC2	Grb10
Tpt1	6.99748e-193	0.36664	0.998	0.998	1.20965e-188	MultiRPC2	Tpt1
Rps3	1.72674e-192	0.332317	0.999	0.998	2.98501e-188	MultiRPC2	Rps3
Fau	2.38934e-188	0.322412	1	0.998	4.13045e-184	MultiRPC2	Fau
Gm10260	8.84981e-188	0.343389	1	0.998	1.52987e-183	MultiRPC2	Gm10260
Rpl4	1.69352e-187	0.373368	0.996	0.995	2.92758e-183	MultiRPC2	Rpl4
Rpl21	9.38966e-187	0.296177	0.999	0.999	1.62319e-182	MultiRPC2	Rpl21
Mcm6	5.03336e-185	0.544808	0.641	0.223	8.70117e-181	MultiRPC2	Mcm6
Rpl19	4.63867e-180	0.32516	0.998	0.996	8.01887e-176	MultiRPC2	Rpl19
Rps7	4.37916e-179	0.264675	1	0.999	7.57025e-175	MultiRPC2	Rps7
Mcm5	4.62166e-179	0.499733	0.571	0.183	7.98947e-175	MultiRPC2	Mcm5
H2afz	8.70949e-179	0.569239	0.996	0.97	1.50561e-174	MultiRPC2	H2afz
Gins2	3.99439e-173	0.503516	0.611	0.206	6.9051e-169	MultiRPC2	Gins2
Fgf9	5.95713e-173	0.543678	0.654	0.257	1.02981e-168	MultiRPC2	Fgf9
Ranbp1	5.23176e-170	0.522572	0.988	0.816	9.04415e-166	MultiRPC2	Ranbp1
Rpl24	1.68116e-169	0.288319	1	0.998	2.90622e-165	MultiRPC2	Rpl24
Rpl13a	1.71433e-168	0.265252	1	1	2.96356e-164	MultiRPC2	Rpl13a
Id1	2.43707e-168	0.594734	0.663	0.24	4.21297e-164	MultiRPC2	Id1
Id2	2.36201e-167	0.66541	0.715	0.283	4.08321e-163	MultiRPC2	Id2
Prdx1	5.63443e-166	0.531878	0.975	0.77	9.74023e-162	MultiRPC2	Prdx1
Mcm3	3.17668e-164	0.492121	0.493	0.151	5.49152e-160	MultiRPC2	Mcm3
Rps14	1.44242e-163	0.274021	1	0.999	2.49351e-159	MultiRPC2	Rps14
Slc1a3	9.92219e-161	0.520752	0.57	0.196	1.71525e-156	MultiRPC2	Slc1a3
Rpl15	4.75243e-159	0.305207	1	0.996	8.21553e-155	MultiRPC2	Rpl15
Rps11	3.03197e-157	0.281671	0.999	0.999	5.24136e-153	MultiRPC2	Rps11
Lhx2	3.80621e-155	0.575507	0.854	0.444	6.57979e-151	MultiRPC2	Lhx2
Metrn	5.29168e-155	0.476929	0.662	0.258	9.14772e-151	MultiRPC2	Metrn
Rpl10a	2.85438e-153	0.296684	0.998	0.999	4.93437e-149	MultiRPC2	Rpl10a
Rps9	3.25115e-153	0.263911	0.999	0.999	5.62027e-149	MultiRPC2	Rps9
Nr2e1	1.60671e-152	0.419096	0.511	0.163	2.77752e-148	MultiRPC2	Nr2e1
Slc2a1	1.99786e-152	0.629031	0.774	0.379	3.45369e-148	MultiRPC2	Slc2a1
Myb	7.40273e-150	0.425176	0.513	0.171	1.27971e-145	MultiRPC2	Myb
Gnb2l1	1.36198e-148	0.377178	0.994	0.949	2.35446e-144	MultiRPC2	Gnb2l1
Tead2	1.13309e-147	0.502976	0.86	0.447	1.95878e-143	MultiRPC2	Tead2
Rpl7a	1.13186e-145	0.342183	0.999	0.97	1.95665e-141	MultiRPC2	Rpl7a
Rpl34	3.09104e-145	0.262827	0.998	0.998	5.34348e-141	MultiRPC2	Rpl34
Dek	3.27952e-144	0.515725	0.95	0.608	5.6693e-140	MultiRPC2	Dek
Snrpg	9.55404e-143	0.361862	0.996	0.968	1.65161e-138	MultiRPC2	Snrpg
Rpl5	5.52414e-142	0.380782	0.989	0.932	9.54958e-138	MultiRPC2	Rpl5
Hells	1.41576e-141	0.42704	0.553	0.195	2.44743e-137	MultiRPC2	Hells
Hes5	2.25843e-140	0.470626	0.643	0.252	3.90415e-136	MultiRPC2	Hes5
Sfr1	7.08326e-140	0.51222	0.956	0.756	1.22448e-135	MultiRPC2	Sfr1
Txn1	2.10967e-136	0.46162	0.98	0.764	3.64699e-132	MultiRPC2	Txn1
Pabpc1	2.38764e-136	0.435046	0.989	0.911	4.12752e-132	MultiRPC2	Pabpc1
2700094K13Rik	3.38504e-136	0.510121	0.958	0.704	5.85172e-132	MultiRPC2	2700094K13Rik
Nme4	3.79674e-136	0.467674	0.689	0.316	6.56343e-132	MultiRPC2	Nme4
Rpl30	5.60708e-135	0.293837	0.998	0.992	9.69295e-131	MultiRPC2	Rpl30
Naca	1.2232e-134	0.29805	0.999	0.99	2.11455e-130	MultiRPC2	Naca
Gm10709	2.38904e-132	0.282516	0.999	0.994	4.12994e-128	MultiRPC2	Gm10709
Ssbp4	1.6881e-130	0.487801	0.702	0.341	2.91822e-126	MultiRPC2	Ssbp4
Rpl22	6.60674e-129	0.361923	0.996	0.962	1.14211e-124	MultiRPC2	Rpl22
Nudt4	1.32949e-128	0.505071	0.737	0.379	2.29828e-124	MultiRPC2	Nudt4
Fgf3	2.39065e-128	0.45493	0.451	0.145	4.13271e-124	MultiRPC2	Fgf3
Rhoc	4.53281e-128	0.40814	0.56	0.224	7.83586e-124	MultiRPC2	Rhoc
Hadh	1.11891e-127	0.417992	0.619	0.256	1.93426e-123	MultiRPC2	Hadh
Gpx8	9.97446e-127	0.399717	0.543	0.211	1.72429e-122	MultiRPC2	Gpx8
Dut	1.38869e-126	0.470297	0.899	0.536	2.40063e-122	MultiRPC2	Dut
Tipin	3.36011e-126	0.455372	0.755	0.359	5.80861e-122	MultiRPC2	Tipin
Anp32b	5.7844e-126	0.468928	0.969	0.728	9.99949e-122	MultiRPC2	Anp32b
Pfn1	8.8679e-126	0.39447	0.989	0.901	1.53299e-121	MultiRPC2	Pfn1
Cdca7l	2.92633e-125	0.376806	0.463	0.16	5.05875e-121	MultiRPC2	Cdca7l
Vim	7.97952e-125	0.527768	0.862	0.496	1.37942e-120	MultiRPC2	Vim
Prdx4	3.81967e-123	0.484149	0.834	0.479	6.60306e-119	MultiRPC2	Prdx4
Snrpf	1.46976e-122	0.400438	0.981	0.858	2.54077e-118	MultiRPC2	Snrpf
Rpl36	7.08185e-122	0.264329	0.998	0.998	1.22424e-117	MultiRPC2	Rpl36
Csrp2	1.30855e-121	0.452087	0.96	0.751	2.26209e-117	MultiRPC2	Csrp2
Fhl1	1.42518e-121	0.442249	0.662	0.321	2.4637e-117	MultiRPC2	Fhl1
Cnbp	2.43611e-120	0.38204	0.984	0.898	4.21131e-116	MultiRPC2	Cnbp
Sfrp1	5.07609e-120	0.434549	0.472	0.173	8.77504e-116	MultiRPC2	Sfrp1
Igfbp4	6.90825e-120	0.465533	0.7	0.362	1.19423e-115	MultiRPC2	Igfbp4
Lpar1	9.72287e-117	0.304596	0.306	0.077	1.68079e-112	MultiRPC2	Lpar1
Dbi	1.52247e-116	0.476734	0.937	0.699	2.6319e-112	MultiRPC2	Dbi
E530001K10Rik	1.6934e-116	0.341257	0.329	0.09	2.92739e-112	MultiRPC2	E530001K10Rik
Rbm3	8.69737e-116	0.431979	0.97	0.744	1.50351e-111	MultiRPC2	Rbm3
Pmm1	5.4755e-114	0.417351	0.603	0.272	9.46549e-110	MultiRPC2	Pmm1
Sox9	6.3095e-113	0.416637	0.456	0.165	1.09072e-108	MultiRPC2	Sox9
Mcm2	6.93545e-113	0.406495	0.573	0.247	1.19893e-108	MultiRPC2	Mcm2
Eno1b	3.06007e-112	0.410252	0.573	0.258	5.28995e-108	MultiRPC2	Eno1b
Nrarp	1.60796e-111	0.393702	0.493	0.191	2.77969e-107	MultiRPC2	Nrarp
Fstl1	3.17872e-111	0.388581	0.482	0.191	5.49505e-107	MultiRPC2	Fstl1
Ndufa4l2	1.20521e-108	0.504718	0.433	0.154	2.08344e-104	MultiRPC2	Ndufa4l2
Atp5g2	4.12379e-107	0.342368	0.99	0.92	7.12879e-103	MultiRPC2	Atp5g2
Kcnk1	2.46309e-106	0.361688	0.455	0.169	4.25795e-102	MultiRPC2	Kcnk1
Dio3	1.85612e-105	0.319618	0.319	0.091	3.20868e-101	MultiRPC2	Dio3
Impdh2	1.92032e-105	0.459778	0.858	0.561	3.31965e-101	MultiRPC2	Impdh2
Snrpd2	3.76698e-105	0.348525	0.979	0.875	6.51198e-101	MultiRPC2	Snrpd2
Trip6	3.86095e-105	0.285025	0.333	0.098	6.67442e-101	MultiRPC2	Trip6
Ajuba	7.56216e-105	0.299893	0.314	0.088	1.30727e-100	MultiRPC2	Ajuba
Hmgb2	1.93176e-104	0.486959	0.962	0.741	3.33944e-100	MultiRPC2	Hmgb2
Rps27l	4.69738e-104	0.359808	0.975	0.872	8.12036e-100	MultiRPC2	Rps27l
Mcm4	5.92817e-104	0.340384	0.406	0.141	1.0248e-99	MultiRPC2	Mcm4
Dctpp1	8.0769e-103	0.412337	0.872	0.536	1.39625e-98	MultiRPC2	Dctpp1
Nasp	9.23407e-103	0.482763	0.863	0.585	1.59629e-98	MultiRPC2	Nasp
Eef1g	2.35448e-102	0.2928	0.997	0.977	4.07019e-98	MultiRPC2	Eef1g
Prdx6	6.47139e-102	0.415457	0.953	0.727	1.11871e-97	MultiRPC2	Prdx6
H1fx	6.74281e-101	0.464679	0.959	0.762	1.16563e-96	MultiRPC2	H1fx
Odc1	8.67544e-100	0.496817	0.792	0.492	1.49972e-95	MultiRPC2	Odc1
Snrpb	4.58538e-99	0.359767	0.974	0.856	7.92675e-95	MultiRPC2	Snrpb
Rsph1	1.10499e-98	0.316572	0.375	0.128	1.9102e-94	MultiRPC2	Rsph1
Rpa2	5.73337e-98	0.357358	0.609	0.276	9.91128e-94	MultiRPC2	Rpa2
Gcat	1.34998e-96	0.329149	0.4	0.147	2.3337e-92	MultiRPC2	Gcat
Hdgf	6.35605e-95	0.401729	0.934	0.734	1.09877e-90	MultiRPC2	Hdgf
Dtx4	9.77263e-95	0.325302	0.433	0.171	1.68939e-90	MultiRPC2	Dtx4
Uba52	1.79332e-94	0.265094	0.998	0.986	3.10011e-90	MultiRPC2	Uba52
E130114P18Rik	1.49907e-93	0.37974	0.504	0.218	2.59144e-89	MultiRPC2	E130114P18Rik
Nop10	3.09072e-93	0.38019	0.947	0.719	5.34293e-89	MultiRPC2	Nop10
Hebp1	6.42069e-93	0.286124	0.322	0.102	1.10994e-88	MultiRPC2	Hebp1
Nr2f1	1.28703e-92	0.430297	0.623	0.318	2.22489e-88	MultiRPC2	Nr2f1
Cdh11	1.43663e-92	0.300736	0.372	0.134	2.4835e-88	MultiRPC2	Cdh11
Tuba1b	5.76469e-92	0.309542	0.991	0.903	9.96542e-88	MultiRPC2	Tuba1b
Uhrf1	1.95224e-90	0.326778	0.505	0.215	3.37484e-86	MultiRPC2	Uhrf1
Eif1ax	2.2659e-90	0.395904	0.888	0.619	3.91707e-86	MultiRPC2	Eif1ax
Ppp1r1a	2.40144e-90	0.348219	0.702	0.359	4.15137e-86	MultiRPC2	Ppp1r1a
Hint1	2.59122e-90	0.30134	0.99	0.935	4.47944e-86	MultiRPC2	Hint1
Gcsh	4.32858e-90	0.370404	0.647	0.343	7.48282e-86	MultiRPC2	Gcsh
Hnrnpf	3.20595e-89	0.36841	0.956	0.798	5.54213e-85	MultiRPC2	Hnrnpf
Pmepa1	1.78661e-87	0.357335	0.452	0.188	3.08851e-83	MultiRPC2	Pmepa1
Dnajc9	1.87581e-86	0.363835	0.726	0.39	3.24271e-82	MultiRPC2	Dnajc9
Suclg2	9.3379e-86	0.276231	0.369	0.135	1.61424e-81	MultiRPC2	Suclg2
Eif5a	9.76478e-86	0.317856	0.995	0.912	1.68804e-81	MultiRPC2	Eif5a
Lrrc42	5.1756e-85	0.381234	0.681	0.377	8.94705e-81	MultiRPC2	Lrrc42
Gar1	8.52175e-85	0.363491	0.748	0.421	1.47316e-80	MultiRPC2	Gar1
Jam3	2.99925e-84	0.388349	0.748	0.444	5.1848e-80	MultiRPC2	Jam3
Prim1	2.65393e-83	0.329941	0.442	0.187	4.58786e-79	MultiRPC2	Prim1
Ost4	4.62783e-83	0.367047	0.929	0.724	8.00013e-79	MultiRPC2	Ost4
Isyna1	4.71433e-83	0.329067	0.527	0.25	8.14967e-79	MultiRPC2	Isyna1
Alyref	3.8234e-82	0.355728	0.931	0.652	6.6095e-78	MultiRPC2	Alyref
Tgfb2	8.09305e-81	0.351392	0.465	0.202	1.39905e-76	MultiRPC2	Tgfb2
B230118H07Rik	9.88131e-81	0.359912	0.682	0.389	1.70818e-76	MultiRPC2	B230118H07Rik
Sri	1.04883e-80	0.345609	0.694	0.391	1.81311e-76	MultiRPC2	Sri
Cdk6	1.60121e-80	0.319374	0.363	0.137	2.76801e-76	MultiRPC2	Cdk6
Cyba	4.20648e-80	0.292006	0.398	0.154	7.27174e-76	MultiRPC2	Cyba
Rest	6.09522e-80	0.266589	0.362	0.136	1.05368e-75	MultiRPC2	Rest
Rrp15	6.808e-80	0.314772	0.563	0.283	1.1769e-75	MultiRPC2	Rrp15
Bcl2	1.25559e-79	0.310774	0.409	0.17	2.17053e-75	MultiRPC2	Bcl2
Dtl	1.38482e-79	0.299863	0.407	0.163	2.39394e-75	MultiRPC2	Dtl
Etv5	1.25281e-78	0.275356	0.311	0.107	2.16573e-74	MultiRPC2	Etv5
Gpx3	6.48434e-78	0.26922	0.261	0.079	1.12095e-73	MultiRPC2	Gpx3
Vamp3	4.50575e-77	0.313063	0.513	0.25	7.7891e-73	MultiRPC2	Vamp3
Lsm5	2.48602e-76	0.372645	0.87	0.598	4.29758e-72	MultiRPC2	Lsm5
Lsm6	3.35272e-76	0.358479	0.875	0.578	5.79584e-72	MultiRPC2	Lsm6
Fkbp3	5.53977e-76	0.331222	0.973	0.845	9.57661e-72	MultiRPC2	Fkbp3
Aes	1.9202e-75	0.378069	0.844	0.592	3.31944e-71	MultiRPC2	Aes
Rangrf	8.26898e-75	0.265001	0.402	0.169	1.42946e-70	MultiRPC2	Rangrf
Ptn	2.28671e-74	0.373715	0.608	0.326	3.95304e-70	MultiRPC2	Ptn
Set	2.55891e-74	0.319566	0.98	0.923	4.42358e-70	MultiRPC2	Set
Mrpl23	4.93519e-74	0.351722	0.922	0.701	8.53147e-70	MultiRPC2	Mrpl23
Psmg4	1.96961e-73	0.336055	0.701	0.415	3.40486e-69	MultiRPC2	Psmg4
Srsf2	3.86424e-73	0.30923	0.979	0.899	6.68011e-69	MultiRPC2	Srsf2
Ccnb2	3.93911e-73	0.455078	0.356	0.142	6.80953e-69	MultiRPC2	Ccnb2
Cenpm	6.03778e-73	0.289826	0.487	0.218	1.04375e-68	MultiRPC2	Cenpm
Snrpd1	3.18263e-72	0.312018	0.954	0.762	5.50181e-68	MultiRPC2	Snrpd1
Glul	8.91918e-72	0.378238	0.794	0.526	1.54186e-67	MultiRPC2	Glul
Hmgb3	1.36102e-71	0.343282	0.957	0.818	2.3528e-67	MultiRPC2	Hmgb3
Knstrn	3.55778e-71	0.406191	0.397	0.17	6.15033e-67	MultiRPC2	Knstrn
Fbn2	4.04569e-71	0.264976	0.313	0.115	6.99378e-67	MultiRPC2	Fbn2
Lsm4	6.3379e-71	0.346102	0.93	0.737	1.09563e-66	MultiRPC2	Lsm4
Nhp2	9.7045e-71	0.340167	0.786	0.515	1.67762e-66	MultiRPC2	Nhp2
Lig1	1.22732e-70	0.335958	0.658	0.352	2.12166e-66	MultiRPC2	Lig1
Hmga2	1.65115e-70	0.291634	0.323	0.122	2.85434e-66	MultiRPC2	Hmga2
Dhfr	2.07965e-70	0.299246	0.484	0.222	3.5951e-66	MultiRPC2	Dhfr
Hn1l	5.34304e-70	0.311013	0.658	0.367	9.23652e-66	MultiRPC2	Hn1l
Cdt1	6.40973e-70	0.266908	0.42	0.178	1.10805e-65	MultiRPC2	Cdt1
Bola3	5.81729e-69	0.31991	0.605	0.334	1.00564e-64	MultiRPC2	Bola3
Pgam1	6.3114e-69	0.343766	0.936	0.717	1.09105e-64	MultiRPC2	Pgam1
Aldh1a3	1.84643e-68	0.28925	0.272	0.089	3.19193e-64	MultiRPC2	Aldh1a3
Cmtm3	9.74216e-68	0.252665	0.308	0.114	1.68413e-63	MultiRPC2	Cmtm3
Srsf9	1.38216e-67	0.333284	0.759	0.486	2.38934e-63	MultiRPC2	Srsf9
Peg12	2.20432e-66	0.279034	0.383	0.165	3.81061e-62	MultiRPC2	Peg12
Snrpd3	2.56178e-66	0.324851	0.923	0.706	4.42855e-62	MultiRPC2	Snrpd3
Emg1	9.69804e-66	0.321316	0.9	0.67	1.6765e-61	MultiRPC2	Emg1
Rpl29	2.20085e-65	0.259487	0.98	0.914	3.80461e-61	MultiRPC2	Rpl29
Nkd1	3.88059e-65	0.307529	0.55	0.298	6.70838e-61	MultiRPC2	Nkd1
Kdr	4.9118e-65	0.251042	0.298	0.113	8.49103e-61	MultiRPC2	Kdr
2610318N02Rik	1.22443e-64	0.299997	0.388	0.176	2.11667e-60	MultiRPC2	2610318N02Rik
Nmral1	3.02696e-64	0.316931	0.598	0.333	5.2327e-60	MultiRPC2	Nmral1
Galk1	4.82022e-64	0.290814	0.523	0.267	8.33272e-60	MultiRPC2	Galk1
Larp7	5.94091e-64	0.338001	0.765	0.49	1.027e-59	MultiRPC2	Larp7
Efnb2	1.98556e-63	0.286367	0.297	0.112	3.43243e-59	MultiRPC2	Efnb2
Pmf1	3.5684e-63	0.276708	0.538	0.276	6.16869e-59	MultiRPC2	Pmf1
Atic	3.77005e-63	0.271662	0.388	0.177	6.51729e-59	MultiRPC2	Atic
Cks1b	3.92202e-63	0.289913	0.855	0.524	6.78e-59	MultiRPC2	Cks1b
Ptbp1	4.62992e-63	0.287871	0.647	0.36	8.00375e-59	MultiRPC2	Ptbp1
Smim11	5.04448e-63	0.296438	0.692	0.418	8.7204e-59	MultiRPC2	Smim11
Tomm5	5.31244e-62	0.30442	0.797	0.516	9.18362e-58	MultiRPC2	Tomm5
Tnfaip8	6.1727e-62	0.2804	0.48	0.239	1.06707e-57	MultiRPC2	Tnfaip8
Six6	7.66904e-62	0.339059	0.912	0.728	1.32575e-57	MultiRPC2	Six6
Cetn2	1.01705e-61	0.323414	0.725	0.468	1.75818e-57	MultiRPC2	Cetn2
Tcf3	2.02893e-61	0.32279	0.783	0.505	3.50741e-57	MultiRPC2	Tcf3
Bex4	3.00722e-61	0.322209	0.808	0.542	5.19858e-57	MultiRPC2	Bex4
Cenpa	1.07632e-60	0.568985	0.459	0.236	1.86064e-56	MultiRPC2	Cenpa
Ppa1	1.69668e-60	0.327376	0.707	0.448	2.93305e-56	MultiRPC2	Ppa1
Tsen15	9.61949e-60	0.267816	0.463	0.235	1.66292e-55	MultiRPC2	Tsen15
Hmga1	9.89742e-60	0.277217	0.834	0.549	1.71097e-55	MultiRPC2	Hmga1
Polr2f	5.30946e-59	0.315471	0.888	0.658	9.17846e-55	MultiRPC2	Polr2f
2810004N23Rik	1.0535e-58	0.306551	0.627	0.374	1.82119e-54	MultiRPC2	2810004N23Rik
Tox2	1.57603e-58	0.305319	0.541	0.304	2.72448e-54	MultiRPC2	Tox2
Mrpl42	3.47256e-58	0.316059	0.867	0.645	6.00301e-54	MultiRPC2	Mrpl42
Dtymk	2.76128e-57	0.292237	0.771	0.487	4.77342e-53	MultiRPC2	Dtymk
Banf1	2.86214e-57	0.318703	0.832	0.583	4.94779e-53	MultiRPC2	Banf1
Toporsos	1.49928e-56	0.268261	0.48	0.25	2.5918e-52	MultiRPC2	Toporsos
Tcf7l2	2.05695e-56	0.251884	0.401	0.185	3.55584e-52	MultiRPC2	Tcf7l2
Aprt	3.40169e-56	0.313731	0.767	0.525	5.8805e-52	MultiRPC2	Aprt
Ptp4a2	6.94036e-55	0.306592	0.68	0.427	1.19978e-50	MultiRPC2	Ptp4a2
Bola2	5.3568e-54	0.300147	0.892	0.632	9.2603e-50	MultiRPC2	Bola2
Mfap2	5.60971e-54	0.290734	0.634	0.387	9.6975e-50	MultiRPC2	Mfap2
Nde1	6.65708e-54	0.332152	0.434	0.221	1.15081e-49	MultiRPC2	Nde1
Ifitm2	1.21854e-53	0.352035	0.607	0.367	2.10649e-49	MultiRPC2	Ifitm2
Bex1	5.1938e-53	0.283918	0.836	0.582	8.97853e-49	MultiRPC2	Bex1
Scd2	2.88837e-52	0.326289	0.789	0.526	4.99313e-48	MultiRPC2	Scd2
Mcm7	3.17953e-52	0.298238	0.692	0.441	5.49645e-48	MultiRPC2	Mcm7
E2f1	1.0813e-51	0.266511	0.512	0.278	1.86925e-47	MultiRPC2	E2f1
Sumo3	1.69441e-51	0.295511	0.882	0.688	2.92912e-47	MultiRPC2	Sumo3
Tmpo	3.89109e-50	0.28895	0.819	0.559	6.72652e-46	MultiRPC2	Tmpo
Prelid1	4.36922e-50	0.285984	0.899	0.694	7.55306e-46	MultiRPC2	Prelid1
Ddx39	8.77656e-50	0.291566	0.691	0.446	1.5172e-45	MultiRPC2	Ddx39
Srsf3	2.94582e-49	0.25234	0.984	0.884	5.09244e-45	MultiRPC2	Srsf3
Hsd17b10	8.51723e-49	0.266638	0.777	0.53	1.47237e-44	MultiRPC2	Hsd17b10
Lman1	2.77755e-48	0.323908	0.826	0.609	4.80154e-44	MultiRPC2	Lman1
Pttg1	1.07873e-47	0.45652	0.447	0.254	1.8648e-43	MultiRPC2	Pttg1
Atp5k	1.10759e-47	0.254392	0.961	0.785	1.91469e-43	MultiRPC2	Atp5k
Lmnb1	2.03309e-47	0.315703	0.762	0.533	3.51461e-43	MultiRPC2	Lmnb1
Rps12-ps3	8.42945e-47	0.257731	0.924	0.774	1.4572e-42	MultiRPC2	Rps12-ps3
G3bp1	1.34891e-46	0.266914	0.904	0.702	2.33186e-42	MultiRPC2	G3bp1
Fam162a	2.44812e-46	0.267824	0.714	0.475	4.23207e-42	MultiRPC2	Fam162a
Rfc2	3.02365e-46	0.265687	0.69	0.452	5.22698e-42	MultiRPC2	Rfc2
1110001J03Rik	7.83864e-46	0.268459	0.728	0.484	1.35507e-41	MultiRPC2	1110001J03Rik
Cyb5a	7.88463e-46	0.263975	0.745	0.491	1.36302e-41	MultiRPC2	Cyb5a
Bccip	2.6203e-44	0.257687	0.621	0.395	4.52971e-40	MultiRPC2	Bccip
Nudt21	3.43789e-44	0.264744	0.884	0.701	5.94308e-40	MultiRPC2	Nudt21
Snrpa	4.04448e-44	0.282528	0.803	0.592	6.9917e-40	MultiRPC2	Snrpa
Lsm2	5.13138e-44	0.26127	0.815	0.565	8.87062e-40	MultiRPC2	Lsm2
Tubb4b	2.2977e-42	0.395102	0.706	0.505	3.97204e-38	MultiRPC2	Tubb4b
Myl12a	2.56128e-42	0.269059	0.859	0.662	4.42768e-38	MultiRPC2	Myl12a
Paics	1.58064e-41	0.251875	0.817	0.592	2.73245e-37	MultiRPC2	Paics
Zfp422	1.97782e-41	0.258859	0.838	0.634	3.41905e-37	MultiRPC2	Zfp422
Sf3b5	2.48608e-39	0.259163	0.839	0.629	4.29769e-35	MultiRPC2	Sf3b5
C1qbp	5.50912e-39	0.250874	0.827	0.615	9.52362e-35	MultiRPC2	C1qbp
Gpx1	5.8624e-38	0.251834	0.797	0.583	1.01343e-33	MultiRPC2	Gpx1
Foxp1	6.96263e-38	0.251474	0.739	0.524	1.20363e-33	MultiRPC2	Foxp1
Gm10073	1.48151e-37	0.285556	0.831	0.662	2.56108e-33	MultiRPC2	Gm10073
Birc5	1.36034e-36	0.300469	0.464	0.257	2.35162e-32	MultiRPC2	Birc5
Rnaseh2c	3.17554e-34	0.259189	0.756	0.56	5.48956e-30	MultiRPC2	Rnaseh2c
Nucks1	3.41206e-34	0.259078	0.854	0.644	5.89843e-30	MultiRPC2	Nucks1
Cdca8	1.32269e-29	0.278586	0.419	0.249	2.28653e-25	MultiRPC2	Cdca8
Cdc20	2.5585e-16	0.325981	0.276	0.176	4.42288e-12	MultiRPC2	Cdc20
Gm8730	0.000542848	0.257829	0.935	0.873	1	MultiRPC2	Gm8730
Sncg	0	3.4333	0.979	0.118	0	ACs/HCs	Sncg
Gap43	0	3.21441	0.992	0.181	0	ACs/HCs	Gap43
Nefl	0	2.63959	0.978	0.091	0	ACs/HCs	Nefl
Stmn2	0	2.3297	0.99	0.51	0	ACs/HCs	Stmn2
Rtn1	0	2.32964	0.992	0.346	0	ACs/HCs	Rtn1
Nefm	0	2.22789	0.979	0.093	0	ACs/HCs	Nefm
Igfbpl1	0	2.20601	0.976	0.15	0	ACs/HCs	Igfbpl1
Stmn3	0	2.1456	0.987	0.337	0	ACs/HCs	Stmn3
S100a10	0	2.0607	0.843	0.117	0	ACs/HCs	S100a10
Gng3	0	2.02417	0.986	0.208	0	ACs/HCs	Gng3
Tubb3	0	2.00464	0.993	0.674	0	ACs/HCs	Tubb3
Mllt11	0	1.99279	0.992	0.288	0	ACs/HCs	Mllt11
Snca	0	1.93753	0.964	0.138	0	ACs/HCs	Snca
Isl1	0	1.9007	0.978	0.075	0	ACs/HCs	Isl1
Mapt	0	1.88146	0.959	0.055	0	ACs/HCs	Mapt
Uchl1	0	1.86743	0.992	0.371	0	ACs/HCs	Uchl1
Ina	0	1.8463	0.983	0.325	0	ACs/HCs	Ina
Elavl4	0	1.81479	0.989	0.212	0	ACs/HCs	Elavl4
Tmsb10	0	1.79416	1	0.979	0	ACs/HCs	Tmsb10
Tubb2b	0	1.77904	0.997	0.896	0	ACs/HCs	Tubb2b
Pou6f2	0	1.67534	0.917	0.02	0	ACs/HCs	Pou6f2
Stmn4	0	1.66774	0.914	0.154	0	ACs/HCs	Stmn4
Tubb2a	0	1.62775	0.975	0.216	0	ACs/HCs	Tubb2a
Tuba1a	0	1.59062	1	0.997	0	ACs/HCs	Tuba1a
Ebf1	0	1.53815	0.99	0.391	0	ACs/HCs	Ebf1
Pcsk1n	0	1.4829	0.893	0.167	0	ACs/HCs	Pcsk1n
Cd24a	0	1.45756	0.994	0.672	0	ACs/HCs	Cd24a
Crmp1	0	1.41025	0.992	0.355	0	ACs/HCs	Crmp1
Elavl3	0	1.33336	0.99	0.232	0	ACs/HCs	Elavl3
Tppp3	0	1.30478	0.913	0.154	0	ACs/HCs	Tppp3
Tagln3	0	1.29767	0.996	0.651	0	ACs/HCs	Tagln3
Basp1	0	1.29276	0.997	0.822	0	ACs/HCs	Basp1
Islr2	0	1.29034	0.941	0.214	0	ACs/HCs	Islr2
Klf7	0	1.26243	0.979	0.332	0	ACs/HCs	Klf7
Tubb4a	0	1.24027	0.951	0.101	0	ACs/HCs	Tubb4a
Dpysl2	0	1.22108	0.986	0.528	0	ACs/HCs	Dpysl2
Fabp5	0	1.16286	0.999	0.805	0	ACs/HCs	Fabp5
Rbpms2	0	1.16136	0.969	0.177	0	ACs/HCs	Rbpms2
Rbpms	0	1.1396	0.849	0.054	0	ACs/HCs	Rbpms
Nsg1	0	1.13026	0.989	0.431	0	ACs/HCs	Nsg1
Cnih2	0	1.12397	0.85	0.128	0	ACs/HCs	Cnih2
Rbfox2	0	1.12352	0.98	0.216	0	ACs/HCs	Rbfox2
Crip2	0	1.12282	0.966	0.334	0	ACs/HCs	Crip2
Actg1	0	1.11624	1	0.996	0	ACs/HCs	Actg1
Serf1	0	1.10359	0.997	0.83	0	ACs/HCs	Serf1
Gng2	0	1.10131	0.957	0.165	0	ACs/HCs	Gng2
Kif5c	0	1.09961	0.952	0.205	0	ACs/HCs	Kif5c
Ly6h	0	1.09232	0.665	0.067	0	ACs/HCs	Ly6h
Apbb2	0	1.06825	0.854	0.132	0	ACs/HCs	Apbb2
Nhlh2	0	1.067	0.92	0.108	0	ACs/HCs	Nhlh2
Mab21l2	0	1.05732	0.935	0.274	0	ACs/HCs	Mab21l2
Gal	0	1.05588	0.732	0.086	0	ACs/HCs	Gal
Nsg2	0	1.0519	0.926	0.083	0	ACs/HCs	Nsg2
Klc1	0	1.05062	0.992	0.556	0	ACs/HCs	Klc1
Cdk5r1	0	1.04622	0.962	0.168	0	ACs/HCs	Cdk5r1
Syt4	0	1.03168	0.75	0.024	0	ACs/HCs	Syt4
Ccer2	0	1.02888	0.438	0.011	0	ACs/HCs	Ccer2
Stmn1	0	1.02827	1	0.997	0	ACs/HCs	Stmn1
Rab3a	0	1.02109	0.955	0.229	0	ACs/HCs	Rab3a
Evl	0	1.00854	0.994	0.639	0	ACs/HCs	Evl
Syt13	0	1.00243	0.783	0.016	0	ACs/HCs	Syt13
Ebf3	0	0.994434	0.872	0.085	0	ACs/HCs	Ebf3
Tmeff1	0	0.993843	0.983	0.468	0	ACs/HCs	Tmeff1
Tmsb4x	0	0.987571	1	0.998	0	ACs/HCs	Tmsb4x
Akap7	0	0.982182	0.835	0.105	0	ACs/HCs	Akap7
Snhg11	0	0.978688	0.401	0.013	0	ACs/HCs	Snhg11
Pou4f1	0	0.978195	0.714	0.058	0	ACs/HCs	Pou4f1
Cntn2	0	0.977262	0.701	0.028	0	ACs/HCs	Cntn2
Arl8a	0	0.959423	0.941	0.221	0	ACs/HCs	Arl8a
Ywhag	0	0.951667	0.979	0.436	0	ACs/HCs	Ywhag
Nme1	0	0.936981	0.999	0.748	0	ACs/HCs	Nme1
Gm9844	0	0.915217	0.971	0.372	0	ACs/HCs	Gm9844
Sst	0	0.89914	0.259	0.007	0	ACs/HCs	Sst
Irx2	0	0.893898	0.783	0.033	0	ACs/HCs	Irx2
Tubb5	0	0.878157	1	0.988	0	ACs/HCs	Tubb5
Ube2d1	0	0.863092	0.973	0.414	0	ACs/HCs	Ube2d1
Rac3	0	0.858244	0.847	0.166	0	ACs/HCs	Rac3
Acot7	0	0.848833	0.865	0.196	0	ACs/HCs	Acot7
Sepw1	0	0.847612	0.999	0.972	0	ACs/HCs	Sepw1
Nrn1	0	0.842802	0.694	0.061	0	ACs/HCs	Nrn1
Tmod2	0	0.837064	0.857	0.104	0	ACs/HCs	Tmod2
Stx7	0	0.831031	0.937	0.256	0	ACs/HCs	Stx7
Ttc9b	0	0.822556	0.732	0.034	0	ACs/HCs	Ttc9b
Dcx	0	0.816816	0.874	0.121	0	ACs/HCs	Dcx
Smpd3	0	0.806653	0.853	0.107	0	ACs/HCs	Smpd3
L1cam	0	0.789219	0.766	0.042	0	ACs/HCs	L1cam
Cfl1	0	0.778982	1	0.985	0	ACs/HCs	Cfl1
Rab6b	0	0.770821	0.851	0.116	0	ACs/HCs	Rab6b
Vat1	0	0.758644	0.86	0.185	0	ACs/HCs	Vat1
Spock1	0	0.757977	0.864	0.126	0	ACs/HCs	Spock1
Nell2	0	0.742017	0.617	0.018	0	ACs/HCs	Nell2
Nrxn2	0	0.729494	0.808	0.072	0	ACs/HCs	Nrxn2
Pou4f2	0	0.705659	0.67	0.049	0	ACs/HCs	Pou4f2
Runx1t1	0	0.704172	0.722	0.057	0	ACs/HCs	Runx1t1
Cacnb3	0	0.694292	0.875	0.188	0	ACs/HCs	Cacnb3
Fam63b	0	0.689925	0.82	0.183	0	ACs/HCs	Fam63b
2900011O08Rik	0	0.683692	0.679	0.051	0	ACs/HCs	2900011O08Rik
Nrp1	0	0.676635	0.651	0.028	0	ACs/HCs	Nrp1
Calb2	0	0.669548	0.442	0.042	0	ACs/HCs	Calb2
Ecel1	0	0.660112	0.712	0.054	0	ACs/HCs	Ecel1
Fez1	0	0.659078	0.809	0.165	0	ACs/HCs	Fez1
Cd200	0	0.61862	0.648	0.029	0	ACs/HCs	Cd200
Reep1	0	0.617708	0.736	0.079	0	ACs/HCs	Reep1
Scn9a	0	0.61545	0.637	0.01	0	ACs/HCs	Scn9a
Sept3	0	0.600538	0.826	0.181	0	ACs/HCs	Sept3
Nrxn1	0	0.600311	0.727	0.085	0	ACs/HCs	Nrxn1
Ubash3b	0	0.597795	0.504	0.038	0	ACs/HCs	Ubash3b
Actl6b	0	0.5927	0.843	0.154	0	ACs/HCs	Actl6b
Map6	0	0.58648	0.717	0.093	0	ACs/HCs	Map6
Fam57b	0	0.58519	0.835	0.164	0	ACs/HCs	Fam57b
Cystm1	0	0.570885	0.724	0.112	0	ACs/HCs	Cystm1
Tub	0	0.563367	0.585	0.042	0	ACs/HCs	Tub
2510009E07Rik	0	0.556177	0.718	0.088	0	ACs/HCs	2510009E07Rik
Irx3	0	0.548767	0.415	0.022	0	ACs/HCs	Irx3
Cend1	0	0.545356	0.602	0.019	0	ACs/HCs	Cend1
Smim18	0	0.544036	0.541	0.008	0	ACs/HCs	Smim18
Resp18	0	0.543517	0.452	0.023	0	ACs/HCs	Resp18
Add2	0	0.540403	0.689	0.077	0	ACs/HCs	Add2
Nav2	0	0.538028	0.548	0.045	0	ACs/HCs	Nav2
Serp2	0	0.527078	0.638	0.101	0	ACs/HCs	Serp2
Sept6	0	0.52394	0.715	0.136	0	ACs/HCs	Sept6
Apc2	0	0.521519	0.659	0.064	0	ACs/HCs	Apc2
Ablim1	0	0.520858	0.609	0.028	0	ACs/HCs	Ablim1
Pfkp	0	0.516708	0.603	0.042	0	ACs/HCs	Pfkp
Vstm2l	0	0.516337	0.564	0.024	0	ACs/HCs	Vstm2l
Ppp2r2c	0	0.513622	0.515	0.011	0	ACs/HCs	Ppp2r2c
Nova2	0	0.506914	0.626	0.044	0	ACs/HCs	Nova2
Lhfp	0	0.502736	0.505	0.037	0	ACs/HCs	Lhfp
Nfasc	0	0.496337	0.579	0.026	0	ACs/HCs	Nfasc
Scrt1	0	0.496222	0.666	0.068	0	ACs/HCs	Scrt1
Kif5a	0	0.489667	0.628	0.06	0	ACs/HCs	Kif5a
Iglon5	0	0.488649	0.64	0.098	0	ACs/HCs	Iglon5
Cda	0	0.482938	0.504	0.017	0	ACs/HCs	Cda
Slc18a2	0	0.4803	0.499	0.012	0	ACs/HCs	Slc18a2
Pak7	0	0.47568	0.616	0.044	0	ACs/HCs	Pak7
Prkar1b	0	0.471858	0.576	0.038	0	ACs/HCs	Prkar1b
Gm2694	0	0.47122	0.701	0.101	0	ACs/HCs	Gm2694
Scn3a	0	0.46447	0.659	0.064	0	ACs/HCs	Scn3a
Myt1l	0	0.462535	0.418	0.01	0	ACs/HCs	Myt1l
Srgap1	0	0.461823	0.585	0.044	0	ACs/HCs	Srgap1
Rgs10	0	0.460615	0.38	0.018	0	ACs/HCs	Rgs10
Ngfr	0	0.458813	0.506	0.047	0	ACs/HCs	Ngfr
Jup	0	0.458013	0.675	0.095	0	ACs/HCs	Jup
Tenm4	0	0.452418	0.612	0.093	0	ACs/HCs	Tenm4
Coro1a	0	0.448311	0.59	0.043	0	ACs/HCs	Coro1a
Ncan	0	0.44689	0.557	0.033	0	ACs/HCs	Ncan
Mstn	0	0.440765	0.372	0.004	0	ACs/HCs	Mstn
Rph3a	0	0.432016	0.449	0.009	0	ACs/HCs	Rph3a
Rusc1	0	0.426877	0.532	0.024	0	ACs/HCs	Rusc1
Tes	0	0.417317	0.576	0.063	0	ACs/HCs	Tes
Cyfip2	0	0.414431	0.635	0.093	0	ACs/HCs	Cyfip2
Scrt2	0	0.414398	0.561	0.044	0	ACs/HCs	Scrt2
Adcyap1	0	0.413909	0.44	0.013	0	ACs/HCs	Adcyap1
Syngr3	0	0.411023	0.485	0.026	0	ACs/HCs	Syngr3
Hecw1	0	0.410743	0.519	0.02	0	ACs/HCs	Hecw1
Edil3	0	0.407663	0.501	0.029	0	ACs/HCs	Edil3
Nap1l5	0	0.402157	0.495	0.036	0	ACs/HCs	Nap1l5
Syt5	0	0.39765	0.496	0.054	0	ACs/HCs	Syt5
Rab33a	0	0.393952	0.523	0.036	0	ACs/HCs	Rab33a
Nacad	0	0.392199	0.541	0.035	0	ACs/HCs	Nacad
Scn3b	0	0.386121	0.439	0.012	0	ACs/HCs	Scn3b
Gria2	0	0.375274	0.468	0.041	0	ACs/HCs	Gria2
Mtus2	0	0.370874	0.473	0.024	0	ACs/HCs	Mtus2
Celf5	0	0.368463	0.487	0.033	0	ACs/HCs	Celf5
Chst1	0	0.362303	0.414	0.014	0	ACs/HCs	Chst1
Dok5	0	0.360259	0.432	0.01	0	ACs/HCs	Dok5
Fblim1	0	0.359577	0.41	0.02	0	ACs/HCs	Fblim1
Ppp1r1c	0	0.35876	0.366	0.003	0	ACs/HCs	Ppp1r1c
Ndrg4	0	0.354809	0.502	0.045	0	ACs/HCs	Ndrg4
Ctnna2	0	0.354167	0.515	0.056	0	ACs/HCs	Ctnna2
Eef1a2	0	0.353546	0.443	0.02	0	ACs/HCs	Eef1a2
Rgs6	0	0.350592	0.358	0.006	0	ACs/HCs	Rgs6
Atcay	0	0.342392	0.47	0.033	0	ACs/HCs	Atcay
Csdc2	0	0.340697	0.461	0.047	0	ACs/HCs	Csdc2
Phactr3	0	0.338987	0.445	0.015	0	ACs/HCs	Phactr3
Brinp2	0	0.335306	0.431	0.032	0	ACs/HCs	Brinp2
Cnr1	0	0.332779	0.353	0.023	0	ACs/HCs	Cnr1
Sv2a	0	0.326242	0.39	0.024	0	ACs/HCs	Sv2a
Elmo1	0	0.324987	0.421	0.032	0	ACs/HCs	Elmo1
Mapk10	0	0.319576	0.435	0.027	0	ACs/HCs	Mapk10
Thsd7b	0	0.300398	0.358	0.009	0	ACs/HCs	Thsd7b
Nyap1	0	0.295534	0.419	0.036	0	ACs/HCs	Nyap1
Olfm2	0	0.282656	0.419	0.03	0	ACs/HCs	Olfm2
Fam163a	0	0.273528	0.362	0.02	0	ACs/HCs	Fam163a
Slc10a4	0	0.265049	0.337	0.009	0	ACs/HCs	Slc10a4
Insc	0	0.261134	0.296	0.004	0	ACs/HCs	Insc
Cxcr4	0	0.259763	0.297	0.012	0	ACs/HCs	Cxcr4
Trim67	0	0.258515	0.355	0.017	0	ACs/HCs	Trim67
Dpf1	1.39102e-303	0.413063	0.546	0.074	2.40466e-299	ACs/HCs	Dpf1
Hn1	7.97955e-302	0.867847	0.996	0.855	1.37943e-297	ACs/HCs	Hn1
Zfhx2	1.01544e-300	0.474995	0.635	0.108	1.75539e-296	ACs/HCs	Zfhx2
Ncs1	7.20423e-300	0.467294	0.712	0.132	1.2454e-295	ACs/HCs	Ncs1
Calm3	1.78884e-297	0.890802	0.993	0.777	3.09237e-293	ACs/HCs	Calm3
Fkbp1a	2.84781e-296	0.785248	0.997	0.823	4.92301e-292	ACs/HCs	Fkbp1a
Syn1	1.53652e-294	0.303253	0.461	0.048	2.65617e-290	ACs/HCs	Syn1
Fgf12	1.86741e-294	0.388085	0.386	0.033	3.22819e-290	ACs/HCs	Fgf12
Calm2	1.33826e-293	0.727848	0.999	0.964	2.31345e-289	ACs/HCs	Calm2
Rgs17	8.39941e-293	0.353994	0.477	0.055	1.45201e-288	ACs/HCs	Rgs17
Afap1	1.21796e-292	0.385028	0.614	0.093	2.10549e-288	ACs/HCs	Afap1
Rnd3	3.99329e-292	0.796774	0.895	0.274	6.90319e-288	ACs/HCs	Rnd3
Rufy3	7.7441e-292	0.835454	0.961	0.359	1.33872e-287	ACs/HCs	Rufy3
Gnao1	3.41509e-291	0.609033	0.806	0.173	5.90366e-287	ACs/HCs	Gnao1
Ppp2r2b	5.16994e-291	0.443125	0.467	0.051	8.93727e-287	ACs/HCs	Ppp2r2b
Gm1673	6.32258e-289	0.845173	0.994	0.77	1.09298e-284	ACs/HCs	Gm1673
Tmem163	5.97176e-287	0.305658	0.306	0.018	1.03234e-282	ACs/HCs	Tmem163
Palm	9.67606e-287	0.660699	0.886	0.253	1.6727e-282	ACs/HCs	Palm
Mapk11	1.70241e-286	0.289873	0.443	0.047	2.94296e-282	ACs/HCs	Mapk11
Olfm1	7.32856e-286	0.895788	0.944	0.356	1.26689e-281	ACs/HCs	Olfm1
Ywhaq	3.89157e-285	0.732616	0.999	0.916	6.72735e-281	ACs/HCs	Ywhaq
Sox11	1.13416e-280	0.982142	0.997	0.69	1.96062e-276	ACs/HCs	Sox11
Ppp1r17	1.27772e-280	0.601811	0.544	0.086	2.20879e-276	ACs/HCs	Ppp1r17
Calm1	1.79116e-279	0.786475	0.999	0.936	3.09637e-275	ACs/HCs	Calm1
Meis3	1.80089e-279	0.758229	0.945	0.323	3.1132e-275	ACs/HCs	Meis3
Clec2l	3.39244e-279	0.299605	0.384	0.034	5.86452e-275	ACs/HCs	Clec2l
Tac1	1.69717e-278	0.381535	0.258	0.011	2.93389e-274	ACs/HCs	Tac1
Cadps	1.40284e-277	0.30461	0.485	0.058	2.42508e-273	ACs/HCs	Cadps
Camkk2	6.02075e-275	0.398021	0.583	0.093	1.04081e-270	ACs/HCs	Camkk2
Fam219a	1.66182e-274	0.351141	0.59	0.089	2.87279e-270	ACs/HCs	Fam219a
Jakmip2	3.30483e-273	0.305965	0.485	0.061	5.71307e-269	ACs/HCs	Jakmip2
Arl4c	4.92002e-271	0.426886	0.68	0.129	8.50523e-267	ACs/HCs	Arl4c
Ttll7	1.33689e-270	0.299975	0.438	0.048	2.31107e-266	ACs/HCs	Ttll7
Fam20c	4.43096e-268	0.261791	0.393	0.038	7.65979e-264	ACs/HCs	Fam20c
Tenm2	1.07371e-265	0.270484	0.362	0.032	1.85613e-261	ACs/HCs	Tenm2
Ramp3	1.15375e-265	0.284389	0.355	0.03	1.99448e-261	ACs/HCs	Ramp3
Trim2	3.96029e-265	0.615968	0.9	0.259	6.84615e-261	ACs/HCs	Trim2
Ppp1r1a	5.32914e-265	0.771009	0.945	0.349	9.21248e-261	ACs/HCs	Ppp1r1a
Slc25a4	5.39295e-265	0.611463	1	0.957	9.32279e-261	ACs/HCs	Slc25a4
Tgfb1i1	7.41608e-264	0.321611	0.47	0.06	1.28202e-259	ACs/HCs	Tgfb1i1
Fkbp1b	2.13008e-262	0.26282	0.394	0.039	3.68226e-258	ACs/HCs	Fkbp1b
Dclk1	3.33158e-262	0.504159	0.743	0.169	5.75931e-258	ACs/HCs	Dclk1
6330403K07Rik	1.02316e-258	0.89665	0.985	0.597	1.76873e-254	ACs/HCs	6330403K07Rik
Aplp1	3.98393e-258	0.826139	0.982	0.407	6.88701e-254	ACs/HCs	Aplp1
Cotl1	5.23252e-254	0.86699	0.978	0.588	9.04546e-250	ACs/HCs	Cotl1
Ap2m1	8.48593e-254	0.73584	0.993	0.726	1.46696e-249	ACs/HCs	Ap2m1
Arpc5	4.00454e-252	0.753294	0.989	0.544	6.92265e-248	ACs/HCs	Arpc5
Sh3yl1	4.73873e-252	0.370816	0.544	0.087	8.19184e-248	ACs/HCs	Sh3yl1
Cacng4	1.9457e-251	0.552312	0.78	0.202	3.36352e-247	ACs/HCs	Cacng4
Rab3b	5.66595e-250	0.279581	0.393	0.042	9.79473e-246	ACs/HCs	Rab3b
Barhl2	7.21347e-250	0.470531	0.473	0.068	1.24699e-245	ACs/HCs	Barhl2
Ctnnd2	2.82619e-249	0.476266	0.705	0.161	4.88563e-245	ACs/HCs	Ctnnd2
Mtch1	7.36381e-249	0.748766	0.997	0.685	1.27298e-244	ACs/HCs	Mtch1
Snrpn	1.38638e-248	0.871833	0.985	0.612	2.39664e-244	ACs/HCs	Snrpn
Akap12	2.7577e-247	0.335765	0.443	0.059	4.76724e-243	ACs/HCs	Akap12
Sobp	5.98972e-247	0.25931	0.335	0.029	1.03544e-242	ACs/HCs	Sobp
Gpr153	1.10964e-246	0.259027	0.38	0.04	1.91823e-242	ACs/HCs	Gpr153
Gprin1	1.12789e-245	0.348385	0.588	0.1	1.94978e-241	ACs/HCs	Gprin1
Sbk1	6.62001e-245	0.756153	0.99	0.446	1.1444e-240	ACs/HCs	Sbk1
Atpif1	7.4725e-245	0.559269	0.999	0.97	1.29177e-240	ACs/HCs	Atpif1
Sh3bgrl	9.20951e-244	0.658114	0.899	0.316	1.59205e-239	ACs/HCs	Sh3bgrl
Draxin	4.53292e-243	0.276002	0.431	0.053	7.83605e-239	ACs/HCs	Draxin
Epb41l4a	9.63315e-243	0.357994	0.561	0.095	1.66528e-238	ACs/HCs	Epb41l4a
Myt1	1.71768e-242	0.351061	0.562	0.092	2.96935e-238	ACs/HCs	Myt1
Srrm3	4.03345e-242	0.411251	0.729	0.149	6.97263e-238	ACs/HCs	Srrm3
Pkia	1.02534e-241	0.433734	0.665	0.139	1.77251e-237	ACs/HCs	Pkia
1110008P14Rik	8.36632e-241	0.53931	0.851	0.228	1.44628e-236	ACs/HCs	1110008P14Rik
Ppp2r5b	1.2027e-240	0.382531	0.703	0.142	2.07911e-236	ACs/HCs	Ppp2r5b
Stk39	2.62849e-240	0.379371	0.61	0.115	4.54387e-236	ACs/HCs	Stk39
Kidins220	1.56839e-239	0.348566	0.579	0.1	2.71128e-235	ACs/HCs	Kidins220
Ttll1	2.16331e-236	0.36223	0.624	0.118	3.73971e-232	ACs/HCs	Ttll1
Myl6	6.28819e-236	0.658691	0.996	0.903	1.08704e-231	ACs/HCs	Myl6
Mgst3	1.81245e-235	0.755777	0.942	0.376	3.13317e-231	ACs/HCs	Mgst3
Pcsk2	4.01961e-235	0.317471	0.505	0.077	6.9487e-231	ACs/HCs	Pcsk2
Pfn2	7.97472e-235	0.75032	0.987	0.637	1.37859e-230	ACs/HCs	Pfn2
Hmgcs1	1.05661e-234	0.951672	0.979	0.573	1.82657e-230	ACs/HCs	Hmgcs1
Lingo1	2.64113e-233	0.498791	0.544	0.099	4.56572e-229	ACs/HCs	Lingo1
Them4	3.8067e-233	0.269173	0.428	0.055	6.58064e-229	ACs/HCs	Them4
Rab6a	6.57531e-233	0.725974	0.968	0.462	1.13667e-228	ACs/HCs	Rab6a
Reep5	1.93577e-232	0.638102	0.886	0.3	3.34636e-228	ACs/HCs	Reep5
Dusp26	5.54459e-232	0.527823	0.827	0.203	9.58493e-228	ACs/HCs	Dusp26
Asxl3	1.77281e-231	0.272597	0.424	0.055	3.06465e-227	ACs/HCs	Asxl3
Adam10	4.6723e-231	0.562048	0.7	0.171	8.077e-227	ACs/HCs	Adam10
Cox5a	1.21124e-230	0.661671	0.994	0.857	2.09388e-226	ACs/HCs	Cox5a
Esyt1	3.25187e-229	0.261047	0.431	0.057	5.62151e-225	ACs/HCs	Esyt1
Traf4	1.18763e-228	0.570564	0.882	0.274	2.05306e-224	ACs/HCs	Traf4
Rundc3a	2.44756e-228	0.607758	0.957	0.303	4.23111e-224	ACs/HCs	Rundc3a
Nipsnap3b	7.83784e-228	0.620818	0.927	0.335	1.35493e-223	ACs/HCs	Nipsnap3b
Ppp1r14b	4.72375e-227	0.78914	0.986	0.52	8.16595e-223	ACs/HCs	Ppp1r14b
Cntnap2	5.30266e-227	0.573677	0.621	0.138	9.16671e-223	ACs/HCs	Cntnap2
Ptma	1.14992e-226	0.669701	1	1	1.98787e-222	ACs/HCs	Ptma
Acot9	6.9076e-225	0.267225	0.401	0.051	1.19412e-220	ACs/HCs	Acot9
Zfhx3	1.75085e-224	0.608293	0.644	0.15	3.0267e-220	ACs/HCs	Zfhx3
Khdrbs2	2.77284e-224	0.507772	0.648	0.151	4.79341e-220	ACs/HCs	Khdrbs2
Ntrk2	5.1425e-224	0.256092	0.331	0.033	8.88985e-220	ACs/HCs	Ntrk2
Eid1	5.55221e-224	0.738811	0.987	0.695	9.59811e-220	ACs/HCs	Eid1
Rala	5.02707e-223	0.729005	0.968	0.533	8.69029e-219	ACs/HCs	Rala
Thra	2.46885e-222	0.644456	0.919	0.343	4.2679e-218	ACs/HCs	Thra
Pafah1b3	5.9792e-222	0.670006	0.993	0.775	1.03362e-217	ACs/HCs	Pafah1b3
Reep2	7.8734e-222	0.34192	0.581	0.108	1.36107e-217	ACs/HCs	Reep2
Bbc3	2.49187e-221	0.403692	0.735	0.173	4.3077e-217	ACs/HCs	Bbc3
Marcksl1	9.06948e-219	0.48068	1	0.986	1.56784e-214	ACs/HCs	Marcksl1
Sptbn2	1.01444e-218	0.27925	0.464	0.07	1.75366e-214	ACs/HCs	Sptbn2
Samd10	7.16232e-218	0.455415	0.763	0.192	1.23815e-213	ACs/HCs	Samd10
Parp6	7.50057e-217	0.525388	0.867	0.251	1.29662e-212	ACs/HCs	Parp6
Syt11	1.60713e-216	0.646359	0.935	0.367	2.77824e-212	ACs/HCs	Syt11
Actb	6.91667e-215	1.00265	1	0.981	1.19568e-210	ACs/HCs	Actb
Dstn	2.09919e-214	0.621876	0.997	0.834	3.62888e-210	ACs/HCs	Dstn
Dbndd1	5.12701e-214	0.325991	0.585	0.111	8.86307e-210	ACs/HCs	Dbndd1
Fnbp1l	2.33137e-213	0.523718	0.805	0.236	4.03024e-209	ACs/HCs	Fnbp1l
Rnf187	3.76727e-213	0.656589	0.993	0.774	6.51247e-209	ACs/HCs	Rnf187
Dner	1.80106e-212	0.280936	0.504	0.082	3.11349e-208	ACs/HCs	Dner
Ywhah	2.97016e-212	0.683287	0.987	0.717	5.13452e-208	ACs/HCs	Ywhah
Atl1	4.76798e-210	0.295096	0.541	0.096	8.24241e-206	ACs/HCs	Atl1
Plk3	1.99536e-209	0.445423	0.435	0.068	3.44938e-205	ACs/HCs	Plk3
Cpe	2.0872e-209	0.655362	0.942	0.384	3.60815e-205	ACs/HCs	Cpe
Podxl2	3.55963e-207	0.69274	0.979	0.473	6.15354e-203	ACs/HCs	Podxl2
Wsb2	6.61158e-207	0.390598	0.645	0.147	1.14294e-202	ACs/HCs	Wsb2
Kif3c	9.10693e-206	0.26354	0.492	0.082	1.57431e-201	ACs/HCs	Kif3c
Stx1a	4.12475e-205	0.254215	0.506	0.085	7.13045e-201	ACs/HCs	Stx1a
Txnrd3	6.22338e-205	0.313056	0.421	0.062	1.07584e-200	ACs/HCs	Txnrd3
Lmo1	3.65175e-202	0.437309	0.645	0.141	6.31278e-198	ACs/HCs	Lmo1
Dpysl4	3.6677e-201	0.622679	0.899	0.329	6.34034e-197	ACs/HCs	Dpysl4
Ptp4a3	9.52079e-201	0.319297	0.592	0.123	1.64586e-196	ACs/HCs	Ptp4a3
Ttc28	6.04791e-200	0.472528	0.708	0.186	1.0455e-195	ACs/HCs	Ttc28
Hcfc1r1	2.10697e-199	0.615265	0.914	0.359	3.64232e-195	ACs/HCs	Hcfc1r1
Apba2	8.67353e-199	0.544797	0.909	0.303	1.49939e-194	ACs/HCs	Apba2
Sema6c	2.27999e-198	0.260901	0.508	0.089	3.94141e-194	ACs/HCs	Sema6c
Tax1bp3	5.49814e-197	0.655695	0.966	0.484	9.50464e-193	ACs/HCs	Tax1bp3
Ptms	3.82642e-196	0.624835	0.993	0.918	6.61473e-192	ACs/HCs	Ptms
Mapre2	2.00072e-195	0.469046	0.788	0.229	3.45865e-191	ACs/HCs	Mapre2
Cmip	2.74767e-195	0.402695	0.683	0.17	4.7499e-191	ACs/HCs	Cmip
Selk	1.64332e-194	0.55264	0.993	0.846	2.84081e-190	ACs/HCs	Selk
Fdps	2.76408e-194	0.837895	0.971	0.626	4.77826e-190	ACs/HCs	Fdps
D430019H16Rik	4.13086e-194	0.256351	0.429	0.067	7.14102e-190	ACs/HCs	D430019H16Rik
Shc2	2.22099e-193	0.274155	0.45	0.073	3.83943e-189	ACs/HCs	Shc2
Ncoa7	3.42811e-192	0.309195	0.494	0.092	5.92617e-188	ACs/HCs	Ncoa7
Fdft1	1.5451e-190	0.704755	0.954	0.486	2.67102e-186	ACs/HCs	Fdft1
Klhl13	1.96601e-190	0.262382	0.463	0.08	3.39864e-186	ACs/HCs	Klhl13
Igfbp2	5.05525e-190	0.70258	0.898	0.346	8.739e-186	ACs/HCs	Igfbp2
Kctd13	5.55984e-190	0.348706	0.648	0.152	9.6113e-186	ACs/HCs	Kctd13
Oaz2	2.83183e-189	0.615455	0.978	0.531	4.89539e-185	ACs/HCs	Oaz2
Idh1	6.97837e-189	0.668015	0.964	0.49	1.20635e-184	ACs/HCs	Idh1
Ftl1	4.30582e-188	0.390223	1	1	7.44347e-184	ACs/HCs	Ftl1
Shb	7.64907e-188	0.257245	0.391	0.058	1.32229e-183	ACs/HCs	Shb
Sh3bp5	2.34555e-186	0.256638	0.442	0.073	4.05475e-182	ACs/HCs	Sh3bp5
Tmem65	3.08719e-185	0.352677	0.621	0.15	5.33682e-181	ACs/HCs	Tmem65
Adgrg1	4.18059e-185	0.437196	0.547	0.126	7.22698e-181	ACs/HCs	Adgrg1
Mien1	4.45917e-185	0.609591	0.973	0.539	7.70858e-181	ACs/HCs	Mien1
Vash2	1.68418e-183	0.277583	0.548	0.113	2.91145e-179	ACs/HCs	Vash2
Fsd1	4.74858e-183	0.323273	0.588	0.134	8.20887e-179	ACs/HCs	Fsd1
Mapk8ip1	5.37457e-183	0.522502	0.916	0.342	9.29103e-179	ACs/HCs	Mapk8ip1
Pak1	2.74722e-182	0.404253	0.714	0.194	4.74912e-178	ACs/HCs	Pak1
Hpcal1	3.76557e-180	0.43264	0.701	0.197	6.50954e-176	ACs/HCs	Hpcal1
Fyn	1.6399e-179	0.467216	0.846	0.287	2.83489e-175	ACs/HCs	Fyn
4931428F04Rik	3.22646e-179	0.28246	0.572	0.123	5.57759e-175	ACs/HCs	4931428F04Rik
Cdkn2d	5.32491e-178	0.480221	0.827	0.281	9.20517e-174	ACs/HCs	Cdkn2d
Dpysl5	2.01865e-177	0.460252	0.843	0.275	3.48964e-173	ACs/HCs	Dpysl5
Ptprd	3.98975e-177	0.335007	0.569	0.128	6.89708e-173	ACs/HCs	Ptprd
Peli2	4.39097e-177	0.315738	0.446	0.079	7.59066e-173	ACs/HCs	Peli2
Tpmt	7.69182e-177	0.324234	0.569	0.129	1.32969e-172	ACs/HCs	Tpmt
E130218I03Rik	1.74578e-175	0.307301	0.6	0.136	3.01793e-171	ACs/HCs	E130218I03Rik
RP24-402O2.2	3.02963e-175	0.532467	0.435	0.082	5.23732e-171	ACs/HCs	RP24-402O2.2
Zfhx4	3.55039e-175	0.294453	0.512	0.104	6.13755e-171	ACs/HCs	Zfhx4
Slc25a1	6.2659e-174	0.330663	0.562	0.131	1.08319e-169	ACs/HCs	Slc25a1
Ank2	1.24563e-171	0.648116	0.971	0.564	2.15331e-167	ACs/HCs	Ank2
Slc29a4	2.66014e-171	0.287376	0.567	0.123	4.59858e-167	ACs/HCs	Slc29a4
Csnk1e	8.5718e-171	0.574389	0.972	0.52	1.48181e-166	ACs/HCs	Csnk1e
Nkain1	2.59012e-170	0.279386	0.47	0.092	4.47754e-166	ACs/HCs	Nkain1
Pou2f2	2.78939e-170	0.815043	0.741	0.291	4.82202e-166	ACs/HCs	Pou2f2
Fasn	2.0328e-169	0.401684	0.714	0.21	3.51409e-165	ACs/HCs	Fasn
Chn1	3.02495e-169	0.405432	0.798	0.243	5.22923e-165	ACs/HCs	Chn1
BC029722	2.38134e-168	0.276108	0.474	0.094	4.11662e-164	ACs/HCs	BC029722
Eya2	2.78073e-168	0.281351	0.45	0.085	4.80705e-164	ACs/HCs	Eya2
Atp6v1g1	9.89914e-168	0.498737	0.994	0.903	1.71126e-163	ACs/HCs	Atp6v1g1
Agpat4	1.15186e-167	0.356947	0.673	0.184	1.99122e-163	ACs/HCs	Agpat4
Arhgap33	2.17178e-167	0.315055	0.569	0.135	3.75435e-163	ACs/HCs	Arhgap33
Sh3bgrl3	2.76878e-167	0.55899	0.987	0.62	4.78638e-163	ACs/HCs	Sh3bgrl3
Agrn	1.22302e-166	0.337486	0.661	0.176	2.11423e-162	ACs/HCs	Agrn
Taf13	1.86138e-166	0.51007	0.889	0.349	3.21776e-162	ACs/HCs	Taf13
Lmo2	3.53213e-166	0.555155	0.289	0.036	6.106e-162	ACs/HCs	Lmo2
Trappc4	4.04543e-166	0.556735	0.982	0.583	6.99333e-162	ACs/HCs	Trappc4
Map4	9.19796e-166	0.390537	0.686	0.199	1.59005e-161	ACs/HCs	Map4
Zc2hc1a	9.259e-166	0.345281	0.68	0.184	1.6006e-161	ACs/HCs	Zc2hc1a
Map1b	1.70597e-165	0.66849	0.994	0.94	2.94911e-161	ACs/HCs	Map1b
Rhob	6.22775e-165	0.416904	0.759	0.232	1.07659e-160	ACs/HCs	Rhob
Cdk14	1.22451e-164	0.269796	0.432	0.082	2.11682e-160	ACs/HCs	Cdk14
Glipr2	1.97047e-164	0.332363	0.555	0.134	3.40635e-160	ACs/HCs	Glipr2
Prkar2b	6.39278e-164	0.267011	0.496	0.106	1.10512e-159	ACs/HCs	Prkar2b
Dlgap4	1.23585e-162	0.520904	0.917	0.389	2.13641e-158	ACs/HCs	Dlgap4
Pax6	2.41759e-162	0.575252	0.997	0.672	4.17928e-158	ACs/HCs	Pax6
Rtn4	1.40733e-161	0.587906	0.979	0.618	2.43285e-157	ACs/HCs	Rtn4
Dynlrb1	4.02293e-161	0.498468	0.993	0.851	6.95444e-157	ACs/HCs	Dynlrb1
Apc	5.49316e-161	0.312106	0.619	0.157	9.49603e-157	ACs/HCs	Apc
Xpr1	2.02586e-160	0.371515	0.617	0.161	3.5021e-156	ACs/HCs	Xpr1
Elavl2	2.18377e-160	0.251149	0.849	0.249	3.77508e-156	ACs/HCs	Elavl2
Vopp1	3.2732e-159	0.36955	0.738	0.221	5.65839e-155	ACs/HCs	Vopp1
Tbcb	1.23109e-158	0.554954	0.972	0.584	2.12819e-154	ACs/HCs	Tbcb
Cyb5a	2.0256e-158	0.550684	0.954	0.481	3.50166e-154	ACs/HCs	Cyb5a
Map1lc3a	3.11768e-158	0.641333	0.976	0.62	5.38953e-154	ACs/HCs	Map1lc3a
Kif1a	9.41906e-158	0.331264	0.633	0.168	1.62827e-153	ACs/HCs	Kif1a
Sh3gl3	8.14646e-157	0.270228	0.488	0.106	1.40828e-152	ACs/HCs	Sh3gl3
Tspyl4	2.94884e-155	0.286212	0.574	0.14	5.09765e-151	ACs/HCs	Tspyl4
Tspan17	3.99432e-155	0.381625	0.621	0.164	6.90497e-151	ACs/HCs	Tspan17
Sptbn1	1.15478e-154	0.362709	0.673	0.192	1.99626e-150	ACs/HCs	Sptbn1
Prmt2	2.01704e-153	0.463113	0.874	0.338	3.48685e-149	ACs/HCs	Prmt2
Tenm3	3.50075e-153	0.315508	0.478	0.107	6.05174e-149	ACs/HCs	Tenm3
Klhdc8a	4.86203e-152	0.298565	0.511	0.115	8.405e-148	ACs/HCs	Klhdc8a
Dctn3	7.34954e-152	0.526383	0.986	0.648	1.27052e-147	ACs/HCs	Dctn3
Soga3	1.17444e-151	0.414179	0.833	0.28	2.03026e-147	ACs/HCs	Soga3
Cycs	1.20264e-151	0.523019	0.99	0.695	2.079e-147	ACs/HCs	Cycs
Rtn2	3.27481e-151	0.388534	0.764	0.246	5.66117e-147	ACs/HCs	Rtn2
Pfdn4	9.48648e-150	0.502522	0.944	0.457	1.63993e-145	ACs/HCs	Pfdn4
Gpr85	9.65266e-150	0.287079	0.511	0.119	1.66865e-145	ACs/HCs	Gpr85
Epb41l3	3.26906e-149	0.346505	0.631	0.175	5.65123e-145	ACs/HCs	Epb41l3
Map2	3.51547e-149	0.36759	0.816	0.256	6.0772e-145	ACs/HCs	Map2
Miat	5.49665e-149	0.475703	0.802	0.284	9.50206e-145	ACs/HCs	Miat
Ap1s1	5.58491e-148	0.466369	0.881	0.374	9.65464e-144	ACs/HCs	Ap1s1
Pou3f1	8.86582e-148	0.726539	0.658	0.233	1.53263e-143	ACs/HCs	Pou3f1
Kifap3	1.86332e-146	0.450503	0.851	0.336	3.22112e-142	ACs/HCs	Kifap3
Ogfrl1	3.77209e-146	0.352538	0.604	0.172	6.52081e-142	ACs/HCs	Ogfrl1
Anxa5	1.174e-145	0.339743	0.561	0.15	2.0295e-141	ACs/HCs	Anxa5
Lin7a	2.09821e-145	0.290844	0.495	0.118	3.62718e-141	ACs/HCs	Lin7a
Smad2	8.65769e-144	0.43702	0.819	0.297	1.49666e-139	ACs/HCs	Smad2
Limk2	1.82861e-143	0.280602	0.583	0.155	3.16112e-139	ACs/HCs	Limk2
Snn	3.55636e-143	0.423501	0.815	0.301	6.14788e-139	ACs/HCs	Snn
Gnb1	4.90147e-143	0.517613	0.986	0.656	8.47317e-139	ACs/HCs	Gnb1
Clic1	6.14913e-143	0.561518	0.985	0.706	1.063e-138	ACs/HCs	Clic1
Cask	1.77077e-142	0.265338	0.567	0.144	3.06113e-138	ACs/HCs	Cask
Mpc1	4.64069e-142	0.480145	0.919	0.432	8.02236e-138	ACs/HCs	Mpc1
Acat2	5.2926e-142	0.603184	0.962	0.583	9.14932e-138	ACs/HCs	Acat2
Nrep	1.37558e-141	0.505306	0.935	0.432	2.37796e-137	ACs/HCs	Nrep
Arpc3	4.4425e-141	0.503181	0.982	0.664	7.67975e-137	ACs/HCs	Arpc3
Mmd	5.8071e-141	0.471682	0.886	0.374	1.00387e-136	ACs/HCs	Mmd
Dda1	1.8782e-140	0.462364	0.934	0.433	3.24684e-136	ACs/HCs	Dda1
Arf4	1.93376e-140	0.50422	0.986	0.685	3.34289e-136	ACs/HCs	Arf4
Cox6b1	7.23116e-140	0.387941	1	0.944	1.25005e-135	ACs/HCs	Cox6b1
Ywhaz	7.5859e-140	0.512692	0.976	0.637	1.31137e-135	ACs/HCs	Ywhaz
Mid1ip1	1.32335e-139	0.309835	0.623	0.18	2.28767e-135	ACs/HCs	Mid1ip1
Tpgs2	3.50138e-139	0.407694	0.809	0.307	6.05284e-135	ACs/HCs	Tpgs2
Myl12b	4.49856e-137	0.508897	0.947	0.56	7.77665e-133	ACs/HCs	Myl12b
St8sia2	4.85035e-136	0.25794	0.467	0.11	8.3848e-132	ACs/HCs	St8sia2
Rab2a	1.45426e-134	0.459251	0.99	0.785	2.51398e-130	ACs/HCs	Rab2a
Spsb4	4.88107e-133	0.416932	0.823	0.312	8.4379e-129	ACs/HCs	Spsb4
Pbx1	6.71457e-133	0.448687	0.892	0.382	1.16075e-128	ACs/HCs	Pbx1
Prr13	1.32338e-132	0.439613	0.912	0.408	2.28773e-128	ACs/HCs	Prr13
Hmgcr	1.83351e-132	0.514594	0.851	0.37	3.1696e-128	ACs/HCs	Hmgcr
Tmem2	2.60853e-132	0.270983	0.609	0.169	4.50936e-128	ACs/HCs	Tmem2
Cox6a1	1.6186e-131	0.406686	0.996	0.899	2.79808e-127	ACs/HCs	Cox6a1
Tspan13	6.71172e-131	0.5016	0.976	0.631	1.16026e-126	ACs/HCs	Tspan13
Cep170	2.04906e-129	0.260728	0.623	0.178	3.5422e-125	ACs/HCs	Cep170
Fam69b	1.69041e-128	0.282949	0.555	0.155	2.92222e-124	ACs/HCs	Fam69b
Stx12	6.76333e-128	0.401328	0.87	0.361	1.16918e-123	ACs/HCs	Stx12
Bcl11a	6.78576e-128	0.25877	0.529	0.141	1.17305e-123	ACs/HCs	Bcl11a
Pmvk	6.80163e-128	0.388825	0.818	0.317	1.1758e-123	ACs/HCs	Pmvk
Smdt1	1.70165e-127	0.448029	0.994	0.834	2.94163e-123	ACs/HCs	Smdt1
Praf2	8.90428e-127	0.378633	0.787	0.303	1.53928e-122	ACs/HCs	Praf2
Stard3nl	3.65398e-126	0.394893	0.839	0.338	6.31663e-122	ACs/HCs	Stard3nl
Irx5	1.73357e-125	0.363862	0.473	0.117	2.99682e-121	ACs/HCs	Irx5
Txndc17	2.24088e-125	0.480367	0.959	0.578	3.8738e-121	ACs/HCs	Txndc17
Scg3	4.30727e-124	0.323426	0.858	0.29	7.44599e-120	ACs/HCs	Scg3
Bex2	2.4016e-123	0.446084	0.99	0.826	4.15164e-119	ACs/HCs	Bex2
Eif5a	2.91572e-123	0.399399	1	0.915	5.04041e-119	ACs/HCs	Eif5a
Arhgdia	2.99647e-123	0.479345	0.969	0.606	5.18e-119	ACs/HCs	Arhgdia
Ap1s2	4.08638e-123	0.263184	0.659	0.196	7.06413e-119	ACs/HCs	Ap1s2
Scd2	4.24451e-123	0.514798	0.95	0.521	7.33748e-119	ACs/HCs	Scd2
Ywhae	5.81405e-123	0.331148	1	0.976	1.00508e-118	ACs/HCs	Ywhae
Ywhab	8.94693e-123	0.43915	0.989	0.782	1.54666e-118	ACs/HCs	Ywhab
Ralgds	1.21449e-122	0.252319	0.642	0.19	2.09948e-118	ACs/HCs	Ralgds
Ndn	1.35399e-122	0.465803	0.986	0.772	2.34065e-118	ACs/HCs	Ndn
Tceb2	1.65074e-121	0.34635	0.999	0.956	2.85364e-117	ACs/HCs	Tceb2
Nipsnap1	2.15533e-121	0.345608	0.785	0.294	3.72591e-117	ACs/HCs	Nipsnap1
Arl6ip5	9.21954e-121	0.414252	0.902	0.404	1.59378e-116	ACs/HCs	Arl6ip5
Gdi1	1.48937e-120	0.474202	0.986	0.662	2.57467e-116	ACs/HCs	Gdi1
Gde1	4.00716e-120	0.349555	0.759	0.283	6.92718e-116	ACs/HCs	Gde1
Ctxn1	5.55141e-120	0.462488	0.992	0.723	9.59673e-116	ACs/HCs	Ctxn1
Scg5	2.72836e-119	0.451043	0.982	0.62	4.71651e-115	ACs/HCs	Scg5
Hras	6.1578e-119	0.440824	0.91	0.456	1.0645e-114	ACs/HCs	Hras
Adgrl1	2.79064e-118	0.260614	0.53	0.15	4.82418e-114	ACs/HCs	Adgrl1
Gpm6b	3.49732e-118	0.27189	0.675	0.217	6.04581e-114	ACs/HCs	Gpm6b
Ppp2cb	1.73729e-117	0.250455	0.519	0.144	3.00326e-113	ACs/HCs	Ppp2cb
Prdx2	6.97156e-117	0.332163	1	0.986	1.20517e-112	ACs/HCs	Prdx2
Atp6v0e2	3.48633e-116	0.29708	0.738	0.257	6.02682e-112	ACs/HCs	Atp6v0e2
Znrf1	8.84847e-116	0.341305	0.781	0.297	1.52963e-111	ACs/HCs	Znrf1
Ehd1	1.29051e-115	0.281356	0.708	0.239	2.2309e-111	ACs/HCs	Ehd1
Trub1	1.46957e-115	0.254629	0.436	0.112	2.54045e-111	ACs/HCs	Trub1
Gabarapl1	1.70331e-115	0.351139	0.825	0.326	2.94452e-111	ACs/HCs	Gabarapl1
Sox4	9.72391e-115	0.485044	0.994	0.878	1.68097e-110	ACs/HCs	Sox4
Ciapin1	9.98201e-114	0.452981	0.907	0.465	1.72559e-109	ACs/HCs	Ciapin1
Six3	1.11179e-113	0.493765	0.976	0.714	1.92195e-109	ACs/HCs	Six3
Chchd2	8.77053e-113	0.310448	1	0.975	1.51616e-108	ACs/HCs	Chchd2
Stxbp1	8.87231e-113	0.297188	0.827	0.309	1.53376e-108	ACs/HCs	Stxbp1
Rab10	3.15608e-112	0.434397	0.94	0.512	5.45591e-108	ACs/HCs	Rab10
Sptan1	1.16113e-111	0.266978	0.682	0.229	2.00724e-107	ACs/HCs	Sptan1
Atat1	4.08782e-111	0.411737	0.945	0.485	7.06662e-107	ACs/HCs	Atat1
Cmas	7.7375e-111	0.360472	0.823	0.349	1.33758e-106	ACs/HCs	Cmas
Carhsp1	9.86743e-111	0.41764	0.969	0.564	1.70578e-106	ACs/HCs	Carhsp1
Gsto1	4.11863e-110	0.263958	0.63	0.206	7.11987e-106	ACs/HCs	Gsto1
Npdc1	5.09218e-110	0.393084	0.94	0.44	8.80284e-106	ACs/HCs	Npdc1
Cox7a2	3.26623e-109	0.341456	0.996	0.936	5.64634e-105	ACs/HCs	Cox7a2
Map1lc3b	7.56822e-109	0.399234	0.992	0.894	1.30832e-104	ACs/HCs	Map1lc3b
Gsk3b	1.5626e-107	0.454058	0.98	0.718	2.70126e-103	ACs/HCs	Gsk3b
Msra	5.4565e-107	0.271216	0.675	0.235	9.43265e-103	ACs/HCs	Msra
H2afy2	1.09772e-106	0.431547	0.983	0.658	1.89762e-102	ACs/HCs	H2afy2
Snap47	3.75028e-106	0.327251	0.748	0.287	6.48311e-102	ACs/HCs	Snap47
Ldhb	4.23584e-106	0.425917	0.979	0.673	7.3225e-102	ACs/HCs	Ldhb
Gramd1a	5.2356e-106	0.314787	0.806	0.315	9.05078e-102	ACs/HCs	Gramd1a
Gstm7	9.22371e-106	0.312097	0.728	0.277	1.5945e-101	ACs/HCs	Gstm7
Hist3h2ba	1.21696e-105	0.487895	0.996	0.852	2.10375e-101	ACs/HCs	Hist3h2ba
Grb2	2.87838e-105	0.36927	0.858	0.395	4.97586e-101	ACs/HCs	Grb2
Fam96b	3.04188e-105	0.393896	0.945	0.508	5.2585e-101	ACs/HCs	Fam96b
Dync1i2	3.69639e-105	0.407942	0.986	0.758	6.38995e-101	ACs/HCs	Dync1i2
Atp5k	1.35628e-103	0.394671	0.996	0.788	2.3446e-99	ACs/HCs	Atp5k
Rab11a	1.95408e-103	0.423356	0.961	0.611	3.37803e-99	ACs/HCs	Rab11a
C1qtnf4	2.22011e-103	0.289014	0.597	0.196	3.83791e-99	ACs/HCs	C1qtnf4
Pam	2.75925e-103	0.260378	0.425	0.115	4.76991e-99	ACs/HCs	Pam
Kif1b	3.03457e-103	0.36861	0.853	0.38	5.24587e-99	ACs/HCs	Kif1b
Nagk	6.03045e-102	0.255205	0.647	0.221	1.04248e-97	ACs/HCs	Nagk
Plppr3	7.64536e-102	0.346983	0.892	0.402	1.32165e-97	ACs/HCs	Plppr3
Trp53i11	1.28879e-101	0.455406	0.962	0.535	2.22793e-97	ACs/HCs	Trp53i11
Samd14	1.30503e-101	0.352267	0.865	0.388	2.256e-97	ACs/HCs	Samd14
Tsc22d1	8.34143e-101	0.458328	0.975	0.699	1.44198e-96	ACs/HCs	Tsc22d1
Usmg5	2.18304e-100	0.3255	0.997	0.926	3.77383e-96	ACs/HCs	Usmg5
Sqle	3.59505e-100	0.410048	0.851	0.412	6.21476e-96	ACs/HCs	Sqle
Map4k4	3.73892e-100	0.300507	0.77	0.305	6.46346e-96	ACs/HCs	Map4k4
Ap2b1	7.95484e-100	0.36733	0.85	0.392	1.37515e-95	ACs/HCs	Ap2b1
Dtnbp1	9.50506e-100	0.285135	0.665	0.246	1.64314e-95	ACs/HCs	Dtnbp1
Zwint	1.41097e-99	0.416495	0.965	0.638	2.43914e-95	ACs/HCs	Zwint
Nsdhl	1.44107e-99	0.299598	0.698	0.266	2.49117e-95	ACs/HCs	Nsdhl
Pgrmc1	1.86489e-99	0.430674	0.978	0.655	3.22384e-95	ACs/HCs	Pgrmc1
Cfl2	5.64972e-99	0.416129	0.978	0.677	9.76668e-95	ACs/HCs	Cfl2
Ngfrap1	2.6778e-98	0.353782	1	0.892	4.62912e-94	ACs/HCs	Ngfrap1
Mapre1	2.0566e-97	0.409429	0.971	0.658	3.55525e-93	ACs/HCs	Mapre1
Sh3bp1	3.47711e-97	0.263327	0.719	0.27	6.01088e-93	ACs/HCs	Sh3bp1
Rab11b	3.98706e-96	0.367786	0.973	0.75	6.89243e-92	ACs/HCs	Rab11b
Rnf165	6.13561e-95	0.351784	0.872	0.413	1.06066e-90	ACs/HCs	Rnf165
Leprot	2.01163e-94	0.287297	0.724	0.29	3.4775e-90	ACs/HCs	Leprot
Ndufa4	7.95454e-94	0.29382	0.999	0.977	1.3751e-89	ACs/HCs	Ndufa4
1300002E11Rik	9.37965e-94	0.280065	0.705	0.276	1.62146e-89	ACs/HCs	1300002E11Rik
Coro1c	4.51293e-93	0.326627	0.82	0.369	7.8015e-89	ACs/HCs	Coro1c
Mrpl34	1.51494e-92	0.376876	0.972	0.696	2.61888e-88	ACs/HCs	Mrpl34
Gtf2e2	1.65362e-92	0.406643	0.843	0.424	2.85861e-88	ACs/HCs	Gtf2e2
Atp6v1e1	2.92701e-92	0.383871	0.944	0.574	5.05993e-88	ACs/HCs	Atp6v1e1
Psma7	1.15535e-91	0.363784	0.994	0.857	1.99725e-87	ACs/HCs	Psma7
Cyth2	1.86654e-91	0.366573	0.92	0.482	3.22668e-87	ACs/HCs	Cyth2
Dynll1	1.8938e-91	0.311096	0.997	0.959	3.27382e-87	ACs/HCs	Dynll1
Cdc42	1.8739e-90	0.344999	0.992	0.877	3.23941e-86	ACs/HCs	Cdc42
Tcf25	2.96947e-90	0.372454	0.944	0.602	5.13332e-86	ACs/HCs	Tcf25
Tpm3	6.90702e-90	0.385264	0.937	0.556	1.19402e-85	ACs/HCs	Tpm3
Capns1	2.51871e-89	0.359281	0.896	0.469	4.35409e-85	ACs/HCs	Capns1
Vax2	1.94727e-88	0.431774	0.624	0.261	3.36624e-84	ACs/HCs	Vax2
Morf4l1	3.27287e-88	0.321668	0.999	0.912	5.65782e-84	ACs/HCs	Morf4l1
Aldoa	3.87514e-88	0.477403	0.992	0.796	6.69895e-84	ACs/HCs	Aldoa
Rabac1	4.00875e-88	0.36011	0.928	0.525	6.92993e-84	ACs/HCs	Rabac1
Acat1	6.12054e-88	0.310101	0.781	0.341	1.05806e-83	ACs/HCs	Acat1
BC031181	1.63497e-87	0.369617	0.973	0.651	2.82637e-83	ACs/HCs	BC031181
Actr3	2.99782e-85	0.356544	0.93	0.523	5.18233e-81	ACs/HCs	Actr3
Sumo2	5.88097e-85	0.273262	0.999	0.978	1.01664e-80	ACs/HCs	Sumo2
Vim	7.16772e-85	0.451449	0.9	0.507	1.23908e-80	ACs/HCs	Vim
Atp5o	1.5189e-84	0.330572	0.996	0.867	2.62572e-80	ACs/HCs	Atp5o
Cab39	7.22915e-84	0.262631	0.745	0.307	1.2497e-79	ACs/HCs	Cab39
Pebp1	7.8056e-84	0.282029	0.997	0.953	1.34935e-79	ACs/HCs	Pebp1
Slc25a5	1.0458e-83	0.373905	0.989	0.75	1.80788e-79	ACs/HCs	Slc25a5
Fscn1	1.09537e-83	0.343642	0.994	0.858	1.89357e-79	ACs/HCs	Fscn1
Actr1a	1.96669e-83	0.289854	0.833	0.384	3.39981e-79	ACs/HCs	Actr1a
Fam49b	4.52306e-82	0.307988	0.833	0.389	7.81901e-78	ACs/HCs	Fam49b
Tbca	1.24195e-81	0.326986	0.996	0.836	2.14697e-77	ACs/HCs	Tbca
Bag1	2.46799e-81	0.358772	0.93	0.514	4.26641e-77	ACs/HCs	Bag1
Fam220a	1.24804e-80	0.28024	0.816	0.368	2.15748e-76	ACs/HCs	Fam220a
Arpc2	4.6706e-79	0.357365	0.978	0.704	8.07406e-75	ACs/HCs	Arpc2
Celf4	9.34089e-79	0.327013	0.75	0.344	1.61476e-74	ACs/HCs	Celf4
Hist3h2a	6.25285e-78	0.371134	0.924	0.519	1.08093e-73	ACs/HCs	Hist3h2a
Anapc5	1.23772e-77	0.369246	0.971	0.654	2.13965e-73	ACs/HCs	Anapc5
Nkain4	2.17048e-77	0.259407	0.662	0.263	3.7521e-73	ACs/HCs	Nkain4
Ccdc124	9.1874e-77	0.321051	0.853	0.448	1.58823e-72	ACs/HCs	Ccdc124
Arl3	1.74211e-76	0.340959	0.91	0.502	3.01158e-72	ACs/HCs	Arl3
Vamp2	3.13928e-76	0.269904	0.833	0.385	5.42687e-72	ACs/HCs	Vamp2
Ube2g1	3.83254e-76	0.290151	0.797	0.383	6.62531e-72	ACs/HCs	Ube2g1
Ap2s1	1.61913e-75	0.3363	0.978	0.683	2.799e-71	ACs/HCs	Ap2s1
1700037H04Rik	1.80306e-75	0.308089	0.781	0.375	3.11695e-71	ACs/HCs	1700037H04Rik
Atp2b1	3.24803e-75	0.360773	0.856	0.437	5.61486e-71	ACs/HCs	Atp2b1
Tmem160	7.82412e-75	0.262612	0.771	0.349	1.35256e-70	ACs/HCs	Tmem160
Usp22	9.37756e-75	0.255626	0.774	0.347	1.6211e-70	ACs/HCs	Usp22
Cyp51	1.43554e-74	0.257411	0.745	0.325	2.48161e-70	ACs/HCs	Cyp51
Bloc1s2	1.75748e-74	0.276528	0.844	0.4	3.03816e-70	ACs/HCs	Bloc1s2
Ctnnbip1	1.85395e-74	0.322577	0.934	0.512	3.20492e-70	ACs/HCs	Ctnnbip1
Ap3s1	3.7798e-74	0.327429	0.948	0.598	6.53414e-70	ACs/HCs	Ap3s1
Vps29	7.80546e-74	0.304963	0.907	0.513	1.34933e-69	ACs/HCs	Vps29
Akt1	9.8989e-74	0.288425	0.827	0.404	1.71122e-69	ACs/HCs	Akt1
Mex3a	1.04328e-73	0.281398	0.826	0.397	1.80352e-69	ACs/HCs	Mex3a
Rassf4	3.2161e-73	0.302623	0.574	0.225	5.55967e-69	ACs/HCs	Rassf4
1110001J03Rik	2.95912e-72	0.316056	0.888	0.478	5.11544e-68	ACs/HCs	1110001J03Rik
Dnajb6	1.19074e-71	0.30677	0.968	0.657	2.05843e-67	ACs/HCs	Dnajb6
Trappc6b	1.27055e-71	0.269457	0.863	0.43	2.1964e-67	ACs/HCs	Trappc6b
Dazap1	3.5444e-71	0.331428	0.947	0.595	6.1272e-67	ACs/HCs	Dazap1
Ube2m	8.8283e-71	0.25795	0.811	0.38	1.52615e-66	ACs/HCs	Ube2m
Atp5f1	8.89351e-71	0.294822	0.994	0.899	1.53742e-66	ACs/HCs	Atp5f1
Arpc4	1.39489e-70	0.316297	0.882	0.484	2.41134e-66	ACs/HCs	Arpc4
Itm2b	3.20736e-70	0.418099	0.947	0.666	5.54456e-66	ACs/HCs	Itm2b
Atox1	3.57309e-70	0.330134	0.942	0.584	6.17681e-66	ACs/HCs	Atox1
Prkar1a	1.28646e-69	0.32275	0.928	0.585	2.2239e-65	ACs/HCs	Prkar1a
Mapk3	1.65674e-69	0.261973	0.79	0.371	2.864e-65	ACs/HCs	Mapk3
Gm266	3.90505e-69	0.258689	0.268	0.071	6.75066e-65	ACs/HCs	Gm266
Arf1	3.34285e-67	0.28075	0.989	0.86	5.77878e-63	ACs/HCs	Arf1
Tecr	3.60265e-67	0.309887	0.989	0.913	6.2279e-63	ACs/HCs	Tecr
Rtn3	4.78428e-67	0.278885	0.993	0.847	8.27059e-63	ACs/HCs	Rtn3
Ptp4a2	4.7843e-67	0.291237	0.843	0.421	8.27062e-63	ACs/HCs	Ptp4a2
Ddah2	4.92588e-65	0.254706	0.994	0.954	8.51536e-61	ACs/HCs	Ddah2
Ndufa1	4.5555e-64	0.324866	0.969	0.665	7.87509e-60	ACs/HCs	Ndufa1
Ifitm2	1.65225e-63	0.281971	0.745	0.364	2.85624e-59	ACs/HCs	Ifitm2
Sdcbp	2.98465e-63	0.280075	0.871	0.47	5.15957e-59	ACs/HCs	Sdcbp
Fis1	3.72769e-63	0.29691	0.982	0.685	6.44406e-59	ACs/HCs	Fis1
Cript	3.75568e-63	0.304916	0.958	0.613	6.49245e-59	ACs/HCs	Cript
Cmpk1	7.52867e-63	0.267494	0.893	0.505	1.30148e-58	ACs/HCs	Cmpk1
Uba1	2.91512e-62	0.26607	0.903	0.501	5.03937e-58	ACs/HCs	Uba1
Uchl3	2.99918e-62	0.261944	0.809	0.409	5.18468e-58	ACs/HCs	Uchl3
Rab7	1.29576e-61	0.282711	0.931	0.586	2.23998e-57	ACs/HCs	Rab7
Ttc3	1.74835e-61	0.253278	0.997	0.911	3.02237e-57	ACs/HCs	Ttc3
Smarca4	2.44187e-61	0.290881	0.9	0.514	4.22126e-57	ACs/HCs	Smarca4
Idi1	2.46788e-61	0.302566	0.801	0.424	4.26623e-57	ACs/HCs	Idi1
Myeov2	5.95972e-61	0.283788	0.99	0.833	1.03026e-56	ACs/HCs	Myeov2
Zfp428	1.83061e-60	0.264519	0.926	0.537	3.16458e-56	ACs/HCs	Zfp428
Ube2e1	1.35984e-59	0.296832	0.968	0.701	2.35075e-55	ACs/HCs	Ube2e1
Cisd1	5.24022e-59	0.285746	0.93	0.564	9.05877e-55	ACs/HCs	Cisd1
Pfn1	8.98832e-59	0.274641	1	0.904	1.55381e-54	ACs/HCs	Pfn1
Bzw2	2.97508e-58	0.294927	0.927	0.568	5.14302e-54	ACs/HCs	Bzw2
Spg21	1.10619e-57	0.288697	0.927	0.583	1.91226e-53	ACs/HCs	Spg21
0610012G03Rik	1.89075e-57	0.289681	0.934	0.583	3.26855e-53	ACs/HCs	0610012G03Rik
Mpc2	2.26002e-57	0.261225	0.91	0.509	3.90689e-53	ACs/HCs	Mpc2
Mlf2	2.70343e-57	0.252382	0.986	0.814	4.67343e-53	ACs/HCs	Mlf2
Dnaja1	1.02153e-56	0.262627	0.989	0.875	1.76592e-52	ACs/HCs	Dnaja1
Ube3a	1.06e-56	0.263643	0.917	0.552	1.83242e-52	ACs/HCs	Ube3a
Vbp1	1.18478e-56	0.264184	0.924	0.567	2.04813e-52	ACs/HCs	Vbp1
Mrpl20	7.95443e-56	0.277735	0.954	0.655	1.37508e-51	ACs/HCs	Mrpl20
Prelid1	1.26915e-55	0.303778	0.979	0.694	2.19399e-51	ACs/HCs	Prelid1
Arpc1a	1.61597e-55	0.263446	0.958	0.685	2.79352e-51	ACs/HCs	Arpc1a
Atp5g1	4.23323e-55	0.2612	0.99	0.83	7.31798e-51	ACs/HCs	Atp5g1
Ntm	8.6843e-55	0.262963	0.595	0.271	1.50125e-50	ACs/HCs	Ntm
Ctbp1	1.42317e-54	0.253315	0.989	0.803	2.46023e-50	ACs/HCs	Ctbp1
Akr1a1	4.12845e-54	0.250332	0.989	0.832	7.13686e-50	ACs/HCs	Akr1a1
Camk2n1	1.33014e-53	0.285534	0.93	0.595	2.29941e-49	ACs/HCs	Camk2n1
Ndufb2	3.02577e-53	0.267553	0.966	0.679	5.23065e-49	ACs/HCs	Ndufb2
Cadm1	1.75608e-52	0.259673	0.799	0.426	3.03573e-48	ACs/HCs	Cadm1
Tsg101	3.17627e-52	0.276853	0.938	0.647	5.49082e-48	ACs/HCs	Tsg101
Ndufs6	7.22072e-52	0.277383	0.969	0.753	1.24825e-47	ACs/HCs	Ndufs6
2310036O22Rik	2.86103e-51	0.255702	0.983	0.762	4.94586e-47	ACs/HCs	2310036O22Rik
Rbp1	8.37302e-51	0.320751	0.833	0.451	1.44744e-46	ACs/HCs	Rbp1
Ncam1	2.49096e-49	0.290428	0.989	0.789	4.30612e-45	ACs/HCs	Ncam1
Higd1a	5.52254e-49	0.276631	0.964	0.613	9.54682e-45	ACs/HCs	Higd1a
Atxn10	6.90058e-46	0.270112	0.933	0.625	1.1929e-41	ACs/HCs	Atxn10
Mdh2	1.43082e-45	0.256354	0.979	0.821	2.47346e-41	ACs/HCs	Mdh2
Svbp	8.17316e-45	0.254427	0.896	0.576	1.41289e-40	ACs/HCs	Svbp
Ubc	1.82668e-44	0.296569	0.966	0.737	3.15778e-40	ACs/HCs	Ubc
Crabp1	1.06026e-43	1.87066	0.576	0.348	1.83287e-39	ACs/HCs	Crabp1
Prmt1	2.82123e-43	0.255465	0.987	0.817	4.87706e-39	ACs/HCs	Prmt1
Atoh7	0	1.29435	0.908	0.195	0	NeurogenicRPCs	Atoh7
Mfng	0	1.18701	0.91	0.205	0	NeurogenicRPCs	Mfng
Gadd45a	2.17229e-307	2.04723	0.998	0.395	3.75524e-303	NeurogenicRPCs	Gadd45a
Dlx2	4.39312e-305	1.00805	0.594	0.073	7.59439e-301	NeurogenicRPCs	Dlx2
Dlx1	1.19698e-299	0.893584	0.615	0.081	2.06922e-295	NeurogenicRPCs	Dlx1
Sp8	4.0082e-269	0.43254	0.276	0.011	6.92898e-265	NeurogenicRPCs	Sp8
Eya2	6.68904e-254	0.760638	0.582	0.088	1.15633e-249	NeurogenicRPCs	Eya2
Rassf4	1.25829e-242	0.963554	0.849	0.219	2.17521e-238	NeurogenicRPCs	Rassf4
Miat	1.65149e-224	1.03604	0.883	0.295	2.85494e-220	NeurogenicRPCs	Miat
Pou4f2	1.0245e-217	0.995392	0.506	0.078	1.77105e-213	NeurogenicRPCs	Pou4f2
Insm2	1.82499e-215	0.844082	0.54	0.084	3.15486e-211	NeurogenicRPCs	Insm2
Rgs16	1.17181e-206	0.742248	0.607	0.113	2.02571e-202	NeurogenicRPCs	Rgs16
Ppp1r14b	1.75669e-205	1.10264	0.975	0.535	3.03678e-201	NeurogenicRPCs	Ppp1r14b
Plk3	7.92777e-195	0.558382	0.49	0.076	1.37047e-190	NeurogenicRPCs	Plk3
Isl1	4.34037e-192	1.21206	0.615	0.125	7.5032e-188	NeurogenicRPCs	Isl1
Elavl3	1.26786e-181	1.01239	0.854	0.264	2.19175e-177	NeurogenicRPCs	Elavl3
Tubb3	5.44038e-170	1.26565	0.994	0.684	9.40479e-166	NeurogenicRPCs	Tubb3
Sox11	2.26692e-160	0.936036	1	0.699	3.91882e-156	NeurogenicRPCs	Sox11
Igfbp2	9.2835e-156	0.931519	0.881	0.364	1.60484e-151	NeurogenicRPCs	Igfbp2
RP24-402O2.2	2.91293e-155	0.74037	0.477	0.091	5.03558e-151	NeurogenicRPCs	RP24-402O2.2
Hnrnph3	5.43157e-144	0.797888	0.973	0.645	9.38955e-140	NeurogenicRPCs	Hnrnph3
Ppp1r14a	8.25389e-143	0.762045	0.722	0.226	1.42685e-138	NeurogenicRPCs	Ppp1r14a
Eif4a1	5.00693e-141	0.562277	1	0.981	8.65549e-137	NeurogenicRPCs	Eif4a1
Hes6	1.2589e-137	0.969415	0.992	0.734	2.17626e-133	NeurogenicRPCs	Hes6
Tead2	4.82189e-133	0.798467	0.925	0.471	8.33561e-129	NeurogenicRPCs	Tead2
Cdk4	2.60295e-131	0.553361	0.998	0.92	4.49972e-127	NeurogenicRPCs	Cdk4
Tmsb10	4.71994e-130	0.536625	1	0.98	8.15937e-126	NeurogenicRPCs	Tmsb10
Cd24a	1.925e-125	0.697925	0.994	0.682	3.32775e-121	NeurogenicRPCs	Cd24a
[truncated: 1,685 more rows]

## Sheet: Avg_expression_per_cluster
gene	Cone 1 (0)	Cone 2 (8)	Cone 3 (2)	Neurogenic (Restricted) RPCs	Multipotent RPC (1)	Multipotent RPC (2)	RGC/AC RPC and Precursors	RGCs	HCs/Acs
0610007P14Rik	0.663749	0.713829	0.57255	0.598804	0.75368	0.708309	0.519239	0.532306	0.546204
0610009B22Rik	0.281844	0.335581	0.376095	0.339217	0.370002	0.343036	0.396582	0.438486	0.468819
0610009L18Rik	0.138435	0.207843	0.130081	0.0552134	0.0722003	0.102214	0.109038	0.0620098	0.0881212
0610009O20Rik	0.387257	0.376963	0.362916	0.359884	0.311622	0.379393	0.231271	0.196556	0.250786
0610010F05Rik	0.219925	0.214203	0.244211	0.270402	0.179611	0.165386	0.282609	0.455989	0.319611
0610010K14Rik	0.575313	0.564514	0.577833	0.898849	0.735943	0.797747	0.653037	0.562143	0.605655
0610011F06Rik	0.566231	0.46655	0.514083	0.262385	0.468538	0.425684	0.426433	0.263888	0.358318
0610012G03Rik	0.814645	0.864162	0.797009	0.768276	0.975951	0.928317	0.825185	1.16322	1.12087
0610025J13Rik	0.00017939	0	0.00712694	0.00619209	0.00475634	0.0029839	0.00876938	0.00744941	0.00476831
0610030E20Rik	0.372371	0.428625	0.350585	0.475919	0.349759	0.334301	0.298024	0.173961	0.27412
0610037L13Rik	0.483155	0.397739	0.497214	0.466771	0.462571	0.498697	0.510495	0.344036	0.441541
0610038B21Rik	0.023245	0.0161105	0.0321522	0.0242148	0.0373108	0.0335293	0.0266425	0.015235	0.0237881
0610039K10Rik	0	0	0	0	0.00207283	0.00216282	0.00928992	0.00264336	0
0610040B10Rik	0.251044	0.201222	0.241728	0.117916	0.0880889	0.113467	0.113476	0.131518	0.216576
0610040J01Rik	0	0	0	0	0.00348344	0.00329274	0	0.00301584	0.00379415
0610043K17Rik	0.0282416	0.0199777	0.0109046	0	0.001191	0.0026906	0	0.00235094	0
1010001B22Rik	0.0127565	0.0113389	0.0140655	0.00484198	0.0168981	0.00713369	0.0144994	0.00307393	0.00381606
1110001J03Rik	0.606588	0.493664	0.636955	0.593704	0.973247	0.801459	0.719996	1.02617	0.691537
1110002E22Rik	0.000674774	0	0	0.00529564	0.00556552	0.00341592	0.00928693	0.0153106	0.00426082
1110002J07Rik	0.00433387	0	0.00827303	0	0	0.00213017	0.00764845	0.00997505	0
1110002L01Rik	0.174279	0.197844	0.202958	0.139337	0.133703	0.126447	0.141524	0.115009	0.119504
1110004E09Rik	0.519594	0.537057	0.40403	0.222635	0.304523	0.301157	0.317431	0.240679	0.263973
1110004F10Rik	1.34465	1.2729	1.31988	1.48351	1.48749	1.39866	1.5872	1.44716	1.42275
1110006O24Rik	0.0443463	0.0544359	0.0647851	0.0247836	0.0517776	0.0399527	0.0985703	0.0467791	0.0572421
1110008F13Rik	0.899019	0.917237	0.826339	0.924706	0.953416	0.919325	1.01636	0.948102	0.951365
1110008L16Rik	0.0921685	0.153853	0.133217	0.0515735	0.103756	0.0810275	0.0989791	0.0542626	0.0591327
1110008P14Rik	0.411206	0.414041	0.601712	0.153312	0.139835	0.220155	0.550773	0.921507	0.488584
1110012L19Rik	0.353564	0.339877	0.311752	0.17904	0.265181	0.233955	0.328824	0.248795	0.362943
1110017D15Rik	0.0235396	0.0306654	0.0111665	0.0194819	0.0179153	0.0117341	0.0173542	0.139838	0.0333949
1110019D14Rik	0.0598971	0.012278	0.0553119	0.0445515	0.0801464	0.0693206	0.0407407	0.0304503	0.0615507
1110020A21Rik	0.0720703	0.065744	0.091624	0.0737134	0.0797012	0.0647337	0.0962493	0.0904701	0.0723183
1110032A03Rik	0.609002	0.519654	0.658437	0.198646	0.27252	0.352311	0.296834	0.454625	0.41931
1110032F04Rik	0.0243034	0.0147318	0.0453476	0.0165966	0.0356676	0.0348202	0.00314488	0.0113429	0.0124106
1110034G24Rik	0.298414	0.333619	0.280756	0.159855	0.19538	0.19279	0.226924	0.230984	0.266563
1110035H17Rik	0.0360476	0.042005	0.0403275	0.0181648	0.036183	0.0250945	0.0301218	0.0372254	0.0102479
1110037F02Rik	0.162757	0.179858	0.174023	0.148728	0.153589	0.175132	0.121242	0.0724182	0.103474
1110038F14Rik	0.689009	0.751631	0.675409	0.512094	0.538894	0.523582	0.589137	0.388134	0.470307
1110046J04Rik	0.0539807	0.0668185	0.068963	0.0569238	0.020518	0.0419401	0.0652673	0.0657135	0.0416238
1110051M20Rik	0.385187	0.42078	0.409243	0.204494	0.300957	0.286853	0.323349	0.429027	0.490625
1110059E24Rik	0.461272	0.332482	0.507292	0.58976	0.50361	0.552137	0.496414	0.448076	0.504564
1110059G10Rik	0.364472	0.276422	0.3126	0.296123	0.265838	0.311263	0.268429	0.279271	0.326303
1110065P20Rik	0.591819	0.587288	0.712433	0.581792	0.471934	0.483066	0.669156	0.64811	0.695035
1190002N15Rik	0.120271	0.125107	0.253839	0.367636	0.242158	0.237148	0.234614	0.313426	0.0989496
1190003K10Rik	0.000193841	0	0	0.0025417	0.00131339	0.000494766	0	0.0598487	0
1190005I06Rik	0.563991	0.510226	0.207369	0.0203441	0.0219268	0.0920988	0.0296359	0.136285	0.0205379
1190007I07Rik	0.130077	0.117305	0.131402	0.100387	0.210268	0.159243	0.163893	0.106995	0.187825
1200007C13Rik	0.000806115	0	0.00555687	0	0	0.000853098	0	0	0
1300002E11Rik	0.397357	0.202833	0.337382	0.34177	0.436083	0.384535	0.427253	0.675539	0.566637
1300017J02Rik	0.0199538	0.0511849	0.0337993	0.0238134	0.00902238	0.0196724	0.0146982	0.00568471	0.00349236
1500002C15Rik	0.051762	0.173965	0.087796	0.0185528	0.0335541	0.034995	0.0409433	0.0244587	0.038405
1500002F19Rik	0.00908356	0	0.0100604	0	0.00480803	0.00368836	0.00586826	0.00188169	0.00441104
1500009C09Rik	0.00864494	0	0.00310997	0.0069764	0.020419	0.0217477	0.00358932	0.0112794	0.040303
1500009L16Rik	0.0949359	0.0483038	0.0683842	0.452144	0.332406	0.358441	0.19964	0.405465	0.184876
1500011B03Rik	0.919607	0.94981	0.903698	0.380049	0.521089	0.506683	0.751494	1.00347	0.856924
1500011K16Rik	0.474944	0.51061	0.388912	0.402178	0.504777	0.449996	0.39889	0.226557	0.247186
1500015A07Rik	0.141843	0.0534085	0.153733	0.152636	0.14422	0.153934	0.252104	0.160203	0.20552
1500026H17Rik	0.02641	0.0440558	0.0160566	0.0148478	0.0104777	0.015111	0.00326797	0.0759204	0.00396823
1500035N22Rik	0	0	0	0	0	0.0016864	0	0.00658938	0.00318271
1600002D24Rik	0	0	0.00181558	0	0.00263366	0.000883241	0	0.000729721	0.015597
1600002H07Rik	0.263921	0.268932	0.310366	0.270757	0.148581	0.198882	0.141339	0.128278	0.201173
1600002K03Rik	0.241516	0.301051	0.23957	0.104663	0.118352	0.102691	0.156396	0.091147	0.110821
1600012H06Rik	0.32805	0.263567	0.273706	0.210997	0.176545	0.21781	0.249576	0.177598	0.212887
1600014C10Rik	0.161199	0.123533	0.150539	0.102493	0.111858	0.0993638	0.169206	0.126013	0.144473
1600014C23Rik	0.00153258	0	0.00558782	0.00224163	0.00808938	0.00805642	0.0052563	0.00489278	0
1600020E01Rik	0.483453	0.456896	0.466968	0.266155	0.202315	0.255419	0.305819	0.225542	0.264338
1700001C02Rik	0.00338871	0.00981293	0	0	0	0	0	0	0
1700001L05Rik	0.000331778	0	0	0.0021189	0	0.00226137	0	0	0
1700001L19Rik	0.00725809	0	0.00717458	0.148223	0.0613828	0.103924	0.123706	0.050743	0.0271158
1700001O22Rik	0.0724012	0.0664593	0.0875067	0.0324701	0.113849	0.0961189	0.0661974	0.0775257	0.0548219
1700001P01Rik	0.0111365	0.0167428	0.014605	0.00555751	0.012149	0.00567397	0.00394928	0.00541258	0.014176
1700003E16Rik	0.00309255	0	0.0020066	0.010692	0.0156207	0.0255114	0.0139161	0.00427896	0
1700003F12Rik	0.0372311	0	0.0308044	0.160239	0.182135	0.123404	0.152367	0.0998231	0.00598125
1700006E09Rik	0.000265445	0	0	0	0.00113414	0.00165262	0	0	0
1700007G11Rik	0.00747522	0	0.00578527	0.0300707	0.0235032	0.0201367	0.0453505	0.0117119	0.00637019
1700007K13Rik	0.0377642	0.00775563	0.0231267	0	0.01748	0.0140239	0	0.00309107	0.00398912
1700007L15Rik	0.0713696	0.0638384	0.0550465	0.105786	0.0731555	0.0805327	0.117269	0.0389022	0.0641149
1700008J07Rik	0.173305	0.124046	0.170151	0.214349	0.212028	0.210498	0.131548	0.0878256	0.134587
1700008O03Rik	0.0157762	0	0.0230877	0.00222687	0.0180696	0.0147268	0.0209781	0.0147746	0.0164241
1700010B08Rik	0	0	0	0	0	0.00153849	0.00674282	0	0
1700010I14Rik	0.0640268	0.053427	0.0570536	0.0329513	0.0277128	0.0329746	0.0260853	0.015522	0.0235736
1700011I03Rik	0	0	0	0.00310228	0	0.000354627	0.00272067	0	0
1700012B09Rik	0.000383615	0	0	0	0.00123992	0.00311529	0	0	0
1700012C14Rik	0.0107541	0.00817714	0.020949	0.0145661	0.0275595	0.0235323	0.0238033	0.00675612	0.010583
1700012L04Rik	0.00449519	0	0.00191498	0	0	0.000791824	0	0	0
1700013F07Rik	0.00033706	0	0	0	0.00318117	0.00138012	0	0.00419791	0.00403092
1700014D04Rik	0.00127185	0	0	0	0	0.00160383	0	0	0
1700015F17Rik	0	0	0	0.00348906	0.00185594	0.000760522	0.00432944	0.000903513	0
1700015G11Rik	0	0	0.00720228	0	0	0	0	0	0
1700016H13Rik	0	0	0	0	0.00419999	0.000487506	0.00406475	0.00367121	0.00448551
1700016K19Rik	0.0187574	0.00932502	0.00204867	0.195855	0.173951	0.117461	0.226391	0.0128426	0.00757308
1700017B05Rik	0.0293995	0.0270008	0.0135954	0.0717464	0.0693249	0.0660993	0.0612367	0.0245145	0.0735339
1700017D01Rik	0.00032233	0	0	0	0	0	0	0.00283125	0.00749343
1700017N19Rik	0	0	0	0	0	0	0	0.00367811	0
1700018L02Rik	0.0490168	0.0354265	0.0875073	0.0293104	0.0205025	0.0276228	0.044507	0.0140862	0.0313185
1700019D03Rik	0.00589353	0.0109837	0.00115752	0	0.0179984	0.0206882	0.00488436	0.188356	0
1700019G17Rik	0.0315977	0	0.0202196	0.0223974	0.0232507	0.0242384	0.0234774	0.0284904	0.0262045
1700020D05Rik	0.00703558	0.00900433	0.00318425	0.00546861	0.00201068	0.00326591	0.00219766	0.00197401	0
1700020I14Rik	0.681581	0.576494	0.631184	0.58595	0.55089	0.5468	0.540214	0.471602	0.443189
1700020L24Rik	0.00421583	0	0.0400956	0.0137597	0.0108526	0.00487525	0.0166038	0.00165107	0.00938899
1700021F05Rik	0.351784	0.345329	0.261605	0.342076	0.295992	0.352893	0.290597	0.28727	0.370729
1700021F13Rik	0.00221468	0	0.0014169	0	0.00423457	0.00284236	0.00223284	0	0.00282512
1700021N21Rik	0.0030612	0	0.006658	0.00175816	0	0	0.00609771	0.0227501	0.0206395
1700022I11Rik	0.00191608	0.0126956	0	0	0	0.0027301	0.00145236	0.000640217	0
1700022N22Rik	0	0	0	0.00320365	0.00302439	0.000984741	0.00160711	0.00114886	0
1700023F06Rik	0.000599521	0	0	0.00380996	0.00218158	0.00706318	0	0.0142043	0
1700023G09Rik	0.00181023	0.01194	0.00409972	0	0	0.00122964	0	0	0
1700024G13Rik	0	0	0	0	0.00116092	0.00126074	0.00215643	0	0
1700024P16Rik	0	0	0.00338206	0	0	0	0	0.00119232	0
1700025F24Rik	0.000696174	0.00858086	0.00159823	0	0	0	0	0	0
1700025G04Rik	0.228318	0.22535	0.141242	0.176096	0.26594	0.32308	0.147671	0.444977	0.326
1700026D11Rik	0.011256	0.0426166	0.0141014	0	0	0.0064111	0.0027267	0.00604407	0.00783896
1700026J14Rik	0.00284315	0	0.010034	0	0	0.00405597	0.0109765	0.000990203	0.00489159
1700026L06Rik	0.125739	0.0842527	0.0460417	0.0131389	0.0436044	0.06049	0	0.00313398	0
1700027A07Rik	0.000256469	0.00817051	0	0	0.00101987	0	0	0.00106292	0.00393551
1700028I16Rik	0	0	0	0	0.00319419	0.002073	0.00185622	0.000994556	0.00341644
1700028J19Rik	0.0156465	0.0400028	0.0114892	0.0139201	0.00671424	0.0128211	0.0134242	0.0292844	0.0187008
1700028K03Rik	0.0033977	0	0.00222675	0	0	0.000596772	0	0	0.00762832
1700028M03Rik	0	0	0	0	0	0.000770073	0	0.0042154	0
1700028P14Rik	0.000642861	0	0	0.00800503	0.0221435	0.0102424	0.00497211	0.000594844	0
1700029I15Rik	0.016564	0	0.00575725	0	0.00410909	0.00123397	0	0.00312879	0.0104055
1700029J07Rik	0.134314	0.0951622	0.123724	0.0665633	0.0757435	0.0732246	0.0570781	0.0251227	0.0632241
1700030J22Rik	0.0546857	0.106737	0.0439393	0.0148837	0.024854	0.0374243	0.0058726	0.0259356	0.0254615
1700030K09Rik	0.115313	0.134541	0.110185	0.0722573	0.0849452	0.0643744	0.0919428	0.0347724	0.0922437
1700031P21Rik	0.00787839	0	0.00525147	0.0042127	0.00596308	0.00342409	0	0.00153963	0
1700034H15Rik	0.0121976	0	0.0177949	0	0.00445702	0.0155189	0.00654622	0.00695908	0.0109137
1700034J05Rik	0	0	0.00240714	0	0	0.00189658	0	0	0
1700034P13Rik	0.00250513	0	0.00536967	0.00650557	0.00132372	0.000472197	0.0219497	0.00194167	0.00578539
1700036A12Rik	0.000353102	0	0	0.00303098	0.0148733	0.00444179	0	0.000864155	0.0142078
1700037C06Rik	0	0	0.00115908	0.00249873	0	0	0.00264634	0	0
1700037C18Rik	0.109064	0.0704095	0.0806733	0.0576694	0.0688816	0.0878163	0.0574625	0.060188	0.043865
1700037H04Rik	0.419164	0.360505	0.377063	0.601973	0.708054	0.664179	0.609345	0.832653	0.487401
1700039E22Rik	0	0	0	0	0	0.00250303	0	0	0
1700039M10Rik	0.0256637	0.0237837	0.024138	0.0112405	0.00392059	0.00919682	0.00178146	0.00222653	0.00336382
1700040D17Rik	0.0193259	0.0181485	0.0206952	0.0105858	0.019052	0.0203703	0.0164685	0.023063	0.00323829
1700040L02Rik	0	0	0	0	0.00110585	0.00114849	0	0	0.00442316
1700041G16Rik	0.0354475	0.0195527	0.0406964	0.071661	0.0413334	0.0655773	0.0416528	0.0106315	0.014279
1700042D02Rik	0	0	0	0.00863538	0	0.00433776	0	0.000626546	0
1700042O10Rik	0	0	0	0	0.00202905	0.000915364	0.00225134	0.00219369	0
1700047I17Rik2	0.0198116	0	0.00656475	0.00471825	0.00225874	0.00401876	0.00706287	0.0197894	0
1700048O20Rik	0.156615	0.193627	0.127037	0.109206	0.126133	0.124864	0.122066	0.120725	0.143085
1700049G17Rik	0.0620411	0.0489141	0.0888869	0.019436	0.0255575	0.0361909	0.0382405	0.024114	0.0587517
1700049J03Rik	0.000808202	0	0.00450145	0.010623	0.00192939	0.00177788	0.00130229	0	0
1700052K11Rik	0.186449	0.186854	0.208708	0.123507	0.115262	0.151266	0.162811	0.155767	0.196216
1700055D18Rik	0.0697354	0.0277058	0.104367	0.0323143	0.0265567	0.0506225	0.0350104	0.0217975	0.0145798
1700056E22Rik	0.103569	0.136612	0.117512	0.092596	0.147755	0.126274	0.0670562	0.0706919	0.0422797
1700056N10Rik	0.0043359	0.0091411	0.00283872	0	0	0.00277518	0.0019471	0.00159287	0
1700057H15Rik	0.00278695	0	0	0	0	0	0	0	0
1700058P15Rik	0.00301161	0	0.00282546	0	0.000828648	0.00112552	0	0.00198984	0.00332906
1700060C20Rik	0.000331689	0	0	0.00213211	0.00279343	0.000524828	0.00232723	0.00552777	0.00292317
1700061E18Rik	0.00388884	0	0	0	0.000979245	0.000583854	0	0.00168371	0.00328201
1700063H04Rik	0	0	0	0	0	0.000862154	0.00294733	0.000946947	0
1700064H15Rik	0.00748901	0.0231263	0.0079416	0.00351072	0.00212509	0.00938001	0	0.00381917	0
1700064M15Rik	0.00272251	0.00884824	0.00288796	0.00974958	0.00674242	0.0146041	0.00779233	0.00388015	0
1700065D16Rik	0.00332387	0	0.0072031	0.00931976	0.00350678	0.00466447	0.0115061	0.00655229	0
1700066B17Rik	0.000857234	0	0	0.00247247	0.00334952	0.00153668	0	0.00140646	0
1700066B19Rik	0.0684254	0.0769849	0.0675762	0.0152881	0.0122378	0.0261732	0.0235028	0.0265227	0.016217
1700066J03Rik	0.000300751	0	0	0	0.00232871	0.00283426	0	0	0
1700066M21Rik	0.0714629	0.141951	0.102509	0.0631822	0.0226945	0.0523868	0.0269916	0.0382655	0.0244126
1700067K01Rik	0.00465683	0	0.0028501	0.00325759	0.00281994	0.00233486	0.00174826	0.00294885	0
1700067P10Rik	0	0	0	0	0	0.000226898	0	0.00194029	0
1700069B07Rik	0.00212779	0	0.00377317	0.00214204	0.00180032	0.000692915	0.00787732	0.00541651	0
1700069L16Rik	0.00087789	0.0302556	0	0	0	0.00123554	0	0	0
1700082M22Rik	0.00248345	0	0.00137957	0	0	0.00213998	0	0	0
1700084C06Rik	0.0202246	0	0.0239757	0.0121179	0.0139309	0.00869151	0.0124812	0.00594262	0
1700084E18Rik	0.0446152	0.0127394	0.0661614	0.0434142	0.0378739	0.0484618	0.0666119	0.016111	0.0393435
1700086L19Rik	0.00185493	0	0	0.0516559	0.00905195	0.0103456	0.0069731	0.0696404	0.00311313
1700086O06Rik	0.0930549	0.0444898	0.128586	0.177295	0.09916	0.111355	0.104791	0.0892496	0.123345
1700086P04Rik	0.0347342	0.0201316	0.0378369	0.0126317	0.0368992	0.0230906	0.0360405	0.0348626	0.0289904
1700088E04Rik	0.389231	0.337961	0.313679	0.0646535	0.214231	0.178474	0.188266	0.194408	0.101538
1700092M07Rik	0.0033881	0.0202597	0.0096765	0.0150538	0.0033956	0.00666215	0.00247567	0.00386346	0.00351331
1700093J21Rik	0	0	0	0	0	0	0.0018872	0.00105231	0.00482475
1700093K21Rik	0.00306507	0.0100003	0.0027146	0	0	0.0049998	0	0	0
1700095J03Rik	0.0143294	0.0116603	0.0184213	0.02681	0.0246085	0.0194815	0.0323109	0.053005	0.0264892
1700095J07Rik	0.000349381	0	0	0	0.000811118	0.00174712	0.00404138	0	0.00498623
1700096K18Rik	0.219127	0.231729	0.312962	0.122384	0.188287	0.209706	0.206927	0.189435	0.177353
1700097N02Rik	0.00679524	0	0.0050314	0.0194239	0.0106529	0.0116735	0.0360499	0.154522	0.0293669
1700101I19Rik	0.00321851	0	0.00530334	0	0	0	0	0.00357992	0
1700102P08Rik	0.00808972	0.0184362	0.00297636	0.0021264	0.00227111	0.00134157	0.00423363	0.00659985	0.00971821
1700104B16Rik	0.00343256	0.0107897	0.00890372	0.0104566	0.0020111	0.00572292	0.00303924	0.0014351	0
1700105P06Rik	0.0441061	0.0305026	0.029786	0.0102525	0.0157695	0.0246761	0.0455464	0.0328184	0.0255741
1700108J01Rik	0	0	0.00372173	0	0.000834637	0.00100891	0.00931964	0	0.00940322
1700109G14Rik	0.00735676	0	0.00176454	0	0.000945134	0.00127446	0.00478135	0.000905146	0
1700109H08Rik	0.00919336	0.0109094	0.00701384	0.00426723	0.00281064	0.00714179	0	0	0
1700112D23Rik	0.00106203	0	0.00448979	0	0.00222804	0.00201009	0.0017531	0.00138193	0
1700112E06Rik	0.00639218	0	0	0	0.00487888	0.00704529	0	0	0.0120676
1700112J16Rik	0.0079193	0.0182168	0.0105587	0.00847794	0.00248587	0.00116453	0.0116155	0.0150198	0.0106625
1700113A16Rik	0.0474173	0.0715655	0.0438152	0.0568989	0.126914	0.104381	0.0847036	0.0341631	0.0511765
1700113H08Rik	0.00365371	0	0.00588545	0.00275941	0.00606095	0.00157003	0.00643494	0.00270978	0.0204782
1700119H24Rik	0.00423157	0	0	0	0	0	0	0	0
1700120B22Rik	0.00189355	0.00873136	0.00204779	0.00498667	0	0.00354981	0.00150676	0.000956897	0.00377913
1700120K04Rik	0	0	0.00137757	0	0.00366276	0	0	0	0.0039051
1700123K08Rik	0	0	0	0	0	0.000477715	0.00538155	0.000943	0
1700123O20Rik	0.551221	0.503919	0.575234	0.533948	0.656092	0.54517	0.668478	0.572138	0.586656
1700124L16Rik	0.00780196	0.0185127	0.00863937	0.0168097	0.0340851	0.0144817	0.00685262	0.0208675	0.0200393
1700125G22Rik	0.022086	0.0299744	0.053146	0.0120062	0.0108033	0.0209336	0.0128919	0.000621135	0.00966958
1700125H03Rik	0.0143959	0.007942	0.00694288	0	0	0.00160206	0	0	0
1700125H20Rik	0	0	0.00101109	0	0.00720583	0.00156918	0.00522683	0.00305675	0.0112549
1700128E19Rik	0.183084	0.156274	0.0742507	0.0038011	0.0153469	0.0216044	0.0274406	0.00211734	0.0742451
1810007C17Rik	0.00410653	0.0126956	0.0101572	0	0	0.000257026	0.00692967	0.00103028	0.0262633
1810009A15Rik	0.105238	0.0426595	0.107488	0.112637	0.119439	0.112681	0.10772	0.0689741	0.0691607
1810010H24Rik	0.0503193	0.0634988	0.0365852	0.0208774	0.131496	0.119061	0.0209036	0.0431842	0.0578836
1810011O10Rik	0.00722623	0.0224462	0.00829759	0.0333026	0.0236139	0.0129611	0.0442596	0.0159363	0.0344066
1810012K16Rik	0.0127038	0.00718745	0.0120362	0.0130442	0.00622668	0.00832247	0	0	0.00394515
1810013D15Rik	0.00370641	0	0	0.00236739	0.0101294	0.0100809	0.0110566	0.00186422	0
1810013L24Rik	0.167918	0.230271	0.193174	0.0833484	0.083819	0.112421	0.16185	0.141065	0.124865
1810014B01Rik	0.0704819	0.0915981	0.0613188	0.0989338	0.0990958	0.0837833	0.0656264	0.0262389	0.0703588
1810019N24Rik	0.0003215	0	0	0	0	0.00156789	0.00613603	0.00123745	0.00334288
1810022K09Rik	0.99621	1.04406	0.988406	0.937027	1.01721	0.917165	1.18688	1.06418	1.12081
1810024B03Rik	0.197402	0.167143	0.160067	0.140686	0.234672	0.184882	0.216811	0.122625	0.171572
1810026J23Rik	0.401895	0.444921	0.427466	0.227288	0.264378	0.253351	0.312126	0.354446	0.44706
1810030O07Rik	0.15708	0.143862	0.151235	0.0644273	0.13648	0.118465	0.144796	0.101002	0.167883
1810032O08Rik	0.247821	0.497313	0.230108	0.111464	0.135993	0.171836	0.163605	0.102509	0.160981
1810037I17Rik	0.953518	0.732244	0.927613	1.59136	1.19586	1.30842	1.01837	0.782972	0.892835
1810041H14Rik	0.0278413	0.00752268	0.0425345	0.0455791	0.0285592	0.0358773	0.0733281	0.0222306	0.047946
1810041L15Rik	0.741994	0.94644	0.798906	0.0884342	0.036884	0.18189	0.0785101	0.553036	0.0533743
1810043G02Rik	0.415972	0.459346	0.374851	0.134386	0.305361	0.296602	0.153923	0.154904	0.225048
1810043H04Rik	0.512108	0.381133	0.46554	0.606156	0.718675	0.610586	0.609135	0.33594	0.394858
1810044D09Rik	0.230845	0.229713	0.266436	0.115794	0.124986	0.144303	0.145246	0.068725	0.186089
1810049J17Rik	0.00203102	0	0.00793166	0	0.000917284	0.00252437	0.00237397	0.00326512	0.00362702
1810055G02Rik	0.0988499	0.0602696	0.0968788	0.238674	0.184026	0.17726	0.183191	0.18376	0.160536
1810058I24Rik	1.00034	0.97488	1.20534	1.23505	1.12681	0.996027	1.63253	1.0667	1.20708
1810062G17Rik	0.00479048	0	0.0121529	0.00307793	0.0152856	0.0163056	0.00819411	0.0119469	0.00303969
1810062O18Rik	0.0245268	0.0237929	0.02868	0.0230141	0.0204123	0.017057	0.0132149	0.0191776	0.0105009
1810063I02Rik	0	0	0	0	0.001189	0.00113317	0	0	0
2010003K11Rik	0	0	0	0	0.00134688	0	0	0.00216292	0.00358116
2010007H06Rik	0.00136619	0	0.00130117	0	0.00609444	0.00422155	0.0014619	0.00113565	0.00394576
2010015M23Rik	0.217301	0.193588	0.182581	0.121564	0.116158	0.142032	0.0817988	0.0776853	0.0915677
2010106E10Rik	0.00328779	0	0.00209024	0	0	0	0	0	0
2010107E04Rik	1.63641	1.2798	1.69198	1.91541	1.93193	1.83379	2.09993	2.02011	1.96161
2010107G12Rik	0.0555296	0	0.0430895	0	0.00427283	0.0132513	0.00232258	0.00305142	0.0126195
2010107G23Rik	0.200406	0.200816	0.198696	0.242837	0.350869	0.246067	0.375114	0.460441	0.420132
2010109A12Rik	0.0698433	0.0515642	0.0743126	0.0656935	0.051312	0.0647123	0.0768899	0.0359355	0.0583324
2010110E17Rik	0	0	0	0	0.00363549	0.000627495	0.00269162	0.00288913	0
2010110K18Rik	0.0018273	0	0	0.0456354	0.00706504	0.0245523	0.00580528	0.0011437	0.00736689
2010111I01Rik	0.0557562	0.0321925	0.0346096	0.020903	0.0495535	0.045305	0.0479803	0.0292301	0.181175
2010300C02Rik	0.0257272	0.026655	0.0201604	0	0.00230586	0.0108029	0	0	0
2010300F17Rik	0.00278961	0.00969729	0.00186231	0.00275941	0	0.000451968	0.00480705	0	0.031329
2010308F09Rik	0.00478122	0.01163	0.00380968	0.00541634	0.00520174	0.00351315	0.00177045	0.00269916	0.00317839
2010315B03Rik	0.097824	0.0926619	0.100035	0.0208652	0.0547152	0.051153	0.0361321	0.0406194	0.0509701
2010320M18Rik	0.345954	0.305459	0.324084	0.337426	0.357013	0.320747	0.367439	0.216672	0.32305
2200002D01Rik	0.00413808	0	0.00425927	0	0.0104663	0.00737604	0.0127348	0.00667025	0.0118145
2200002J24Rik	0.00413264	0.0123306	0.016867	0	0	0.00491415	0.00342977	0.00286812	0
2210008F06Rik	0.0154168	0.0141708	0.0148106	0.0329046	0.0360904	0.0184194	0.0504524	0.0828679	0.0564783
2210011C24Rik	0.000972196	0	0.0021422	0	0.00612195	0.00518571	0	0	0
2210013O21Rik	0.334241	0.336335	0.319439	0.27293	0.428935	0.356725	0.304342	0.584264	0.320512
2210016F16Rik	0.351837	0.255877	0.301259	0.2783	0.366166	0.307395	0.345017	0.332741	0.385291
2210016L21Rik	0.68861	0.786445	0.697109	0.313972	0.539246	0.524288	0.455526	0.547889	0.541473
2210404O09Rik	0.067703	0.0389165	0.0559793	0.0274051	0.0616255	0.0459353	0.0519821	0.0501291	0.0712984
2210406O10Rik	0.0192767	0.00852823	0.0460889	0.00675876	0.00825993	0.0129224	0.0150531	0.0133795	0.00851406
2210408I21Rik	0.0714118	0.0477523	0.0810546	0.049183	0.0394894	0.048798	0.0482465	0.0280093	0.0555262
2300009A05Rik	0.368076	0.339576	0.436566	0.306608	0.367943	0.302892	0.436873	0.359056	0.481211
2310001H17Rik	0.000398254	0	0.00140639	0	0.00483447	0.00279874	0	0	0.00280452
2310009B15Rik	0.545682	0.560409	0.541709	0.600398	0.728893	0.636673	0.548329	0.33911	0.411787
2310010G23Rik	0.0324521	0	0.033941	0.0390316	0.0383949	0.0367732	0.0150877	0.0384072	0.059292
2310011J03Rik	0.39894	0.365514	0.430013	0.440675	0.47784	0.447771	0.503403	0.200066	0.297111
2310015A10Rik	0.12414	0.133846	0.0825496	0.066976	0.236309	0.170642	0.0727148	0.0766609	0.0231406
2310022A10Rik	0.232834	0.25044	0.214387	0.185798	0.148055	0.189473	0.147741	0.137103	0.173959
2310022B05Rik	0.263863	0.233596	0.244741	0.161398	0.229668	0.212174	0.255512	0.27087	0.219176
2310026L22Rik	0.0507988	0.0875054	0.0206095	0	0	0.00768915	0	0	0
2310030A07Rik	0.0425722	0.029666	0.0144605	0	0	0.00183694	0	0	0
2310030G06Rik	0.0188517	0	0.00233307	0	0.0030969	0.00756738	0.00403589	0.00210694	0.00628064
2310031A07Rik	0.000359368	0	0	0	0.00207872	0	0	0.00204956	0
2310033P09Rik	0.366634	0.312247	0.384465	0.340619	0.369482	0.362175	0.318436	0.249838	0.393351
2310034O05Rik	0.00209271	0	0	0	0	0.00175093	0	0.000893441	0.00534408
2310035C23Rik	0.285492	0.352882	0.295797	0.124235	0.0949324	0.120546	0.161716	0.15641	0.179541
2310036O22Rik	1.19267	1.13667	1.34955	1.44732	1.23757	1.37843	1.33908	1.54649	1.46799
2310039H08Rik	0.409724	0.334697	0.330867	0.386314	0.510338	0.467333	0.462987	0.300743	0.330456
2310040G07Rik	0.0053405	0	0.00188303	0	0	0.00218222	0	0	0
2310040G24Rik	0.0311677	0.0660682	0.0409656	0.0455299	0.026236	0.0147236	0.0886557	0.0804165	0.0774559
2310047D07Rik	0.0168205	0.0539693	0.016381	0.00654078	0.00181158	0.00798916	0.00401763	0.00515816	0.00542276
2310057M21Rik	0.1566	0.158473	0.113244	0.117522	0.115982	0.114436	0.0964718	0.10588	0.128991
2310061I04Rik	0.164817	0.182528	0.112136	0.118696	0.123987	0.15002	0.10904	0.127966	0.129612
2310068J16Rik	0.128431	0.151084	0.119459	0.0749582	0.106258	0.100242	0.0899512	0.0401869	0.0745806
2310069G16Rik	0.0094935	0	0.0019722	0.0570434	0.0287132	0.0534435	0.033673	0.0704483	0.0250803
2310074N15Rik	0.00608787	0	0.00665613	0.00718905	0.0159186	0.00290115	0.00968987	0.00882031	0.006292
2410002F23Rik	0.581157	0.678427	0.491155	0.433391	0.506855	0.457443	0.597918	0.672859	0.616928
2410004B18Rik	0.50332	0.435739	0.542606	0.383812	0.411106	0.429484	0.508251	0.506034	0.527349
2410004I01Rik	0.0576576	0.0100028	0.0375164	0.0102422	0.00891895	0.0196317	0.0233335	0.00913487	0
2410015M20Rik	1.11399	0.98212	1.155	0.966497	1.11161	1.11237	1.1122	1.08709	1.09929
2410016O06Rik	0.112595	0.16796	0.0819455	0.134196	0.139987	0.148121	0.0742206	0.0553831	0.139692
2410018L13Rik	0.0467693	0.0184384	0.0554919	0.0405259	0.0556549	0.0360274	0.0545433	0.0681275	0.0985027
2410022M11Rik	0.0855122	0.0598998	0.148006	0.0769516	0.113419	0.0951664	0.0704131	0.0454731	0.110645
2410080I02Rik	0.0394672	0.0278212	0.0267802	0	0	0.00778712	0.00859975	0.00227941	0.00344383
2410089E03Rik	0.258341	0.232349	0.244433	0.0957811	0.16686	0.191136	0.110384	0.196934	0.193475
2410131K14Rik	0.144689	0.191146	0.153282	0.0829921	0.100182	0.0900708	0.130584	0.115873	0.136334
2410137M14Rik	0	0	0	0.0025169	0	0	0	0.00251239	0
2500002B13Rik	0.0216787	0.0308873	0.0323092	0.0293063	0.0339841	0.0545659	0.0447202	0.0507448	0.0282801
2510002D24Rik	0.539714	0.581713	0.444668	0.163756	0.385783	0.344601	0.296874	0.382036	0.274336
2510009E07Rik	0.193208	0.252513	0.0955542	0.0491335	0.0959086	0.102924	0.155372	0.702905	0.221055
2510017J16Rik	0.0125134	0	0.00687627	0.00222805	0.00602649	0.00581788	0.00422211	0.00278913	0.00906108
2510039O18Rik	0.261268	0.231095	0.236714	0.155056	0.163104	0.1572	0.21351	0.158701	0.227799
2510046G10Rik	0.131779	0.108874	0.100502	0.123154	0.206411	0.171577	0.115414	0.117628	0.100268
2600006K01Rik	0.0323089	0.0638644	0.028148	0.0118072	0.0362098	0.0286724	0.0275221	0.0190975	0.00718865
2600014E21Rik	0.000166485	0	0	0	0	0	0	0.0196491	0
2610001J05Rik	0.515353	0.399291	0.580666	0.971084	0.898138	0.805136	0.950319	0.740802	0.630233
2610002M06Rik	0.156137	0.127585	0.129404	0.218876	0.224618	0.215145	0.264977	0.242548	0.15769
2610008E11Rik	0.213653	0.344221	0.219166	0.120666	0.0994807	0.101194	0.15447	0.135615	0.265398
2610020C07Rik	0.0907953	0.0360483	0.0623781	0.14581	0.103104	0.128813	0.0208545	0.0389842	0.0368974
2610020H08Rik	0.0341527	0	0.044343	0.122204	0.03764	0.0902608	0.0301926	0.016026	0.0169536
2610021A01Rik	0.159027	0.097232	0.11244	0.0272198	0.0584206	0.0736562	0.0459475	0.0280826	0.0506993
2610028E06Rik	0	0	0	0	0.00228987	0.00108193	0.00447358	0.00484931	0.00372344
2610035D17Rik	0.0216373	0.0282744	0.0125313	0.0251525	0.0322173	0.0398536	0.0171422	0.0234897	0.0304014
2610037D02Rik	0.258687	0.290805	0.226034	0.244637	0.217286	0.254586	0.242874	0.225884	0.242607
2610042L04Rik	0.00329237	0	0.00411452	0	0.00363745	0.000553667	0.00130954	0.00508101	0.00774523
2610044O15Rik8	0.111496	0.0916789	0.0769705	0.0872002	0.107683	0.0791532	0.0815398	0.077521	0.0996684
2610206C17Rik	0.0111993	0.00977724	0.00546448	0.00419228	0.0104293	0.0066151	0	0.0037692	0.00674709
2610301B20Rik	0.346691	0.370095	0.338258	0.571282	0.373977	0.392477	0.405331	0.232729	0.313289
2610305D13Rik	0.0263974	0.0642494	0.0153726	0.0027325	0.00919046	0.0187788	0.00585609	0.00709267	0.0150206
2610318N02Rik	0.0995799	0.0954761	0.167127	0.431698	0.52574	0.322891	0.587788	0.18116	0.279747
2610507B11Rik	0.250695	0.203125	0.21885	0.0980054	0.132606	0.145754	0.113497	0.108754	0.0854859
2610524H06Rik	0.57488	0.500259	0.464171	0.387173	0.772428	0.700528	0.372741	0.519742	0.639756
2610528A11Rik	0.000899816	0	0.0042084	0.00246398	0.00110684	0.000931527	0	0	0
2700012I20Rik	0.0222609	0.0203181	0.0280166	0.0502844	0.0185486	0.028464	0.0288907	0.0188318	0.0390732
2700016F22Rik	0.0212569	0.017365	0.0300482	0	0.0141258	0.0151504	0.021554	0.00718845	0.00282512
2700029M09Rik	0.538838	0.398293	0.417531	0.841677	0.668818	0.706498	0.517769	0.534788	0.564511
2700033N17Rik	0.151859	0.10428	0.181372	0	0.00910221	0.027563	0.0138147	0.00956708	0.00215389
2700038G22Rik	0.207254	0.272501	0.142855	0.191039	0.256586	0.186568	0.161542	0.092374	0.159858
2700046A07Rik	0.00221574	0	0.00245006	0.0212949	0.016524	0.00983308	0.0597506	0.00876104	0.00896318
2700046G09Rik	0.11581	0.105588	0.117274	0.0538065	0.0565008	0.0593951	0.0668183	0.0289503	0.0955701
2700049A03Rik	0.309981	0.274021	0.328251	0.27362	0.140493	0.202811	0.132234	0.11253	0.12742
2700060E02Rik	1.44134	1.50601	1.69455	1.46555	1.42616	1.37331	1.69752	1.33197	1.68601
2700062C07Rik	0.398753	0.371674	0.424674	0.34933	0.271514	0.307309	0.356225	0.334801	0.43362
2700069I18Rik	0.0146993	0	0.00400511	0.00612793	0.0047286	0.00623391	0.0349995	0.165377	0.0776795
2700081O15Rik	0.17851	0.134095	0.225415	0.138192	0.145565	0.149152	0.276822	0.403383	0.366716
2700094K13Rik	1.18845	0.835539	1.03818	2.09808	1.93157	1.9413	1.45331	1.27202	1.07578
2700097O09Rik	0.274389	0.270725	0.252456	0.230223	0.24575	0.23697	0.273261	0.182015	0.23866
2810001G20Rik	0.393016	0.298669	0.34023	0.340138	0.435122	0.337986	0.476029	0.403919	0.408252
2810004N23Rik	0.506938	0.47616	0.427732	0.713586	0.846177	0.725868	0.730836	0.27323	0.411615
2810006K23Rik	0.19031	0.0998261	0.181381	0.414764	0.317212	0.332375	0.268898	0.163979	0.217192
2810021J22Rik	0.1135	0.0687149	0.146002	0.0435586	0.0606405	0.0699139	0.0938655	0.0811704	0.0718256
2810029C07Rik	0.0652519	0.091021	0.0732577	0	0.0209388	0.0349981	0.0237882	0.0299389	0.0603328
2810030D12Rik	0.00206049	0	0.00573437	0	0	0	0.00336318	0.00312221	0.00517963
2810032G03Rik	0.0748569	0.108026	0.0702197	0.0183383	0.0055506	0.0159864	0.0134179	0.00911829	0.0169248
2810049E08Rik	0.00557322	0.0222735	0.00560665	0.0164145	0.0156249	0.0152873	0.00451621	0.000974787	0
2810402E24Rik	0.330531	0.282429	0.341218	0.268561	0.26308	0.300622	0.249493	0.147528	0.26846
2810403A07Rik	0.32579	0.337819	0.319039	0.271548	0.21162	0.269362	0.266136	0.241294	0.302815
2810405F17Rik	0.0514966	0.0631298	0.0413826	0.0267661	0.0640555	0.0453719	0.0746092	0.0351243	0.0383295
2810407A14Rik	0.00222338	0.0252241	0.00484658	0	0	0	0	0	0
2810408A11Rik	0.134704	0.134115	0.216364	0.264257	0.14074	0.1703	0.264988	0.14311	0.293615
2810414N06Rik	0.00805653	0.00831199	0.00988842	0	0.00579803	0.00291009	0.00402363	0.00371331	0.00481663
2810417H13Rik	0.70758	0.00725731	0.0252105	2.33837	1.09409	1.93535	0.609757	0.170183	0.0985069
2810425M01Rik	0.0171741	0	0.0302873	0.0168783	0.0105745	0.0097554	0.0119557	0.00625463	0.00891321
2810428I15Rik	0.738283	0.653718	0.694509	0.628516	0.747538	0.755612	0.773243	0.825521	0.671851
2810429I04Rik	0.00653913	0	0	0.00625152	0.0348192	0.0206102	0.00321881	0.00324371	0.00698443
2810433D01Rik	0.0189678	0.0258353	0.0105611	0.0017131	0.00276195	0.00382411	0	0	0
2810442N19Rik	0.00404345	0.0355235	0	0	0	0.00217243	0	0	0
2810454H06Rik	0.310087	0.412128	0.276708	0.183036	0.15016	0.215266	0.120212	0.109632	0.174748
2810455O05Rik	0.0296337	0.0357279	0.0209791	0.0453645	0.0434624	0.0320721	0	0.0226565	0.0197232
2810459M11Rik	0.00034818	0	0	0.00276201	0.00341896	0.00180595	0	0	0
2810471M01Rik	0.0273743	0.042917	0.015311	0	0.00121698	0.00561877	0.0162365	0.023743	0.159366
2810474O19Rik	0.372216	0.352981	0.340837	0.266433	0.294825	0.285288	0.276792	0.239594	0.275074
2900009J06Rik	0.0234663	0.0333051	0.0241911	0.0393264	0.032409	0.0310472	0.0482719	0.0337737	0.0495031
2900011O08Rik	0.0157574	0.01112	0.0077425	0.0282716	0.0827086	0.0648266	0.131136	0.746347	0.381194
2900026A02Rik	0.0177143	0.0252032	0.00733592	0.0182048	0.0638379	0.047061	0.0130925	0.0144901	0.00339082
2900052N01Rik	0.00437117	0	0	0.045782	0.0330196	0.0322189	0.0239293	0.000621135	0.0216744
2900055J20Rik	0.782839	1.36799	0.509877	0.0146036	0.0178125	0.176489	0.170607	0.443852	0.0883036
2900060B14Rik	0.10097	0.0937384	0.103763	0.120271	0.189144	0.179728	0.0857766	0.0699157	0.164627
2900072N19Rik	0	0.0372416	0.00208885	0	0	0.000763778	0	0	0
2900076A07Rik	0.325541	0.24762	0.311072	0.131721	0.235849	0.183716	0.375358	0.225544	0.228013
2900079G21Rik	0.000479988	0	0	0.00213257	0.00388564	0.00252454	0.00613279	0.0264132	0.162573
2900089D17Rik	0.040816	0.03589	0.0348055	0.00993738	0.0170749	0.0145436	0.0105739	0.0130207	0.00675767
2900093K20Rik	0.407685	0.495685	0.461609	0.0872322	0.158326	0.166611	0.187855	0.252553	0.209751
3010003L21Rik	0.257856	0.238994	0.260333	0.322307	0.25299	0.264784	0.325728	0.179404	0.313928
3010026O09Rik	0.209434	0.331591	0.194309	0.0914537	0.132689	0.15176	0.104777	0.162307	0.178068
3100002H09Rik	0.00908546	0.00812442	0.00398673	0	0.0120113	0.00961946	0.00315092	0.0246266	0.0153909
3110001I22Rik	0.0641128	0.0795918	0.0897656	0.0434028	0.0254898	0.0314956	0.0626583	0.0577925	0.0570656
3110002H16Rik	0.13552	0.153403	0.118151	0.0408676	0.0587189	0.0621487	0.0837146	0.123202	0.14982
3110004A20Rik	0.00167136	0	0.00232792	0	0	0.00034362	0	0.00332003	0
3110009E18Rik	0.165244	0.150768	0.141417	0.126866	0.178077	0.161003	0.145118	0.135106	0.146696
3110021N24Rik	0.0360558	0.0362977	0.0314115	0.00858546	0.0349402	0.0292116	0.0203594	0.035897	0.0500887
3110035E14Rik	0.305802	0.327502	0.711422	0.463001	0.0240956	0.0766979	0.45815	0.0677273	0.362176
3110039M20Rik	0	0	0	0.00175816	0.00624275	0.000575591	0	0.000864155	0.00663246
3110039M20Rik.1	0.00331321	0	0.00225482	0	0.015594	0.0150304	0.0210051	0.00880448	0.0240033
3110040N11Rik	0.231712	0.159255	0.219977	0.186375	0.225726	0.184009	0.311341	0.231228	0.223962
3110043O21Rik	0.120632	0.157805	0.126589	0.138302	0.0622862	0.0777503	0.110878	0.199915	0.145351
3110045C21Rik	0.0206415	0.00945845	0.0193951	0.0575513	0.0435368	0.0214723	0.0423068	0.027613	0.0454081
3110052M02Rik	0.0776283	0.0746263	0.0875186	0.025163	0.0117747	0.0174933	0.020472	0.0436621	0.0563109
3110056K07Rik	0.106443	0.0864005	0.120533	0.0446674	0.1052	0.0646348	0.0948457	0.0413104	0.0723229
3110062M04Rik	0.230949	0.131631	0.289827	0.172143	0.209733	0.174773	0.223816	0.211944	0.243091
3110070M22Rik	0.0373159	0.0153922	0.0553743	0.0572856	0.0386981	0.0400897	0.030806	0.0272877	0.0550883
3110079O15Rik	0.000520532	0	0	0	0.00343465	0.00219931	0.00494788	0	0
3110082I17Rik	0.11142	0.0516808	0.0544903	0.228831	0.245326	0.24947	0.105724	0.0379161	0.0510106
3110082J24Rik	0.00113151	0	0	0	0.0170645	0.00946156	0.0162119	0.0797786	0
3110083C13Rik	0.0246971	0.012772	0.0123893	0.00939561	0.0195736	0.0109564	0.0166614	0.0276765	0.0190457
3222401L13Rik	0.0999656	0.0622833	0.109088	0.0479579	0.0659449	0.0673907	0.0622497	0.101099	0.110205
3300002I08Rik	0.0645954	0.0805577	0.0538444	0.0329619	0.0294218	0.025175	0.0189267	0.0181654	0.0353627
3300002P13Rik	0.00361107	0	0.00494793	0.0286982	0.00572632	0.00270434	0.038529	0	0.0024278
3300005D01Rik	0	0	0	0	0.00091416	0	0.0111908	0.000941986	0
3632451O06Rik	0.817378	0.8584	1.40038	0.0446238	0.115034	0.295112	0.189881	0.392955	0.451575
3830403N18Rik	0	0	0	0	0.0147036	0	0.00256333	0	0
3830406C13Rik	0.154071	0.14041	0.217455	0.171354	0.288931	0.226546	0.202718	0.189017	0.197775
3830408C21Rik	0.00810581	0	0.00490564	0	0.0033792	0.000942412	0.00575679	0.00634118	0.0165366
3830432H09Rik	0.00749319	0	0.00220499	0	0	0.000372836	0	0.00213864	0.00810828
3930402G23Rik	0.000591069	0	0	0.00310228	0.0028552	0.00650039	0.0033648	0	0
4430402I18Rik	0.0619115	0.114914	0.0579481	0.00607733	0.0160439	0.0238997	0	0.0205055	0.0132907
4632404H12Rik	0.0619563	0.0390455	0.051302	0.045595	0.0513545	0.0388544	0.0835671	0.0417572	0.0741677
4632411P08Rik	0.00942516	0.0137735	0.0230141	0.0054388	0.00346234	0.0147231	0.00395124	0.00710468	0.0252735
4632415L05Rik	0.274992	0.339115	0.308486	0.272255	0.261427	0.275364	0.206046	0.174985	0.240602
4632428C04Rik	0.00173089	0	0	0	0.00630305	0.00618977	0	0.000976892	0.00352725
4731419I09Rik	0.0029478	0	0.00128477	0	0.00598174	0.00601464	0.0132777	0.0054862	0
4732414G09Rik	0.0216043	0.00701002	0.015023	0.00376654	0.00196781	0.00488347	0.00156269	0.0033212	0.0283566
4732419C18Rik	0.00336017	0	0.00143145	0.00284372	0.00427065	0.00375005	0.00197299	0	0
4732440D04Rik	0.0757822	0.0895583	0.0602038	0.0319606	0.0371969	0.0471847	0.0631375	0.0391726	0.0482074
4732456N10Rik	0.0215752	0.0193487	0.0477125	0.0392334	0.113322	0.0825158	0.0882782	0.0150104	0.0301469
4732463B04Rik	0.00316279	0	0.00911262	0.00592845	0.00430434	0.00459998	0.00673712	0.00432215	0
4732471J01Rik	0.0133193	0.00826598	0.00661774	0.0061432	0.00399961	0.00487925	0.00145055	0.00477467	0
4732491K20Rik	0.0140355	0.0494587	0.031244	0.0479475	0.0430123	0.0462774	0.0377306	0.054983	0.0347501
4831440E17Rik	0.015651	0.039389	0.0229732	0.00222687	0.0118186	0.00320038	0.00890051	0.00743457	0.0115657
4833412C05Rik	0.000419337	0	0	0	0.00330643	0.00285598	0	0	0
4833413E03Rik	0.000955827	0.00701002	0.00216026	0	0	0.00295922	0	0	0
4833413G10Rik	0.00736597	0.00519411	0.00784881	0	0.00458882	0.00691479	0.0110621	0.00345233	0.00301093
4833418N02Rik	0.0478886	0.0429007	0.0568458	0.0225586	0.0340327	0.0218026	0.0569927	0.142568	0.0572768
4833420G17Rik	0.786876	0.861111	0.65135	0.35128	0.335639	0.368374	0.430924	0.357536	0.59659
4833422C13Rik	0.00525068	0	0.0045693	0	0	0	0	0	0
4833427G06Rik	0	0	0	0	0.000847241	0.00257528	0	0.000916383	0
4833428L15Rik	0.0103276	0	0	0	0	0.00134362	0	0	0
4833439L19Rik	0.858789	1.04064	1.00837	0.649017	0.429075	0.482543	1.00256	0.93151	0.951907
4833445I07Rik	0.026432	0.054701	0.0588169	0.0461449	0.0236894	0.028235	0.0180744	0.00693363	0.00628118
4921504A21Rik	0.069063	0.100569	0.0595307	0.020736	0.0245585	0.0331832	0.00827805	0.00355946	0.0228536
4921504E06Rik	0	0	0	0.00530918	0.00240789	0.003046	0.00537854	0	0.00955056
4921506M07Rik	0.000240053	0	0	0.00204522	0.00294091	0.00140768	0.00130229	0.000772953	0
4921507G05Rik	0.0252181	0.0610585	0.0226931	0.0119722	0.00843875	0.00641075	0.00781075	0.00429332	0.00800403
4921507P07Rik	0.0100802	0.00884824	0.00590274	0	0.00338221	0.00695923	0.0071016	0.0135864	0
4921511C10Rik	0.0132505	0	0.002398	0	0.00183485	0.00805469	0.00567829	0.00172663	0.00296691
4921513D11Rik	0.000880986	0	0.00297745	0	0	0	0	0	0
4921514A10Rik	0.00168037	0.012029	0.00182748	0	0.00353046	0.000788379	0.00393357	0.000973704	0
4921517D22Rik	0	0	0	0	0	0	0	0.00178729	0.00296418
4921522P10Rik	0.000854094	0	0	0	0.00265167	0	0	0.000879325	0
4921523L03Rik	0.00322444	0.00562996	0.0018715	0	0	0	0	0	0
4921524J17Rik	0.29693	0.407208	0.310874	0.456471	0.343899	0.348467	0.417059	0.315558	0.43852
4921536K21Rik	0.0196541	0.0424973	0.0190615	0.0195036	0.0137663	0.0310918	0.0268286	0.002342	0.00567321
4930402H24Rik	0.334317	0.413654	0.396606	0.124793	0.168015	0.187849	0.33325	0.526658	0.509631
4930403P22Rik	0.0205905	0.0157203	0.00866617	0.0188781	0.00881388	0.00337124	0.00402844	0.00544522	0.0119006
4930404N11Rik	0.0173197	0.0107609	0.00293827	0.0117073	0.00667533	0.0168103	0.00210691	0.00956472	0.00627593
4930405L22Rik	0.00725283	0.0104297	0.00194365	0	0	0.00277013	0	0	0
4930408O17Rik	0	0	0	0.00199772	0	0.00113393	0	0.000626546	0
4930412M03Rik	0.00856556	0.0281666	0.00707597	0	0.00204175	0.00720637	0.00133622	0	0.00676613
4930415F15Rik	0.00413025	0	0.00734458	0.00433949	0.00950683	0.00394489	0.00610496	0.00198121	0.00215389
4930415O20Rik	0	0	0	0	0.00456041	0	0	0	0.00341282
4930426D05Rik	0.000525181	0	0	0.00325759	0.00577492	0.00286551	0	0.00101039	0.00199562
4930426I24Rik	0.02746	0.0424006	0.0193674	0.00966746	0.00637524	0.0149113	0.0177773	0.0123316	0.00423353
4930426L09Rik	0.0119155	0.0159925	0.00682049	0.0148883	0.0139271	0.0112212	0.0103076	0.0118076	0.0184112
4930427A07Rik	0.0298894	0.0110469	0.0156295	0.211057	0.0628493	0.141416	0.0510028	0.0479663	0.0372289
4930430F08Rik	0.155067	0.156121	0.186883	0.0805275	0.104275	0.117037	0.147818	0.108111	0.106989
4930430O22Rik	0.103453	0.0666585	0.11989	0.0426563	0.0246026	0.0560315	0.0266373	0.00564891	0.0167135
4930432B10Rik	0.0040552	0.0106248	0.0149932	0.00714689	0.00414884	0.0170779	0.00473225	0.00326569	0.00517963
4930432K21Rik	0.0195584	0.00968797	0.0145279	0.00853623	0.0182797	0.0198445	0.00629069	0.0075712	0.0353468
4930434B07Rik	0	0	0	0.00586408	0.00273526	0.00369426	0.00474801	0	0.0107178
4930439D14Rik	0	0	0.00125119	0	0.000905078	0.00106543	0.00855524	0.00314452	0
4930442H23Rik	0.00165108	0	0.00194007	0	0.00247115	0.0014322	0	0	0
4930444M15Rik	0.00104925	0.0105608	0.00379911	0	0.00311663	0.00194152	0.00172919	0.00423683	0
4930444P10Rik	0.00200009	0	0.00692104	0.00457659	0.0100081	0.00959003	0.0363665	0.0356789	0.108838
4930445N18Rik	0.00322636	0	0.0181404	0	0.00275362	0.00690277	0	0.00375393	0
4930447C04Rik	0.459873	0.437666	0.4451	0.27046	0.3143	0.369304	0.235504	0.114985	0.361764
4930447M23Rik	0	0	0	0	0	0.00126737	0.00423609	0.00116828	0
4930448E22Rik	0.0117405	0	0.0179035	0.00762726	0.00504459	0.00862955	0.0138201	0.0044003	0.00946881
4930448I06Rik	0	0	0	0	0	0	0	0	0.0244971
4930451G09Rik	0.0611148	0.0610056	0.0512359	0.0241354	0.0241445	0.0280654	0.0156636	0.0480969	0.0497811
4930452B06Rik	0.0375988	0	0.0131517	0.080451	0.0487583	0.0705613	0.0150639	0.0441773	0.0047127
4930453N24Rik	0.339399	0.437873	0.347222	0.304053	0.20583	0.252301	0.251796	0.251974	0.309743
4930455D15Rik	0.00457853	0	0.00430123	0.00320365	0.00351094	0.00332033	0.00781971	0.000893384	0
4930458D05Rik	0.0215569	0.022708	0.011426	0	0.00663377	0	0	0	0
4930463O16Rik	0.00381565	0	0	0	0	0.00449906	0	0.000813906	0.00281801
4930467K11Rik	0	0	0	0.00237715	0	0.000480875	0.00444412	0	0.00297033
4930471M09Rik	0.021627	0.0211978	0.039253	0.0126037	0.0172446	0.0175375	0.0144034	0.00283993	0.00839313
4930478K11Rik	0	0	0	0	0.00389901	0.00217872	0	0	0
4930480K23Rik	0.0300947	0.0187653	0.0296659	0.0212135	0.0216684	0.0121918	0.0178278	0.0101934	0.012255
4930481A15Rik	0.0493	0.0553705	0.034896	0.0103529	0.0148064	0.0170413	0.00576989	0.01686	0.0325288
4930500F10Rik	0.0069013	0	0.0113872	0.00282162	0.00124944	0.0048969	0.00273454	0.00194444	0
4930500L23Rik	0.0830425	0.0862803	0.055232	0	0.00281954	0.0156311	0.0114916	0.00314845	0.00421621
4930500M09Rik	0.00731159	0.0110803	0.00772139	0	0.000859562	0.00695625	0.00738341	0.00287468	0.00550152
4930502E18Rik	0.000396526	0	0	0	0.0042382	0	0	0.00133714	0
4930503L19Rik	0.0753879	0.108474	0.0559973	0.159429	0.102953	0.170236	0.0863111	0.0661012	0.0838863
4930505A04Rik	0	0	0	0	0	0.00203047	0	0	0
4930505N22Rik	0.00358233	0	0.00115752	0.00584452	0.00400677	0.00147132	0.00250892	0.000922774	0.00327533
4930507D05Rik	0.0343122	0.0590826	0.041063	0.0501111	0.0285029	0.049804	0.0511508	0.0269466	0.0367316
4930509E16Rik	0.000276208	0	0	0	0.00081962	0.00124174	0.00978288	0	0
4930509G22Rik	0	0	0.00219057	0.0021264	0	0.00200283	0.00692158	0.00476354	0.00415303
4930515G01Rik	0.0282807	0.0270639	0.054707	0.0160097	0.0240714	0.0251735	0.0630651	0.0184033	0.0131754
4930518I15Rik	0.0196528	0.0204182	0.0274398	0	0.00721157	0.0166294	0.0217046	0.011157	0.00779993
4930519A11Rik	0.00480181	0.00876172	0.00114397	0.00448052	0.00365702	0.0022687	0.00725729	0.00176404	0.0110379
4930519G04Rik	0	0	0	0	0.00252737	0.00440558	0	0.00240254	0.00721606
4930519P11Rik	0.0130625	0.00701002	0.0168228	0.0156577	0.0212761	0.0203337	0.00944694	0.00189234	0.00344383
4930522L14Rik	0.0413201	0.0100879	0.0249414	0.0315593	0.0525839	0.0567358	0.0285302	0.0186376	0.0147547
4930523C07Rik	0.00194351	0	0	0.0329244	0.00599125	0.011292	0.0155736	0.00173773	0
4930524B15Rik	0.00227411	0.00852282	0.00213978	0.00184161	0	0.000532375	0	0.00303283	0.00691352
4930524J08Rik	0.0548797	0.0497882	0.0653836	0.0779676	0.0574107	0.0535407	0.0326055	0.0217824	0.0276557
4930524O07Rik	0.0213467	0	0.0313837	0.0480576	0.0229123	0.039893	0.0420752	0.0217325	0.0311615
4930524O08Rik	0.00121494	0	0.0037617	0	0	0.000623013	0	0.00156597	0
4930525G20Rik	0.0196486	0.0201442	0.0121044	0.00954227	0.00649809	0.00859513	0	0.00100367	0.00639687
4930526L06Rik	0.0113288	0	0.00599693	0.0025585	0	0.00407156	0.00577185	0.00560569	0
4930532G15Rik	0.0794783	0.0250948	0.108139	0.0629811	0.0583127	0.0736741	0.0737547	0.0405439	0.1049
4930533D04Rik	0.00588517	0	0.00625246	0.0031596	0.00195483	0	0	0.00178706	0.00283412
4930534D22Rik	0.00174138	0	0	0.00348906	0.0132046	0.0167516	0.00261012	0.000793193	0
4930535I16Rik	0	0	0	0	0	0.0011382	0	0.0010837	0
4930535L15Rik	0.00221501	0.0100302	0.0120069	0	0.00089023	0.00246798	0	0	0.00356877
4930537H20Rik	0.0210735	0.0311652	0.047036	0.0159539	0.0118613	0.026482	0.0319555	0.00320772	0.00969398
4930538K18Rik	0.00325104	0	0.00416177	0	0.00123992	0.00175093	0	0.0023468	0
4930539E08Rik	0.000582582	0	0.00255714	0	0.00216958	0.00211562	0	0.000939337	0
4930539J05Rik	0.0323279	0.0451808	0.0414699	0.0106243	0.0176631	0.0344593	0.0197477	0.0184704	0.0196149
4930540M05Rik	0.00653838	0	0.0211645	0.00461495	0.00812275	0.00991382	0.0110381	0.0044567	0.0120423
4930547M16Rik	0.0112321	0.00880957	0.0148412	0.00316164	0.0066384	0.00662004	0.00130954	0.00419662	0.00393551
4930548H24Rik	0.00465329	0	0.0273604	0.00477953	0.00359484	0.00811305	0.042152	0.0027317	0.067494
4930550C14Rik	0.00405591	0.00739845	0.00399303	0	0	0.000741976	0	0.000728622	0.0520112
4930550C17Rik	0.000887245	0	0.00156189	0	0	0.0011719	0	0	0
4930553M12Rik	0	0	0	0	0.00546189	0.00220447	0	0	0
4930553P18Rik	0.00890965	0	0.0134996	0	0.00706647	0.00518793	0	0.0134961	0.0107853
4930554H23Rik	0.00277749	0.00885018	0.00766177	0	0.000791655	0.000676027	0	0.00157587	0
4930555A03Rik	0.095834	0.0429217	0.0759629	0.0402573	0.0222002	0.0172453	0.0614435	0.0151631	0.0175942
4930555F03Rik	0.00028525	0	0	0.00300037	0.000965065	0	0	0.00276324	0
4930556M19Rik	0.00091164	0	0	0	0.00758416	0.00433335	0	0	0
4930556M19Rik.1	0.0110785	0	0.00543642	0.00221947	0.0253084	0.0198933	0.00510391	0.00294302	0
4930557F10Rik	0	0	0	0.00622308	0	0.000596772	0	0	0
4930558J18Rik	0.00400766	0.0138417	0	0.0882235	0.0182798	0.0392996	0.00272067	0.00360028	0.00281002
4930558K02Rik	0.00557632	0.00903864	0	0.00872284	0.00235439	0.00252132	0.00291516	0.00702848	0.00396031
4930562C15Rik	0.00175577	0	0	0	0	0.00200722	0	0	0
4930563E18Rik	0.00617797	0	0.012361	0	0.00582105	0.00110167	0	0	0
4930570G19Rik	0.00861993	0	0.0111498	0.00997004	0.0221619	0.0186164	0	0.0101447	0.0102033
4930578M01Rik	0.268382	0.280523	0.348305	0.100254	0.0797378	0.128868	0.131375	0.106723	0.253439
4930579G18Rik	0.00123813	0.0100028	0.0117663	0.00288784	0.00175451	0	0	0.000990203	0
4930579G24Rik	0.165212	0.0894602	0.134346	0.361172	0.113283	0.196798	0.0699	0.0369485	0.0886456
4930579H20Rik	0.00176933	0	0.00375474	0	0	0	0	0	0
4930589L23Rik	0.00545557	0.00801461	0.0163317	0.0279266	0.0139905	0.027687	0.00550823	0.00907271	0.00215389
4930590J08Rik	0.00714287	0	0.00439807	0.00695665	0.00141703	0.00536016	0.00690872	0.00301084	0.00234411
4930595D18Rik	0.000177176	0	0	0	0	0.000637432	0	0.000584507	0
4930598A11Rik	0	0	0	0.00299518	0	0.0014225	0	0	0
4930599N23Rik	0	0	0	0	0.00156165	0.00195941	0.00215643	0.0023615	0.00382682
4931406C07Rik	0.212068	0.218914	0.190834	0.0234797	0.108474	0.122176	0.105332	0.207311	0.13404
4931406P16Rik	0.256954	0.193726	0.181768	0.162632	0.114351	0.174977	0.120291	0.171553	0.161001
4931409K22Rik	0.000335972	0	0	0	0.00230473	0.00486665	0	0	0
4931414P19Rik	0.0899932	0.0523036	0.0883836	0.0455838	0.0663253	0.0630326	0.0639416	0.0576315	0.0913691
4931419H13Rik	0	0	0	0.00336223	0	0.00370075	0	0	0
4931422A03Rik	0.00176214	0	0.0038824	0	0	0.00151515	0	0.00240378	0
4931428F04Rik	0.218429	0.215159	0.198197	0.138063	0.136094	0.132834	0.240292	0.475437	0.303081
4931429I11Rik	0	0	0.00297758	0	0	0.00230392	0	0	0
4931429L15Rik	0	0	0	0	0	0.000617499	0.00172534	0.0117383	0
4931431C16Rik	0.00544767	0	0.019722	0	0.00365985	0.0141818	0.00860822	0	0.00307891
4931440F15Rik	0.0204284	0	0.00915235	0	0	0.0080953	0	0.00187228	0
4932413F04Rik	0	0	0	0.00419587	0.00472778	0	0	0.0031678	0.0151471
4932422M17Rik	0.288014	0.25888	0.50835	0.212005	0.148946	0.196975	0.278195	0.184263	0.225436
4932430I15Rik	0.00273843	0	0.00278618	0	0.00181265	0.00665161	0.00423059	0.00359405	0.0143655
4932438A13Rik	0.220084	0.257385	0.205681	0.1075	0.0974715	0.141861	0.109414	0.13747	0.150786
4932438H23Rik	0.00326998	0	0.00584982	0	0.00102588	0.00300442	0.00196299	0	0
4932443I19Rik	0.0108472	0	0.00781776	0.0254991	0.0575669	0.0374982	0.0177134	0.0367764	0.0105649
4932443L11Rik	0	0	0.00243184	0	0.00219397	0.00044033	0.0037156	0.00104728	0
4933404O12Rik	0.0821635	0.0340184	0.05114	0.370678	0.210379	0.198733	0.178979	0.0639282	0.0921129
4933405D12Rik	0.00273486	0	0.00523505	0.00341969	0	0.00295672	0	0.000975601	0
4933405L10Rik	0.00192924	0	0.00260996	0	0.00116898	0.00107718	0	0	0
4933406C10Rik	0.0260117	0.0585188	0.019141	0.00862149	0.0170013	0.013211	0.0124735	0.00949311	0.0112991
4933406I18Rik	0.00684976	0.0101183	0.00406079	0	0.00201243	0.0071576	0	0.00160919	0
4933406P04Rik	0.0617934	0.0594792	0.0979782	0.0478896	0.060235	0.0610167	0.0604243	0.0375233	0.0569368
4933407L21Rik	0.000971316	0	0	0	0	0.00359175	0	0.00313311	0
4933408B17Rik	0.0429629	0.0430012	0.0410672	0.0241176	0.020991	0.0244439	0.0162349	0.0146599	0.0226047
4933413G19Rik	0.00070913	0	0	0.00373023	0.00633814	0.0047496	0.00240204	0	0.00282512
4933413L06Rik	0.000862133	0	0.00133545	0	0.00359284	0	0	0	0
4933415A04Rik	0.0393214	0.034747	0.0479745	0.0320404	0.0439051	0.0326673	0.0348509	0.0765435	0.0476738
4933417D19Rik	0.00479446	0.0195435	0.00532963	0	0.00296617	0.00293969	0	0.00733137	0.00832631
4933423P22Rik	0	0	0	0	0	0.00135146	0	0	0.0046314
4933424G06Rik	0.00573261	0	0.016142	0.00242258	0.00215155	0.00915454	0.00265339	0.00935056	0.00396031
4933424M12Rik	0.00286802	0	0.0199888	0	0.00625563	0.0111298	0.00507928	0.000978391	0
4933427D14Rik	0.0959214	0.0742412	0.0901212	0.0793958	0.0687509	0.0821126	0.0675671	0.0669774	0.0803887
4933427E11Rik	0.00304486	0	0.00397976	0.00923653	0.00836864	0.00648783	0.00703433	0.00175315	0.00266531
4933427E13Rik	0.00187793	0	0.00172977	0	0	0	0	0.00131791	0.0149701
4933427G17Rik	0.00897336	0.0279908	0.0152706	0.0202285	0.0159876	0.0115454	0.0182521	0.00590642	0.0115427
4933427I22Rik	0	0	0.00265264	0.00441439	0.000998645	0.000722909	0.0111934	0.000938708	0
4933428P19Rik	0.00910304	0.0240957	0.0106286	0.0017131	0.0051009	0.00782304	0.00178755	0.00408073	0.00476586
4933429H19Rik	0.0351415	0.0278824	0.0295778	0.0181528	0.02414	0.0337926	0.0215808	0.00474176	0.0102167
4933430I17Rik	0.00526752	0.0141925	0.00126067	0.00336223	0.00311136	0.00143691	0	0.00209385	0.00332734
4933431E20Rik	0.0423041	0.0170325	0.0421715	0.0307618	0.0956249	0.062748	0.0353679	0.0489985	0.0638534
4933431M02Rik	0	0	0	0	0	0.000252333	0.00290786	0.00206032	0
4933433G15Rik	0.00908355	0	0.00817656	0.00602143	0.00509173	0.0128249	0	0.00296754	0.00630829
4933434E20Rik	0.891107	1.00749	0.856286	0.490535	0.610039	0.629093	0.645184	0.571024	0.871826
4933438K21Rik	0.00389285	0	0	0	0	0	0	0	0
5031415H12Rik	0	0	0	0.00213211	0	0.00237305	0	0.00110313	0
5031425E22Rik	0.628281	0.733784	0.701872	0.403208	0.483207	0.435057	0.583325	0.455385	0.615849
5031439G07Rik	0.143676	0.139825	0.127299	0.123713	0.111966	0.11653	0.156497	0.319699	0.163142
5033403F01Rik	0.00785091	0	0.00704353	0.0133429	0.00660306	0.00697711	0.00382324	0.00383887	0.024812
5033417F24Rik	0.0137862	0	0.00633093	0.00910927	0.00630047	0.0070559	0.00394183	0.0148347	0.00348811
5033430I15Rik	0.0213811	0.030889	0.022338	0.00649267	0.00340885	0.00918366	0.0047539	0.0153042	0.00348811
5330416C01Rik	0.00775988	0.00942528	0	0	0	0.00226063	0	0.0026408	0.00280452
5330417C22Rik	0.00557625	0.0121559	0.00142929	0.00558043	0.0115695	0.0130349	0.0119701	0.0152076	0.0107625
5330434G04Rik	0.0245956	0.0419768	0.0295719	0.0695859	0.10844	0.0953422	0.118625	0.218676	0.15017
5330438I03Rik	0.000166485	0	0	0.00460949	0.00602496	0.00692978	0	0.00232528	0
5330439A09Rik	0.000438579	0	0	0	0	0.000628148	0.00214581	0.00267582	0
5330439K02Rik	0.0187831	0.0186462	0.0295003	0	0.0186092	0.0117906	0.0080715	0.0158051	0.0116932
5430402O13Rik	0.0131144	0.00903864	0.0181483	0.00588485	0.0107067	0.00868955	0.0133824	0.000694181	0.00695395
5430403G16Rik	0.0317761	0.0269074	0.0219347	0.0154126	0.0482248	0.0518362	0.014108	0.015355	0.0287
5430416N02Rik	0.307994	0.418983	0.346182	0.267608	0.253475	0.266087	0.286698	0.206571	0.383552
5430427N15Rik	0.00123362	0	0.00150199	0.00555374	0.00462394	0.00560145	0.00130954	0.00321837	0
5730409E04Rik	0.0452486	0.0557036	0.0463205	0.0287674	0.0532371	0.0481802	0.0760447	0.134205	0.0554015
5730419F03Rik	0	0	0	0	0	0.0018183	0	0	0
5730420D15Rik	0.0104821	0	0.00219732	0	0.00138889	0.00241178	0	0.000771465	0.0059294
5730422E09Rik	0.00256313	0	0.00164027	0	0	0.00233031	0	0.00428255	0.0100699
5730455P16Rik	0.199895	0.261876	0.193363	0.175316	0.178904	0.177277	0.208593	0.153831	0.2232
5730507C01Rik	0.0115577	0.00914317	0.0133967	0.00776675	0.00434124	0.00520975	0.0200335	0.00500397	0.011541
5730508B09Rik	0.0262351	0	0.0176058	0.011563	0.014184	0.013571	0.0238985	0.0924143	0.0159549
5730522E02Rik	0.0306157	0.0471631	0.0348741	0.027792	0.0310334	0.0253657	0.0324995	0.0220155	0.0354299
5730559C18Rik	0.0102114	0.00604161	0.0266631	0.182241	0.0601234	0.0477832	0.117013	0.0408376	0.0248568
5830454E08Rik	0.0600712	0.0433681	0.0796569	0.0306762	0.0443967	0.0410093	0.0629441	0.0340954	0.0668117
5930412G12Rik	0.013887	0.0910195	0	0.00184161	0.0277404	0.0188803	0.00475294	0.00143937	0
5930430L01Rik	0.27289	0.31585	0.180985	0.103834	0.0867414	0.0952824	0.104941	0.0635309	0.172608
6030407O03Rik	0.00215321	0.0116233	0.00603517	0.00408287	0.00191808	0	0.00748937	0.00820269	0.0205467
6030408B16Rik	0.00216361	0	0.00124413	0.00284951	0.000858818	0.00215809	0.00453014	0.0043927	0.00456334
6030419C18Rik	0.0325367	0.00811134	0.0165855	0	0.0218039	0.0120717	0.00850837	0.116409	0.0179557
6030443J06Rik	0.00778965	0	0.00361994	0.00246398	0.00892203	0.00793496	0.0068644	0.00176533	0.00620081
6030445D17Rik	0.000349381	0	0	0.00354158	0.00641767	0.0015186	0	0.00411246	0.00776904
6030458C11Rik	0.246984	0.212777	0.203269	0.164832	0.15541	0.157164	0.13625	0.11233	0.0927979
6230400D17Rik	0.0216893	0.0109094	0.0195348	0.0149703	0.0458158	0.0306276	0.0563084	0.0114034	0.024815
6330403A02Rik	0.00655969	0	0.00495025	0.0127837	0.0221507	0.029158	0.00517659	0.00600756	0.00808572
6330403K07Rik	1.05741	1.09058	0.885028	0.333793	1.08116	0.912861	1.18313	1.96806	1.91003
6330403L08Rik	0.00424453	0.00885018	0.00789018	0	0.0049942	0.00617292	0.010844	0	0.00234411
6330403N20Rik	0.0011115	0	0.00461283	0	0	0.00123786	0	0.00156742	0
6330408A02Rik	0.0947917	0.120232	0.109632	0.0701328	0.0709173	0.0946628	0.111434	0.0822726	0.0821798
6330409D20Rik	0.00569076	0.1181	0.0149641	0.00208067	0.0068008	0.0160028	0.0261016	0.176031	0.0661316
6330416G13Rik	0.0159894	0.050323	0.00991316	0.020402	0.0240166	0.0260499	0.0178039	0.0164176	0.0126725
6330418K02Rik	0.11521	0.122877	0.112289	0.0914878	0.158756	0.10725	0.160173	0.0990639	0.159745
6330562C20Rik	0.0507829	0.0565847	0.0570436	0.00914152	0.0396613	0.0303194	0.040242	0.0182282	0.0386554
6430531B16Rik	0.0377288	0.0470632	0.0250613	0.033714	0.00847251	0.0263557	0.0101423	0.00434652	0.026074
6430548M08Rik	0.105637	0.130286	0.0808915	0.0119161	0.0235327	0.0405193	0.0510137	0.125026	0.156285
6430550D23Rik	0.0457936	0.0311747	0.0278043	0.0138657	0.00939417	0.0132324	0.00478344	0.00790239	0.00813714
6430562O15Rik	0	0	0	0	0.00172916	0.000980425	0.00459392	0.00238051	0
6430571L13Rik	0.101338	0.149799	0.101061	0.0116779	0.0195972	0.0255235	0.0200867	0.0181146	0.0182595
6430573F11Rik	0.00716634	0.00932502	0	0.0121995	0.034088	0.0322638	0	0.00418221	0.0226721
6430573P05Rik	0.0189461	0.016691	0.0261864	0.0100923	0.0214717	0.0283232	0.0089538	0.0146531	0.0121284
6530409C15Rik	0.0308302	0.0318454	0.0248731	0.0376995	0.0140606	0.027699	0.0234873	0.0183473	0.0455229
6530411M01Rik	0	0	0	0	0	0	0	0.00201973	0.00438329
6720427I07Rik	0.0474358	0.0270712	0.0321797	0.0393281	0.0712474	0.0525499	0.019271	0.0231532	0.0336075
6720483E21Rik	0.00354056	0	0.00342212	0.00287682	0.00374763	0.00507213	0	0.00424019	0.00403092
6720489N17Rik	0.041363	0.0187609	0.0279529	0.104266	0.122126	0.08408	0.0592537	0.0221264	0.014479
6820408C15Rik	0.000193841	0.0340586	0	0.00236739	0.000867825	0.00299466	0	0.0144151	0.00670203
8030423F21Rik	0.00253617	0	0.00397932	0	0	0	0	0	0
8030443G20Rik	0	0	0	0	0	0.000234392	0	0.00281294	0.0106023
8030462N17Rik	0.0125315	0.0243639	0.0111888	0.0148095	0.0125493	0.0239995	0.0123495	0.00582186	0.0212206
8430432A02Rik	0.0130219	0	0.026753	0.0230032	0.0160674	0.016142	0.0293525	0.0154524	0.0172023
9030204H09Rik	0	0	0	0	0	0.00114917	0	0	0.00382228
9030407P20Rik	0.0271275	0.0443706	0.0290042	0.0117772	0.018028	0.012408	0.0202054	0.0388098	0.0159777
9030612E09Rik	0.00696351	0.0194507	0.0187042	0.0114643	0.00462712	0.0090323	0.00812141	0.0376146	0.0255975
9030617O03Rik	0	0	0	0	0.00317509	0	0	0	0
9030624G23Rik	0.0178887	0.01194	0.0121149	0.00465623	0.021228	0.0174073	0.0220696	0.0112296	0.00325301
9030624J02Rik	0.397972	0.511058	0.391785	0.152384	0.194009	0.198814	0.233883	0.315986	0.315661
9130008F23Rik	0.00699404	0.00513131	0.00913594	0.00343969	0.0104786	0.0105807	0.00203122	0.00467605	0
9130011E15Rik	0.0336681	0.00926502	0.057793	0.024152	0.0340379	0.0275356	0.0397044	0.0216571	0.048493
9130019O22Rik	0.0313592	0.0543176	0.0363199	0.0135602	0.027592	0.0202412	0.0281837	0.0200576	0.0236571
9130023H24Rik	0.0426682	0.072811	0.0573001	0.0324902	0.046606	0.0480999	0.0367878	0.0284909	0.0494835
9130213A22Rik	0.000283695	0	0	0	0.000953757	0.000372765	0	0.00304766	0.00448551
9130221H12Rik	0.033	0.0395724	0.0255544	0.0194176	0.0266471	0.0287411	0.0126886	0.0257996	0.0175635
9130227L01Rik	0.00989634	0	0.0134706	0	0	0.00273982	0	0	0
9130230L23Rik	0	0	0	0	0.00563709	0.000518313	0.00658309	0.00332096	0
9130401M01Rik	0.267105	0.229903	0.169257	0.257963	0.368711	0.285664	0.262333	0.253004	0.257105
9130604C24Rik	0.0447037	0.052421	0.0388119	0.0244647	0.0894853	0.0779482	0.0650494	0.0447033	0.0279009
9230104M06Rik	0.0212401	0.0189678	0.0151069	0.0112333	0.00384673	0.0069278	0.00917142	0.0069133	0.0129375
9230105E05Rik	0.00185265	0	0	0.0021264	0.00454831	0.00496543	0.0196266	0.00945296	0.0703638
9230110C19Rik	0.0408413	0.0555919	0.0635452	0.023298	0.0624985	0.0572683	0.0408632	0.0273854	0.05358
9230111E07Rik	0.00239914	0	0.0015565	0	0.000760609	0.00323826	0.00525423	0	0.00670851
9330020H09Rik	0.213377	0.156364	0.26426	0.147117	0.144641	0.132047	0.201332	0.0988907	0.166769
9330102E08Rik	0.00679321	0	0.00439719	0	0.00228525	0.000468253	0.00835816	0.00151118	0.00395787
9330104G04Rik	0.0126667	0.00673824	0.023814	0.00927038	0.0198674	0.0118747	0.0498848	0.022716	0.0621546
9330111N05Rik	0.00485514	0	0.0109444	0.0087086	0	0.00409933	0.00174826	0.000929439	0.0052354
9330121J05Rik	0.00702401	0	0.00447539	0.0168478	0.0190125	0.019249	0	0.00397221	0
9330136K24Rik	0.00651843	0.0257698	0.0168683	0.00599436	0.00964714	0.0113628	0.00189541	0.00715799	0.0124764
9330151L19Rik	0.180044	0.240753	0.153212	0.0940178	0.100411	0.0863666	0.10376	0.0605738	0.0851449
9330158H04Rik	0	0	0	0	0.00598568	0.00386262	0	0	0.00809147
9330159F19Rik	0.116217	0.108163	0.12069	0.0847264	0.0260063	0.0425412	0.158769	0.349415	0.283024
9330160F10Rik	0.163602	0.216525	0.240985	0.03043	0.0544259	0.0588214	0.0985238	0.0674059	0.133118
9330161L09Rik	0	0	0	0.00213257	0.00165289	0.000506441	0	0.00110071	0.00720938
9330162B11Rik	0.000900465	0	0.00638464	0	0	0	0	0	0
9330171B17Rik	0.00372401	0	0.00777683	0	0.0073834	0.00416612	0.00297105	0.00431989	0.0114494
9330175M20Rik	0.000513849	0	0	0	0.00110536	0.000876285	0	0.000950541	0
9330179D12Rik	0.00029135	0	0	0	0.00331016	0.00205262	0.00308405	0	0
9330182L06Rik	0.109154	0.132204	0.13627	0.0347518	0.0163275	0.0437525	0.0243398	0.109464	0.0857377
9330185C12Rik	0.198527	0.37996	0.311792	0.00242258	0	0.0384376	0	0.00286039	0.00398234
9330198N18Rik	0.0102257	0.0116535	0.0262262	0.0745872	0.0242923	0.0182295	0.103839	0	0.0623117
9430002A10Rik	0.00447602	0	0.00279158	0	0	0.003015	0.00945612	0.00494305	0
9430015G10Rik	0.215741	0.196169	0.174393	0.299328	0.165868	0.248574	0.106225	0.0909869	0.100687
9430016H08Rik	0.376181	0.357017	0.335489	0.281624	0.329095	0.31916	0.352765	0.250187	0.390532
9430020K01Rik	0.0260889	0.0184979	0.00317466	0.0245364	0.0437718	0.0526446	0.00517869	0.00919379	0
9430037G07Rik	0.00702744	0	0.00603523	0.0207228	0.0069936	0.0143491	0.0056975	0.00919584	0.00653541
9430038I01Rik	0.278236	0.168841	0.162348	0.283176	0.281754	0.251853	0.232958	0.149508	0.106266
9430041J12Rik	0.00330644	0	0	0	0.00763809	0.00295114	0	0	0.0594985
9430060I03Rik	0.182505	0.166838	0.178862	0.0856995	0.1063	0.120861	0.117493	0.11178	0.1811
9430065F17Rik	0.00342345	0	0.00858509	0	0.00319249	0.0018358	0.0027267	0.00190803	0.00425379
9430097D07Rik	0	0	0	0.0017131	0	0	0	0.00216291	0.00405949
9530026F06Rik	0.000656998	0	0	0	0.00237677	0	0	0	0
9530026P05Rik	0.00034776	0	0	0	0	0.00115339	0	0.000969799	0
9530027J09Rik	0	0	0	0	0.00252634	0.00117895	0	0.00235831	0
9530034E10Rik	0.036937	0.0809487	0.0171551	0.00897516	0.011715	0.0197142	0.0103643	0.017872	0.0180538
9530036O11Rik	0	0	0	0	0	0.000312423	0	0.0303453	0
9530046B11Rik	0.0152701	0.0225731	0.00494879	0	0.00230357	0.00177018	0.00266081	0	0.00519425
9530052C20Rik	0.00767359	0.00810971	0.016072	0.00454311	0.00728879	0.00350356	0.009847	0.00313417	0
9530052E02Rik	0	0	0	0	0	0.0015481	0.00215089	0.000893441	0
9530059O14Rik	0.00809779	0.012776	0.00428346	0.00199772	0.000844647	0.00615758	0.00363027	0.0712302	0.361958
9530068E07Rik	0.542291	0.643822	0.589816	0.47664	0.515339	0.490112	0.541187	0.403415	0.42895
9530077C05Rik	0.0688589	0.0957716	0.0323634	0.151105	0.112514	0.138934	0.00867733	0.0247515	0.00999886
9530082P21Rik	0.0125528	0.0095889	0.0188031	0.00977577	0.00947876	0.0181913	0.0172333	0.017162	0.0365343
9630001P10Rik	0.00323042	0	0.0037401	0	0.0214011	0.011271	0.00299787	0.00278028	0
9630028B13Rik	0.0090511	0	0.0113605	0.097479	0.0269731	0.0231877	0.10393	0.00242691	0.00968181
9830147E19Rik	0.0322585	0.015913	0.0196542	0.0150282	0.0198946	0.0195717	0.0363119	0.0079759	0.030495
9930004E17Rik	0.00333507	0	0.0191984	0	0.00228914	0.00348958	0.00996322	0.00201381	0
9930012K11Rik	0.0254879	0.0171658	0.0230024	0.0161695	0.0122337	0.0250298	0.0357983	0.0439655	0.0519064
9930021J03Rik	0.223324	0.219431	0.232938	0.215822	0.150075	0.194365	0.19735	0.167293	0.226638
9930111J21Rik2	0.0031191	0	0	0	0	0	0	0	0
a	0.00606868	0	0.00806009	0.0072784	0.00187157	0.000965007	0.00536691	0.00191699	0.00699893
A130010J15Rik	0.163563	0.0876041	0.162235	0.0802637	0.117718	0.112626	0.117764	0.115217	0.142622
A130014A01Rik	0.101731	0.113957	0.122767	0.0848864	0.0784206	0.0850219	0.109712	0.0851968	0.080935
A130051J06Rik	0.00226835	0.011059	0.00357106	0.0107211	0.0100891	0.0134462	0.00450365	0.00279862	0.00853737
A130057D12Rik	0.0799342	0.102133	0.0995399	0.0254226	0.0170425	0.0377426	0.0465699	0.0162899	0.0722887
A230005M16Rik	0.00395215	0	0.0051366	0	0.0036421	0.0055436	0.00501014	0.00919347	0
A230020J21Rik	0.00744673	0	0.0131742	0	0.00088185	0.00690093	0.0101035	0.00313971	0
A230046K03Rik	0.18966	0.226849	0.205122	0.131498	0.12859	0.149284	0.1327	0.121719	0.121061
A230050P20Rik	0.00481674	0.0239045	0.00173388	0.00247247	0.000761893	0.00168205	0	0	0
A230052G05Rik	0.026521	0.0484001	0.0426335	0.00862101	0.00918451	0.0124472	0.0376854	0.0264561	0.095619
A230060F14Rik	0.000789084	0	0.00317179	0	0.0071311	0.00394473	0.00175383	0.00242534	0.00307891
A230065N10Rik	0.00264565	0	0.00516985	0.00866801	0.0140966	0.012402	0.00830522	0.0060354	0.00433536
A230072E10Rik	0.016873	0.0104297	0.00803231	0.0102918	0.0171178	0.0133254	0.00668158	0.016263	0.0201326
A230077H06Rik	0.00612651	0	0.00171165	0.00398226	0.00310808	0.00472684	0.00355461	0	0
A230083G16Rik	0.0279969	0.0217022	0.0323343	0.0112424	0.00296113	0.00811442	0.0160734	0.0140249	0.00724479
A230083N12Rik	0.0170897	0.0221827	0.0425897	0.0039758	0.00445754	0.00609771	0.00353713	0.0098975	0
A230087F16Rik	0.0108278	0.0296273	0.00736468	0	0.00685733	0.0101219	0.00223929	0.00765466	0.00369992
A230107N01Rik	0.0196728	0.0204501	0.0321349	0.010844	0.0238438	0.0227284	0.0266039	0.0196251	0.0263523
A2m	0.00261357	0	0.00353747	0.00448259	0.000647529	0.00128869	0.00232878	0.022488	0.0135043
A330008L17Rik	0.00586745	0	0.00158169	0.0246449	0.0158972	0.0110786	0.0380512	0.0075256	0
A330009N23Rik	0.250821	0.220699	0.32278	0.0423643	0.021424	0.0436432	0.0835607	0.0115596	0.204037
A330015K06Rik	0.00431953	0.011191	0.00500278	0	0	0	0	0	0
A330017A19Rik	0.180832	0.287041	0.130222	0.0119324	0.034459	0.0616862	0.054192	0.125917	0.188411
A330032B11Rik	0.000842173	0	0.00180143	0	0	0	0	0	0.00495174
A330033J07Rik	0.000549698	0	0	0	0.00109693	0.00286673	0	0.00188964	0
A330041J22Rik	0	0	0	0	0.00080546	0.000234392	0.00150676	0.00170561	0
A330048O09Rik	0.00187239	0	0	0.00695387	0.0181039	0.00981121	0	0	0.00339484
A330050F15Rik	0.00490123	0	0.00365025	0	0	0	0	0	0
A330069E16Rik	0.343509	0.430523	0.276139	0.129804	0.112563	0.149985	0.151042	0.221928	0.213771
A330074K22Rik	0.0236213	0.0319123	0.0472892	0.011005	0.015188	0.0187905	0.0334552	0.00857616	0.0172698
A330094K24Rik	0.00756981	0.00938361	0.0020272	0.00215082	0.00589351	0.0046449	0.00876933	0.00122001	0.00479548
A330102I10Rik	0.0463504	0.0372902	0.0336943	0.0164541	0.0532156	0.0400293	0.0431651	0.103428	0.176329
A3galt2	0.00227533	0.00913075	0	0	0.0010878	0	0	0.00103929	0
A430005L14Rik	0.493883	0.40086	0.389687	0.671817	0.578886	0.601036	0.381478	0.214703	0.459853
A430027H14Rik	0.0137407	0.0314074	0.015261	0.0021264	0.0165171	0.0155192	0	0.0288955	0.0173286
A430033K04Rik	0.108234	0.0947455	0.0790468	0.030816	0.0565572	0.046826	0.0595673	0.0641512	0.0791624
A430046D13Rik	0.0423483	0.0466944	0.0576243	0.016278	0.029467	0.0269623	0.0194816	0.0190918	0.010483
A430073D23Rik	0.0241262	0.0267955	0.0248671	0.0239722	0.0241709	0.0250781	0.00492509	0.00395528	0.00789741
A430078I02Rik	0.012039	0	0.00954947	0.0123544	0.0101424	0.0186344	0.016921	0.0092614	0.0194046
A430105I19Rik	0.0380907	0.0254632	0.0105689	0.00367431	0.00454666	0.0072074	0.001821	0.00353026	0
A430105J06Rik	0.176002	0.214351	0.18827	0.0709598	0.0860288	0.121657	0.132637	0.0963354	0.11979
A430106G13Rik	0.0114263	0	0.0142628	0.00325614	0.00372382	0.00978355	0.00280968	0.0161283	0.0214796
A430110L20Rik	0.00253748	0	0	0	0	0.000957357	0	0	0
A4galt	0	0	0	0	0	0.000422484	0.00688753	0	0.0316615
A530017D24Rik	0.0149234	0.0302068	0.0100558	0.00334426	0.00633225	0.00939861	0.00305567	0.00691874	0.00288876
A530083I20Rik	0.0380482	0.015994	0.0449864	0.00221863	0.0131018	0.0175264	0.0253134	0.0432788	0.0267759
A530095I07Rik	0.00697925	0.00771114	0.0153383	0	0.000791655	0.000707021	0.0100893	0.0050808	0.0062481
A630001G21Rik	0.0024109	0	0	0.0131757	0.0119361	0.0061637	0.00683454	0.00115235	0.00431432
A630014C17Rik	0.00341294	0	0.00367453	0	0	0.000734133	0	0	0
A630023P12Rik	0.00950115	0.0359995	0.00820765	0	0	0	0	0	0
A630072M18Rik	0.13021	0.141695	0.147923	0.0651747	0.0605715	0.0820382	0.0666947	0.0512858	0.0924385
A730011C13Rik	0.0278455	0.0629055	0.0559301	0.0147341	0.004926	0.0123162	0.0322817	0.00268271	0.0255826
A730015C16Rik	0.0436214	0.00880573	0.0447543	0.0171974	0.022142	0.0239153	0.0429418	0.0186499	0.0652472
A730017C20Rik	0.677499	0.765119	0.590809	0.297074	0.533425	0.541172	0.403252	0.526821	0.538662
A730035I17Rik	0.015317	0.00977724	0.0188416	0.0830153	0.00114078	0.00669158	0.0541984	0.00221999	0.0120462
A730036I17Rik	0.000685078	0	0	0	0	0.000875361	0	0	0
A730049H05Rik	0.000646368	0	0.000863996	0.00185625	0.0165526	0.00820497	0	0.00377661	0
A730056A06Rik	0.000490866	0	0	0	0.00439702	0.00069772	0	0.00106413	0.0303141
A730061H03Rik	0.00511855	0	0.0137563	0.00246398	0.0072604	0.0105931	0.0197222	0.000676763	0.0024278
A730071L15Rik	0.028641	0.0404056	0.0538476	0.0304971	0.0296538	0.0346476	0.028813	0.0287146	0.0455537
A730090N16Rik	0.00556974	0	0.00216026	0	0	0.00103499	0	0	0
A730098A19Rik	0	0	0	0	0	0	0	0.00682828	0.00430495
A830005F24Rik	0.00396769	0	0.00597982	0.00362049	0.00846444	0.011465	0.0109679	0.0366246	0.00891591
A830008E24Rik	0.00357594	0	0.00118118	0	0.000979052	0.003294	0	0	0
A830009L08Rik	0.0727437	0.0409645	0.0768005	0.0189775	0.0357962	0.0386513	0.022919	0.0103519	0.0187274
A830010M20Rik	0.033576	0.278201	0.0332278	0.00732742	0.0252305	0.0223205	0.0140739	0.0554164	0.0316024
A830011K09Rik	0	0	0	0	0	0.000777472	0	0	0.0234441
A830018L16Rik	0.042679	0.0428815	0.123436	0.0368031	0.0091751	0.0203158	0.0391502	0.0220174	0.0159615
A830019P07Rik	0	0	0	0	0.00511779	0.00176923	0	0	0.0133804
A830036E02Rik	0.196512	0.243207	0.667117	0.00509996	0.0116288	0.0472977	0.0178749	0.00537663	0.0100058
A830039N20Rik	0.00390306	0.0151449	0.00303657	0.00351072	0	0.000531453	0.00236672	0.0232001	0.00433536
A830052D11Rik	0.0394352	0.0944383	0.0349485	0.00704627	0.0116977	0.0136445	0.0132706	0.0106231	0.0193145
A830080D01Rik	0.163433	0.136255	0.137072	0.16635	0.131307	0.17009	0.125183	0.122652	0.147719
A830082K12Rik	0.110218	0.0908068	0.081411	0.188461	0.393622	0.360224	0.167915	0.160026	0.156062
A830092H15Rik	0.121381	0.0533739	0.260234	0.212936	0.301164	0.237443	0.510581	0.264648	0.282252
A930002H24Rik	0.00709629	0	0.0143183	0.00351072	0.00516561	0.00547869	0.00502857	0.000841952	0
A930003A15Rik	0.245459	0.630631	0.0828916	0.118996	0.0135422	0.0383396	0.0141084	0.00421454	0.0127719
A930003O13Rik	0.0118313	0	0.0199758	0.00559028	0.00227422	0.00433681	0.00198497	0.00368696	0
A930004D18Rik	0.0188195	0.00966475	0.00675577	0.0426873	0.0974284	0.0682442	0.0727828	0.0520281	0.164509
A930006L05Rik	0.00485476	0.00593403	0.00411952	0	0.00200667	0.00241187	0.00195492	0	0
A930007I19Rik	0.00486211	0.018837	0.0145814	0.0525608	0.00824356	0.00540854	0.0460014	0.000828425	0.00533768
A930009A15Rik	0.0397364	0.0247646	0.0751617	0.0116321	0.00775467	0.00704441	0.0505817	0.0263519	0.0884282
A930011G23Rik	0.134205	0.159016	0.120579	0.0141574	0.130387	0.154612	0.0605626	0.369727	0.42509
A930012L18Rik	0.0899232	0.103625	0.0753015	0	0.00525044	0.0079427	0	0.00180095	0
A930014E10Rik	0.00304321	0	0	0	0	0	0	0	0
A930015D03Rik	0.169164	0.117056	0.119649	0.105494	0.0736225	0.0930609	0.117806	0.119911	0.0680249
A930016O22Rik	0.00228355	0	0.00128931	0	0	0.0068517	0.00212986	0.00243265	0
A930017K11Rik	0.00029101	0	0	0	0.00326183	0.00192745	0	0.00174097	0.0143868
A930018M24Rik	0.0820014	0.115204	0.0555393	0.0057247	0.00597425	0.0183376	0.00615793	0.00496188	0.0196997
A930018P22Rik	0.00742084	0.0247553	0.00607468	0.00651319	0.00217821	0.00661062	0	0.000640217	0.0113095
A930019D19Rik	0.0295442	0.0214614	0.0142159	0	0	0.00424272	0.009056	0.00206624	0.0136403
A930024E05Rik	0.147414	0.138554	0.180325	0.0219813	0.0320648	0.038046	0.0309849	0.00755901	0.0153543
A930024N18Rik	0.0294291	0.00830686	0.0419715	0.0238957	0.0080821	0.0198008	0.0318985	0.02645	0.0134144
A930029G22Rik	0.109127	0.0956828	0.0977635	0.114092	0.0848933	0.090695	0.0903042	0.0685252	0.114969
A930033H14Rik	0.264208	0.229208	0.146288	0.055335	0.0537267	0.07586	0.0597846	0.0590755	0.0663099
A930038B10Rik	0.00274871	0	0	0	0.00107636	0.00245261	0	0.00253422	0
A930041C12Rik	0.00517003	0.017211	0.00308913	0	0.00873625	0.00431347	0.00198271	0.00617649	0.00821752
AA386476	0.0553783	0.0156302	0.035577	0.0857695	0.0616517	0.0689564	0.0221976	0.0168556	0.017706
AA387200	0.00116238	0	0.00382109	0.0105767	0	0.00129858	0.0324126	0.0522508	0.07681
AA415398	0.0455473	0.0351261	0.0576294	0.00223533	0.0278833	0.0458273	0.0142332	0.0137923	0.0247874
AA467197	0.00476489	0	0.00297676	0.0027325	0.00328806	0.00699994	0.0098595	0	0
AA474331	0.0471959	0.0629203	0.0465934	0.0109001	0.0269705	0.0252791	0.0224511	0.0246439	0.0225941
AA474408	0.0948945	0.0822567	0.109165	0.062685	0.0527252	0.0880931	0.0468908	0.0465469	0.0850548
AA543186	0.0292841	0.021144	0.0471942	0.0323507	0.0226974	0.0242488	0.0690974	0.00580703	0.0204584
AA986860	0.00694914	0.00977724	0.00226181	0.00299122	0.00573605	0.00305585	0.00332153	0.00250792	0
Aaas	0.218717	0.230003	0.181336	0.342472	0.213765	0.298212	0.148394	0.113889	0.157815
Aacs	0.28662	0.11106	0.214661	0.109077	0.16195	0.126193	0.200155	0.442315	0.114357
Aadat	0.000352471	0	0	0.00548482	0.00428353	0.00302646	0	0.00101199	0
Aaed1	0.0498624	0.0969402	0.0548242	0.0488878	0.0516147	0.0557652	0.0232307	0.0136471	0.0321047
Aagab	0.319648	0.358027	0.367538	0.120599	0.186074	0.196724	0.208046	0.22174	0.319051
Aak1	0.182722	0.192335	0.162577	0.0994623	0.0822704	0.123432	0.109298	0.145348	0.165855
Aamdc	0.256234	0.132734	0.253558	0.195989	0.286659	0.258252	0.213496	0.154969	0.183566
Aamp	1.09977	0.957191	1.02468	0.776124	0.950557	0.889353	1.02117	0.658043	0.970692
Aar2	0.325779	0.341452	0.326479	0.17143	0.191972	0.19678	0.244574	0.19566	0.275155
Aard	0.0172243	0.00861201	0.0101251	0.0992664	0.041859	0.0629966	0.0142945	0.0204899	0.0350773
Aars	0.519136	1.06448	0.374068	0.749628	0.577413	0.686436	0.520038	0.485819	0.546086
Aars2	0.114069	0.184318	0.113282	0.0842293	0.0728624	0.0655686	0.0917612	0.0467843	0.0801817
Aarsd1	0.126978	0.134289	0.121063	0.168315	0.0797064	0.116268	0.0984143	0.119834	0.125749
Aasdh	0.0640551	0.0518911	0.0755555	0.0478005	0.0591623	0.0718421	0.0439389	0.0313182	0.0582624
Aasdhppt	0.584559	0.6915	0.515196	0.472929	0.346611	0.337136	0.424087	0.2676	0.33801
Aass	0	0	0	0	0.00492754	0.00206397	0	0	0
Aatf	0.303144	0.271549	0.233346	0.218626	0.23917	0.244829	0.223253	0.13851	0.339814
Aatk	0.00860469	0.0245012	0.00870679	0.0568962	0.0208204	0.0188944	0.0156997	0.0449578	0.0244898
AB041806	0.000316637	0	0	0	0.00102684	0.000256706	0	0.0167591	0
AB124611	0.00281936	0	0	0.00438413	0.0111265	0.00130379	0	0	0
Abat	0.115686	0.0965084	0.154748	0.22014	0.189044	0.179263	0.248312	0.162527	0.720051
Abca1	0.00286611	0	0.00547409	0	0.000979245	0.00345241	0.00409287	0	0.0155937
Abca13	0	0	0	0	0.00213313	0.00247138	0	0.00107978	0
Abca2	0.113837	0.147112	0.0698856	0.0210822	0.0240352	0.048041	0.0310304	0.0489276	0.0247433
Abca3	0.166594	0.148877	0.165688	0.0462635	0.0669645	0.0834832	0.0925008	0.249715	0.0714347
Abca4	0.585624	0.506699	1.16189	0.00469172	0.0237908	0.155933	0.0738482	0.011643	0.141379
Abca5	0.184304	0.197618	0.14073	0.218156	0.362264	0.331848	0.102299	0.0882476	0.0611141
Abca6	0	0	0	0	0.00180934	0.000591911	0	0.0028619	0
Abca7	0.0381693	0.0484088	0.0322507	0.00856072	0.00890549	0.00744454	0.0293592	0.0804403	0.0562362
Abca8b	0.000757597	0	0	0	0	0.00328266	0	0.00280205	0
Abca9	0	0	0	0.0127913	0	0.00119988	0	0.00822352	0
Abcb10	0.109145	0.120782	0.0789444	0.0213484	0.0624414	0.0561284	0.0705536	0.0680364	0.0527498
Abcb1a	0.000348731	0	0	0	0	0	0.00280908	0.000738715	0
Abcb1b	0.00292519	0.0108216	0.00128703	0	0.00810115	0.0133818	0	0.000916383	0.00328493
Abcb4	0.143888	0.305597	0.156252	0.0327168	0.00678459	0.03906	0.0133473	0.000881702	0.0024278
Abcb6	0.16707	0.187946	0.129772	0.0723701	0.112714	0.0979227	0.117141	0.076221	0.153614
Abcb7	0.0813387	0.0721813	0.0920645	0.0559246	0.0577085	0.0633951	0.0656211	0.0561674	0.0625234
Abcb8	0.374017	0.391521	0.355334	0.146343	0.238003	0.224407	0.257291	0.209885	0.268985
Abcb9	0.0151901	0.0405075	0.0251233	0.0365416	0.00132319	0.018193	0.0134742	0.0150181	0
Abcc1	0.0613754	0.0373548	0.0411382	0.0500733	0.0480345	0.04426	0.0255573	0.059552	0.0614342
Abcc10	0.218699	0.188628	0.224216	0.0653194	0.0619811	0.083389	0.124516	0.0975217	0.122605
Abcc4	0.00254442	0.0167854	0.00132222	0.0323193	0.00326507	0.0138317	0.0427419	0.0173793	0.0245035
Abcc5	0.240563	0.319311	0.279225	0.0808344	0.111424	0.113944	0.121732	0.196088	0.191573
Abcd1	0.0399005	0.0545817	0.0520561	0.0468873	0.057093	0.0605548	0.0340644	0.0530622	0.0280746
Abcd2	0.16851	0.260742	0.378071	0.212696	0.025816	0.061008	0.245881	0.0656375	0.200806
Abcd3	0.322684	0.330294	0.255639	0.139381	0.224733	0.226928	0.182777	0.154638	0.2426
Abcd4	0.158342	0.110945	0.154123	0.0718474	0.0831973	0.0871561	0.0463139	0.0633077	0.0771936
Abce1	0.330607	0.366441	0.218637	0.401488	0.374233	0.356268	0.392095	0.25582	0.32844
Abcf1	0.859395	0.830064	0.816565	0.775261	0.69372	0.707549	0.825285	0.701984	0.741848
Abcf2	0.346664	0.465163	0.311029	0.432053	0.311324	0.319192	0.413628	0.316467	0.376595
Abcf3	0.337559	0.347539	0.274029	0.120071	0.151727	0.164197	0.20991	0.208415	0.251683
Abcg1	0.427416	0.390173	0.585782	0.067396	0.0238231	0.101397	0.102294	0.0766925	0.180639
Abcg2	0.102377	0.139296	0.0813928	0.183266	0.213006	0.186764	0.184185	0.216249	0.23957
Abcg4	0.116877	0.0478064	0.0825729	0.00973285	0.0224243	0.0285804	0.00789334	0.0309923	0.0484402
Abcg5	0	0	0.00226181	0	0	0.00292828	0	0	0
Abhd10	0.391092	0.521848	0.382646	0.425382	0.279724	0.338021	0.299903	0.34468	0.436845
Abhd11	0.366535	0.492946	0.263353	0.0760104	0.234826	0.200076	0.18762	0.391648	0.173983
Abhd11os	0.00310202	0	0	0	0.00393094	0.00575891	0	0.0132005	0.0129101
Abhd12	0.24832	0.289706	0.219209	0.204577	0.190794	0.209446	0.172632	0.25942	0.312546
Abhd12b	0.0348325	0.0280367	0.0267402	0.00857026	0.0029133	0.00335981	0.0250409	0.0441623	0.0260947
Abhd13	0.149159	0.137559	0.17617	0.141873	0.147317	0.133804	0.127712	0.0919371	0.128045
Abhd14a	0.385134	0.288442	0.268815	0.206195	0.520944	0.382349	0.25382	0.215717	0.140118
Abhd14b	0.814235	0.54726	0.253756	0.0332441	0.160191	0.180858	0.0401746	0.0847823	0.0287001
Abhd15	0.00294852	0	0.00546913	0	0.00637158	0.00164753	0.00210691	0.00187053	0
Abhd16a	0.314724	0.339671	0.267023	0.109192	0.257046	0.232602	0.178592	0.337539	0.251882
Abhd17a	1.10478	0.920052	1.24442	0.572113	0.750351	0.721049	0.600053	0.751964	0.642151
Abhd17b	0.421809	0.335613	0.396277	0.430926	0.36169	0.358877	0.297617	0.2704	0.30177
Abhd17c	0.417718	0.442572	0.322215	0.472485	0.459126	0.437604	0.401039	0.456768	0.496166
Abhd18	0.22844	0.206227	0.220393	0.0354342	0.0582882	0.0782136	0.0998719	0.106664	0.110381
Abhd2	0.243027	0.211363	0.175555	0.118151	0.0657008	0.105122	0.160205	0.152143	0.238872
Abhd3	0.0505433	0.0165273	0.0101358	0	0.00770749	0.00412854	0	0	0.0359595
Abhd4	0.333484	0.298131	0.352966	0.0645746	0.225733	0.205272	0.125049	0.0615957	0.0767508
Abhd5	0.0593488	0.116482	0.0973363	0.04565	0.0668232	0.0557543	0.0492955	0.0885898	0.0571181
Abhd6	0.0751553	0.0861199	0.0431868	0.0370564	0.0695606	0.0618261	0.0405071	0.0686011	0.0673901
Abhd8	0.544707	0.460166	0.663072	0.336395	0.387893	0.369192	0.382054	0.664688	0.576121
Abi1	0.2568	0.294996	0.255334	0.155856	0.189432	0.174811	0.179848	0.22548	0.236671
Abi2	0.32045	0.346156	0.285865	0.294447	0.260649	0.315074	0.273579	0.420721	0.385336
Abi3	0.0757775	0.208279	0.0314019	0	0	0.00453264	0	0	0
Abi3bp	0.000474036	0	0.00148691	0.00621442	0.000886812	0.000331181	0	0.000996323	0
Abl1	0.191797	0.234187	0.138213	0.252185	0.23309	0.231621	0.176112	0.127504	0.210695
Abl2	0.1281	0.184981	0.110119	0.0670896	0.0712095	0.0943199	0.102394	0.122872	0.101357
Ablim1	0.0221887	0	0.0267678	0.0277004	0.0687487	0.0489759	0.0208249	0.553404	0.00776632
Ablim2	0.00914258	0	0	0	0.00289379	0.000535133	0.00204712	0.00570745	0.00697625
Ablim3	0.000397156	0	0	0	0.00178427	0.00210131	0	0.0132643	0
Abr	0.161418	0.179684	0.131813	0.213137	0.0747386	0.101326	0.149301	0.178671	0.2675
Abracl	0.642829	0.453077	0.756366	1.32587	0.879285	0.829433	1.45966	0.936957	1.26858
Abt1	0.240296	0.271264	0.208963	0.217504	0.200739	0.227038	0.21478	0.113776	0.158187
Abtb1	0.464745	0.454473	0.563193	0.0527761	0.114686	0.165845	0.214416	0.24487	0.323432
Abtb2	0.0972412	0.0787878	0.0526809	0.0368855	0.0243251	0.0294101	0.0347883	0.0801566	0.00995781
Acaa1a	0.691947	0.663817	0.524845	0.135047	0.309183	0.315291	0.238956	0.322245	0.369024
Acaa1b	0.41969	0.284339	0.140842	0.0158482	0.0215961	0.0603768	0.00486134	0.0495577	0.0286898
Acaa2	0.0926651	0.0893824	0.114765	0.0436404	0.150112	0.122897	0.0609565	0.104709	0.0322358
Acaca	0.105096	0.135482	0.0862529	0.132828	0.152672	0.159512	0.113507	0.281691	0.213036
Acacb	0.0139356	0.00945845	0.0114135	0.0238749	0.0809073	0.0212468	0.0221534	0.00944806	0.0047127
Acad10	0.820776	0.879342	0.887641	0.00673358	0.0416327	0.159485	0.0178273	0.0073652	0.0244571
Acad11	0.0833341	0.101254	0.100636	0.00687484	0.0194303	0.0365951	0.0355966	0.0170628	0.0439779
Acad12	0.169326	0.139223	0.171174	0.0189362	0.0229306	0.0402653	0.0350775	0.0339895	0.02452
Acad8	0.36725	0.371325	0.355961	0.249552	0.238633	0.25005	0.194405	0.113748	0.18303
Acad9	0.19006	0.172125	0.161726	0.0864357	0.112398	0.121974	0.0972083	0.11517	0.192331
Acadl	0.191985	0.117062	0.143361	0.185946	0.167039	0.201162	0.162053	0.221264	0.0246329
Acadm	0.398514	0.468252	0.291518	0.140882	0.279413	0.231772	0.227591	0.299749	0.189384
Acads	0.378897	0.357267	0.457534	0.167764	0.381354	0.29074	0.438617	0.287987	0.383977
Acadsb	0.32203	0.342558	0.316683	0.0902747	0.121824	0.151217	0.143567	0.147151	0.216853
Acadvl	0.758593	0.579518	0.540124	0.126066	0.147106	0.201632	0.193219	0.120276	0.175822
Acap1	0.00501468	0	0	0	0.0024331	0.00101921	0	0.00349822	0.00753487
Acap2	0.11789	0.160735	0.126146	0.123205	0.124113	0.139313	0.0757845	0.0658392	0.0773487
Acap3	0.250672	0.328491	0.192261	0.0691001	0.0472027	0.0957389	0.144888	0.353762	0.317712
Acat1	0.675237	0.596769	0.473267	0.303302	0.437429	0.400274	0.423314	0.850422	0.679616
Acat2	0.952953	0.572204	0.70437	0.871067	1.24117	0.984063	0.94366	1.56485	1.02858
Acat3	0.00282915	0.0204881	0.00144388	0.00474747	0.00540306	0.00264527	0.00427187	0.00206848	0.00234091
Acbd3	0.344233	0.376473	0.293187	0.349906	0.220321	0.269633	0.274151	0.341606	0.355435
Acbd4	0.125856	0.118378	0.126311	0.00631405	0.0312614	0.0414139	0.0121722	0.00341816	0
Acbd5	0.176681	0.26474	0.20587	0.129884	0.130375	0.120274	0.192274	0.260493	0.195441
Acbd6	0.980333	1.04991	0.899883	0.631832	0.671002	0.667806	0.650798	0.574205	0.798471
Acbd7	0.00933604	0.00992891	0.00547124	0	0.00608387	0.00245429	0.00560925	0.0027782	0
Accs	0.145402	0.114732	0.130532	0.0441993	0.0586467	0.0657336	0.0854351	0.0484002	0.152324
Acd	0.689453	0.761499	0.740782	0.44656	0.478932	0.497294	0.528536	0.661226	0.653395
Ace	0.0191193	0.0196256	0.0102382	0.00445187	0.0107504	0.00679096	0.00307227	0.000884482	0
Ace2	0.000728138	0	0	0	0.00500673	0	0	0	0.00377913
Acer2	0.0702862	0.157263	0.0381197	0.010853	0.0189282	0.0278933	0.0281373	0.0909363	0.0605594
Acer3	0.0486668	0.0583223	0.0218475	0.040949	0.0384994	0.0373698	0.0227084	0.0185387	0
Ache	0.121382	0.475954	0.159276	0.0028771	0.0052605	0.0339483	0.0228784	0.203851	0.0119901
Acin1	1.12297	1.0924	1.05674	1.10557	0.904107	0.935251	1.29724	0.77904	1.12302
Ackr1	0.338589	0.311534	0.561124	0.0143833	0.0235599	0.105722	0.0328547	0.0751134	0.133612
Ackr3	0.00382642	0	0.00179291	0	0.00956944	0.0014864	0.0106686	0.0114909	0.0210602
Acly	0.987977	0.891094	1.00748	0.344358	0.43092	0.487547	0.563076	0.876673	0.641694
Aco1	0.161598	0.143652	0.152837	0.133532	0.219733	0.171086	0.176942	0.103216	0.33515
Aco2	0.703358	0.682613	0.685936	0.568329	0.401982	0.513579	0.659256	0.637834	0.800911
Acot1	0.0337111	0	0.0122897	0.074429	0.220212	0.101708	0.0534912	0.0103421	0.013973
Acot10	0.00104398	0	0.00944806	0	0	0.00115756	0	0.0101715	0
Acot11	0.0032919	0	0	0	0.0185213	0.00967162	0.00812811	0.0061355	0.0202872
Acot13	0.284456	0.207907	0.303848	0.275607	0.354604	0.301451	0.305892	0.152771	0.222039
Acot2	0.0849842	0.0459257	0.090987	0.0487018	0.136957	0.106139	0.0516758	0.0259239	0.0400228
Acot4	0.00032462	0	0	0	0	0.00176403	0	0.00119486	0
Acot6	0.0227096	0.0161574	0.0145396	0.00816038	0.0244307	0.00952753	0.0176352	0.00890463	0.00332734
Acot7	0.280409	0.256439	0.239507	0.514915	0.229556	0.278257	0.464344	1.13587	0.183173
Acot8	0.191594	0.340382	0.202543	0.138645	0.115754	0.123393	0.14177	0.148313	0.163899
Acot9	0.0524904	0.113572	0.0697478	0.0291985	0.0791527	0.0680552	0.0660777	0.337397	0.180905
Acox1	0.426204	0.441492	0.358797	0.0926643	0.112938	0.160907	0.15334	0.189116	0.135969
Acox3	0.13789	0.211351	0.168447	0.0276903	0.0553351	0.0718207	0.102942	0.131285	0.156904
Acoxl	0.000825338	0	0	0	0.000905408	0.00414316	0	0	0
Acp1	1.11007	1.01901	1.26997	1.43452	1.32616	1.28764	1.26391	1.01338	1.25605
Acp2	0.238144	0.18915	0.272432	0.119556	0.124202	0.138302	0.185696	0.176734	0.220289
Acp5	0.000502924	0	0	0	0.00361052	0.000529645	0	0.000803462	0
Acp6	0.151526	0.306269	0.125758	0.0799621	0.177638	0.183232	0.0860584	0.0408732	0.0594263
Acr	0.000374415	0	0	0.00777253	0.00234583	0.00270093	0.00343553	0.00661516	0.00330812
Acrbp	0.306819	0.321186	0.210532	0.0577671	0.04744	0.0776037	0.0483898	0.0482389	0.113474
Acsbg1	0.000322191	0	0.00115541	0.0156504	0	0.00187161	0.00277849	0	0.00351666
Acsf2	0.0191465	0	0.00361415	0.0309834	0.0867729	0.088812	0.0221173	0.00179874	0.0125563
Acsf3	0.090752	0.0920777	0.0684201	0.0253272	0.0626376	0.0504642	0.0387818	0.0431645	0.0406782
Acsl1	0.20801	0.221733	0.178453	0.022596	0.0211271	0.0561564	0.0296846	0.0226625	0.032549
Acsl3	0.363996	0.270986	0.195602	0.40522	0.565865	0.549312	0.202284	0.275967	0.171031
Acsl4	0.060002	0.0361943	0.0467278	0.0520476	0.0700588	0.0424393	0.0568542	0.128394	0.028126
Acsl5	0.160495	0.196285	0.151284	0.0148017	0.0941238	0.0651314	0.0344086	0.0861415	0.0177705
Acsl6	0.166418	0.171217	0.190715	0.194698	0.0330548	0.0584115	0.516282	0.0848389	0.340093
Acss1	0.0251783	0.0100302	0.0267889	0.00429953	0.0207636	0.0184659	0.0092591	0.00256155	0.0035258
Acss2	0.187644	0.139921	0.166724	0.0406599	0.0865129	0.0814236	0.114017	0.131034	0.156863
Acss3	0.00371063	0.00903864	0.0132618	0.00373023	0.00426178	0.00191937	0.00144275	0.00077257	0.00319138
Acta1	0.0142249	0	0.00864269	0.00318079	0.00510869	0.00523595	0.0062129	0.0644326	0.00415303
Acta2	0.000727325	0	0	0	0.00117188	0.00095752	0	0	0
Actb	3.07026	2.77596	3.26657	3.22832	3.14721	3.10314	3.63293	4.20736	3.7339
Actc1	0.00551997	0	0.00590659	0	0.00318796	0.00652191	0	0	0
Actg1	3.05276	3.08485	3.35129	2.81243	3.02247	3.0562	3.44894	4.27463	3.65681
Actl6a	0.944825	0.82823	0.814749	1.17387	0.900454	0.881427	1.00893	0.651474	0.921815
Actl6b	0.420531	0.516227	0.378932	0.0233271	0.0158519	0.106859	0.210568	0.913064	0.814372
Actn1	0.431306	0.435815	0.325849	0.463895	0.276435	0.309573	0.301552	0.0759915	0.088661
Actn2	0.00171685	0.0147967	0	0	0.0040088	0.00267845	0.00326553	0.00301886	0
Actn3	0.0131308	0	0.0125255	0	0	0.00309669	0.0100378	0.00472712	0
Actn4	0.39403	0.391503	0.354614	0.485396	0.366661	0.426633	0.238091	0.24267	0.252802
Actr10	0.767607	0.934477	0.750182	0.520661	0.403227	0.453289	0.671182	0.750467	0.825462
Actr1a	0.635844	0.859543	0.678425	0.567663	0.374158	0.42598	0.608755	0.884048	0.856653
Actr1b	0.692858	0.820305	0.663558	0.450674	0.43377	0.472949	0.535486	0.583265	0.65012
Actr2	0.471923	0.429078	0.43215	0.340253	0.276396	0.302619	0.457178	0.635106	0.518947
Actr3	0.819248	0.861329	0.81956	0.708711	0.703583	0.733329	0.885428	1.15344	0.921758
Actr3b	0.0236243	0.0790705	0.0273207	0.00642631	0.0192648	0.0143257	0.0382312	0.0728413	0.0351652
Actr5	0.243651	0.260914	0.223494	0.185668	0.157997	0.171884	0.160767	0.0808047	0.187096
Actr6	0.185291	0.18007	0.150919	0.177086	0.140332	0.142297	0.177466	0.12719	0.18269
Actr8	0.401009	0.41908	0.324025	0.285192	0.242697	0.266587	0.388764	0.302263	0.372686
Actrt3	0.00906334	0.0954841	0.0155129	0.0172008	0.00126681	0.00167933	0.0180982	0.00629661	0.00280452
Acvr1	0.0592924	0.0773556	0.0880365	0.0122405	0.019796	0.0310395	0.0205564	0.0338641	0.016285
Acvr1b	0.142831	0.236691	0.135471	0.0543182	0.0638304	0.0706337	0.0673587	0.133114	0.102212
Acvr1c	0.0053065	0.00974651	0.00312055	0.0168674	0.00953962	0.00854356	0.0919585	0.0172779	0.0186475
Acvr2a	0.127464	0.159401	0.085542	0.0835912	0.0612038	0.0774865	0.0718591	0.122003	0.143519
Acvr2b	1.08938	1.16102	1.00193	0.854054	0.714062	0.707083	0.954366	0.789549	0.955161
Acy1	0.181115	0.152437	0.164382	0.0649865	0.171795	0.15549	0.123798	0.063604	0.0903156
Acy3	0.00650184	0	0.00387583	0.0100198	0.0246679	0.0103225	0.0519282	0.00377028	0.0411942
Acyp1	0.536728	0.370386	0.557595	0.623072	0.639812	0.549682	0.612577	0.546604	0.663972
Acyp2	0.122034	0.176561	0.140338	0.313585	0.194727	0.181644	0.223883	0.244992	0.10534
Ada	0.0120309	0.0184302	0.002865	0.0298611	0.0492956	0.0437759	0.0110843	0.00425174	0.00738635
Adad2	0	0	0	0	0.00311304	0.000735164	0.0020179	0	0
Adal	0.184705	0.193118	0.155537	0.0981856	0.0975638	0.0994978	0.0705103	0.0976857	0.181698
Adam10	0.292205	0.335169	0.26264	0.235024	0.229153	0.231134	0.210091	0.820338	0.196835
Adam11	0.110181	0.130984	0.0453644	0.0511216	0.136911	0.10613	0.134435	0.312528	0.119174
Adam12	0.00386157	0	0.00133507	0.0389407	0.0181541	0.0302444	0.0178938	0.004804	0.00724092
Adam15	0.0481125	0.0138804	0.0481568	0.0260228	0.0757369	0.0507006	0.0530533	0.10098	0.0704326
Adam17	0.0832372	0.110065	0.0757275	0.0675113	0.0839693	0.100477	0.0902544	0.0255245	0.0207885
Adam19	0.14459	0.153036	0.135859	0.0829637	0.00631056	0.0371213	0.0650053	0.155825	0.184645
Adam1a	0.00295497	0	0	0	0	0	0	0	0
Adam2	0.000316423	0	0	0.0128222	0	0.000861776	0.00644581	0	0
Adam22	0.036913	0.0447263	0.0545985	0.0460741	0.0693033	0.0855462	0.0760235	0.0824226	0.0532703
Adam23	0.00502022	0.00779913	0.0014068	0.0123847	0.0267007	0.0356543	0.0499785	0.126388	0.0260159
Adam28	0.0199793	0	0.0196872	0	0.00769211	0.00924205	0.0020334	0.00901944	0.124977
Adam32	0.00321596	0.00795453	0	0	0	0	0	0	0
Adam33	0	0	0	0	0.00103854	0	0.00179923	0.00156723	0
Adam4	0.000862433	0	0	0	0	0.00171527	0.00160366	0.00182193	0
Adam5	0	0	0	0	0.00712218	0.00333929	0	0.000928086	0
Adam7	0	0	0	0	0.00557067	0	0	0	0
Adam8	0.019062	0	0.0166397	0.00243945	0.0216039	0.00872475	0.0114561	0.0136868	0.0195501
Adam9	0.12337	0.075781	0.115123	0.055749	0.0720353	0.0729542	0.0402207	0.0451223	0.0592064
Adamts1	0.029021	0.0132287	0.0182139	0.0714276	0.167205	0.13502	0.026001	0.0336402	0.0292775
Adamts10	0.035286	0.0112097	0.0296044	0.0294744	0.0574986	0.0514279	0.0235716	0.11779	0.00695544
Adamts13	0.0024518	0	0.00329726	0	0.00115083	0.000936455	0	0.00305914	0
Adamts14	0	0	0	0	0.00103843	0.000883775	0	0	0.00930255
Adamts15	0.00039923	0	0	0	0.00665988	0.0023916	0	0.00423293	0
Adamts17	0.0022017	0	0	0.00728433	0.00381664	0.0039097	0.0031482	0.000976892	0
Adamts18	0.01277	0	0	0.00845829	0.0690526	0.0417311	0	0.0154742	0
Adamts19	0.00145889	0	0	0.00692059	0.00328704	0.0080643	0.00227361	0	0
Adamts2	0.000294163	0	0	0.00276201	0	0.000582209	0	0	0
Adamts20	0.00318732	0	0.00757126	0	0.00386135	0.0114777	0.00528077	0.0039661	0.00647465
Adamts3	0.00684662	0	0.00315214	0	0.00517942	0.00336511	0	0	0.00460575
Adamts4	0.00857123	0	0.0185602	0.018778	0.024678	0.0250799	0.056382	0.0130365	0.702817
Adamts5	0.0401944	0.0608927	0.0540596	0.125637	0.0200627	0.0232601	0.044612	0.12075	0.00892286
Adamts6	0	0	0	0.00217467	0.00302834	0.000373155	0.00433624	0.00279392	0
Adamts7	0.00596113	0.0239515	0.0155289	0.00750686	0.0121343	0.00913298	0.0228654	0.00437535	0.00610338
Adamts8	0.000324648	0	0	0.00376654	0	0.00234805	0.00333158	0.000843979	0.01871
Adamts9	0.000904043	0	0	0	0.00772596	0.00572634	0	0	0
Adamtsl1	0.00551602	0	0.00162899	0.00763911	0.00655709	0.0144775	0	0.00243314	0
Adamtsl2	0.000474998	0	0.0166048	0.0338644	0.010158	0.00148102	0.0201925	0.00730467	0.0201832
Adamtsl3	0.000184988	0	0	0	0	0	0	0.00225814	0
Adamtsl4	0	0	0	0	0.00105824	0.00210413	0	0	0.00381606
Adamtsl5	0.00268016	0	0	0.00346767	0.00915593	0.00570552	0	0	0
Adap1	0.000242744	0	0	0.00340623	0.0010752	0.001565	0	0.0321218	0.00730954
Adar	0.0814513	0.115252	0.0534922	0.0293769	0.0708208	0.0628434	0.0740846	0.102824	0.0954858
Adarb1	0.0622446	0.065241	0.0751484	0.0164887	0.0365529	0.0405246	0.0647449	0.0430791	0.0628314
Adarb2	0.000929379	0	0.00133245	0.0047947	0.00101033	0.00704528	0.0143192	0.057039	0.0194255
Adat1	0.118156	0.103882	0.0868712	0.0975574	0.123232	0.0954795	0.105898	0.068508	0.0972195
Adat2	0.133781	0.0981143	0.138048	0.126466	0.150125	0.145178	0.0960534	0.0693927	0.13093
Adat3	0.0391254	0.0344727	0.0498142	0.0409799	0.0389858	0.0437023	0.0492203	0.0260846	0.0165555
Adck1	0.0938816	0.046347	0.0785057	0.0663685	0.0535807	0.0595309	0.0991244	0.0490121	0.0669622
Adck2	0.198729	0.232904	0.158248	0.0548604	0.113807	0.091523	0.085901	0.0910076	0.0983996
Adck3	0.0812826	0.121124	0.0998561	0.00242258	0.00561234	0.0248083	0.0020334	0.00861356	0.0417309
Adck4	0.752127	0.734784	0.657095	0.0504997	0.139021	0.227569	0.136706	0.128686	0.180397
Adck5	0.286479	0.22508	0.290407	0.164706	0.14652	0.121236	0.170993	0.0879245	0.241587
Adcy1	0.00637739	0	0.00128477	0.0175266	0.0139273	0.0107049	0.0209035	0.125822	0.0713581
Adcy10	0.00270986	0	0.00533784	0	0.00100797	0.000790947	0	0.00540211	0.0114928
Adcy2	0.087572	0.0515709	0.127095	0.0057936	0.0161457	0.0354156	0	0.0139277	0.00330812
Adcy3	0.133146	0.128495	0.0945914	0.127543	0.0781583	0.123651	0.0447254	0.0541048	0.0650393
Adcy4	0.000682893	0	0	0	0.00103153	0	0	0	0
Adcy5	0.0073809	0	0.00891426	0.00544451	0.0142947	0.0105741	0	0.0107978	0.0306803
Adcy6	0.06725	0.063037	0.0576667	0.0520171	0.053354	0.0649086	0.0402079	0.0366338	0.0466619
Adcy7	0.00109178	0	0	0.0129131	0.00583549	0.0029414	0	0	0
Adcy8	0	0	0	0	0	0.000888256	0	0.00667959	0.00369992
Adcy9	0.0550838	0.110722	0.0543136	0.0054107	0.00455662	0.0111625	0.0130474	0.0356782	0.00526265
Adcyap1	0.0207806	0.0698829	0.0229184	0.00622239	0.00165083	0.011817	0.0546514	0.433426	0.00711144
Adcyap1r1	0.00255329	0.0150059	0	0.0050685	0.00244591	0.00133939	0.00540629	0.0163383	0.0074382
Add1	0.569878	0.63871	0.515973	0.350834	0.388053	0.455219	0.418711	0.571196	0.45773
Add2	0.0389247	0.0392987	0.0845017	0.149091	0.0709742	0.0745214	0.296024	0.645067	0.452662
Add3	0.446385	0.387028	0.341824	0.158262	0.213634	0.252586	0.0566688	0.025526	0.0563326
Adgra1	0.000513089	0	0	0	0.00326881	0.00547439	0.00253906	0.0315758	0.176908
Adgra2	0.00454618	0.00779913	0.0059386	0.00325614	0.00299794	0.00446223	0.00178176	0.000853688	0
Adgra3	0.194651	0.187564	0.156505	0.307811	0.331622	0.271208	0.300303	0.188005	0.258604
Adgrb1	0.101916	0.119351	0.0690517	0.11542	0.140406	0.135402	0.063346	0.0412732	0.30432
Adgrb2	0.1134	0.141587	0.0870135	0.017457	0.0229945	0.0545396	0.0142022	0.0110313	0.00787178
Adgrb3	0.0520137	0	0.0441768	0.106642	0.0983741	0.160068	0.0228805	0.131875	0.158816
Adgre1	0	0	0	0	0.00923852	0.00106293	0	0	0
Adgre5	0	0	0.00692872	0	0.00331684	0.000591109	0.00274315	0.00187038	0
Adgrg1	0.0443331	0	0.00515254	0.3751	0.240358	0.252728	0.252875	0.580524	0.210382
Adgrg2	0.00105032	0	0	0.00460949	0	0.00174255	0.0030941	0.00429102	0
Adgrg3	0	0	0	0	0.000993549	0	0	0.00231726	0
Adgrg6	0.00539971	0	0.00330898	0	0.00212082	0.00429875	0	0	0
Adgrl1	0.212079	0.302131	0.170907	0.221733	0.204396	0.250169	0.141349	0.476119	0.292214
Adgrl2	0.139155	0.0866868	0.128475	0.143915	0.267952	0.291544	0.0846727	0.238123	0.242908
Adgrl3	0.225949	0.329463	0.216276	0.1949	0.133244	0.166202	0.37804	0.357096	0.551034
Adgrv1	0.0801228	0.0482982	0.0499845	0.166857	0.200172	0.21339	0.106881	0.0303493	0.0295978
Adh5	0.945299	0.911452	0.857687	0.872936	0.915903	0.881571	1.0525	0.855772	1.10138
Adhfe1	0.00234335	0	0.0196927	0.0872074	0.00104664	0.00374596	0.0185238	0.00109821	0.00912168
Adi1	0.105032	0.0652971	0.130216	0.119064	0.208358	0.176862	0.126462	0.123852	0.122421
Adipoq	0.000322191	0	0	0	0.00105554	0	0	0.000943952	0
Adipor1	0.953884	1.09539	0.930289	0.593629	0.660268	0.685233	0.578452	0.555217	0.550206
Adipor2	0.271996	0.276471	0.303063	0.229623	0.201764	0.219252	0.224467	0.152283	0.170132
Adk	0.842922	1.06913	0.523865	0.373514	0.361249	0.418085	0.153164	0.116501	0.143528
Adm	0.0111624	0.0190752	0.0175553	0.00668822	0.00941407	0.0196308	0.00891181	0.00773466	0.0203517
Adm2	0.00379444	0.0941502	0.00143557	0.00317598	0.00885488	0.0159846	0	0	0.00351426
Adnp	0.0483849	0.050538	0.0599523	0.00825771	0.0202471	0.0346238	0.0361077	0.0192755	0.0417085
Adnp2	0.0992206	0.162077	0.0816374	0.0699906	0.0876574	0.0823514	0.0562978	0.0690692	0.0791853
Ado	0.323396	0.352841	0.293915	0.46001	0.354288	0.343983	0.309324	0.352077	0.231769
Adora1	0	0	0	0	0.00113882	0.000439099	0	0.00528968	0.00731684
Adora2a	0	0	0	0	0.00081538	0	0	0	0.0104229
Adora2b	0.00292058	0	0.00342879	0.00699905	0.00378031	0.0049855	0.0079361	0.000853428	0
Adpgk	0.217643	0.277102	0.151173	0.156864	0.110834	0.148656	0.180523	0.0872747	0.141621
Adprh	0.868744	0.804506	0.839739	0.723461	0.717166	0.70272	0.845935	0.783127	0.836767
Adprhl1	0.000186619	0	0	0.00449536	0	0	0	0.00211417	0
Adprhl2	0.501101	0.554585	0.479459	0.348861	0.389145	0.394731	0.374263	0.295489	0.37285
Adprm	0.27975	0.27072	0.320477	0.139008	0.139478	0.14698	0.151326	0.138099	0.170656
Adra1a	0.016994	0.0233339	0.0115358	0	0.00241335	0.00357749	0.00160366	0.0007852	0.0424627
Adra1b	0.00348995	0	0.00162064	0	0	0.000631789	0.00431901	0.00376033	0.0252961
Adra1d	0	0	0	0	0.00354822	0.00070404	0.00247391	0.00230537	0
Adra2a	0.00109771	0.0091411	0.00186085	0	0.00182761	0.00489173	0.0155593	0.0832701	0.00292317
Adra2c	0.0294698	0.0329598	0.00483893	0	0.00342144	0.00950055	0.00313606	0	0
Adrb1	0.288415	0.467564	0.120086	0	0.00663377	0.0480154	0	0.00179385	0.00232152
Adrb2	0.00363635	0	0	0.00699925	0.00463075	0.00203971	0.0203302	0	0
Adrbk1	0.135993	0.191645	0.125453	0.184339	0.135335	0.13631	0.127724	0.129614	0.0903497
Adrbk2	0.0400289	0.0414488	0.0467553	0.00679875	0.0158126	0.0258989	0.0178675	0.0356174	0
Adrm1	0.766315	0.835403	0.704731	0.903847	0.744036	0.704019	1.00029	0.827209	0.938365
Adsl	0.361251	0.320076	0.26871	0.397813	0.387433	0.377016	0.362307	0.164128	0.319626
Adss	0.313956	0.317047	0.239661	0.44336	0.429257	0.430775	0.388941	0.310866	0.360711
Adssl1	0.0518543	0.119638	0.019822	0.00548567	0.0141247	0.0213507	0.0164515	0.00515995	0.00410148
Adtrp	0	0	0	0	0.000647825	0	0	0	0.00410451
Aebp1	0.00445446	0	0	0	0.00487346	0.0083264	0.0030521	0	0
Aebp2	0.167735	0.163306	0.138342	0.213549	0.178046	0.217621	0.0867115	0.0981012	0.131783
Aen	0.230472	0.24724	0.162032	0.338316	0.395735	0.310508	0.422074	0.306077	0.280472
Aes	0.806244	0.661365	0.914007	1.05598	1.33845	1.2756	0.998355	1.0574	0.647822
AF251705	0	0	0	0	0.0030622	0.000708745	0	0	0
AF529169	0.00259947	0	0.0145872	0	0	0.000778551	0	0.00201802	0.00215389
Afap1	0.158324	0.214137	0.182829	0.108667	0.0544336	0.0852463	0.225504	0.537887	0.369738
Afap1l1	0.01959	0.059255	0.0273393	0.0156511	0.0858113	0.0842005	0.0488659	0.0642079	0.12999
Aff1	0.159719	0.14207	0.1905	0.0636053	0.0509827	0.0645353	0.0480043	0.0335496	0.0256183
Aff2	0.00299561	0.0163852	0.0104596	0	0.00194271	0.0110487	0.00752893	0.00590043	0.00448551
Aff3	0.00787885	0	0.00342897	0.015486	0.013262	0.0173993	0.00562046	0.0710418	0.0713279
Aff4	0.597033	0.761039	0.616931	0.162637	0.168186	0.245415	0.336172	0.349283	0.385975
Afg3l1	0.655773	0.753916	0.618126	0.446332	0.359074	0.455961	0.450889	0.408702	0.454858
Afg3l2	0.187449	0.172007	0.121987	0.071712	0.16962	0.147106	0.0977807	0.106542	0.121669
Afmid	0.00668159	0	0.00455227	0.00491682	0.0108054	0.00707007	0.00248183	0.00077629	0
Afp	0.00385457	0.00975359	0.00231146	0.0063524	0.000647825	0.00404411	0.0104832	0.0893397	0.00351044
Aftph	0.244225	0.209257	0.243372	0.145736	0.115232	0.177332	0.142161	0.187252	0.149452
Aga	0.271836	0.363722	0.291129	0.112158	0.129325	0.142079	0.12902	0.0697268	0.132952
Agap1	0.431972	0.418475	0.701753	0.336161	0.206186	0.281973	0.392757	0.430361	0.44581
Agap2	0	0	0	0	0.00115083	0.000792544	0.00428309	0.00921673	0.00885586
Agap3	0.337906	0.46585	0.463857	0.32157	0.146659	0.182083	0.346069	0.288761	0.465191
Agbl2	0.000913582	0	0	0.00451191	0.00435617	0.00330337	0	0	0
Agbl3	0.127245	0.0821451	0.128774	0.0828689	0.0954265	0.0988118	0.0713685	0.0338761	0.0300544
Agbl4	0.00911882	0.0241804	0.00727434	0.0242119	0.0152422	0.0172501	0.0102248	0.0138283	0.00745283
Agbl5	0.1068	0.0880865	0.0932025	0.0917636	0.10149	0.0911547	0.0920185	0.0626856	0.0735118
Ager	0.0423264	0.0564098	0.035262	0.00493098	0.0097803	0.0207935	0.0099859	0.0073918	0.0158806
Agfg1	0.123425	0.216173	0.128278	0.161648	0.139097	0.160618	0.173205	0.226424	0.175122
Agfg2	0.250522	0.162353	0.198906	0.130503	0.149913	0.165974	0.0666946	0.0761319	0.063276
Aggf1	0.377024	0.302223	0.382111	0.313849	0.405804	0.344987	0.368544	0.307807	0.357232
Agk	0.233729	0.2782	0.178322	0.237013	0.219378	0.232373	0.218062	0.175027	0.178138
Agl	0.226457	0.314155	0.253076	0.101684	0.171988	0.212312	0.200467	0.186858	0.265482
Agmat	0	0.00810971	0.00418662	0	0	0.00179312	0	0	0
Ago1	0.418848	0.38972	0.589143	0.281772	0.2438	0.265114	0.487697	0.38611	0.506102
Ago2	0.403324	0.436788	0.320049	0.459838	0.330507	0.390371	0.297957	0.200475	0.187203
Ago3	0.0642107	0.0471698	0.0619488	0.0462433	0.0437583	0.0431677	0.0201335	0.0249015	0.0404902
Ago4	0.317903	0.372848	0.26737	0.0419262	0.0575524	0.0905058	0.0508173	0.113701	0.111311
Agpat1	0.310722	0.324859	0.356383	0.297189	0.298418	0.277494	0.356417	0.412836	0.387359
Agpat2	0.0350171	0.0563109	0.0214689	0.0467632	0.122786	0.0683945	0.025082	0.0056005	0.0275946
Agpat3	0.965151	0.882049	1.02172	0.214826	0.18878	0.376083	0.155787	0.119677	0.170271
Agpat4	0.157834	0.0777358	0.218283	0.219699	0.298019	0.257507	0.416562	0.60783	0.627838
Agpat5	0.455777	0.468369	0.372664	0.296101	0.278795	0.289612	0.235767	0.268004	0.320547
Agpat9	0.0672091	0.045507	0.011642	0	0	0.00626931	0	0	0
Agps	0.182896	0.194594	0.155614	0.167563	0.153983	0.174813	0.117783	0.157399	0.130483
Agr2	0.0870334	0.054894	0.025807	0.00310228	0.00903707	0.0208535	0.0137467	0.00651883	0.0227126
Agrn	0.277386	0.252739	0.2665	0.159374	0.231282	0.245472	0.29686	0.59811	0.296051
Agrp	0.0169899	0.018283	0.015372	0.00590167	0.00420988	0.00468097	0.00421799	0.0603818	0.00352773
Agtpbp1	0.131055	0.231219	0.11272	0.096728	0.0898745	0.108617	0.106187	0.263434	0.1344
Agtr1a	0.000662688	0	0.00479205	0.0132685	0.0120771	0.0163101	0.0106399	0.00360657	0.00199562
Agtrap	0.111687	0.0995693	0.0899859	0.196229	0.22886	0.206499	0.0863825	0.0176283	0.0155171
Ahctf1	0.289085	0.239614	0.228308	0.288607	0.176847	0.286166	0.203581	0.179903	0.193404
Ahcy	0.122573	0.112265	0.100978	0.215364	0.186566	0.155391	0.123601	0.0719019	0.12334
Ahcyl1	0.510506	0.482464	0.441517	0.269567	0.28702	0.344422	0.331439	0.284201	0.508116
Ahcyl2	1.10812	1.02378	1.16008	0.12723	0.185698	0.383462	0.230852	0.217911	0.206023
Ahdc1	0.221257	0.214976	0.187802	0.0636757	0.0947022	0.102928	0.0715663	0.178874	0.13353
Ahi1	0.441889	0.590555	0.435102	0.592371	0.508277	0.506887	0.394955	0.207595	0.358236
Ahnak	0.00235398	0	0	0.00565535	0.0237065	0.0136099	0	0	0
Ahnak2	0	0	0	0	0	0.00111554	0	0.0193487	0
Ahr	0.0744356	0.0756162	0.0342664	0.0153946	0.0295511	0.0467866	0.0143544	0.097194	0.0199033
Ahrr	0.00146135	0	0	0.00210857	0.00576638	0.00576882	0.00465426	0.00117822	0
Ahsa1	0.827369	0.722914	0.623733	0.778627	0.777734	0.737465	0.822937	0.665669	0.766976
Ahsa2	0.515546	0.469961	0.586955	0.357551	0.327288	0.307073	0.59357	0.62051	0.648914
AI314180	0.212154	0.204883	0.18037	0.165578	0.158358	0.174236	0.128535	0.117827	0.126963
AI317395	0.00209612	0.00959119	0	0	0.00121952	0.0050741	0.0025804	0	0.00396762
AI413582	0.169728	0.292352	0.157822	0.0442803	0.132046	0.11401	0.0644055	0.353268	0.104537
AI427809	0.00291624	0	0.00341134	0	0	0	0	0.00203825	0
AI429214	0.0896399	0.0276702	0.169558	0.017872	0.0433439	0.0491001	0.0430537	0.0517693	0.0993572
AI464131	0.154854	0.0734626	0.156663	0.0206489	0.0358847	0.0568787	0.0628865	0.0561127	0.0148873
AI467606	0.0145469	0.00673824	0.0233552	0.00698325	0.00845156	0.00858628	0.00593441	0.0038755	0.0257242
AI480526	0.343619	0.355531	0.500441	0.231966	0.155975	0.215129	0.307302	0.204209	0.246905
AI504432	0.0103014	0	0.00439547	0.0311115	0.0192394	0.0231478	0.0124491	0.00671956	0.00608646
AI593442	0.0371729	0.0673067	0.0132263	0.0142806	0.0132864	0.0130999	0	0.140013	0.124912
AI597479	0.166249	0.21641	0.139277	0.106644	0.138613	0.126148	0.140648	0.171744	0.160953
AI606181	0.0194635	0	0.0160342	0.0183186	0.0059213	0.0217092	0.0105931	0.0187855	0.0145425
AI837181	0.102127	0.141054	0.0741649	0.0603958	0.0640981	0.0785853	0.0720234	0.106949	0.0940698
AI846148	0.229364	0.205706	0.163822	0.103386	0.143898	0.142803	0.206396	0.192967	0.155215
AI847159	0.00325465	0	0.0062681	0	0	0	0	0	0
AI854517	0.0490606	0.0301861	0.0533969	0.00224214	0.0120787	0.00924059	0.0250279	0.00370563	0.102271
AI854703	0.0353097	0.0548218	0.0139375	0.00841881	0.0165646	0.0215593	0.01162	0.0393224	0.00767033
AI987944	0.122819	0.0896721	0.120469	0.104274	0.124188	0.105451	0.123122	0.0321725	0.0292707
Aicda	0.00196925	0.0159972	0	0.00233543	0.00110413	0.000924978	0	0.00103975	0
Aida	0.326203	0.310324	0.266459	0.323452	0.362622	0.377636	0.331754	0.497584	0.292444
Aif1	0	0	0	0	0.0375952	0.00491044	0.00173507	0.0141293	0
Aif1l	0.086392	0.0440952	0.032381	0.288248	0.230416	0.189482	0.155406	0.00823288	0.0565771
Aifm1	0.332432	0.148815	0.30068	0.25153	0.20645	0.216462	0.193013	0.14496	0.232768
Aifm2	0.0705712	0.0948196	0.0721207	0.0112224	0.0746671	0.0688564	0.0565637	0.0521979	0.0558417
Aifm3	0.0180552	0	0.0103401	0	0.00871054	0.0163731	0.0020334	0.0107249	0
Aig1	1.07098	1.02577	0.59809	0.118368	0.292726	0.412228	0.0551015	0.333424	0.161948
Aim1	0.00027029	0	0	0.0140431	0.00106243	0	0	0.00458382	0
Aim1l	0.00718482	0.0275078	0.00346228	0	0.00629839	0.00516248	0.00401049	0.00599038	0
Aim2	0.0244997	0	0.00574831	0.035178	0.0128392	0.0152665	0.00574814	0	0.0125168
Aimp1	0.895438	1.05107	0.956993	0.803997	0.785766	0.810209	0.854496	0.737961	0.962075
Aimp2	0.290456	0.20396	0.162886	0.475922	0.438009	0.424486	0.421379	0.437813	0.379804
Aip	0.349077	0.355481	0.309182	0.321008	0.245106	0.257816	0.332958	0.402013	0.397028
Aipl1	0.342052	0.445768	0.0442805	0.00429158	0.00124944	0.043062	0	0.00329539	0.00615711
Airn	0.0288279	0.0110409	0.031295	0.00411947	0	0.00282285	0.0119583	0.00118157	0.00296418
Ajap1	0.0215938	0.0396099	0.055635	0.0262469	0.00537275	0.00234229	0.0170498	0.0533363	0.00646167
Ajuba	0.0769063	0.0236702	0.0288224	0.0706398	0.399812	0.284723	0.0747811	0.0114121	0.0327502
AK010878	0.486791	0.4677	0.382516	0.544467	0.393125	0.39414	0.349531	0.434486	0.440454
Ak1	0.0944188	0.0683498	0.0448576	0.0598641	0.178669	0.109307	0.103138	0.274607	0.165751
AK157302	0.0259971	0.0355891	0.0242045	0.00657916	0.00627827	0.0122147	0.0108717	0.0138906	0.00382512
Ak2	0.655525	0.581405	0.564126	1.05292	0.858856	0.818873	0.694524	0.493259	0.4323
Ak3	0.245893	0.209772	0.287876	0.136008	0.342987	0.280149	0.217678	0.203657	0.195869
Ak4	0.0371177	0.0185149	0.0150184	0.0621638	0.0623133	0.0537177	0.0132112	0.00664857	0.00356926
Ak5	0.00216371	0.00773629	0.00173642	0	0.00150031	0.00286127	0.00177045	0.00604146	0.00715526
Ak6	0.431896	0.331245	0.426846	1.10053	0.557295	0.613769	0.802362	0.557068	0.626772
Ak7	0	0	0	0	0.00540558	0.00143869	0	0.000954487	0
Ak8	0.342056	0.253385	0.138995	0	0.0100275	0.0440863	0	0.0161376	0
Ak9	0.00024013	0	0	0	0.00266211	0.000548674	0.00393357	0	0
Akap1	0.222182	0.224375	0.165018	0.0377612	0.0573283	0.0809397	0.10476	0.127666	0.13656
Akap10	0.0591066	0.0664023	0.0729555	0.0562622	0.0489404	0.0500653	0.0454593	0.0301806	0.0303492
Akap11	0.375105	0.329106	0.348092	0.222848	0.154235	0.224509	0.167614	0.303827	0.337364
Akap12	0.0302089	0	0.00114397	0.0237727	0.148837	0.137016	0.0548987	0.398383	0.0381606
Akap13	0.30108	0.304639	0.320937	0.216563	0.212424	0.290643	0.144657	0.310393	0.170117
Akap17b	0.153361	0.205868	0.136281	0.0384956	0.0474353	0.0674744	0.0843087	0.140064	0.108825
Akap2	0.00212106	0	0	0.01896	0.00408283	0.00917954	0.040297	0.036805	0.00427071
Akap3	0	0	0	0	0	0.00108986	0.00330944	0	0
Akap5	0.0611894	0.0454859	0.0562503	0.00512046	0.0178881	0.0274526	0.0230759	0.0339624	0.0190239
Akap6	0.00280057	0	0	0.00512183	0.0110382	0.0127488	0.00784503	0.217133	0.137643
Akap7	0.180206	0.0970392	0.155125	0.0728669	0.158641	0.1636	0.171778	1.14193	0.116319
Akap8	0.465498	0.511672	0.396258	0.405277	0.370029	0.403766	0.343751	0.312357	0.378647
Akap8l	0.939499	1.0988	0.861579	0.301773	0.301716	0.390969	0.366351	0.297851	0.535265
Akap9	0.972918	1.00016	0.914987	0.714865	0.611753	0.578828	0.894871	0.957461	1.01561
Akip1	0.09344	0.106364	0.0598296	0.106067	0.17829	0.132718	0.0938133	0.0620727	0.0503174
Akirin1	0.538205	0.57491	0.559104	0.574965	0.424328	0.432045	0.67775	0.70898	0.49827
Akirin2	0.973955	1.14082	0.992074	0.969962	0.619075	0.763875	1.00309	1.07756	1.18867
Akna	0.0661029	0.114477	0.0375619	0.0154369	0.0366864	0.0238587	0.0164243	0.0183427	0.0189878
Akp3	0.00178031	0	0.00209024	0.00242258	0	0	0	0	0
Akr1a1	1.43203	1.4769	1.64055	1.3331	1.3588	1.27592	1.74594	1.72029	1.74647
Akr1b10	0.144909	0.125895	0.105418	0.0425136	0.10047	0.092411	0.0406468	0.0132879	0.022446
Akr1b3	0.216115	0.225625	0.102377	0.232679	0.320541	0.267102	0.25099	0.172862	0.181954
Akr1b8	0.0557004	0.0542475	0.144174	0.144656	0.036578	0.0447822	0.110913	0.0379181	0.0229274
Akr1c19	0.00187835	0	0	0.00408287	0.00772476	0.0114274	0.0128423	0.0515361	0.0202848
Akr1e1	0.559401	0.490533	0.55683	0.332632	0.451043	0.38502	0.379007	0.281298	0.391518
Akr7a5	0.660005	0.656723	0.595386	0.401255	0.632388	0.512672	0.541539	0.274583	0.404513
Akt1	0.480671	0.4198	0.526836	0.506444	0.713079	0.612061	0.811255	0.871359	0.768569
Akt1s1	0.687554	0.839357	0.809491	0.474229	0.621408	0.542317	0.707326	0.570216	0.498504
Akt2	0.308486	0.367941	0.333428	0.366962	0.302187	0.303729	0.324838	0.231423	0.222646
Akt3	0.206915	0.257488	0.217435	0.33934	0.156687	0.186217	0.199044	0.209531	0.17375
Aktip	0.51704	0.540731	0.454949	0.223146	0.400311	0.395988	0.259507	0.329582	0.392853
Alad	0.832174	0.55425	0.504692	0.520613	0.736974	0.71331	0.367087	0.312624	0.459726
Alas1	0.179544	0.214943	0.182672	0.149989	0.150133	0.121437	0.203938	0.13526	0.19209
Alcam	0.0115565	0.0192162	0.0143989	0.00873031	0.00982251	0.0117616	0.0571373	0.0236788	0.0121454
Aldh16a1	0.171821	0.15967	0.170306	0.17872	0.129279	0.144703	0.169527	0.0881601	0.128953
Aldh18a1	0.221769	0.739845	0.115914	0.0779624	0.177861	0.237687	0.161555	0.167058	0.211193
Aldh1a1	0.109351	0.00926502	0.0456463	0.106999	0.583041	0.411863	0.142585	0.0474878	0.11736
Aldh1a3	0.0883874	0.017936	0.0171258	0.0821574	0.458672	0.5737	0.0403708	0.0151777	0.0169044
Aldh1a7	0.00196139	0	0	0	0.0238786	0.0158283	0	0.000931971	0
Aldh1b1	0.0362201	0.05129	0.0417615	0.0177293	0.00438779	0.010859	0.0406318	0.0584656	0.0665865
Aldh1l1	0.0151047	0.0153611	0.0208492	0.00552844	0.00590325	0.00665	0.00221206	0.0252327	0.00348575
Aldh1l2	0.0111048	0.187544	0	0.00240691	0.0148564	0.0205757	0.00712234	0.0231306	0.0344094
Aldh2	0.480321	0.449682	0.378834	0.275359	0.456445	0.424931	0.292134	0.234846	0.280835
Aldh3a2	0.360776	0.334611	0.363061	0.0569658	0.0807084	0.102755	0.0704808	0.073485	0.0728123
Aldh3b2	0.000943268	0	0	0	0.00202504	0.000979824	0	0.00186303	0.0431728
Aldh4a1	0.0748768	0.0454457	0.0938454	0.060219	0.048033	0.0376734	0.0565359	0.015406	0.0272451
Aldh5a1	0.0748981	0.0430176	0.0768213	0.113941	0.0926073	0.11601	0.0425316	0.0282664	0.0303666
Aldh6a1	0.2703	0.280754	0.236167	0.100559	0.12401	0.128532	0.0904631	0.0871858	0.155171
Aldh7a1	0.29233	0.272281	0.289297	0.171831	0.383964	0.328007	0.247156	0.147661	0.217365
Aldh8a1	0	0	0	0	0	0.00106439	0	0.000959187	0.00633449
Aldh9a1	0.341999	0.31012	0.260088	0.164023	0.281946	0.247325	0.290231	0.112326	0.108191
Aldoa	1.40734	1.38381	1.77149	1.40616	1.81809	1.61807	1.55691	2.05769	1.55897
Aldoart1	0.00389355	0	0.00312028	0.00533548	0	0.00116577	0	0.00105231	0
Aldoart2	0.00194779	0	0.00602212	0	0	0.00391382	0	0.000822016	0
Aldoc	0.0729016	0.0239833	0.0324158	0.00624961	0.0110459	0.0204815	0.0111715	0.0221764	0.00720539
Alg1	0.169677	0.227688	0.182557	0.0475553	0.0679153	0.0625635	0.0891167	0.08596	0.122528
Alg10b	0.0424339	0.0164539	0.0305227	0.0520182	0.0395129	0.0350947	0.0505397	0.0261416	0.030726
Alg11	0.145863	0.156596	0.131548	0.101095	0.0993811	0.113929	0.119474	0.0839048	0.0922642
Alg12	0.0835768	0.152692	0.0684428	0.075417	0.0467122	0.0397126	0.0430787	0.0309408	0.0907009
Alg13	0.0813216	0.0967144	0.0852873	0.162724	0.0937932	0.130558	0.0461194	0.0413642	0.0981627
Alg14	0.251119	0.310662	0.262291	0.22859	0.250039	0.252201	0.251052	0.24504	0.165997
Alg2	1.00652	1.08613	0.997942	0.274455	0.311914	0.376042	0.413278	0.647777	0.527108
Alg3	0.224171	0.28698	0.21718	0.266638	0.196403	0.195457	0.267605	0.211822	0.249235
Alg5	0.313516	0.388906	0.314309	0.212945	0.202651	0.232956	0.288729	0.282693	0.38296
Alg6	0.142615	0.160464	0.115707	0.0952445	0.130726	0.166852	0.0624582	0.0485505	0.0697944
Alg8	0.116856	0.0421231	0.0978919	0.152491	0.128934	0.135442	0.0961386	0.0355713	0.0624722
Alg9	0.175874	0.241865	0.18126	0.11978	0.106653	0.130356	0.129091	0.188688	0.140418
Alk	0.00246744	0	0.00825655	0.00378954	0.00683391	0.00650887	0.00806369	0.00115634	0.0115632
Alkbh1	0.686061	0.754867	0.647862	0.633673	0.545212	0.604685	0.607793	0.353285	0.52609
Alkbh2	0.176134	0.166434	0.120179	0.0628715	0.183292	0.100739	0.106149	0.0805014	0.0854579
Alkbh3	0.19404	0.178527	0.186447	0.187255	0.192391	0.182137	0.173987	0.141087	0.230982
Alkbh4	0.181421	0.181244	0.174956	0.04909	0.0702573	0.0967548	0.0787458	0.0961349	0.121997
Alkbh5	0.671674	0.714538	0.573155	0.465554	0.417727	0.465839	0.445406	0.257024	0.334345
Alkbh6	0.614906	0.4259	0.597167	0.455975	0.423274	0.40964	0.44933	0.427311	0.42274
Alkbh7	0.431442	0.374156	0.463653	0.345151	0.444353	0.403057	0.423072	0.331777	0.462503
Alkbh8	0.199153	0.24303	0.169488	0.148434	0.139202	0.119094	0.173688	0.197871	0.176974
Alms1	0.165445	0.172067	0.145512	0.250977	0.12316	0.145983	0.0992526	0.0641866	0.0795809
Alox12b	0	0	0	0	0	0	0	0.000853428	0.00806868
Alox5ap	0.0229496	0.0207414	0.0146117	0.0735374	0.0205047	0.0147191	0.0339711	0.0471238	0.0159986
Alox8	0.00274353	0.00734991	0.00499736	0.00619431	0.0081429	0.0187085	0.0355396	0.00322862	0.00692195
Aloxe3	0.0257147	0.0274124	0.0169411	0.0056391	0.0107994	0.00608733	0.00495414	0.00432784	0.0239585
Alpk1	0.00172321	0	0.00281539	0.0370088	0.0146535	0.0171687	0.0320787	0.014185	0.0138684
Alpk2	0.00973016	0.0298252	0.00746361	0.0113781	0.00735076	0.0063644	0	0.0035014	0.00758597
Alpl	0.0453267	0.0282872	0.0180191	0.00760154	0.0236501	0.0299014	0	0.00371352	0
Als2	0.0563242	0.0250234	0.0580212	0.00991747	0.0337352	0.0281159	0.0108371	0.0143138	0.0113278
Als2cl	0.0164285	0	0.0069896	0.0188881	0	0.00418526	0.00385399	0	0.0195576
Alx1	0.000296304	0	0	0	0.00359176	0	0.00374182	0	0
Alx3	0.00168502	0	0	0	0.00128318	0.00104089	0	0	0
Alyref	1.01252	0.632981	0.824956	2.0721	1.61308	1.70394	1.5015	0.999589	1.11883
Alyref2	0.346547	0.302235	0.377016	0.202489	0.187362	0.226295	0.307981	0.32509	0.331275
Amacr	0.0624694	0.0711167	0.0436568	0.0289853	0.0380417	0.0396245	0.044158	0.0307233	0.0726271
Ambra1	0.183739	0.205247	0.157176	0.0510685	0.0664108	0.102117	0.0664406	0.112804	0.0999165
Amd1	0.572844	0.475572	0.335947	0.482811	0.45845	0.524492	0.372043	0.317557	0.246227
Amd2	0.0378851	0.0481481	0.0154804	0.00167878	0.00970583	0.0276943	0.0121643	0.00842195	0.00726401
Amdhd1	0.00184765	0	0.00166856	0.00199772	0.0027721	0.00213532	0	0.000725118	0
Amdhd2	0.249959	0.21759	0.301213	0.0957818	0.109004	0.12696	0.142648	0.144176	0.266288
Amer1	0.180841	0.168568	0.213051	0.190036	0.165183	0.172553	0.179407	0.224028	0.215447
Amer2	2.00234	2.16418	2.03393	0.748032	0.416289	0.855442	0.922945	0.70393	0.999362
Amer3	0.0108942	0	0.00315475	0	0	0.00402384	0.012374	0.102877	0.0439885
Amfr	0.690082	0.764441	0.600049	0.328864	0.344975	0.396043	0.359547	0.346773	0.355833
Amh	0.00610516	0	0.0111369	0	0.00080396	0.00277827	0.00250262	0.000807347	0.00741067
Amhr2	0	0	0	0	0.000905408	0	0	0.00283262	0
Amigo1	0.164958	0.226175	0.0792137	0.0194394	0.0357843	0.053919	0.0609214	0.083763	0.168868
Amigo2	0.218518	0.248724	0.159645	0.0229029	0.0242327	0.0623976	0.0123545	0.025573	0.026259
Amigo3	0.00746757	0.0125846	0.0010188	0.00595776	0.00104411	0.00552607	0.00333158	0.00494749	0.00991298
Ammecr1	0.133923	0.138716	0.119712	0.108204	0.109086	0.115297	0.0605797	0.0349967	0.0730166
Ammecr1l	0.351739	0.475356	0.351708	0.275945	0.300381	0.27435	0.296322	0.241491	0.336956
Amn	0.00509366	0	0.0019581	0	0.00194443	0.000759419	0	0.00168939	0
Amn1	0.615194	0.681914	0.693238	0.572637	0.355362	0.398288	0.758519	0.773076	0.942683
Amot	0.0610945	0.0810445	0.0347836	0.0364865	0.034036	0.0554647	0.0174093	0.0335279	0.00762394
Amotl1	0.147967	0.163864	0.0899426	0.17931	0.199628	0.18553	0.162273	0.0802458	0.113645
Amotl2	0.718424	1.0163	0.722919	0.546167	0.289265	0.343001	0.523095	0.473232	0.435836
Ampd2	0.716302	0.660382	0.604112	0.0884719	0.147084	0.227638	0.0616363	0.0906358	0.171166
Ampd3	0.00287532	0	0.0010558	0	0.00147886	0.0017132	0	0.00380566	0.061174
Amph	0.168633	0.169838	0.170289	0.036886	0.0329347	0.0634724	0.0515341	0.231455	0.294297
Amt	0.188372	0.136353	0.305752	0.197467	0.373902	0.308226	0.330058	0.0892145	0.222478
Amy1	0.0118943	0	0	0.00517363	0	0.00120127	0	0.00617844	0
Amz1	0.0102575	0.0923357	0.00939037	0.0164622	0.0159404	0.0117817	0.00661976	0.00627608	0.0193748
Amz2	0.346983	0.337303	0.294786	0.293808	0.365949	0.34767	0.327791	0.433314	0.435396
Anapc1	0.220564	0.204918	0.214885	0.230499	0.245067	0.279198	0.179998	0.176541	0.192373
Anapc10	0.455395	0.490471	0.403516	0.444839	0.401539	0.466477	0.459407	0.382324	0.405153
Anapc11	1.12659	0.906349	0.976095	1.5292	1.45057	1.50087	1.24255	1.19192	1.08592
Anapc13	1.17861	1.01588	1.19383	1.34596	1.40889	1.3137	1.40663	1.18548	1.19363
Anapc15	0.28611	0.172895	0.292534	0.657386	0.424273	0.47647	0.497085	0.343112	0.408583
Anapc15-ps	0.00297205	0	0	0.00223907	0.00143879	0.00126965	0	0	0
Anapc16	0.897129	1.06345	1.00215	0.557033	0.593083	0.623124	0.718699	0.688132	0.594861
Anapc2	0.452671	0.438547	0.410632	0.260536	0.319607	0.345936	0.297173	0.399424	0.454302
Anapc4	0.346377	0.302517	0.317916	0.139867	0.203769	0.206957	0.213557	0.224266	0.37689
Anapc5	0.959901	0.931335	0.914555	1.27455	1.19847	1.20151	1.12851	1.4395	1.17063
Anapc7	0.339876	0.364715	0.332481	0.20099	0.199795	0.25489	0.267043	0.169566	0.232273
Ang	0.000729913	0	0	0	0	0.00096679	0	0.0120138	0
Angel1	0.173478	0.10235	0.123819	0.0482128	0.0594903	0.0492594	0.0464332	0.0283477	0.0214228
Angel2	0.596412	0.636777	0.573924	0.516193	0.510326	0.495323	0.527373	0.416223	0.653923
Angpt1	0.0481511	0.0548073	0.214041	0.00318079	0.00700429	0.0188994	0	0.00115978	0.0178797
Angpt2	0.0293076	0.0621797	0.0191549	0.0307104	0.0129974	0.0133757	0.0100239	0.0134551	0.157412
Angpt4	0.000540979	0	0	0	0	0.000418564	0.00351401	0	0
Angptl2	0.0218856	0.00519411	0.0549214	0.105424	0.0745194	0.0743831	0.153855	0.0174168	0.122343
Angptl4	0.0174973	0	0.00192197	0.00606457	0.0769839	0.0401273	0.00698197	0.00217914	0.0068599
Angptl6	0.158861	0.162937	0.122167	0.0741728	0.0946508	0.106228	0.0565092	0.087066	0.108496
Ank	0.0372649	0.0449179	0.0357787	0.0663852	0.0646066	0.0782761	0.132044	0.105811	0.347762
Ank1	0.00455657	0	0.00869306	0.00282732	0.000876789	0.00180248	0.00635867	0.0102853	0.00277822
Ank2	0.963705	1.35721	0.722961	1.03771	0.817373	0.936555	0.919391	1.57793	1.02229
Ank3	1.05377	1.21052	1.0061	0.505188	0.52216	0.696533	0.414048	1.09074	1.23183
Ankdd1a	0.00209981	0	0.00866115	0	0	0.00100866	0	0	0
Ankdd1b	0.00276427	0	0.00136487	0	0	0	0	0	0
Ankef1	0.034155	0.0402407	0.032086	0.00388854	0.00810889	0.009656	0.00771847	0.00310962	0
Ankfn1	0.0032714	0	0.0034872	0	0.00228618	0.00256395	0	0	0
Ankfy1	0.149375	0.127838	0.129981	0.0691921	0.0798015	0.114142	0.0671934	0.0877641	0.0989532
Ankhd1	0.346596	0.344764	0.263571	0.306911	0.224824	0.277088	0.173896	0.137202	0.217486
Ankib1	0.0843946	0.0985815	0.0901628	0.0679857	0.0782146	0.0736926	0.0895662	0.0970595	0.104438
Ankle1	0.0164975	0	0	0.302903	0.0312278	0.189689	0.00606101	0.0107346	0.00318271
Ankle2	0.164438	0.200003	0.186822	0.127828	0.132521	0.148405	0.118643	0.0639657	0.131867
Ankmy2	0.1667	0.234258	0.135655	0.0495347	0.110627	0.107731	0.0472371	0.115967	0.240062
Ankra2	0.509903	0.562345	0.439883	0.279627	0.305502	0.284774	0.370957	0.495977	0.466294
Ankrd10	0.606162	0.539132	0.5241	0.55109	0.45925	0.536227	0.439977	0.409033	0.54133
Ankrd11	1.03693	1.3032	0.982493	0.978934	0.839775	0.940063	0.910196	0.794491	1.10322
Ankrd12	0.867448	0.938501	0.72355	0.130487	0.242086	0.368826	0.319367	0.674361	0.604542
Ankrd13a	0.315933	0.300774	0.336579	0.285665	0.256076	0.224611	0.434591	0.397232	0.351311
Ankrd13b	0.0963252	0.04185	0.0732754	0.0826532	0.0831414	0.0756448	0.183521	0.242762	0.200977
Ankrd13c	0.229672	0.256181	0.225991	0.189169	0.147612	0.161672	0.21437	0.10745	0.12236
Ankrd13d	0.0681985	0.0566754	0.0680641	0.0148706	0.0586695	0.0435143	0.0532939	0.131257	0.0359425
Ankrd16	0.321553	0.253857	0.249849	0.115252	0.116418	0.13708	0.148765	0.160427	0.2394
Ankrd17	0.464423	0.499601	0.438977	0.351145	0.317125	0.394723	0.32456	0.402022	0.420156
Ankrd2	0.0095057	0.00884824	0.00803079	0.025952	0.00118489	0.00158436	0.0484038	0.000932157	0.0108387
Ankrd23	0.0175445	0.00902045	0.00703941	0	0	0.00146707	0	0.00392154	0
Ankrd24	0.254844	0.232272	0.214701	0.111199	0.194493	0.169279	0.0898852	0.0826103	0.0992537
Ankrd26	0.200373	0.228328	0.194895	0.219503	0.205829	0.20132	0.149375	0.101336	0.115339
Ankrd27	0.0667645	0.0413924	0.0590371	0.0426961	0.0910446	0.078804	0.0755278	0.0541683	0.0895311
Ankrd28	0.0366517	0.105972	0.0441525	0.0217228	0.0321297	0.0331448	0.0271986	0.0126324	0.00707214
Ankrd29	0.0508577	0	0.0157172	0.0253846	0.228917	0.192293	0.0520841	0.172134	0.150178
Ankrd31	0.00104455	0.0232288	0	0	0	0.000939435	0.00456363	0.0123746	0
Ankrd33	0.0667789	0.0322161	0.0161722	0	0	0.00706198	0	0.00201934	0
Ankrd33b	0.770744	0.804153	1.16939	0.186511	0.0338716	0.235703	0.316974	0.014563	0.193826
Ankrd34a	0.00806052	0.0322776	0.0217356	0.00439001	0.0092674	0.0211349	0.00576064	0.00824585	0.0115847
Ankrd34b	0.00357864	0.0107523	0.00156861	0.00720649	0.00313435	0.00677018	0	0.00936278	0.00684243
Ankrd35	0.000468289	0	0	0.00217467	0.00242563	0.00237135	0.00452569	0.0020429	0
Ankrd37	0.276469	0.2848	0.284958	0.15015	0.176513	0.172953	0.290262	0.28642	0.231023
Ankrd39	0.362797	0.316612	0.247039	0.121521	0.145648	0.181222	0.110936	0.0732784	0.143036
Ankrd40	0.261566	0.273137	0.348298	0.307132	0.228954	0.277234	0.278244	0.215642	0.231129
Ankrd42	0.0686252	0.0993361	0.0779328	0.0395454	0.0468148	0.0518322	0.0458376	0.0508731	0.088176
Ankrd44	0.0829751	0.0811401	0.0231334	0.125467	0.0493984	0.0728336	0.0312004	0.0988412	0.0569501
Ankrd45	0.00623824	0.0201411	0.0043276	0.0351738	0.0385172	0.0369524	0.0042058	0.063067	0.0420356
Ankrd46	0.489411	0.500852	0.448603	0.290498	0.399152	0.395895	0.373535	0.561799	0.361268
Ankrd49	0.128329	0.0801507	0.0943933	0.190586	0.231774	0.17711	0.151303	0.10272	0.103666
Ankrd50	0.211653	0.193218	0.188188	0.0842244	0.0305918	0.085044	0.10018	0.119541	0.157127
Ankrd52	0.0184974	0.0437621	0.0158844	0.0223894	0.0282343	0.0285019	0.0253657	0.0154543	0.0278293
Ankrd54	0.54527	0.620494	0.56295	0.410867	0.304023	0.364411	0.330034	0.268595	0.266073
Ankrd55	0.00526094	0.00870309	0.0235798	0.00455806	0.00113427	0.00485282	0.00153079	0.0513371	0.0264842
Ankrd6	0.0408218	0.0232505	0.0499718	0.048686	0.035724	0.0169909	0.0602477	0.0738073	0.0598186
Ankrd61	0.0417538	0.0910735	0.056963	0.030081	0.0279106	0.0366402	0.0574461	0.0442125	0.0664837
Ankrd66	0	0	0	0	0.00558471	0.0028365	0	0	0.00819334
Ankrd9	0.0675586	0.0848577	0.0491018	0.0489651	0.0701024	0.0715262	0.0225006	0.0275429	0.0232157
Anks1	0.0876931	0.103796	0.0864453	0.224989	0.0392436	0.0491469	0.466707	0.156275	0.135671
Anks1b	0.00254011	0.0126956	0.00237696	0.00715401	0.00540393	0.012066	0.0177387	0.191588	0.160421
Anks3	0.396011	0.401717	0.357416	0.107117	0.158131	0.165432	0.208654	0.20033	0.24463
Anks6	0.00805168	0.0162503	0.00883552	0.00444374	0.0109584	0.019944	0.010515	0.0127962	0.00389213
Ankub1	0	0	0	0.00346767	0.00100807	0	0	0.00077629	0
Ankzf1	0.210781	0.300282	0.211125	0.0728596	0.135539	0.121725	0.123978	0.0774078	0.140551
Anln	0.0177155	0.0123306	0.00115752	0.284178	0.0435943	0.153725	0.0200783	0.00761139	0.0108529
Ano1	0.0849383	0	0.00805283	0.0201056	0.3056	0.368699	0.0574356	0.0261647	0.252715
Ano10	0.175852	0.321885	0.158535	0.0240694	0.0841493	0.0605279	0.109915	0.181023	0.152137
Ano2	0.0271288	0.0488982	0.00405223	0.00283113	0.0122017	0.0125418	0.00142477	0.0057716	0
Ano3	0	0.0105608	0.00219987	0.00615564	0.00599799	0.00902166	0	0.0112601	0.00418948
Ano4	0.000346246	0	0	0	0.00243809	0.00183964	0.00156269	0.0700608	0.0126521
Ano5	0.361117	0.320399	0.213203	0	0.00786911	0.0643371	0	0	0.00467636
Ano6	0.0380023	0.0939489	0.034755	0.0706152	0.087201	0.0735577	0.0534213	0.108952	0.0665591
Ano8	0.148038	0.145295	0.167355	0.114607	0.0791301	0.0871245	0.17212	0.163924	0.251492
Ano9	0.000412731	0	0	0	0.00102377	0	0	0.000864368	0
Anp32a	1.40863	1.17633	1.2673	1.66893	1.72216	1.62989	1.57743	1.58321	1.53224
Anp32b	1.38326	1.63866	1.03979	2.24886	1.99809	2.04848	1.56771	0.899155	0.955709
Anp32e	1.15662	0.996548	1.02479	1.80177	1.17655	1.2774	1.30504	0.720076	1.35564
Anpep	0.001105	0	0	0	0.00441413	0.000909966	0	0	0
Antxr1	0.00626529	0	0.00371107	0.00886856	0.0476758	0.0255316	0.0199214	0.00355453	0.0365791
Antxr2	0.034534	0.0489115	0.0473821	0.112101	0.0555206	0.0452148	0.162968	0.0541533	0.0415807
Anxa11	0.0119039	0	0.00956247	0.00808599	0.0234946	0.0203257	0.00917301	0.0398784	0
Anxa2	0.00163128	0.0257975	0.00182713	0.00340623	0.0319056	0.0157139	0	0.00397586	0
Anxa3	0.00117943	0	0	0	0.0189449	0.00803724	0.0156457	0.00908992	0
Anxa4	0.00713817	0	0.00514845	0.00644469	0.0332985	0.00392721	0.0157392	0.00967824	0
Anxa5	0.0916662	0.0727254	0.11464	0.23255	0.307344	0.297273	0.283991	0.528376	0.221136
Anxa6	0.0310628	0.0435116	0.0206776	0.00583533	0.0349578	0.016931	0.0221356	0.0545106	0.0118432
Anxa7	0.0834609	0.0908228	0.0858828	0.0263991	0.106196	0.0713625	0.0374068	0.0502503	0.0139488
Anxa9	0.00592683	0	0.00995014	0.00655833	0.0144288	0.00853969	0.00408097	0.00331631	0
Aoah	0	0	0	0	0	0	0	0.00290165	0
Aoc2	0.0313593	0.0390382	0.0309866	0.0211288	0.011235	0.00344333	0.0136013	0.0110365	0.00808046
Aoc3	0	0	0	0	0	0	0	0.0019664	0.00352629
Aox2	0	0	0	0	0	0.00071022	0.00294719	0.00155853	0
Ap1ar	0.487519	0.425734	0.421606	0.475964	0.412971	0.383705	0.51992	0.690743	0.574052
Ap1b1	0.291264	0.333137	0.37366	0.130108	0.141931	0.191802	0.163256	0.154757	0.194442
Ap1g1	0.182827	0.232809	0.175003	0.116928	0.135697	0.149805	0.119896	0.152452	0.176128
Ap1g2	0.00304366	0	0.0030424	0.0171884	0.0290158	0.0179818	0.0217844	0.0128057	0.0128008
Ap1m1	0.75863	0.646149	0.667646	0.554171	0.651087	0.657639	0.707638	0.796901	0.766501
Ap1s1	0.280934	0.163305	0.400554	0.582316	0.741251	0.640272	0.733243	0.975408	0.812323
Ap1s2	0.53664	0.586501	0.512258	0.224582	0.0878627	0.15562	0.151549	0.642578	0.365858
Ap1s3	0.0180009	0	0.00347924	0.02718	0.0652473	0.0444294	0.0135708	0.0130325	0.0096512
Ap2a1	0.382532	0.403915	0.406937	0.246787	0.240906	0.275637	0.323968	0.393948	0.380566
Ap2a2	0.49896	0.597114	0.526526	0.398749	0.48292	0.497462	0.395681	0.592796	0.5259
Ap2b1	0.531014	0.618316	0.715326	0.552855	0.503544	0.5334	0.710585	0.952986	0.771496
Ap2m1	1.20803	1.26722	0.938239	1.16853	1.25688	1.16743	1.3715	1.94573	1.58345
Ap2s1	0.970245	0.843654	1.17331	1.06027	1.12836	1.0793	1.13629	1.40688	1.28128
Ap3b1	0.198594	0.174391	0.200964	0.193614	0.154737	0.192426	0.150751	0.131115	0.146486
Ap3b2	0.42067	0.503904	0.348064	0.0542769	0.0280199	0.103164	0.162629	0.387527	0.355339
Ap3d1	0.333896	0.358716	0.346471	0.156694	0.193835	0.242473	0.232886	0.263697	0.231935
Ap3m1	0.325331	0.278908	0.370518	0.356635	0.278134	0.264875	0.45146	0.329214	0.364255
Ap3m2	0.192713	0.147648	0.192682	0.0538479	0.0766537	0.0767854	0.0730596	0.117324	0.0932747
Ap3s1	0.950405	0.873181	1.17617	0.872401	0.771463	0.756167	0.943723	1.25383	0.931991
Ap3s2	0.462966	0.439794	0.534954	0.42389	0.425703	0.389577	0.536278	0.525538	0.566245
Ap4b1	0.0970583	0.123889	0.103557	0.0349146	0.0505839	0.0579276	0.0539211	0.0373889	0.0770501
Ap4e1	0.0611797	0.0729592	0.0469508	0.0499276	0.0299471	0.038503	0.0363182	0.0258585	0.0322561
Ap4m1	0.385694	0.31233	0.346455	0.29757	0.328042	0.307752	0.250121	0.16162	0.179286
Ap4s1	0.415624	0.393893	0.383538	0.507798	0.5245	0.52294	0.501028	0.611279	0.478771
Ap5b1	0.0133865	0.0267501	0.00669106	0	0.00395297	0.00487625	0.00986221	0	0
Ap5m1	0.169725	0.274949	0.176832	0.0987949	0.0968539	0.103095	0.102475	0.0825798	0.116453
Ap5s1	0.132041	0.14702	0.144041	0.0781344	0.0906969	0.0949811	0.0996115	0.142323	0.190137
Ap5z1	0.1009	0.0876847	0.104362	0.0527534	0.061343	0.0458305	0.0685103	0.0678594	0.0925957
Apaf1	0.0782117	0.103545	0.0776025	0.110768	0.051433	0.0738711	0.0595898	0.0759556	0.0417299
Apba1	0.0106708	0.0111724	0.00900378	0.0021189	0.000887129	0.0106138	0	0.0329562	0.035403
Apba2	0.525391	0.861096	0.418781	0.548221	0.166237	0.309192	1.0116	1.09812	1.31127
Apba3	0.176721	0.197087	0.171468	0.0654448	0.0941433	0.110164	0.090958	0.0423618	0.0782478
Apbb1	1.88911	1.89991	1.86938	0.393871	0.529238	0.830165	0.651931	1.11362	0.909711
Apbb1ip	0	0	0	0	0.00649582	0.00203199	0	0	0
Apbb2	0.192584	0.404302	0.153101	0.0899119	0.129901	0.212154	0.229586	1.27187	0.454817
Apc	0.262048	0.2854	0.231213	0.181798	0.16213	0.221876	0.235954	0.551954	0.376061
Apc2	0.0463717	0.0355633	0.0613092	0.0385849	0.0395998	0.0559406	0.25615	0.61751	0.546608
Apcdd1	0.000278673	0	0	0.00207671	0	0.00042335	0	0.00109027	0
Apeh	0.306993	0.265252	0.353366	0.100847	0.159548	0.167504	0.158501	0.153924	0.207898
Apela	0.00718176	0	0	0	0.00152356	0.00373626	0	0.00211515	0.00448395
Apex1	0.876227	0.61972	0.696263	1.09839	1.17042	0.99189	1.34419	1.06406	1.41621
Apex2	0.136856	0.15034	0.0887068	0.0766972	0.0762158	0.0978634	0.0717914	0.0826476	0.110002
Aph1a	0.473883	0.560438	0.502975	0.212499	0.337031	0.351983	0.293125	0.357115	0.495526
Aph1b	0.0559459	0.0699301	0.0513974	0.0344969	0.0506614	0.0516887	0.0618217	0.0949059	0.0964106
Aph1c	0.0208922	0.0164762	0.0356114	0.0142028	0.0160994	0.0117345	0.0082004	0.0386731	0.0351008
Api5	0.434449	0.426751	0.353667	0.50593	0.431837	0.439841	0.442529	0.275991	0.431944
Apip	0.358731	0.288202	0.42366	0.381706	0.295537	0.335235	0.27092	0.234806	0.259648
Apitd1	0.161919	0.0172389	0.0879103	0.48069	0.450379	0.476503	0.118902	0.111646	0.114859
Aplf	0.121367	0.0827754	0.097059	0.0917091	0.0919756	0.0899735	0.0743866	0.0719877	0.0888176
Apln	0.00890634	0	0.00210884	0.013262	0.01845	0.0160002	0.00370638	0	0.00335944
Aplp1	1.05643	1.22911	0.772313	0.244556	0.201261	0.370456	0.806332	1.71299	1.94637
Aplp2	1.42948	1.55751	1.49331	0.419451	0.470944	0.670168	0.403724	0.592169	0.638594
Apmap	0.246536	0.273202	0.19982	0.136349	0.173564	0.153193	0.121181	0.156795	0.167844
Apoa1	0.0415344	0.0269819	0.0244725	0.0110891	0.0743577	0.046133	0.00204572	0.0561471	0.029832
Apoa1bp	0.700094	0.606363	0.680095	0.432577	0.645643	0.609052	0.500843	0.471237	0.486935
Apobec1	0.000533361	0	0	0.00190346	0.00362077	0.00355775	0.00297105	0	0.00389213
Apobec2	0.0139676	0.0091411	0.0405976	0.00346767	0	0.0053427	0.0143957	0.00873819	0.011504
Apobec3	0.0921524	0.117429	0.0341096	0.0146017	0.035589	0.0327347	0.00575811	0.00195082	0.00348575
Apobr	0.00668616	0	0.00557502	0.00579203	0.0181322	0.0136702	0.0105814	0.00789131	0
Apoc1	0.0124844	0	0.00396443	0	0.0276069	0.0168304	0.00564993	0	0
Apoc4	0.00229274	0	0.0118534	0.00602187	0.0022312	0.00171974	0	0.00178314	0
Apod	0.000271425	0	0	0	0.00360729	0.00343151	0	0.00195745	0
Apoe	1.10452	0.612732	0.911534	0.322323	0.700384	0.57084	0.218621	0.0345443	0.0863241
Apol7d	0.00648168	0	0.00822262	0.0440121	0.0406092	0.0419586	0.0503647	0.0143725	0.021181
Apol8	0	0	0	0	0.00238095	0.00131321	0.00171235	0	0
Apold1	0.0614967	0.043653	0.102503	0.039569	0.0250872	0.0324802	0.0268101	0.0168757	0.0231995
Apom	0.000382402	0	0	0	0	0.000938646	0	0.00101302	0
Apon	0.000317818	0	0	0	0.00248661	0.00543118	0	0	0
Apoo	0.427469	0.483636	0.440573	0.456086	0.320529	0.360998	0.482656	0.605652	0.686789
Apoo-ps	0.0470176	0.052826	0.0356969	0.0414907	0.0228498	0.0279097	0.0376371	0.0413059	0.0631294
Apool	0.606601	0.552176	0.682424	0.542093	0.496942	0.449265	0.620706	0.426916	0.490502
Apopt1	0.4985	0.491041	0.472094	0.35744	0.353711	0.397589	0.45809	0.336094	0.409251
App	0.99615	1.37589	0.778902	0.246664	0.253113	0.401378	0.461864	0.627247	0.394934
Appbp2	0.59026	0.574075	0.543687	0.310987	0.378552	0.403576	0.379621	0.333674	0.36476
Appbp2os	0.00786103	0	0.0169548	0.0186214	0.0201743	0.0153852	0.00464565	0.00431851	0.00827909
Appl1	0.428462	0.571355	0.324706	0.34873	0.288763	0.282793	0.307254	0.27858	0.259536
Appl2	0.119662	0.134378	0.107307	0.0607995	0.0740231	0.0990586	0.073915	0.0452497	0.175465
Aprt	0.741278	0.630214	0.762542	0.567857	1.11668	0.862952	0.983603	0.982045	0.799651
Aptx	0.3259	0.342843	0.386508	0.235799	0.157003	0.199558	0.444774	0.395025	0.464459
Aqp1	0.00429494	0.0230136	0.00159259	0.00336223	0.00123653	0.00246867	0	0	0
Aqp11	0.156578	0.12331	0.121761	0.0511894	0.0900297	0.0861656	0.0460855	0.094439	0.0559835
Aqp2	0.00326714	0	0.00166827	0	0	0	0	0	0
Aqp3	0.00345506	0.00824907	0.0035552	0	0	0.00336581	0	0	0.0103543
Aqp4	0.000613258	0	0	0	0.00449968	0.00205593	0	0.00054889	0.00461152
Aqp7	0.00511188	0.0147967	0.0105334	0.00279987	0.00495316	0.00102981	0.00571629	0	0.00398912
Aqp9	0.000370747	0	0	0.00613083	0	0.00129239	0	0	0
Aqr	0.205071	0.0850233	0.143213	0.152973	0.165665	0.178159	0.199277	0.126236	0.16832
Ar	0	0	0	0	0.00205009	0	0.00310787	0	0
Araf	0.740823	0.844579	0.760071	0.2862	0.379544	0.460723	0.415975	0.549548	0.565496
Arap1	0.0216309	0.0545715	0.0136815	0.00999692	0.035867	0.0253254	0.0232648	0.00792362	0.0103521
Arap2	0.00804991	0.0091411	0	0.00520683	0.00950123	0.00433122	0	0.00493059	0
Arap3	0.000409195	0	0	0	0.00509443	0.00215833	0.0105502	0.00624976	0.00498623
Arc	0.0146441	0.0249437	0.00120261	0.0460476	0.0153837	0.0161226	0	0.00428948	0
Arcn1	0.327123	0.380318	0.321659	0.236328	0.253843	0.271692	0.260562	0.276029	0.243403
Areg	0	0	0	0	0.00101831	0.0023659	0.00319814	0.0007515	0
Arel1	0.0615786	0.0970468	0.0414738	0.0383608	0.0401785	0.0486784	0.061039	0.0789523	0.112794
Arf1	1.56389	1.57284	1.49569	1.4903	1.42611	1.43885	1.65706	1.80232	1.6019
Arf2	0.295703	0.347856	0.337595	0.29249	0.31154	0.309527	0.405455	0.550666	0.563913
Arf3	0.56397	0.626237	0.497354	0.213564	0.335532	0.365495	0.325667	0.441514	0.355039
Arf4	1.03649	0.91072	1.04024	1.19837	1.12966	1.10697	1.47392	1.62924	1.45629
Arf4os	0.0026536	0	0.00885353	0	0.0118069	0.00971352	0.00710773	0.00626945	0.0108574
Arf5	1.66683	1.48356	1.67767	1.4784	1.54139	1.49949	1.67715	1.84011	1.65635
Arf6	0.394124	0.446381	0.318913	0.492584	0.478982	0.53879	0.376932	0.375163	0.477281
Arfgap1	0.326827	0.357061	0.318794	0.223895	0.200563	0.2194	0.195295	0.212889	0.256358
Arfgap2	0.662393	0.677991	0.657675	0.424986	0.423934	0.497694	0.415743	0.356256	0.543852
Arfgap3	0.161086	0.185171	0.126569	0.0823237	0.106595	0.10466	0.127264	0.166192	0.150143
Arfgef1	0.235899	0.21359	0.21133	0.179906	0.160773	0.16678	0.171318	0.203367	0.195091
Arfgef2	0.0631857	0.0757331	0.0679287	0.0544816	0.0479763	0.0407229	0.0437976	0.0494578	0.0282821
Arfgef3	0.00301717	0	0.00766741	0.0117117	0.00409778	0.00728581	0.0138845	0.0484337	0.0116308
Arfip1	0.105608	0.133571	0.172306	0.131505	0.0744494	0.100333	0.102717	0.0564464	0.0754761
Arfip2	0.45821	0.493557	0.463289	0.284933	0.363588	0.322599	0.315985	0.32731	0.340879
Arfrp1	0.592896	0.792304	0.630004	0.4992	0.457303	0.526298	0.581602	0.49757	0.727131
Arg1	0.0154945	0	0.00923595	0.00230397	0.0046785	0.00311079	0.065665	0.176892	0
Arg2	0.000820696	0	0	0	0.00250886	0.00318866	0.00547273	0.0934065	0.0794118
Arglu1	1.27975	1.196	1.19654	1.03834	0.960654	1.07873	0.923625	0.84251	1.00856
Arhgap1	0.249489	0.342905	0.248195	0.0848776	0.162718	0.171288	0.177728	0.28382	0.242988
Arhgap10	0.108851	0.0277181	0.122497	0.108475	0.0847325	0.107437	0.0708857	0.0706199	0.126002
Arhgap11a	0.0362321	0.00725731	0.017552	0.325411	0.0695392	0.254374	0.0748522	0.01099	0.0156222
Arhgap12	0.231826	0.203345	0.219233	0.187907	0.187328	0.179382	0.183232	0.239047	0.173377
Arhgap15	0	0	0	0	0.00107206	0	0.00212986	0.00193954	0.0542494
Arhgap17	0.188823	0.257644	0.201077	0.155301	0.111399	0.153609	0.140798	0.125335	0.168307
Arhgap18	0.0114184	0.0227538	0.00804151	0.0184414	0.0393466	0.0373889	0.0332442	0.0237096	0.0046981
Arhgap19	0.0251897	0.0291477	0.0224753	0.134639	0.0451277	0.119958	0.0312302	0.0117519	0.0289357
Arhgap20	0.00383622	0	0	0.00782788	0.0101666	0.0178262	0.00343046	0.0229503	0.052702
Arhgap21	0.0766273	0.103276	0.03724	0.133864	0.138325	0.14798	0.0994992	0.208054	0.208067
Arhgap22	0.00105278	0	0.00210884	0	0.0068825	0.00398788	0	0.00924815	0.025752
Arhgap23	0.0250061	0.0450591	0.0384328	0.0283316	0.0295289	0.0226722	0.0351961	0.0680766	0.0262149
Arhgap24	0.0766163	0.105542	0.0261046	0.0107959	0.0185477	0.0170551	0.00554904	0.00189417	0.015928
Arhgap25	0	0	0	0	0.00289942	0	0	0	0
Arhgap26	0.0288194	0.0211113	0.0233788	0.00966113	0.0466119	0.0551754	0.0220878	0.0991453	0.0247258
Arhgap27	0.000286647	0	0	0	0.00216645	0.0011284	0.00300519	0.000853428	0
Arhgap27os2	0.00651064	0	0.00351784	0	0.00450832	0.00878269	0	0.00293878	0
Arhgap28	0.12287	0.138841	0.133812	0.0472973	0.012685	0.0450615	0.0490972	0.0274022	0.0419349
Arhgap29	0.00556188	0	0.0237682	0.0115031	0.0106452	0.0145347	0.00999764	0.00411047	0.0555778
Arhgap30	0.00127072	0	0.00125666	0	0.002085	0.00329633	0.00220066	0.000961752	0
Arhgap31	1.19006	0.865931	0.736448	0.0366459	0.0622701	0.333092	0.0496041	0.0404303	0.114903
Arhgap32	0.172007	0.390112	0.178914	0.0793231	0.0871682	0.128819	0.0673558	0.123251	0.09863
Arhgap33	0.165876	0.284463	0.150555	0.266481	0.127248	0.216482	0.1803	0.500369	0.310392
Arhgap35	0.21649	0.179615	0.244133	0.18233	0.169886	0.201485	0.176224	0.208459	0.16603
Arhgap36	0.0214888	0.0491203	0.0109446	0.00565368	0	0.00347545	0.00220066	0.00429949	0
Arhgap39	0.196285	0.223238	0.180627	0.124411	0.147057	0.139838	0.139244	0.170536	0.215682
Arhgap4	0.0131685	0.0377375	0.00528396	0	0.00648771	0.00634773	0	0.00384788	0.00398912
Arhgap42	0.0607009	0.0376702	0.0810798	0.0770059	0.0580843	0.0613117	0.0718009	0.0465756	0.0592009
Arhgap44	0.0484925	0.114029	0.0499352	0.0406243	0.0347016	0.039917	0.0578156	0.0564643	0.170975
Arhgap5	0.357415	0.319208	0.292756	0.27218	0.322494	0.31834	0.203752	0.190376	0.216375
Arhgap6	0.000507763	0	0	0	0.00775502	0.00763353	0.00205335	0.000934206	0
Arhgap8	0.000363587	0	0	0	0.00837947	0.000701335	0	0	0
Arhgap9	0.000361832	0	0	0	0.00649067	0.00113443	0	0	0
Arhgdia	0.820653	0.736432	0.843757	1.07466	1.08012	1.03411	1.23701	1.43402	1.0871
Arhgdib	0.00029101	0	0	0	0.0335576	0.00177092	0	0	0
Arhgdig	0.284515	0.437849	0.10233	0.0249935	0.0851642	0.110378	0.0515059	0.417701	0.025466
Arhgef1	0.412315	0.46303	0.335707	0.174376	0.174179	0.200892	0.205299	0.13574	0.169365
Arhgef10	0.0220707	0.019724	0.00850554	0.0276573	0.0700509	0.0682558	0.0201467	0.0268728	0.0333404
Arhgef10l	0.0750736	0.214942	0.0714588	0.038067	0.0724915	0.0871059	0.0577214	0.0865843	0.0554311
Arhgef11	0.117384	0.0852683	0.145176	0.0544361	0.0481716	0.0791285	0.0431949	0.0558909	0.0498928
Arhgef12	0.117655	0.0624903	0.0996402	0.122679	0.122091	0.124429	0.0846044	0.143272	0.177247
Arhgef15	0.00231953	0	0.00744125	0	0.00341736	0.00931959	0.00656523	0.160858	0.0561599
Arhgef16	0.00343626	0	0	0	0	0.00289775	0	0.00054889	0
Arhgef17	0.0693551	0.0533965	0.0628193	0.0937998	0.135691	0.110257	0.065723	0.0695071	0.118974
Arhgef18	0.0621986	0.0535784	0.0422647	0.0177213	0.0403531	0.0372736	0.0517187	0.0528822	0.0484597
Arhgef19	0	0	0	0	0.000992258	0.00232397	0.00455729	0.000760629	0
Arhgef2	0.23072	0.688379	0.255429	0.270881	0.185467	0.179726	0.456913	0.471493	0.605461
Arhgef25	0.339405	0.375275	0.397694	0.163332	0.292326	0.238613	0.311032	0.171947	0.229006
Arhgef26	0.0199685	0	0.00176258	0.0497636	0.0807289	0.0812837	0.00468286	0.0115903	0.0128939
Arhgef28	0.227685	0.268838	0.199765	0.0154105	0.0200041	0.0599377	0.0347651	0.0992592	0.0636982
Arhgef3	0.00258986	0	0.00230415	0	0.00330063	0.00849538	0	0	0
Arhgef33	0.0202886	0	0.0145897	0.0131433	0.0133675	0.0142469	0.015402	0.00700825	0.0152278
Arhgef37	0.00413979	0.0103787	0.00615799	0.00236739	0.0078403	0.00845672	0	0.00177078	0.00316395
Arhgef39	0.0151445	0	0.00188715	0.284394	0.0585437	0.227665	0.0546304	0.00792693	0.00709595
Arhgef4	0.0779027	0.102455	0.0258752	0.00517686	0.00821072	0.0152899	0.00983189	0.0436419	0.007548
Arhgef40	0.243983	0.234936	0.243176	0.0817655	0.142005	0.151067	0.047367	0.075742	0.075534
Arhgef5	0.000550788	0	0	0.0027576	0.00805987	0.0103858	0.00301951	0	0
Arhgef6	0.00240065	0	0.00564802	0	0.00368027	0.00650914	0	0.00174965	0
Arhgef7	0.400256	0.419411	0.400661	0.244084	0.15537	0.217603	0.243538	0.310342	0.346325
Arhgef9	0.0872418	0.0857457	0.0960424	0.0318117	0.0466443	0.0455329	0.0448416	0.124535	0.0347617
Arid1a	0.661396	0.759268	0.632785	0.660198	0.583764	0.688142	0.636502	0.720684	0.732987
Arid1b	0.212105	0.262546	0.20208	0.189011	0.199831	0.241287	0.161217	0.257354	0.233155
Arid2	0.424218	0.377873	0.426467	0.298704	0.249597	0.257198	0.272251	0.270611	0.337714
Arid3a	0.242944	0.220232	0.283034	0.145962	0.370849	0.278536	0.221691	0.27096	0.213086
Arid3b	0.54127	0.556468	0.429998	0.098276	0.0788768	0.174401	0.161129	0.230529	0.188071
Arid3c	0	0.00676084	0.00348677	0	0	0	0	0	0
Arid4a	0.311898	0.284903	0.264301	0.188386	0.16513	0.221419	0.124749	0.19982	0.221588
Arid4b	0.88337	0.986294	0.819024	0.571509	0.517672	0.551702	0.715325	0.560313	0.720753
Arid5a	0.0257214	0.0638138	0.0222394	0.0144015	0.0232319	0.0256783	0.00990617	0.00574481	0.0077284
Arid5b	0.467144	0.564369	0.421908	0.158916	0.227685	0.235078	0.128994	0.113701	0.052313
Arih1	0.528387	0.525856	0.491423	0.34958	0.273085	0.34603	0.41886	0.329916	0.449234
Arih2	0.264427	0.41916	0.248568	0.259743	0.196897	0.224784	0.19916	0.147746	0.205791
Arl1	0.828534	0.770157	0.740514	0.78682	0.798758	0.748371	0.807309	0.803924	0.811507
Arl10	0.102965	0.12227	0.0862852	0.0305596	0.071157	0.0741071	0.0821398	0.0516053	0.0634173
Arl13b	0.19374	0.195328	0.12939	0.122779	0.133288	0.159417	0.0731161	0.102623	0.0975305
Arl14ep	0.320673	0.954888	0.279181	0.206328	0.269109	0.317171	0.209811	0.116193	0.223906
Arl15	0.332087	0.666607	0.302071	0.085273	0.0816815	0.130529	0.0915413	0.102229	0.115071
Arl16	0.400151	0.512495	0.402932	0.204902	0.225708	0.284769	0.249273	0.360433	0.298362
Arl2	0.534383	0.514765	0.475927	0.47287	0.450894	0.471042	0.485538	0.696226	0.60668
Arl2bp	0.855465	0.749528	0.857668	0.931059	1.07092	0.865323	1.13715	1.1573	1.05809
Arl3	0.674287	0.566001	0.617104	0.609723	0.891362	0.763085	0.946109	1.08767	1.00835
Arl4a	0.310844	0.321098	0.199979	0.312793	0.20979	0.27246	0.137693	0.47672	0.494017
Arl4aos	0.00419977	0	0	0	0.000944325	0.00486258	0.00172562	0.0032487	0
Arl4c	0.158328	0.201757	0.224611	0.163908	0.11934	0.180138	0.305926	0.620035	0.4149
Arl4d	0.110028	0.0556478	0.103412	0.00927957	0.0079127	0.0199031	0.0285963	0.0635906	0.0178878
Arl5a	0.328905	0.326104	0.318757	0.295501	0.323265	0.264783	0.301727	0.211543	0.235973
Arl5b	0.191257	0.209222	0.228449	0.25865	0.188955	0.186686	0.255227	0.28429	0.269266
Arl5c	0.00394093	0	0.00660907	0.00450435	0.0261876	0.0128932	0.00212683	0.0062222	0.00282512
Arl6	0.594339	0.471708	0.455885	0.52549	0.483589	0.530419	0.461773	0.409469	0.455302
Arl6ip1	1.22342	1.13491	1.15465	1.84689	0.982985	1.59527	0.914823	1.08369	1.03688
Arl6ip4	0.543783	0.540557	0.558968	0.745068	0.704802	0.617519	0.604895	0.467748	0.521053
Arl6ip5	0.761959	0.764573	0.655695	0.179887	0.505324	0.490465	0.456569	1.04616	0.769001
Arl6ip6	0.819893	0.812196	0.646536	0.835659	0.901957	0.811875	0.686982	0.64944	0.575014
Arl8a	0.387559	0.502789	0.326939	0.2488	0.205569	0.258075	0.472707	1.32057	0.73496
Arl8b	0.365616	0.364977	0.430066	0.270922	0.287081	0.336699	0.348074	0.411386	0.391256
Arl9	0	0	0	0	0.00362636	0	0	0	0
Armc1	0.498439	0.439836	0.462878	0.534437	0.470987	0.455479	0.622712	0.579481	0.499935
Armc10	0.316567	0.313997	0.238676	0.318369	0.404211	0.336782	0.463101	0.442039	0.499945
Armc2	0.0227476	0.0108216	0.0104975	0.0102007	0.0853903	0.0688564	0.00345901	0.0260284	0.00501827
Armc3	0.00216539	0.00852823	0	0	0	0	0	0	0
Armc5	0.131644	0.148629	0.142053	0.0445622	0.0802471	0.0884586	0.0852726	0.0692704	0.0826882
Armc6	0.123695	0.209604	0.124684	0.106007	0.143767	0.131973	0.200837	0.311121	0.158163
Armc7	0.080223	0.0508672	0.0965804	0.0307537	0.0219171	0.029894	0.0472224	0.0378648	0.0794221
Armc8	0.253191	0.301445	0.22064	0.251506	0.148509	0.205649	0.222189	0.293267	0.260974
Armc9	0.299788	0.310889	0.210355	0.0887896	0.120516	0.146115	0.12722	0.0928332	0.187491
Armcx1	0.571748	0.681907	0.578104	0.181583	0.298636	0.315167	0.34629	0.484192	0.367741
Armcx2	0.487127	0.535879	0.502804	0.267149	0.410581	0.418418	0.544774	0.63045	0.595807
Armcx3	0.517313	0.629723	0.594715	0.222225	0.235032	0.25249	0.522487	0.36184	0.169615
Armcx4	0.160683	0.0901147	0.122556	0.0884958	0.206437	0.187852	0.114368	0.130604	0.0831281
Armcx5	0.114209	0.176247	0.128655	0.0690319	0.0829954	0.0851264	0.10405	0.0655482	0.145614
Armcx6	0.109935	0.0842494	0.0769833	0.0330523	0.0985403	0.0876035	0.111118	0.139763	0.0647406
Armt1	0.248944	0.234181	0.227638	0.394037	0.187072	0.227216	0.172299	0.0995148	0.162045
Arnt	0.150523	0.18621	0.149552	0.112267	0.110468	0.142794	0.0955688	0.0665615	0.0934747
Arnt2	0.0571535	0.0348804	0.0527236	0.155207	0.108556	0.0893991	0.0973818	0.171456	0.104168
Arntl	0.32914	0.243527	0.326063	0.209401	0.348463	0.422723	0.208729	0.106266	0.317477
Arntl2	0.00500022	0	0	0	0	0.000812931	0.00127157	0.0144632	0
Arpc1a	1.15765	1.17126	1.30099	0.884915	0.858523	0.868408	1.06112	1.36211	1.41173
Arpc1b	0.146108	0.133284	0.0994369	0.135564	0.250424	0.185004	0.131235	0.0514413	0.100045
Arpc2	1.14891	1.33952	1.10843	0.996596	1.10019	1.07489	1.35846	1.50314	1.2513
Arpc3	0.989173	0.922751	1.15422	0.986351	0.989413	0.910473	1.37662	1.56062	1.44575
Arpc4	0.665497	0.634295	0.785303	0.581018	0.728777	0.66924	0.81868	1.02431	0.842623
Arpc5	0.825013	0.847181	0.880453	0.617278	0.711645	0.693234	1.03195	1.58012	1.1829
Arpc5l	0.585605	0.624842	0.629743	0.803033	0.69491	0.71733	0.748082	0.657991	0.644487
Arpin	0.173384	0.16978	0.14688	0.280491	0.284502	0.261393	0.247735	0.253105	0.133379
Arpp19	1.002	0.984465	0.961349	1.37699	1.16459	1.20928	1.14964	1.20121	1.09215
Arpp21	0.00363728	0	0.00333731	0.0141682	0.0332976	0.022094	0.0233702	0.0515356	0.264013
Arr3	0.016192	0.0170018	0.0025339	0	0	0.00447226	0	0	0
Arrb1	0.0551244	0.0383625	0.0482332	0.0199792	0.0393314	0.0382373	0.0190047	0.111786	0.30063
Arrb2	0.281789	0.371631	0.217727	0.211289	0.183363	0.231275	0.19824	0.386095	0.310261
Arrdc1	0.303389	0.289256	0.277316	0.0362059	0.142773	0.124193	0.120933	0.165941	0.086235
Arrdc2	0.142926	0.157401	0.144585	0.0264608	0.0767109	0.0602001	0.0925931	0.0769599	0.135335
Arrdc3	0.553442	0.403214	0.591488	0.407865	0.341334	0.435684	0.366229	0.296985	0.439441
Arrdc4	0.0765855	0.134147	0.117941	0.0285306	0.0377382	0.0280619	0.061535	0.0501298	0.0681031
Arsa	0.0993076	0.152675	0.0907249	0.0308191	0.0523832	0.0465765	0.0619539	0.0376486	0.0317711
Arsb	0.012959	0.00858086	0.00231371	0.0251321	0.0456293	0.0248929	0.00566729	0.0114277	0.00537852
Arsg	0.00653764	0	0	0	0.00957045	0.0116545	0.00144275	0.00747187	0
Arsi	0	0	0	0.00337457	0.00603469	0.00435892	0	0	0
Arsj	0.000887455	0	0.00402773	0.0143571	0.00105554	0.00119787	0.00325841	0.00143305	0.00307781
Arsk	0.0892753	0.0468596	0.0703305	0.0462239	0.0676821	0.0790488	0.064709	0.0191857	0.0493859
Art1	0.00926911	0	0.00364081	0.0021766	0.0129398	0.0120464	0	0	0.00384682
Art5	0.00373844	0	0.00288068	0	0.00211423	0	0.00189369	0	0
Artn	0.0134606	0.0307468	0.0133265	0	0	0.00256593	0	0.00621893	0.00519425
Arv1	0.110365	0.139465	0.0935007	0.119252	0.0612385	0.096753	0.109883	0.0728249	0.105082
Arvcf	0.270398	0.280162	0.211969	0.18517	0.323199	0.27601	0.21909	0.256558	0.345323
Arx	0.00438405	0.0271629	0.00342456	0.00722565	0	0.00117264	0.00169158	0	0
Arxes1	0.255984	0.218081	0.183028	0.112747	0.306473	0.236203	0.167205	0.338392	0.224853
Arxes2	0.328648	0.254926	0.245391	0.162217	0.318559	0.276392	0.244215	0.489689	0.29896
As3mt	0.538658	0.537646	0.506396	0.136412	0.342912	0.312003	0.297911	0.385046	0.343945
Asah1	0.530741	0.644226	0.454173	0.177615	0.288563	0.270964	0.249724	0.236131	0.196649
Asap1	0.546915	0.886866	0.478864	0.319317	0.259093	0.351106	0.299704	0.608759	0.652921
Asap2	0.17188	0.121962	0.120847	0.273168	0.234168	0.260912	0.259622	0.314421	0.332326
Asap3	0.124164	0.150125	0.102656	0.00686632	0.0242958	0.0269354	0.0292899	0.00637651	0.183162
Asb1	0.0766373	0.101511	0.0787007	0.0383119	0.0237383	0.0448306	0.0696139	0.0967535	0.10312
Asb13	0.198003	0.199613	0.198482	0.192702	0.170084	0.168503	0.186462	0.196841	0.308081
Asb14	0	0	0	0.00606116	0	0	0.00273562	0	0
Asb16	0.00257116	0	0.00237338	0	0.00609397	0.00276393	0	0.000594844	0
Asb2	0.0162726	0.100112	0.0658342	0.00219447	0.00721922	0.0163459	0.0163847	0.00835373	0.0280129
Asb3	0.190887	0.291688	0.197286	0.132534	0.112883	0.152397	0.113671	0.0946957	0.164588
Asb4	0	0	0.000968819	0.0205557	0	0.00314443	0.0179469	0	0
Asb5	0.000386624	0.00817051	0	0	0	0.000781341	0	0.00731788	0
Asb6	0.158909	0.129298	0.129537	0.0651009	0.0710436	0.0813813	0.0970612	0.101523	0.125299
Asb7	0.170496	0.152227	0.165435	0.143077	0.117582	0.125028	0.14303	0.112203	0.174597
Asb8	0.393441	0.448627	0.35057	0.169807	0.169646	0.205521	0.22245	0.294388	0.297064
Ascc1	0.588582	0.728325	0.605025	0.17623	0.280213	0.294138	0.217368	0.27623	0.29482
Ascc2	0.144594	0.2137	0.150403	0.125387	0.12622	0.104572	0.152549	0.09303	0.128965
Ascc3	0.146804	0.161382	0.161875	0.107103	0.116709	0.13049	0.147585	0.0864222	0.0831467
Ascl1	0.119462	0.057393	0.161945	0.899681	0.49825	0.488534	0.328691	0.0128151	0.655747
Ascl2	0.0015316	0.00673824	0	0	0	0	0	0	0
Ascl4	0.00110997	0	0.00224947	0.0055164	0.000930695	0.00444159	0.0032686	0.0091282	0.00348151
Asf1a	0.720919	0.677637	0.626288	0.981685	0.699242	0.761794	0.829928	0.497049	0.688027
Asf1b	0.11419	0	0.0273238	0.761904	0.155174	0.488862	0.0486512	0.0284653	0.0355829
Asgr1	0.0023897	0	0.00600101	0	0.00631065	0	0	0.00084801	0
Ash1l	0.563467	0.625045	0.527828	0.445273	0.402358	0.438844	0.357576	0.306088	0.357427
Ash2l	0.555417	0.62963	0.527194	0.49117	0.432654	0.428071	0.475128	0.38854	0.542344
Asic1	0.00195123	0.0196119	0	0.00380996	0.0072921	0.00333179	0.0279385	0.17682	0.00369992
Asic2	0.0334783	0.0178329	0.0398939	0.0292034	0.0246267	0.0222297	0.010261	0.0224068	0.00851873
Asic3	0.123542	0.143799	0.0178935	0	0	0.00931315	0	0	0.00424818
Asic4	0.00223267	0	0	0.0719432	0.00178918	0.00393077	0.0342475	0.00842131	0.0230766
Asl	0.417863	0.35384	0.339756	0.231103	0.262046	0.232962	0.261286	0.19434	0.255655
Asna1	0.695109	0.685438	0.767584	0.54137	0.563162	0.576747	0.674791	0.656869	0.746126
Asns	0.310568	1.94522	0.103327	0.135621	0.288055	0.448412	0.130568	0.301361	0.103754
Asnsd1	0.478836	0.537677	0.532015	0.458334	0.591879	0.613655	0.431671	0.449682	0.574356
Aspdh	0.000523973	0	0	0	0.00151034	0.000639249	0	0.00785744	0.0103326
Aspg	0	0	0	0	0.000761893	0.00156739	0	0.00118546	0
Asph	0.284728	0.204928	0.276081	0.24066	0.370055	0.3699	0.266415	0.329351	0.319079
Asphd1	0.0652908	0.0932056	0.0346429	0	0.0048202	0.00865215	0.00207186	0.0425874	0.0290009
Asphd2	0.0354269	0.0536612	0.0652428	0.138384	0.0885635	0.0817454	0.221329	0.300398	0.179612
Aspm	0.0102215	0	0	0.278118	0.0560493	0.22193	0.0411648	0.0107763	0.00750002
Asprv1	0.00643994	0	0.0045671	0	0	0.00186758	0.00369193	0.0126371	0
Aspscr1	0.559604	0.669209	0.52377	0.479036	0.455847	0.466275	0.605703	0.524891	0.62704
Asrgl1	0.106765	0.0333625	0.0891338	0.231754	0.227047	0.229272	0.130376	0.105118	0.217443
Ass1	0.118694	0.111237	0.158423	0.100741	0.0863477	0.0658815	0.102381	0.0142529	0.0257788
Aste1	0.0753467	0.0459867	0.0741266	0.0851974	0.0470257	0.0563658	0.0375038	0.03414	0.0556139
Astn1	0.116388	0.0564949	0.126901	0.0901777	0.0874928	0.0801993	0.167392	0.306343	0.226514
Astn2	0.0222941	0.0366383	0.0221243	0.0218336	0.00257311	0.0126979	0.00156269	0.0137601	0.0673084
Asun	0.308541	0.239622	0.346474	0.312048	0.255993	0.280075	0.330898	0.19157	0.291284
Asxl1	0.184513	0.179632	0.139728	0.215957	0.235378	0.288306	0.12277	0.148236	0.140488
Asxl2	0.303473	0.452826	0.279716	0.203447	0.14832	0.192308	0.186893	0.115849	0.153118
Asxl3	0.0651988	0.0821023	0.0736136	0.0452439	0.0711209	0.07724	0.0730657	0.351253	0.229843
Atad1	0.599429	0.766968	0.594212	0.499549	0.408612	0.423234	0.584748	0.662127	0.708285
Atad2	0.13237	0.0661244	0.0289979	0.550794	0.239107	0.421738	0.0247395	0.0551599	0.024237
Atad2b	0.213971	0.16463	0.173157	0.251279	0.148548	0.160057	0.238923	0.125514	0.20269
Atad3a	0.315654	0.273254	0.240858	0.307308	0.34137	0.321788	0.344134	0.234863	0.288086
Atad3aos	0.106641	0.0817317	0.0968226	0.0277991	0.0463838	0.0419189	0.0284941	0.032302	0.0458484
Atad5	0.0789268	0.0632748	0.0612951	0.216369	0.185236	0.185894	0.0601577	0.0497902	0.0499606
Atat1	0.799659	0.783964	0.943096	0.639166	0.494812	0.490749	1.13606	1.19955	1.24185
Atcay	0.00967558	0	0.00759749	0.0162001	0.0443902	0.0395163	0.102892	0.381617	0.249567
Atcayos	0.00848369	0	0.0042506	0	0.00188364	0.00259974	0.00159304	0	0.00351331
Ate1	0.383557	0.550827	0.341265	0.242874	0.199082	0.275205	0.202805	0.23585	0.208884
Atf1	0.271736	0.227257	0.163709	0.354932	0.280138	0.358871	0.186826	0.0855245	0.130085
Atf2	0.528073	0.589629	0.441435	0.324417	0.306935	0.394536	0.297846	0.555218	0.334162
Atf3	0.035054	0.665397	0.00688782	0.0045251	0.0273706	0.0367733	0.00207165	0	0
Atf4	1.56727	2.30934	1.37385	0.904191	0.807832	1.02096	0.953857	0.907474	0.895862
Atf5	0.322753	1.88235	0.148079	0.225255	0.325308	0.350472	0.198753	0.424188	0.139646
Atf6	0.104555	0.204155	0.105226	0.0390534	0.0367271	0.0496342	0.0518767	0.0489616	0.0473463
Atf6b	0.545463	0.526914	0.494961	0.519683	0.423725	0.400476	0.513322	0.353201	0.556941
Atf7	0.161804	0.146369	0.183738	0.0995537	0.0854917	0.103608	0.0761129	0.0811985	0.0648521
Atf7ip	0.523075	0.502084	0.527518	0.266418	0.237029	0.385147	0.2595	0.268443	0.306617
Atf7ip2	0	0	0	0.00758887	0.00286642	0.00443252	0	0.000676763	0
Atg10	0.200138	0.265729	0.193872	0.119432	0.122901	0.139618	0.198293	0.130861	0.340279
Atg101	0.423814	0.424173	0.382085	0.268372	0.275155	0.306303	0.357294	0.385836	0.457053
Atg12	0.463647	0.529877	0.55794	0.432738	0.410817	0.451028	0.508834	0.509132	0.478549
Atg13	0.409584	0.475648	0.389918	0.0994068	0.109125	0.150648	0.142083	0.209127	0.233956
Atg14	0.182392	0.242471	0.198446	0.0446885	0.0816589	0.087741	0.0925851	0.116758	0.133767
Atg16l1	0.185723	0.290551	0.151392	0.115059	0.11707	0.110996	0.108635	0.117308	0.149591
Atg16l2	0.252825	0.317142	0.218922	0.0873963	0.0760886	0.0965789	0.0977198	0.0295213	0.0231209
Atg2a	0.0960432	0.0698478	0.122066	0.0395014	0.0631827	0.0607751	0.0743462	0.0345338	0.0666026
Atg2b	0.111462	0.176074	0.130753	0.0407665	0.0414058	0.0533803	0.0523567	0.0698109	0.0810495
Atg3	0.513247	0.682672	0.549988	0.382999	0.293363	0.354929	0.489378	0.509228	0.552498
Atg4a	0.0551938	0.0460213	0.0822785	0.0543888	0.0504108	0.0374093	0.0724599	0.0327331	0.0494518
Atg4b	0.494133	0.486935	0.469071	0.336651	0.316462	0.321931	0.382624	0.440682	0.515454
Atg4c	0.0624918	0.11352	0.081092	0.0221768	0.0593056	0.0330244	0.0315321	0.0333565	0.0546311
Atg4d	0.258149	0.227086	0.301946	0.238694	0.153754	0.177113	0.248042	0.195596	0.256351
Atg5	0.35456	0.360554	0.385566	0.390787	0.307768	0.29551	0.369641	0.304255	0.396099
Atg7	0.111704	0.082949	0.0902336	0.0520152	0.161761	0.160827	0.127563	0.106011	0.112521
Atg9a	0.273615	0.319362	0.251839	0.0465758	0.0681307	0.108604	0.0893881	0.184534	0.139176
Atg9b	0.0606628	0.118666	0.0794101	0.0196518	0.01943	0.0268656	0.0281287	0.0545672	0.0242896
Athl1	0.247432	0.184232	0.243279	0.0918782	0.162765	0.161894	0.122299	0.0115406	0.0557357
Atic	0.150827	0.0636072	0.112396	0.259073	0.476811	0.319682	0.276935	0.23753	0.291097
Atl1	0.228866	0.325283	0.184151	0.046921	0.0438302	0.0764666	0.227381	0.472455	0.359244
Atl2	0.130701	0.142408	0.120425	0.145476	0.0538807	0.112068	0.0520806	0.0690725	0.0739571
Atl3	0.0395867	0.0478853	0.0321946	0.0649645	0.0516776	0.0577358	0.034065	0.0372872	0.0248715
Atm	0.116626	0.0699537	0.111889	0.127206	0.0995742	0.123689	0.0703901	0.0755873	0.143331
Atmin	0.0867655	0.134353	0.0753411	0.0379953	0.0803552	0.0715546	0.0667962	0.0747286	0.0854365
Atn1.1	0.235319	0.233423	0.187859	0.12266	0.12335	0.160545	0.120853	0.165168	0.143611
Atoh7	0.249339	0.198524	0.815928	1.92121	0.1223	0.201373	1.78645	0.300927	0.235423
Atoh8	0.0374008	0	0.0027513	0.0818834	0.272258	0.276375	0.0278792	0.0192984	0.00729266
Atox1	0.830549	0.685892	0.917188	0.721944	0.948551	0.860205	0.931883	1.20556	1.05952
Atp10a	0.0126342	0	0.00532239	0.0406598	0.0108606	0.0191383	0.00970571	0	0.00650606
Atp11a	0.11562	0.0717669	0.0979111	0.0698424	0.074159	0.0905471	0.0671191	0.0621013	0.0502717
Atp11b	0.236119	0.269702	0.239325	0.221821	0.10852	0.16575	0.121165	0.12597	0.158058
Atp11c	0.0645489	0.0723878	0.0443774	0.151395	0.0722367	0.112554	0.0600293	0.0960905	0.0939739
Atp12a	0.000284384	0	0	0	0	0	0.0017531	0.000766783	0
Atp13a1	0.2343	0.256855	0.218856	0.120953	0.119051	0.121939	0.17558	0.122723	0.194884
Atp13a2	0.544298	0.61775	0.547478	0.111008	0.192029	0.228173	0.238601	0.48828	0.469122
Atp13a3	0.116713	0.127533	0.0791593	0.0922705	0.0932207	0.123971	0.0649564	0.100348	0.106412
Atp13a5	0	0	0	0	0.00411918	0.00047888	0	0.000937328	0.00536062
Atp1a1	0.409592	0.66659	0.233902	0.294116	0.421678	0.383192	0.345013	0.183571	0.205947
Atp1a2	0	0	0	0	0.00184177	0.00168335	0	0.00308457	0
Atp1a3	0.434804	0.437277	0.384987	0.00242258	0.0148424	0.0792824	0.0283799	0.267838	0.181989
Atp1b1	0.0690999	0.140342	0.0597003	0.0586579	0.0492951	0.0696364	0.0846998	0.313601	0.214615
Atp1b2	1.47593	1.30307	1.15212	0.0979766	0.254995	0.537954	0.112857	0.0890396	0.192887
Atp1b3	0.287265	0.197033	0.303322	0.517571	0.522181	0.50038	0.399102	0.488231	0.386786
Atp2a1	0.00335061	0.00885018	0.00124413	0	0	0.00123944	0	0	0
Atp2a2	0.365023	0.354445	0.366941	0.344926	0.293867	0.341835	0.403358	0.357779	0.330096
Atp2b1	0.852515	1.07793	0.663875	0.565603	0.499181	0.630506	0.429582	1.06133	0.445166
Atp2b2	0.0082287	0.0191168	0.00551796	0.0243179	0.00653074	0.0216225	0.0218043	0.0795114	0.0453151
Atp2b3	0.000307363	0	0	0	0	0.000701335	0.001821	0.00799639	0
Atp2b4	0.112046	0.0962744	0.0300802	0.0149352	0.0130034	0.0291799	0.013982	0.0439069	0.0487169
Atp2c1	0.371016	0.453369	0.320385	0.204163	0.186908	0.251498	0.275731	0.383686	0.304051
Atp2c2	0	0	0	0	0.00787401	0	0	0	0
Atp4a	0.0201656	0.011517	0.0267659	0.00893153	0.00417931	0.00889837	0.00902329	0.0144298	0.00436621
Atp5a1	1.84443	1.86861	1.85903	1.51702	1.72519	1.69131	1.75113	1.77227	1.8898
Atp5b	2.24708	2.17749	2.27453	2.0136	2.02805	1.98145	2.33176	2.08043	2.3536
Atp5c1	1.62106	1.53406	1.73559	1.41874	1.6315	1.54634	1.57716	1.59059	1.70734
Atp5d	1.47461	1.3533	1.59415	1.55285	1.72855	1.65398	1.59217	1.60928	1.49491
Atp5e	1.81903	1.53573	2.04042	2.28896	2.29414	2.15652	2.4063	2.31288	2.16929
Atp5f1	1.7087	1.66491	1.75122	1.69576	1.72626	1.59957	1.90805	2.02208	1.97284
Atp5g1	1.45136	1.27285	1.38113	1.63055	1.7235	1.62182	1.72222	1.80403	1.59383
Atp5g2	1.83676	1.72748	2.07079	2.42417	2.39494	2.35705	2.24415	1.75792	2.15557
Atp5g3	1.5231	1.3493	1.43039	1.28402	1.27802	1.32349	1.32528	1.65341	1.43695
Atp5h	1.87648	1.57505	1.83945	1.97766	1.9586	1.91138	2.03081	2.02721	1.93573
Atp5j	1.81163	1.51235	1.73591	2.06516	2.00441	1.91007	2.09207	2.01747	1.94373
Atp5j2	1.97327	1.697	2.01214	2.06757	2.10268	2.008	2.17108	2.1524	1.94866
Atp5k	1.22245	0.945916	1.51804	1.8233	1.82632	1.6769	1.99538	1.96032	1.85967
Atp5l	2.07253	1.81527	2.14783	2.10897	2.02419	1.98878	2.26447	2.22673	2.23779
Atp5o	1.59414	1.36232	1.53783	1.75237	1.72763	1.64736	1.79279	1.96795	1.74219
Atp5s	0.178262	0.148924	0.15338	0.091792	0.0895484	0.0857326	0.0692201	0.0389349	0.0493139
Atp5sl	0.255407	0.217236	0.207336	0.116683	0.18148	0.130266	0.166537	0.18559	0.240411
Atp6ap1	0.660475	0.65634	0.66091	0.221248	0.223317	0.290192	0.411313	0.598936	0.514467
Atp6ap1l	0	0	0	0	0	0	0	0.0211338	0
Atp6ap2	0.891747	1.19628	0.770792	0.502916	0.39134	0.456491	0.444582	0.541369	0.616958
Atp6v0a1	0.641065	0.772001	0.559783	0.138027	0.127907	0.203111	0.184068	0.277307	0.323419
Atp6v0a2	0.148736	0.125769	0.151242	0.126595	0.102914	0.106253	0.131631	0.0754917	0.116341
Atp6v0b	1.8163	2.02519	1.7528	0.809995	0.612385	0.907595	1.03176	1.27114	1.37228
Atp6v0c	0.0321834	0.00873136	0.0312841	0.0143058	0.0133515	0.0273008	0.0271211	0.0102217	0.0124508
Atp6v0d1	1.1575	1.23339	1.20924	0.527934	0.61978	0.680401	0.755204	1.15155	1.08592
Atp6v0e	0.672105	0.621483	0.751186	0.584791	0.662856	0.618346	0.954655	0.596945	0.674428
Atp6v0e2	0.371553	0.416389	0.483775	0.216305	0.31383	0.282462	0.37052	0.686881	0.812723
Atp6v1a	0.561922	0.62472	0.605428	0.270702	0.286991	0.348198	0.33098	0.406521	0.442937
Atp6v1b1	0.0051747	0.00817051	0.00352185	0.02152	0.0416111	0.0275553	0.029138	0.00215429	0.00605392
Atp6v1b2	1.1601	1.21282	1.03385	0.331779	0.379552	0.487785	0.508854	0.701682	0.756296
Atp6v1c1	0.449897	0.545859	0.449907	0.303808	0.292647	0.28682	0.374992	0.494825	0.471729
Atp6v1d	0.737296	0.746851	0.670763	0.390643	0.351343	0.424831	0.565403	0.75266	0.854587
Atp6v1e1	0.987609	0.808663	1.1171	0.769627	0.622559	0.677331	1.02205	1.29686	1.12267
Atp6v1e2	0.00831542	0	0	0.0884365	0.0367354	0.0317233	0.00509818	0.00208978	0
Atp6v1f	1.43237	1.379	1.61747	1.07021	1.18617	1.13587	1.43089	1.47745	1.6063
Atp6v1g1	1.75396	1.71243	1.86139	1.58809	1.33738	1.39024	1.84855	2.18184	2.01616
Atp6v1g2	0.174216	0.194354	0.175177	0.0358038	0.0897527	0.0735052	0.0701515	0.172491	0.182243
Atp6v1h	0.45301	0.471545	0.42293	0.261	0.204212	0.25875	0.375124	0.468505	0.518992
Atp7a	0.0288414	0.0468112	0.0348978	0.0211805	0.0153397	0.0204966	0.0553846	0.040136	0.0587819
Atp7b	0.0422826	0.0153912	0.0309959	0.0133087	0.00670221	0.0246018	0.00516665	0.0177996	0.0316304
Atp8a1	0.0936513	0.135323	0.110481	0.0527016	0.041478	0.0495946	0.0219534	0.0825329	0.0848583
Atp8a2	0.103578	0.231783	0.04757	0.00518648	0.0148174	0.0198307	0.013551	0.0995883	0.0328759
Atp8b1	0	0	0	0	0.00190241	0.000718805	0	0.000986234	0
Atp8b2	0.0344106	0.0944654	0.0421388	0.00301668	0.0148155	0.0175265	0.0134806	0.0211706	0.00650124
Atp8b3	0.0166876	0.00802578	0.0143352	0.00509664	0.00688574	0.00564933	0.0127466	0.0534965	0.0497285
Atp8b4	0	0	0	0.00493098	0	0	0	0	0.00926812
Atp8b5	0.00222933	0.0101031	0.0161916	0.00772866	0.00665921	0.00209617	0	0.000714807	0
Atp9a	0.254147	0.268975	0.239277	0.176356	0.134633	0.167484	0.208014	0.423549	0.221511
Atp9b	0.142506	0.093183	0.168298	0.0879057	0.0831889	0.0836532	0.0767935	0.0681968	0.0674958
Atpaf1	0.226234	0.241353	0.171199	0.157617	0.198393	0.20795	0.153167	0.112904	0.171411
Atpaf2	0.155482	0.176187	0.150125	0.105244	0.144614	0.112845	0.114764	0.0999065	0.124663
Atpif1	2.26337	2.16587	2.13288	2.18096	2.13593	2.04937	2.41755	2.77246	2.49308
Atr	0.18997	0.122478	0.175409	0.234121	0.142637	0.224732	0.131048	0.135794	0.164055
Atraid	1.00013	1.09965	0.960564	0.44502	0.66926	0.667705	0.54677	0.589539	0.774707
Atrip	0.00762126	0	0.0160233	0.0150194	0.00776369	0.01116	0	0.00107555	0.0149671
Atrn	0.127731	0.174749	0.125737	0.0620645	0.0674156	0.082232	0.0526602	0.110918	0.116053
Atrnl1	0.0472732	0.0592592	0.027915	0.0342411	0.0476248	0.0873852	0.0628783	0.155649	0.0741615
Atrx	1.07035	1.11488	1.09322	0.913838	0.814845	0.872571	0.818059	0.70259	0.876832
Atxn1	0.0575633	0.155425	0.0464725	0.00291445	0.00775424	0.0143797	0	0.0169888	0
Atxn10	1.02403	1.02924	0.992856	0.809256	0.934329	0.925072	1.02969	1.26629	1.24433
Atxn1l	0.0847823	0.0712558	0.0620034	0.0422254	0.0567445	0.0779888	0.0591802	0.0345715	0.0384304
Atxn2	0.304596	0.372669	0.311283	0.344551	0.282621	0.276057	0.28721	0.290325	0.271886
Atxn2l	0.608965	1.2143	0.42518	0.37713	0.286753	0.423323	0.328159	0.303428	0.344988
Atxn3	0.121073	0.185301	0.118751	0.0824744	0.0556147	0.0913841	0.0885509	0.0723186	0.0700622
Atxn7	0.116872	0.128438	0.110147	0.132565	0.0855435	0.0947271	0.057587	0.056909	0.0596535
Atxn7l1	0.115277	0.121557	0.0910885	0.024414	0.0611084	0.0567502	0.0647914	0.140439	0.105518
Atxn7l2	0.135283	0.105377	0.139346	0.0780287	0.0759236	0.0714325	0.115952	0.10003	0.233418
Atxn7l3	0.108231	0.119853	0.0958492	0.0806315	0.0857972	0.0897037	0.112513	0.200769	0.193791
Atxn7l3b	2.16621	2.15306	1.99616	1.59316	1.64316	1.61016	1.83899	1.90779	2.02382
AU019823	0.331966	0.397008	0.32148	0.242029	0.195973	0.235852	0.350978	0.267407	0.343252
AU020206	0.0117895	0	0.00205045	0.0681921	0.0594747	0.0497996	0.024929	0.00279367	0.0062044
AU022252	0.4302	0.370888	0.436733	0.183909	0.244419	0.282842	0.331832	0.296845	0.358212
AU022754	0.00113747	0	0	0	0.00507224	0.00329947	0	0	0
AU040320	0.16945	0.227896	0.176368	0.108706	0.0885655	0.11588	0.143906	0.119623	0.202278
AU041133	0.168854	0.216334	0.136681	0.0377197	0.118519	0.101591	0.0929576	0.0659309	0.0764207
Auh	0.49407	0.594607	0.475127	0.21843	0.224048	0.276699	0.29686	0.377343	0.387306
Aunip	0.0607584	0	0.00237338	0.229306	0.07373	0.171214	0.00553449	0.013341	0
Aup1	0.554253	0.535728	0.535291	0.351588	0.339384	0.390756	0.267438	0.283813	0.313517
Aurka	0.0945975	0.0773016	0.074971	0.830827	0.123378	0.52775	0.164256	0.0403986	0.0605602
Aurkaip1	0.748496	0.832405	0.747176	0.816581	0.760464	0.7364	0.74914	0.634337	0.63736
Aurkb	0.0985093	0.00604161	0.00625404	0.983195	0.153239	0.815515	0.0296802	0.0473642	0.0177587
Aurkc	0	0	0	0	0.00354803	0	0	0.00259888	0.00856579
Auts2	0.527967	0.544688	0.367001	0.7339	0.530962	0.742691	0.614087	0.656528	1.1962
AV099323	0.0514085	0.0445444	0.0550758	0.104929	0.14458	0.141506	0.0720273	0.017652	0.0284171
Aven	0.0246265	0.028106	0.0220779	0.0273024	0.041458	0.0298413	0.0352446	0.0340994	0.053343
Avil	0.00219592	0.0109094	0.00151689	0.0025585	0.00143567	0.00161616	0	0.00992277	0
Avl9	0.315592	0.301918	0.308447	0.148199	0.136731	0.157131	0.238695	0.296135	0.314604
Avpi1	0.122923	0.181867	0.0970542	0.0280679	0.11611	0.0878645	0.039066	0.0292317	0.0491371
AW011738	0.0131339	0	0.00804	0.0335007	0.0578493	0.0666168	0.0332299	0.00445904	0.0284142
AW121686	0.00160563	0	0.00115922	0	0	0.00155188	0	0	0
AW146154	0.0548545	0.0195331	0.0605352	0.0456081	0.0624938	0.0495887	0.0274818	0.00520741	0.0128856
AW209491	0.294271	0.373059	0.279985	0.119572	0.149617	0.156346	0.184374	0.189235	0.165299
AW549877	0.307783	0.281725	0.268707	0.110038	0.0986464	0.169525	0.0847524	0.117953	0.175334
AW551984	0.00554207	0	0.00368668	0	0.0146389	0.010502	0.00676821	0.0413806	0.00546303
AW554918	0.0693127	0.110678	0.0742971	0.0801344	0.0661329	0.0855778	0.0714961	0.0472799	0.048649
Awat2	0.00836618	0.0088308	0.00356187	0	0.0122364	0.0110251	0.00149012	0	0
Axdnd1	0.00465837	0	0.00155471	0	0.00326759	0.00310254	0	0.00327607	0.00438702
Axin1	0.181018	0.133477	0.111654	0.151009	0.140595	0.151496	0.112448	0.0953842	0.151123
Axin2	0.0763792	0.0805696	0.0371155	0.0274857	0.00831223	0.015369	0.00943927	0.0251608	0.0203353
Axl	0.014207	0	0.00891789	0.0314217	0.152404	0.106561	0.0210465	0.0131513	0.0157708
AY036118	0.419393	0.401357	0.445556	0.464355	0.484334	0.470258	0.477614	0.49508	0.557815
AY074887	0.0453188	0.0321439	0.0293989	0.0368682	0.0424459	0.0416959	0.0528722	0.0363228	0.0943169
Azi2	0.433719	0.529107	0.412241	0.269899	0.291445	0.264738	0.360273	0.349054	0.363184
Azin1	0.308782	0.442968	0.303741	0.789039	0.507309	0.454614	0.562387	0.486719	0.436043
Azin2	0.16415	0.157109	0.13285	0.0498557	0.0789249	0.0895927	0.0849721	0.203156	0.0635146
B130006D01Rik	0.0323949	0.00801461	0.0239445	0.00868542	0.0116555	0.00947431	0.00782946	0.012056	0.0224328
B130011K05Rik	0.00299773	0	0.00183101	0	0.0103502	0.00876286	0	0	0
B130046B21Rik	0.00284462	0	0.00226074	0.00351408	0.00125671	0.00162855	0.00276783	0.00325404	0
B230104I21Rik	0	0	0.00154786	0.00223533	0	0	0	0	0.00396885
B230110G15Rik	0.000598913	0	0.0140306	0	0	0	0	0	0
B230112J18Rik	0.00284664	0.00830686	0.00335614	0	0.00144633	0.0013491	0.0040677	0.00612484	0.00675645
B230118H07Rik	0.521238	0.169984	0.4515	0.716258	0.927513	0.845909	0.594853	0.347215	0.52128
B230208H11Rik	0.0200868	0	0.0313876	0.0195038	0.0451217	0.0288353	0.019694	0.0100467	0.0200154
B230217C12Rik	0.0291713	0.0177552	0.0311242	0.0273662	0.114102	0.0858049	0.0765527	0.116694	0.0883904
B230217O12Rik	0.00263476	0	0.00158143	0.00239496	0.00105074	0.00177217	0.00925748	0.0127505	0.00782876
B230219D22Rik	0.552553	0.531692	0.530834	0.672797	0.631615	0.60383	0.49917	0.641705	0.612632
B230303O12Rik	0.0145201	0.00831199	0.00841019	0.00317324	0.00353824	0.00219263	0.00235924	0.00192602	0
B230307C23Rik	0.0508581	0.0118801	0.0468061	0.0688835	0.0842564	0.0655119	0.0639476	0.0675738	0.0712544
B230312C02Rik	0.0661977	0.0554693	0.0253179	0.0668126	0.0150566	0.0310675	0.0252163	0.0134267	0.0117217
B230317F23Rik	0.0504278	0.0449037	0.0383538	0.020812	0.0394602	0.0382901	0.0299034	0.0329525	0.0433358
B230322F03Rik	0.036219	0.0377277	0.0243619	0.0143622	0.016896	0.0166135	0.0189332	0.00912147	0.00934366
B230334C09Rik	0.000358131	0	0	0	0.00363981	0.00141914	0.0032686	0.0254138	0.0961839
B230344G16Rik	0.00210505	0.00880573	0.00499952	0	0	0	0	0	0
B230354K17Rik	0.185341	0.231141	0.258532	0.0966977	0.108687	0.119367	0.122223	0.140798	0.165117
B230369F24Rik	0.0253269	0.0245082	0.0258681	0.0404284	0.0201814	0.0288103	0.0386994	0.0354869	0.0438613
B230398E01Rik	0.0105514	0.00562996	0.00674171	0.00243945	0.0058626	0.00264924	0.0085448	0.00173202	0
B2m	0.347203	0.266683	0.376048	0.333002	0.480972	0.371645	0.279407	0.0500871	0.213378
B3galnt1	0.198568	0.255867	0.14978	0.177487	0.155263	0.179847	0.117354	0.289936	0.102114
B3galnt2	0.117901	0.112495	0.081454	0.144609	0.14991	0.153527	0.113883	0.0546898	0.0671498
B3galt1	0.00408399	0.0211793	0.0319031	0.0113865	0.0229909	0.0249538	0.0136091	0.0511452	0.0468096
B3galt2	0.00663677	0.0162591	0.0138474	0.0127728	0.000998645	0.0170096	0.023127	0.167285	0.204481
B3galt4	0.0868162	0.131097	0.0639281	0.018726	0.0251714	0.0310456	0.0255471	0.0439882	0.0436196
B3galt6	0.233343	0.345748	0.152746	0.211993	0.207808	0.236533	0.220268	0.244531	0.293162
B3gat1	0.0084994	0	0.00141584	0.0138437	0.00723625	0.0129663	0.0196342	0.119307	0.184526
B3gat2	0.0833572	0.0798506	0.0715884	0.0269798	0.0200908	0.0247997	0.0487767	0.242159	0.18487
B3gat3	0.316302	0.255919	0.371762	0.188593	0.20807	0.250464	0.287709	0.40948	0.420921
B3glct	0.107347	0.105906	0.0871739	0.262669	0.172364	0.187188	0.170118	0.287971	0.0888792
B3gnt2	0.00103504	0	0.0079759	0	0	0.000574538	0	0	0
B3gnt4	0.0153724	0.00873136	0.00987759	0.0273981	0.0171355	0.0166121	0.0394663	0.0251065	0.0364745
B3gnt5	0.15345	0.136259	0.187186	0.198431	0.12811	0.187331	0.222609	0.273021	0.266147
B3gnt7	0.000417003	0	0	0	0.00270569	0.00222024	0.00196042	0.00819635	0.00409366
B3gnt8	0.00606367	0.00817714	0.00365112	0.0056757	0.00796018	0.00883028	0.00671416	0.00624137	0.003474
B3gnt9	0.00533208	0.0238937	0.00196135	0.00617101	0.00886268	0.00655138	0.0082039	0.0332133	0.00863516
B3gntl1	0.0348689	0.0466353	0.0458799	0.0219581	0.0308064	0.0238872	0.0257837	0.0163186	0.0246868
B430203G13Rik	0.000894036	0	0	0.00202105	0	0.00159074	0.00510515	0.00815903	0
B430218F22Rik	0.0196403	0	0.0384452	0.0299435	0.0194047	0.0276582	0.0200391	0.0232217	0.0191454
B430219N15Rik	0.00819466	0	0.00778623	0.00628085	0.00521107	0.00556017	0.0125359	0.00164787	0.0107141
B430305J03Rik	0.00961242	0	0.0188298	0.00722045	0.00342412	0.0121204	0.00762617	0.007953	0.00970511
B4galnt1	0.0148477	0.0177219	0.0183483	0.0282058	0.0570807	0.0332143	0.0772501	0.244548	0.172977
B4galnt4	0.081452	0.0813631	0.051097	0.0673991	0.0763969	0.084433	0.0852939	0.0775648	0.136223
B4galt1	0.0234443	0.00804339	0.0339141	0.0538496	0.0880854	0.08448	0.0395627	0.042093	0.0339726
B4galt2	0.27655	0.194158	0.166377	0.125646	0.30704	0.20712	0.147506	0.33382	0.26189
B4galt3	0.324801	0.377909	0.358433	0.24494	0.188794	0.223902	0.324331	0.370544	0.388764
B4galt4	0.380105	0.37234	0.250261	0.0168786	0.123564	0.131559	0.0460878	0.0579673	0.061901
B4galt5	0.0637645	0.103812	0.0509844	0.0864816	0.0639168	0.0628016	0.0672007	0.179678	0.0428
B4galt6	0.115651	0.107074	0.0915762	0.138184	0.125603	0.15297	0.130302	0.206058	0.150301
B4galt7	0.168019	0.173407	0.163377	0.0931947	0.09869	0.0919749	0.148623	0.187519	0.256499
B4gat1	0.39501	0.369517	0.34764	0.0801974	0.138552	0.175237	0.151367	0.134038	0.210494
B530045E10Rik	0.00161704	0.0098851	0.00698787	0	0	0	0	0	0
B630005N14Rik	0.192188	0.102384	0.153348	0.075118	0.166565	0.150288	0.11622	0.131037	0.0688258
B630019K06Rik	0.174031	0.209352	0.124685	0.0641304	0.0691673	0.0690003	0.133393	0.164327	0.21425
B830012L14Rik	0.0297225	0.0411345	0.0439861	0.00233785	0.00183412	0.00603271	0.00712269	0.0135671	0.029687
B930036N10Rik	0.111886	0.0616284	0.13303	0.595689	0.486544	0.621571	0.462556	0.10567	0.176429
B930041F14Rik	0.159568	0.14728	0.153355	0.0310723	0.146795	0.122704	0.0214827	0.0925984	0.0766725
[truncated: 15,288 more rows]
