# Supplementary material for: Identification of Genes With Enriched Expression in Early Developing Mouse Cone Photoreceptors
Source: Invest Ophthalmol Vis Sci. 2019 Jul;60(8):2787–99. doi: 10.1167/iovs.19-26951 (PMC6607928; doi:10.1167/iovs.19-26951)
Supplement: Supplementary File S2 [file iovs-60-07-32_file_S2.xlsx]

## Sheet: pvalDE_GFP+vsGFP-
gene	p_val	avg_logFC	pct.1	pct.2	p_val_adj	gene	Annotation 1	Annotation 2	Annotation 3
Gngt2	0	2.89538	0.957	0.016	0	Gngt2	Guanine nucleotide-binding protein G(I)/G(S)/G(O) subunit gamma-T2;Gngt2;ortholog	GUANINE NUCLEOTIDE-BINDING PROTEIN G(I)/G(S)/G(O) SUBUNIT GAMMA-T2 (PTHR13809:SF28)	heterotrimeric G-protein(PC00117)
Pdc	0	2.11769	0.851	0.012	0	Pdc	Phosducin;Pdc;ortholog	PHOSDUCIN (PTHR46052:SF3)	0
Otx2	0	2.10015	0.981	0.166	0	Otx2	Homeobox protein OTX2;Otx2;ortholog	HOMEOBOX PROTEIN OTX2 (PTHR45793:SF2)	homeodomain transcription factor(PC00119)
Meg3	0	2.06616	0.832	0.409	0	Meg3	#N/A	#N/A	#N/A
Crx	0	2.01275	0.93	0.045	0	Crx	Cone-rod homeobox protein;Crx;ortholog	CONE-ROD HOMEOBOX PROTEIN (PTHR45793:SF7)	homeodomain transcription factor(PC00119)
Gnb3	0	1.95633	0.86	0.021	0	Gnb3	Guanine nucleotide-binding protein G(I)/G(S)/G(T) subunit beta-3;Gnb3;ortholog	GUANINE NUCLEOTIDE-BINDING PROTEIN G(I)/G(S)/G(T) SUBUNIT BETA-3 (PTHR19850:SF31)	heterotrimeric G-protein(PC00117);hydrolase(PC00121)
Meis2	0	1.95129	0.9	0.15	0	Meis2	Homeobox protein Meis2;Meis2;ortholog	HOMEOBOX PROTEIN MEIS2 (PTHR11850:SF47)	DNA-directed RNA polymerase(PC00019);homeodomain transcription factor(PC00119)
Neurod1	0	1.89611	0.964	0.243	0	Neurod1	Neurogenic differentiation factor 1;Neurod1;ortholog	NEUROGENIC DIFFERENTIATION FACTOR 1 (PTHR19290:SF88)	basic helix-loop-helix transcription factor(PC00055);nuclease(PC00170)
Lypd1	0	1.88076	0.664	0.02	0	Lypd1	Ly6/PLAUR domain-containing protein 1;Lypd1;ortholog	LY6/PLAUR DOMAIN-CONTAINING PROTEIN 1 (PTHR10036:SF7)	0
Thrb	0	1.87656	0.86	0.049	0	Thrb	Prothrombin;F2;ortholog	PROTHROMBIN (PTHR24254:SF10)	serine protease(PC00203)
Mfap4	0	1.82794	0.856	0.193	0	Mfap4	Microfibril-associated glycoprotein 4;Mfap4;ortholog	MICROFIBRIL-ASSOCIATED GLYCOPROTEIN 4 (PTHR19143:SF225)	signaling molecule(PC00207)
Rpgrip1	0	1.75385	0.73	0.026	0	Rpgrip1	X-linked retinitis pigmentosa GTPase regulator-interacting protein 1;Rpgrip1;ortholog	X-LINKED RETINITIS PIGMENTOSA GTPASE REGULATOR-INTERACTING PROTEIN 1 (PTHR14240:SF3)	G-protein modulator(PC00022)
Chgb	0	1.7296	0.854	0.169	0	Chgb	Secretogranin-1;Chgb;ortholog	SECRETOGRANIN-1 (PTHR10583:SF4)	0
Cplx2	0	1.71908	0.886	0.261	0	Cplx2	Complexin-2;Cplx2;ortholog	COMPLEXIN-2 (PTHR16705:SF9)	0
Qsox1	0	1.71661	0.918	0.298	0	Qsox1	Sulfhydryl oxidase 1;Qsox1;ortholog	SULFHYDRYL OXIDASE 1 (PTHR22897:SF6)	oxidase(PC00175)
Nnat	0	1.67494	0.998	0.944	0	Nnat	Neuronatin;Nnat;ortholog	NEURONATIN (PTHR15285:SF0)	0
Pik3r1	0	1.64453	0.867	0.285	0	Pik3r1	Phosphatidylinositol 3-kinase regulatory subunit alpha;Pik3r1;ortholog	PHOSPHATIDYLINOSITOL 3-KINASE REGULATORY SUBUNIT ALPHA (PTHR10155:SF3)	kinase modulator(PC00140)
Unc119	0	1.64017	0.933	0.523	0	Unc119	Protein unc-119 homolog A;Unc119;ortholog	PROTEIN UNC-119 HOMOLOG A (PTHR12951:SF5)	receptor(PC00197)
Ypel3	0	1.56934	0.984	0.726	0	Ypel3	Protein yippee-like 3;Ypel3;ortholog	PROTEIN YIPPEE-LIKE 3 (PTHR13848:SF6)	0
Cltb	0	1.5455	0.877	0.419	0	Cltb	Clathrin light chain B;Cltb;ortholog	CLATHRIN LIGHT CHAIN B (PTHR10639:SF7)	vesicle coat protein(PC00235)
Neurod4	0	1.54197	0.771	0.064	0	Neurod4	Neurogenic differentiation factor 4;Neurod4;ortholog	NEUROGENIC DIFFERENTIATION FACTOR 4 (PTHR19290:SF86)	basic helix-loop-helix transcription factor(PC00055);nuclease(PC00170)
Rbp4	0	1.51196	0.569	0.023	0	Rbp4	Retinol-binding protein 4;Rbp4;ortholog	RETINOL-BINDING PROTEIN 4 (PTHR11873:SF2)	transfer/carrier protein(PC00219)
Pgc	0	1.5047	0.605	0.004	0	Pgc	Gastricsin;Pgc;ortholog	GASTRICSIN (PTHR13683:SF292)	aspartic protease(PC00053)
Cplx3	0	1.45385	0.705	0.047	0	Cplx3	Complexin-3;Cplx3;ortholog	COMPLEXIN-3 (PTHR16705:SF5)	0
Prdm1	0	1.42719	0.718	0.049	0	Prdm1	PR domain zinc finger protein 1;Prdm1;ortholog	PR DOMAIN ZINC FINGER PROTEIN 1 (PTHR16515:SF26)	0
Ctsf	0	1.41404	0.791	0.205	0	Ctsf	Cathepsin F;Ctsf;ortholog	CATHEPSIN F (PTHR12411:SF444)	cysteine protease(PC00081);protease inhibitor(PC00191)
Cdhr1	0	1.39977	0.685	0.014	0	Cdhr1	Cadherin-related family member 1;Cdhr1;ortholog	CADHERIN-RELATED FAMILY MEMBER 1 (PTHR24028:SF263)	0
Cntn1	0	1.39642	0.704	0.071	0	Cntn1	Contactin-1;Cntn1;ortholog	CONTACTIN-1 (PTHR44170:SF10)	0
Amer2	0	1.39609	0.895	0.515	0	Amer2	APC membrane recruitment protein 2;Amer2;ortholog	APC MEMBRANE RECRUITMENT PROTEIN 2 (PTHR22237:SF1)	0
Shisa2	0	1.39122	0.804	0.265	0	Shisa2	Protein shisa-2 homolog;Shisa2;ortholog	PROTEIN SHISA-2 HOMOLOG (PTHR31395:SF0)	0
Tmem158	0	1.38257	0.576	0.142	0	Tmem158	Transmembrane protein 158;Tmem158;ortholog	TRANSMEMBRANE PROTEIN 158 (PTHR38324:SF1)	0
Snap25	0	1.34472	0.837	0.251	0	Snap25	Synaptosomal-associated protein 25;Snap25;ortholog	SYNAPTOSOMAL-ASSOCIATED PROTEIN 25 (PTHR19305:SF5)	SNARE protein(PC00034)
Syp	0	1.30771	0.69	0.093	0	Syp	Synaptophysin;Syp;ortholog	SYNAPTOPHYSIN (PTHR10306:SF10)	membrane trafficking regulatory protein(PC00151)
Platr17	0	1.30544	0.657	0.022	0	Platr17	#N/A	#N/A	#N/A
Grina	0	1.29432	0.861	0.428	0	Grina	Protein lifeguard 1;Grina;ortholog	PROTEIN LIFEGUARD 1 (PTHR23291:SF16)	0
Samsn1	0	1.2695	0.584	0.005	0	Samsn1	SAM domain-containing protein SAMSN-1;Samsn1;ortholog	SAM DOMAIN-CONTAINING PROTEIN SAMSN-1 (PTHR12301:SF4)	0
Pgm2	0	1.26117	0.722	0.239	0	Pgm2	Phosphoglucomutase-1;Pgm1;ortholog	PHOSPHOGLUCOMUTASE-1 (PTHR22573:SF37)	0
Dnaic1	0	1.26072	0.554	0.007	0	Dnaic1	Dynein intermediate chain 1, axonemal;Dnai1;ortholog	DYNEIN INTERMEDIATE CHAIN 1, AXONEMAL (PTHR12442:SF11)	microtubule family cytoskeletal protein(PC00157)
Apbb1	0	1.25812	0.887	0.554	0	Apbb1	Amyloid beta A4 precursor protein-binding family B member 1;Apbb1;ortholog	AMYLOID BETA A4 PRECURSOR PROTEIN-BINDING FAMILY B MEMBER 1 (PTHR14058:SF5)	0
Rsrp1	0	1.23945	0.981	0.903	0	Rsrp1	Arginine/serine-rich protein 1;Rsrp1;ortholog	ARGININE/SERINE-RICH PROTEIN 1 (PTHR47622:SF1)	0
Atp1b2	0	1.23924	0.693	0.196	0	Atp1b2	Sodium/potassium-transporting ATPase subunit beta-2;Atp1b2;ortholog	SODIUM/POTASSIUM-TRANSPORTING ATPASE SUBUNIT BETA-2 (PTHR11523:SF26)	cation transporter(PC00068)
Cxx1a	0	1.22101	0.846	0.601	0	Cxx1a	#N/A	#N/A	#N/A
Fam132a	0	1.22022	0.666	0.158	0	Fam132a	Adipolin;Fam132a;ortholog	ADIPOLIN (PTHR24019:SF12)	extracellular matrix structural protein(PC00103)
Higd2a	0	1.2061	0.938	0.804	0	Higd2a	HIG1 domain family member 2A;Higd2a;ortholog	HIG1 DOMAIN FAMILY MEMBER 2A (PTHR12297:SF3)	0
Rxrg	0	1.17886	0.577	0.06	0	Rxrg	Retinoic acid receptor RXR-gamma;Rxrg;ortholog	RETINOIC ACID RECEPTOR RXR-GAMMA (PTHR24083:SF100)	C4 zinc finger nuclear receptor(PC00169);nucleic acid binding(PC00171);receptor(PC00197)
Rraga	0	1.11724	0.758	0.545	0	Rraga	Ras-related GTP-binding protein A;Rraga;ortholog	RAS-RELATED GTP-BINDING PROTEIN A (PTHR11259:SF7)	small GTPase(PC00208)
Tmem215	0	1.11218	0.439	0.006	0	Tmem215	Transmembrane protein 215;Tmem215;ortholog	TRANSMEMBRANE PROTEIN 215 (PTHR31922:SF2)	0
Klc3	0	1.10484	0.563	0.044	0	Klc3	Kinesin light chain 3;Klc3;ortholog	KINESIN LIGHT CHAIN 3 (PTHR45783:SF1)	0
Elovl4	0	1.09608	0.666	0.273	0	Elovl4	Elongation of very long chain fatty acids protein 4;Elovl4;ortholog	ELONGATION OF VERY LONG CHAIN FATTY ACIDS PROTEIN 4 (PTHR11157:SF12)	acyltransferase(PC00042)
Tulp1	0	1.08531	0.508	0.058	0	Tulp1	Tubby-related protein 1;Tulp1;ortholog	TUBBY-RELATED PROTEIN 1 (PTHR16517:SF12)	0
Nfib	0	1.08341	0.497	0.095	0	Nfib	Nuclear factor 1 B-type;Nfib;ortholog	NUCLEAR FACTOR 1 B-TYPE (PTHR11492:SF4)	nucleic acid binding(PC00171);transcription factor(PC00218)
Tle1	0	1.0807	0.805	0.503	0	Tle1	Transducin-like enhancer protein 1;Tle1;ortholog	AMINO-TERMINAL ENHANCER OF SPLIT-RELATED (PTHR10814:SF29)	transcription cofactor(PC00217)
Malat1	0	1.06936	1	0.998	0	Malat1	#N/A	#N/A	#N/A
Robo2	0	1.05536	0.723	0.377	0	Robo2	Roundabout homolog 2;Robo2;ortholog	ROUNDABOUT HOMOLOG 2 (PTHR12231:SF242)	0
Gm8797	0	1.05317	0.976	0.929	0	Gm8797	MCG23377, isoform CRA_b;Gm8797;ortholog	0	0
Arhgap31	0	1.05062	0.491	0.063	0	Arhgap31	Rho GTPase-activating protein 31;Arhgap31;ortholog	RHO GTPASE-ACTIVATING PROTEIN 31 (PTHR15729:SF3)	0
Dpysl3	0	1.05046	0.913	0.481	0	Dpysl3	Dihydropyrimidinase-related protein 3;Dpysl3;ortholog	DIHYDROPYRIMIDINASE-RELATED PROTEIN 3 (PTHR11647:SF57)	metalloprotease(PC00153)
Dlc1	0	1.01541	0.482	0.023	0	Dlc1	Rho GTPase-activating protein 7;Dlc1;ortholog	RHO GTPASE-ACTIVATING PROTEIN 7 (PTHR12659:SF2)	0
Aplp2	0	1.01409	0.738	0.458	0	Aplp2	Amyloid-like protein 2;Aplp2;ortholog	AMYLOID-LIKE PROTEIN 2 (PTHR23103:SF14)	protease inhibitor(PC00191)
Tpd52	0	1.00822	0.8	0.482	0	Tpd52	Tumor protein D52;Tpd52;ortholog	TUMOR PROTEIN D52 (PTHR19307:SF12)	0
Gnat2	0	1.00148	0.448	0.007	0	Gnat2	Guanine nucleotide-binding protein G(t) subunit alpha-2;Gnat2;ortholog	GUANINE NUCLEOTIDE-BINDING PROTEIN G(T) SUBUNIT ALPHA-2 (PTHR10218:SF68)	heterotrimeric G-protein(PC00117)
Glo1	0	0.996843	0.93	0.832	0	Glo1	Lactoylglutathione lyase;Glo1;ortholog	LACTOYLGLUTATHIONE LYASE (PTHR10374:SF30)	0
Kcnab1	0	0.995689	0.462	0.021	0	Kcnab1	Voltage-gated potassium channel subunit beta-1;Kcnab1;ortholog	VOLTAGE-GATED POTASSIUM CHANNEL SUBUNIT BETA-1 (PTHR43150:SF7)	reductase(PC00198);voltage-gated potassium channel(PC00242)
Celf3	0	0.988676	0.756	0.344	0	Celf3	CUGBP Elav-like family member 3;Celf3;ortholog	CUGBP ELAV-LIKE FAMILY MEMBER 3 (PTHR24012:SF739)	0
Btg2	0	0.985808	0.835	0.4	0	Btg2	Protein BTG2;Btg2;ortholog	PROTEIN BTG2 (PTHR22978:SF29)	0
Pcbp4	0	0.980569	0.985	0.932	0	Pcbp4	Poly(rC)-binding protein 4;Pcbp4;ortholog	POLY(RC)-BINDING PROTEIN 4 (PTHR10288:SF166)	enzyme modulator(PC00095);mRNA splicing factor(PC00148);ribonucleoprotein(PC00201);serine protease(PC00203)
Rbp3	0	0.975341	0.444	0.006	0	Rbp3	Retinol-binding protein 3;Rbp3;ortholog	RETINOL-BINDING PROTEIN 3 (PTHR11261:SF3)	0
Igsf21	0	0.974685	0.557	0.104	0	Igsf21	Immunoglobulin superfamily member 21;Igsf21;ortholog	IMMUNOGLOBULIN SUPERFAMILY MEMBER 21 (PTHR23277:SF108)	0
Ahcyl2	0	0.968486	0.57	0.188	0	Ahcyl2	Putative adenosylhomocysteinase 3;Ahcyl2;ortholog	ADENOSYLHOMOCYSTEINASE 3 (PTHR23420:SF2)	hydrolase(PC00121)
Atp6v0b	0	0.965328	0.877	0.697	0	Atp6v0b	V-type proton ATPase 21 kDa proteolipid subunit;Atp6v0b;ortholog	V-TYPE PROTON ATPASE 21 KDA PROTEOLIPID SUBUNIT (PTHR10263:SF18)	ATP synthase(PC00002);hydrolase(PC00121)
Cngb3	0	0.955198	0.457	0.01	0	Cngb3	Cyclic nucleotide-gated cation channel beta-3;Cngb3;ortholog	CYCLIC NUCLEOTIDE-GATED CATION CHANNEL BETA-3 (PTHR45638:SF8)	0
Tecpr1	0	0.952295	0.562	0.173	0	Tecpr1	Tectonin beta-propeller repeat-containing protein 1;Tecpr1;ortholog	TECTONIN BETA-PROPELLER REPEAT-CONTAINING PROTEIN 1 (PTHR23250:SF1)	0
Nxnl2	0	0.944143	0.403	0.007	0	Nxnl2	Nucleoredoxin-like protein 2;Nxnl2;ortholog	NUCLEOREDOXIN-LIKE PROTEIN 2 (PTHR46762:SF1)	0
Bin1	0	0.932963	0.615	0.325	0	Bin1	Myc box-dependent-interacting protein 1;Bin1;ortholog	MYC BOX-DEPENDENT-INTERACTING PROTEIN 1 (PTHR46514:SF4)	0
Kif19a	0	0.928997	0.445	0.015	0	Kif19a	Kinesin-like protein KIF19;Kif19;ortholog	KINESIN-LIKE PROTEIN KIF19 (PTHR24115:SF434)	microtubule binding motor protein(PC00156)
Zfp444	0	0.923603	0.664	0.391	0	Zfp444	Putative uncharacterized protein;Zfp444;ortholog	ZINC FINGER PROTEIN 444 (PTHR23226:SF150)	0
Tma7	0	0.917154	0.99	0.991	0	Tma7	Translation machinery-associated protein 7;Tma7;ortholog	TRANSLATION MACHINERY-ASSOCIATED PROTEIN 7 (PTHR28632:SF2)	0
Btbd17	0	0.91224	0.686	0.344	0	Btbd17	BTB/POZ domain-containing protein 17;Btbd17;ortholog	BTB/POZ DOMAIN-CONTAINING PROTEIN 17 (PTHR24410:SF12)	0
Clstn1	0	0.91196	0.593	0.326	0	Clstn1	Calsyntenin-1;Clstn1;ortholog	CALSYNTENIN-1 (PTHR14139:SF4)	calcium-binding protein(PC00060);cell adhesion molecule(PC00069)
Irx6	0	0.908059	0.39	0.051	0	Irx6	Iroquois-class homeodomain protein IRX-2;Irx2;ortholog	IROQUOIS-CLASS HOMEODOMAIN PROTEIN IRX-2 (PTHR11211:SF15)	homeodomain transcription factor(PC00119);nucleic acid binding(PC00171)
Otop3	0	0.899694	0.424	0.011	0	Otop3	Otopetrin-3;Otop3;ortholog	OTOPETRIN-3 (PTHR21522:SF36)	membrane traffic protein(PC00150)
Son	0	0.898063	0.988	0.971	0	Son	Protein SON;Son;ortholog	PROTEIN SON (PTHR46528:SF1)	0
D930028M14Rik	0	0.88704	0.798	0.284	0	D930028M14Rik	#N/A	#N/A	#N/A
Cadm3	0	0.884464	0.538	0.19	0	Cadm3	Cell adhesion molecule 3;Cadm3;ortholog	CELL ADHESION MOLECULE 3 (PTHR45889:SF5)	0
Acad10	0	0.880929	0.415	0.014	0	Acad10	Acyl-CoA dehydrogenase family member 10;Acad10;ortholog	ACYL-COA DEHYDROGENASE FAMILY MEMBER 10 (PTHR45741:SF3)	dehydrogenase(PC00092);oxidase(PC00175);transferase(PC00220)
Ttyh2	0	0.880397	0.407	0.03	0	Ttyh2	Protein tweety homolog 2;Ttyh2;ortholog	PROTEIN TWEETY HOMOLOG 2 (PTHR12424:SF6)	anion channel(PC00049)
Lhx4	0	0.878842	0.409	0.009	0	Lhx4	LIM/homeobox protein Lhx4;Lhx4;ortholog	LIM/HOMEOBOX PROTEIN LHX4 (PTHR24208:SF116)	RNA binding protein(PC00031)
St6galnac5	0	0.870349	0.391	0.016	0	St6galnac5	Alpha-N-acetylgalactosaminide alpha-2,6-sialyltransferase 5;St6galnac5;ortholog	ALPHA-N-ACETYLGALACTOSAMINIDE ALPHA-2,6-SIALYLTRANSFERASE 5 (PTHR45906:SF5)	0
Cald1	0	0.866908	0.647	0.392	0	Cald1	Caldesmon 1;Cald1;ortholog	CALDESMON (PTHR18949:SF0)	0
Cd63	0	0.864071	0.845	0.735	0	Cd63	CD63 antigen;Cd63;ortholog	CD63 ANTIGEN (PTHR19282:SF386)	0
Slc1a2	0	0.844493	0.429	0.038	0	Slc1a2	Excitatory amino acid transporter 2;Slc1a2;ortholog	EXCITATORY AMINO ACID TRANSPORTER 2 (PTHR11958:SF93)	cation transporter(PC00068)
Rbm24	0	0.839339	0.412	0.058	0	Rbm24	RNA-binding protein 24;Rbm24;ortholog	RNA-BINDING PROTEIN 38 (PTHR15241:SF66)	0
Gm11744	0	0.830578	0.391	0.013	0	Gm11744	Progressive rod-cone degeneration protein homolog;Prcd;ortholog	PROGRESSIVE ROD-CONE DEGENERATION PROTEIN (PTHR38501:SF1)	0
Egflam	0	0.815679	0.403	0.012	0	Egflam	Pikachurin;Egflam;ortholog	PIKACHURIN (PTHR10574:SF202)	extracellular matrix linker protein(PC00101);protease inhibitor(PC00191);receptor(PC00197)
Ankrd33b	0	0.815392	0.452	0.068	0	Ankrd33b	Ankyrin repeat domain-containing protein 33B;Ankrd33b;ortholog	ANKYRIN REPEAT DOMAIN-CONTAINING PROTEIN 33B (PTHR24173:SF1)	0
Lurap1l	0	0.815258	0.421	0.084	0	Lurap1l	Leucine rich adaptor protein 1-like;Lurap1l;ortholog	LEUCINE RICH ADAPTOR PROTEIN 1-LIKE (PTHR33767:SF1)	0
Nap1l1	0	0.804159	0.988	0.978	0	Nap1l1	Nucleosome assembly protein 1-like 1;Nap1l1;ortholog	NUCLEOSOME ASSEMBLY PROTEIN 1-LIKE 1 (PTHR11875:SF70)	phosphatase inhibitor(PC00183)
Dtx3	0	0.797661	0.81	0.712	0	Dtx3	Probable E3 ubiquitin-protein ligase DTX3;Dtx3;ortholog	E3 UBIQUITIN-PROTEIN LIGASE DTX3-RELATED (PTHR12622:SF35)	ubiquitin-protein ligase(PC00234)
Tmem59	0	0.786881	0.851	0.783	0	Tmem59	Transmembrane protein 59;Tmem59;ortholog	TRANSMEMBRANE PROTEIN 59 (PTHR28652:SF3)	0
Gulo	0	0.72874	0.323	0.015	0	Gulo	L-gulonolactone oxidase;Gulo;ortholog	L-GULONOLACTONE OXIDASE (PTHR43762:SF4)	0
Epha8	0	0.720256	0.317	0.007	0	Epha8	Ephrin type-A receptor 8;Epha8;ortholog	EPHRIN TYPE-A RECEPTOR 8 (PTHR24416:SF339)	0
Cirbp	0	0.69809	0.874	0.814	0	Cirbp	Cold-inducible RNA-binding protein;Cirbp;ortholog	COLD-INDUCIBLE RNA-BINDING PROTEIN (PTHR15241:SF45)	mRNA splicing factor(PC00148)
Rps27rt	0	0.693895	0.98	0.976	0	Rps27rt	#N/A	#N/A	#N/A
Gabarap	0	0.678702	0.964	0.946	0	Gabarap	Gamma-aminobutyric acid receptor-associated protein;Gabarap;ortholog	GAMMA-AMINOBUTYRIC ACID RECEPTOR-ASSOCIATED PROTEIN (PTHR10969:SF20)	non-motor microtubule binding protein(PC00166)
Doc2b	0	0.652356	0.314	0.012	0	Doc2b	Double C2-like domain-containing protein beta;Doc2b;ortholog	DOUBLE C2-LIKE DOMAIN-CONTAINING PROTEIN BETA (PTHR45729:SF9)	0
Gpx4	0	0.647203	0.985	0.984	0	Gpx4	Phospholipid hydroperoxide glutathione peroxidase, nuclear;Gpx4;ortholog	PHOSPHOLIPID HYDROPEROXIDE GLUTATHIONE PEROXIDASE, MITOCHONDRIAL (PTHR11592:SF89)	peroxidase(PC00180)
Rps18-ps3	0	0.645873	0.972	0.974	0	Rps18-ps3	#N/A	#N/A	#N/A
Gm9493	0	0.641145	0.863	0.878	0	Gm9493	Uncharacterized protein;Gm9493;ortholog	40S RIBOSOMAL PROTEIN S7 (PTHR11278:SF0)	ribosomal protein(PC00202)
Map1b	0	0.634927	0.976	0.917	0	Map1b	Microtubule-associated protein 1B;Map1b;ortholog	MICROTUBULE-ASSOCIATED PROTEIN 1B (PTHR13843:SF5)	non-motor microtubule binding protein(PC00166)
Pcbp2	0	0.563191	0.969	0.987	0	Pcbp2	Poly(rC)-binding protein 2;Pcbp2;ortholog	POLY(RC)-BINDING PROTEIN 2 (PTHR10288:SF97)	enzyme modulator(PC00095);mRNA splicing factor(PC00148);ribonucleoprotein(PC00201);serine protease(PC00203)
H3f3b	0	0.529349	1	1	0	H3f3b	#N/A	#N/A	#N/A
Ptov1	0	0.519246	0.965	0.98	0	Ptov1	Prostate tumor-overexpressed gene 1 protein homolog;Ptov1;ortholog	PROSTATE TUMOR-OVEREXPRESSED GENE 1 PROTEIN (PTHR12433:SF3)	transcription factor(PC00218)
Fth1	0	0.490179	0.996	0.997	0	Fth1
Rbm39	0	0.444681	0.985	0.994	0	Rbm39
Ubb	0	0.41022	0.999	0.999	0	Ubb
Svip	4.45026e-305	0.847971	0.475	0.153	7.69316e-301	Svip	Small VCP/p97-interacting protein;Svip;ortholog	SMALL VCP/P97-INTERACTING PROTEIN (PTHR35269:SF1)	0
Ormdl3	5.18987e-302	0.834973	0.608	0.341	8.97173e-298	Ormdl3	ORM1-like protein 3;Ormdl3;ortholog	ORM1-LIKE PROTEIN 3 (PTHR12665:SF11)	0
Prnp	8.88415e-302	0.840578	0.633	0.373	1.5358e-297	Prnp	Major prion protein;Prnp;ortholog	MAJOR PRION PROTEIN (PTHR10502:SF134)	0
Ogt	2.7719e-301	0.766226	0.712	0.572	4.79178e-297	Ogt	UDP-N-acetylglucosamine--peptide N-acetylglucosaminyltransferase 110 kDa subunit;Ogt;ortholog	UDP-N-ACETYLGLUCOSAMINE--PEPTIDE N-ACETYLGLUCOSAMINYLTRANSFERASE 110 KDA SUBUNIT (PTHR44366:SF1)	0
Agpat3	3.10236e-301	0.84701	0.494	0.18	5.36305e-297	Agpat3	1-acyl-sn-glycerol-3-phosphate acyltransferase gamma;Agpat3;ortholog	1-ACYL-SN-GLYCEROL-3-PHOSPHATE ACYLTRANSFERASE GAMMA (PTHR10983:SF9)	0
Ccdc136	2.97184e-300	1.02672	0.528	0.228	5.13743e-296	Ccdc136	Coiled-coil domain-containing protein 136;Ccdc136;ortholog	COILED-COIL DOMAIN-CONTAINING PROTEIN 136 (PTHR15715:SF26)	chaperone(PC00072);serine protease(PC00203)
Map1lc3b	1.8634e-299	0.556172	0.913	0.894	3.22126e-295	Map1lc3b	Microtubule-associated proteins 1A/1B light chain 3B;Map1lc3b;ortholog	MICROTUBULE-ASSOCIATED PROTEINS 1A/1B LIGHT CHAIN 3B (PTHR10969:SF15)	non-motor microtubule binding protein(PC00166)
Fabp7	3.45662e-298	1.25555	0.41	0.08	5.97547e-294	Fabp7	Fatty acid-binding protein, brain;Fabp7;ortholog	FATTY ACID-BINDING PROTEIN, BRAIN (PTHR11955:SF57)	0
Ccnl2	9.00439e-296	0.724018	0.762	0.708	1.55659e-291	Ccnl2	Cyclin-L2;Ccnl2;ortholog	CYCLIN-L2 (PTHR10026:SF45)	kinase activator(PC00138);mRNA processing factor(PC00147);transcription cofactor(PC00217)
Tecr	1.25617e-295	0.526988	0.92	0.919	2.17154e-291	Tecr	Very-long-chain enoyl-CoA reductase;Tecr;ortholog	VERY-LONG-CHAIN ENOYL-COA REDUCTASE (PTHR10556:SF31)	dehydrogenase(PC00092)
Nisch	6.56327e-293	0.666654	0.791	0.764	1.13459e-288	Nisch	Nischarin;Nisch;ortholog	NISCHARIN (PTHR15454:SF35)	enzyme modulator(PC00095)
Pcdh15	6.54358e-290	0.697485	0.29	0.012	1.13119e-285	Pcdh15	Protocadherin-15;Pcdh15;ortholog	PROTOCADHERIN-15 (PTHR24028:SF11)	0
Tox3	8.52861e-288	0.944245	0.62	0.392	1.47434e-283	Tox3	TOX high mobility group box family member 3;Tox3;ortholog	TOX HIGH MOBILITY GROUP BOX FAMILY MEMBER 3 (PTHR45781:SF3)	0
Cadm2	4.37703e-287	0.773041	0.419	0.107	7.56658e-283	Cadm2	Cell adhesion molecule 2;Cadm2;ortholog	CELL ADHESION MOLECULE 2 (PTHR45889:SF1)	0
Plcd1	3.65918e-286	0.704512	0.345	0.047	6.32563e-282	Plcd1	1-phosphatidylinositol 4,5-bisphosphate phosphodiesterase delta-1;Plcd1;ortholog	1-PHOSPHATIDYLINOSITOL 4,5-BISPHOSPHATE PHOSPHODIESTERASE DELTA-1 (PTHR10336:SF80)	guanyl-nucleotide exchange factor(PC00113);signaling molecule(PC00207)
Tcerg1l	2.52877e-283	0.701716	0.333	0.04	4.37149e-279	Tcerg1l	Transcription elongation regulator 1-like protein;Tcerg1l;ortholog	TRANSCRIPTION ELONGATION REGULATOR 1-LIKE PROTEIN (PTHR15377:SF5)	transcription factor(PC00218)
Atf4	8.06279e-278	0.767775	0.756	0.699	1.39382e-273	Atf4	Cyclic AMP-dependent transcription factor ATF-4;Atf4;ortholog	CYCLIC AMP-DEPENDENT TRANSCRIPTION FACTOR ATF-4 (PTHR13044:SF2)	0
March1	4.12221e-270	0.676448	0.298	0.025	7.12606e-266	March1	#N/A	#N/A	#N/A
Lcorl	5.54609e-265	0.780726	0.473	0.181	9.58753e-261	Lcorl	Ligand-dependent nuclear receptor corepressor-like protein;Lcorl;ortholog	LIGAND-DEPENDENT NUCLEAR RECEPTOR COREPRESSOR-LIKE PROTEIN (PTHR21545:SF10)	DNA-directed RNA polymerase(PC00019)
Abca4	2.88027e-264	0.750239	0.315	0.037	4.97913e-260	Abca4	Retinal-specific ATP-binding cassette transporter;Abca4;ortholog	RETINAL-SPECIFIC ATP-BINDING CASSETTE TRANSPORTER (PTHR19229:SF190)	ATP-binding cassette (ABC) transporter(PC00003)
Ffar4	9.12899e-263	0.569101	0.246	0.002	1.57813e-258	Ffar4	Free fatty acid receptor 4;Ffar4;ortholog	FREE FATTY ACID RECEPTOR 4 (PTHR24241:SF67)	G-protein coupled receptor(PC00021)
Rgr	2.15504e-261	0.590503	0.267	0.011	3.72542e-257	Rgr	RPE-retinal G protein-coupled receptor;Rgr;ortholog	RPE-RETINAL G PROTEIN-COUPLED RECEPTOR (PTHR24240:SF90)	G-protein coupled receptor(PC00021)
Mak	1.58937e-258	0.561857	0.254	0.007	2.74755e-254	Mak	Serine/threonine-protein kinase MAK;Mak;ortholog	SERINE/THREONINE-PROTEIN KINASE MAK (PTHR24055:SF194)	non-receptor serine/threonine protein kinase(PC00167)
Ndufv3	1.06002e-257	0.578477	0.848	0.883	1.83245e-253	Ndufv3	NADH dehydrogenase [ubiquinone] flavoprotein 3, mitochondrial;Ndufv3;ortholog	NADH DEHYDROGENASE [UBIQUINONE] FLAVOPROTEIN 3, MITOCHONDRIAL (PTHR17117:SF1)	0
Dmd	4.31836e-257	0.777957	0.443	0.154	7.46514e-253	Dmd	Dystrophin;Dmd;ortholog	DYSTROPHIN (PTHR11915:SF426)	0
Rsrc2	2.68228e-255	0.611588	0.807	0.826	4.63686e-251	Rsrc2	Arginine/serine-rich coiled-coil protein 2;Rsrc2;ortholog	ARGININE/SERINE-RICH COILED-COIL PROTEIN 2 (PTHR22426:SF2)	0
Ctbp2	3.5946e-255	0.755776	0.641	0.485	6.21399e-251	Ctbp2	C-terminal-binding protein 2;Ctbp2;ortholog	C-TERMINAL-BINDING PROTEIN 2 (PTHR46029:SF3)	transcription cofactor(PC00217)
Ebpl	3.71593e-250	0.843549	0.59	0.39	6.42373e-246	Ebpl	Emopamil-binding protein-like;Ebpl;ortholog	EMOPAMIL-BINDING PROTEIN-LIKE (PTHR14207:SF1)	isomerase(PC00135)
Fam53b	9.92638e-244	0.650068	0.327	0.056	1.71597e-239	Fam53b	Protein FAM53B;Fam53b;ortholog	PROTEIN FAM53B (PTHR28567:SF1)	0
Vps37b	1.94194e-243	0.740622	0.575	0.36	3.35703e-239	Vps37b	Vacuolar protein sorting-associated protein 37B;Vps37b;ortholog	VACUOLAR PROTEIN SORTING-ASSOCIATED PROTEIN 37B (PTHR13678:SF9)	0
Gm9918	3.71193e-243	0.516153	0.238	0.005	6.41682e-239	Gm9918	Putative uncharacterized protein;Gm9918;ortholog	0	0
Cd81	3.09654e-242	0.562959	0.835	0.858	5.35298e-238	Cd81	CD81 antigen;Cd81;ortholog	CD81 ANTIGEN (PTHR19282:SF214)	0
Eml5	3.89017e-242	0.711007	0.413	0.129	6.72493e-238	Eml5	Echinoderm microtubule-associated protein-like 5;Eml5;ortholog	ECHINODERM MICROTUBULE-ASSOCIATED PROTEIN-LIKE 5 (PTHR13720:SF16)	0
Grm4	3.31716e-241	0.534646	0.246	0.01	5.73437e-237	Grm4	Metabotropic glutamate receptor 4;Grm4;ortholog	METABOTROPIC GLUTAMATE RECEPTOR 4 (PTHR24060:SF23)	G-protein coupled receptor(PC00021)
Serinc5	9.45259e-235	0.557759	0.278	0.03	1.63407e-230	Serinc5	Serine incorporator 5;Serinc5;ortholog	SERINE INCORPORATOR 5 (PTHR10383:SF16)	transmembrane receptor regulatory/adaptor protein(PC00226)
Pcp2	1.3028e-234	0.675318	0.225	0.003	2.25214e-230	Pcp2	Purkinje cell protein 2;Pcp2;ortholog	PURKINJE CELL PROTEIN 2 HOMOLOG (PTHR47503:SF1)	0
Gm4792	1.40134e-234	0.565421	0.226	0.003	2.42249e-230	Gm4792	Predicted gene, EG215472;Gm4792;ortholog	0	0
Atxn7l3b	4.6507e-233	0.453544	0.939	0.963	8.03967e-229	Atxn7l3b
Thsd7a	9.35588e-233	0.736148	0.474	0.205	1.61735e-228	Thsd7a	Thrombospondin type-1 domain-containing protein 7A;Thsd7a;ortholog	THROMBOSPONDIN TYPE-1 DOMAIN-CONTAINING PROTEIN 7A (PTHR11311:SF8)	extracellular matrix glycoprotein(PC00100)
Shisa4	2.37813e-231	0.733404	0.654	0.539	4.11107e-227	Shisa4	Protein shisa-4;Shisa4;ortholog	PROTEIN SHISA-4 (PTHR31395:SF5)	0
Ing4	3.05133e-231	0.667072	0.689	0.626	5.27484e-227	Ing4	Inhibitor of growth protein 4;Ing4;ortholog	INHIBITOR OF GROWTH PROTEIN 4 (PTHR10333:SF40)	chromatin/chromatin-binding protein(PC00077);transcription cofactor(PC00217);zinc finger transcription factor(PC00244)
Rtn4rl1	9.97896e-231	0.657735	0.357	0.09	1.72506e-226	Rtn4rl1	Reticulon-4 receptor-like 1;Rtn4rl1;ortholog	RETICULON-4 RECEPTOR-LIKE 1 (PTHR45836:SF11)	0
Cir1	2.82897e-227	0.747393	0.618	0.468	4.89045e-223	Cir1	Corepressor interacting with RBPJ 1;Cir1;ortholog	COREPRESSOR INTERACTING WITH RBPJ 1 (PTHR13151:SF2)	0
Lrp1b	3.05588e-227	0.610624	0.271	0.029	5.28271e-223	Lrp1b	Low-density lipoprotein receptor-related protein 1B;Lrp1b;ortholog	LOW-DENSITY LIPOPROTEIN RECEPTOR-RELATED PROTEIN 1B (PTHR22722:SF6)	0
Serinc3	1.77174e-226	0.748328	0.503	0.263	3.0628e-222	Serinc3	Serine incorporator 3;Serinc3;ortholog	SERINE INCORPORATOR 3 (PTHR10383:SF27)	transmembrane receptor regulatory/adaptor protein(PC00226)
Gm12802	2.24311e-226	0.54239	0.247	0.017	3.87766e-222	Gm12802	#N/A	#N/A	#N/A
Slc17a6	2.36104e-224	0.783263	0.315	0.061	4.08153e-220	Slc17a6	Vesicular glutamate transporter 2;Slc17a6;ortholog	VESICULAR GLUTAMATE TRANSPORTER 2 (PTHR11662:SF201)	cation transporter(PC00068)
Parvb	4.07932e-224	0.685459	0.375	0.109	7.05192e-220	Parvb	Beta-parvin;Parvb;ortholog	BETA-PARVIN (PTHR12114:SF7)	actin and actin related protein(PC00039)
Gdap1l1	5.67913e-224	0.688817	0.489	0.227	9.81751e-220	Gdap1l1	Ganglioside-induced differentiation-associated protein 1-like 1;Gdap1l1;ortholog	GANGLIOSIDE-INDUCED DIFFERENTIATION-ASSOCIATED PROTEIN 1-LIKE 1 (PTHR44188:SF2)	0
mt-Co1	4.04717e-221	0.345013	0.998	0.99	6.99635e-217	mt-Co1
3632451O06Rik	1.31498e-220	0.783414	0.45	0.182	2.27321e-216	3632451O06Rik	#N/A	#N/A	#N/A
Sez6	7.17154e-219	0.510969	0.229	0.011	1.23974e-214	Sez6	Seizure protein 6;Sez6;ortholog	SEIZURE PROTEIN 6 HOMOLOG (PTHR45656:SF1)	0
Blcap	9.35311e-218	0.796336	0.581	0.404	1.61687e-213	Blcap	Bladder cancer-associated protein;Blcap;ortholog	BLADDER CANCER-ASSOCIATED PROTEIN (PTHR13259:SF1)	0
Chrnb4	1.37473e-216	0.676397	0.378	0.117	2.3765e-212	Chrnb4	Neuronal acetylcholine receptor subunit beta-4;Chrnb4;ortholog	NEURONAL ACETYLCHOLINE RECEPTOR SUBUNIT BETA-4 (PTHR18945:SF385)	GABA receptor(PC00023);acetylcholine receptor(PC00037)
Btg1	3.70212e-213	0.71343	0.765	0.751	6.39986e-209	Btg1	Protein BTG1;Btg1;ortholog	PROTEIN BTG1 (PTHR22978:SF30)	0
Hsbp1l1	8.58668e-210	0.469372	0.204	0.003	1.48438e-205	Hsbp1l1
Mmd2	2.18706e-209	0.463706	0.212	0.007	3.78076e-205	Mmd2
Pcmtd2	7.6147e-208	0.673193	0.424	0.173	1.31635e-203	Pcmtd2	Protein-L-isoaspartate O-methyltransferase domain-containing protein 2;Pcmtd2;ortholog	PROTEIN-L-ISOASPARTATE O-METHYLTRANSFERASE DOMAIN-CONTAINING PROTEIN 2 (PTHR11579:SF2)	methyltransferase(PC00155)
Slc25a33	3.64502e-207	0.712166	0.421	0.171	6.30114e-203	Slc25a33	Solute carrier family 25 member 33;Slc25a33;ortholog	SOLUTE CARRIER FAMILY 25 MEMBER 33 (PTHR45829:SF5)	0
Fyco1	1.01303e-205	0.612506	0.354	0.101	1.75123e-201	Fyco1	FYVE and coiled-coil domain-containing protein 1;Fyco1;ortholog	FYVE AND COILED-COIL DOMAIN-CONTAINING PROTEIN 1 (PTHR46753:SF2)	0
Impg2	2.53916e-205	0.468526	0.2	0.003	4.38945e-201	Impg2
Fhod3	1.3282e-203	0.479505	0.224	0.015	2.29605e-199	Fhod3
Upf3b	5.71832e-203	0.710574	0.641	0.552	9.88526e-199	Upf3b	Putative uncharacterized protein;Upf3b;ortholog	REGULATOR OF NONSENSE TRANSCRIPTS 3B (PTHR13112:SF1)	0
Dcdc2a	1.57586e-202	0.504944	0.198	0.003	2.7242e-198	Dcdc2a	Doublecortin domain-containing protein 2;Dcdc2;ortholog	DOUBLECORTIN DOMAIN-CONTAINING PROTEIN 2 (PTHR23004:SF5)	0
Rem2	2.14714e-201	0.726664	0.473	0.231	3.71176e-197	Rem2	GTP-binding protein REM 2;Rem2;ortholog	GTP-BINDING PROTEIN REM 2 (PTHR45775:SF5)	0
Atp6v1b2	1.66271e-200	0.710944	0.582	0.428	2.87433e-196	Atp6v1b2	V-type proton ATPase subunit B, brain isoform;Atp6v1b2;ortholog	V-TYPE PROTON ATPASE SUBUNIT B, BRAIN ISOFORM (PTHR43389:SF5)	ATP synthase(PC00002);DNA binding protein(PC00009);anion channel(PC00049);hydrolase(PC00121);ligand-gated ion channel(PC00141)
Lgmn	2.21081e-198	0.687882	0.43	0.191	3.82182e-194	Lgmn	Legumain;Lgmn;ortholog	LEGUMAIN (PTHR12000:SF3)	cysteine protease(PC00081)
Phpt1	7.42941e-197	0.5511	0.735	0.752	1.28432e-192	Phpt1	14 kDa phosphohistidine phosphatase;Phpt1;ortholog	14 KDA PHOSPHOHISTIDINE PHOSPHATASE (PTHR12258:SF10)	0
Tmem176a	1.126e-196	0.747403	0.492	0.276	1.94651e-192	Tmem176a	Transmembrane protein 176A;Tmem176a;ortholog	TRANSMEMBRANE PROTEIN 176A (PTHR15756:SF6)	receptor(PC00197)
1810041L15Rik	2.42802e-195	0.661937	0.378	0.132	4.19732e-191	1810041L15Rik	#N/A	#N/A	#N/A
Pnisr	3.54039e-193	0.524129	0.781	0.813	6.12027e-189	Pnisr	Arginine/serine-rich protein PNISR;Pnisr;ortholog	ARGININE/SERINE-RICH PROTEIN PNISR (PTHR31518:SF3)	0
Kcnd3	1.4185e-192	0.554192	0.277	0.051	2.45216e-188	Kcnd3	Potassium voltage-gated channel subfamily D member 3;Kcnd3;ortholog	POTASSIUM VOLTAGE-GATED CHANNEL SUBFAMILY D MEMBER 3 (PTHR11537:SF182)	0
Cdc42ep3	7.27929e-191	0.651008	0.369	0.128	1.25837e-186	Cdc42ep3	Cdc42 effector protein 3;Cdc42ep3;ortholog	CDC42 EFFECTOR PROTEIN 3 (PTHR15344:SF3)	0
BC029214	8.32069e-191	0.658209	0.412	0.177	1.4384e-186	BC029214	Protein PAXX;Paxx;ortholog	PROTEIN PAXX (PTHR28586:SF1)	0
Adck4	1.77489e-190	0.652381	0.363	0.124	3.06826e-186	Adck4	#N/A	#N/A	#N/A
Txndc5	4.16368e-190	0.738409	0.55	0.388	7.19775e-186	Txndc5	Thioredoxin domain-containing protein 5;Txndc5;ortholog	THIOREDOXIN DOMAIN-CONTAINING PROTEIN 5 (PTHR45672:SF3)	0
C1ql3	1.02283e-189	0.490229	0.192	0.005	1.76817e-185	C1ql3
Aig1	8.82134e-189	0.748783	0.468	0.257	1.52494e-184	Aig1	Androgen-induced gene 1 protein;Aig1;ortholog	ANDROGEN-INDUCED GENE 1 PROTEIN (PTHR10989:SF11)	0
Pclo	2.5277e-188	0.632893	0.332	0.097	4.36963e-184	Pclo	Protein piccolo;Pclo;ortholog	PROTEIN PICCOLO (PTHR14113:SF6)	0
Zfand6	2.88469e-186	0.548437	0.725	0.744	4.98676e-182	Zfand6	AN1-type zinc finger protein 6;Zfand6;ortholog	AN1-TYPE ZINC FINGER PROTEIN 6 (PTHR10634:SF25)	nucleic acid binding(PC00171)
Phf21b	2.60148e-185	0.645548	0.436	0.198	4.49717e-181	Phf21b	PHD finger protein 21B;Phf21b;ortholog	PHD FINGER PROTEIN 21B (PTHR24102:SF18)	0
Mrpl49	1.3033e-184	0.654072	0.639	0.588	2.25301e-180	Mrpl49	39S ribosomal protein L49, mitochondrial;Mrpl49;ortholog	39S RIBOSOMAL PROTEIN L49, MITOCHONDRIAL (PTHR13477:SF0)	ribosomal protein(PC00202)
Crtac1	1.9847e-184	0.495021	0.211	0.016	3.43095e-180	Crtac1
Ercc3	1.28778e-182	0.673749	0.297	0.073	2.22618e-178	Ercc3	TFIIH basal transcription factor complex helicase XPB subunit;Ercc3;ortholog	TFIIH BASAL TRANSCRIPTION FACTOR COMPLEX HELICASE XPB SUBUNIT (PTHR11274:SF0)	DNA helicase(PC00011);hydrolase(PC00121)
Clk1	6.02668e-182	0.688229	0.588	0.472	1.04183e-177	Clk1	Dual specificity protein kinase CLK1;Clk1;ortholog	DUAL SPECIFICITY PROTEIN KINASE CLK1 (PTHR45646:SF4)	0
Rprm	5.7571e-180	0.832734	0.567	0.419	9.95229e-176	Rprm	Protein reprimo;Rprm;ortholog	PROTEIN REPRIMO (PTHR28649:SF2)	0
Podxl	3.38549e-178	0.458026	0.222	0.025	5.8525e-174	Podxl
2900055J20Rik	1.39689e-177	0.705862	0.333	0.104	2.41481e-173	2900055J20Rik	Putative uncharacterized protein;2900055J20Rik;ortholog	0	0
Pink1	5.39255e-177	0.662474	0.469	0.266	9.3221e-173	Pink1	Serine/threonine-protein kinase PINK1, mitochondrial;Pink1;ortholog	SERINE/THREONINE-PROTEIN KINASE PINK1, MITOCHONDRIAL (PTHR22972:SF7)	serine/threonine protein kinase receptor(PC00205)
Eef2	5.74064e-176	0.298016	0.994	0.999	9.92385e-172	Eef2
Snrk	2.26615e-175	0.686128	0.427	0.212	3.91749e-171	Snrk	SNF-related serine/threonine-protein kinase;Snrk;ortholog	SNF-RELATED SERINE/THREONINE-PROTEIN KINASE (PTHR24343:SF181)	non-receptor serine/threonine protein kinase(PC00167)
Mcc	3.84919e-174	0.439989	0.193	0.012	6.6541e-170	Mcc
Ddb1	2.62317e-172	0.601312	0.67	0.657	4.53467e-168	Ddb1	DNA damage-binding protein 1;Ddb1;ortholog	DNA DAMAGE-BINDING PROTEIN 1 (PTHR10644:SF3)	damaged DNA-binding protein(PC00086);mRNA polyadenylation factor(PC00146)
Hist3h2ba	2.1695e-171	0.437313	0.894	0.84	3.75042e-167	Hist3h2ba
Alg2	3.42724e-171	0.660767	0.525	0.361	5.92466e-167	Alg2	Alpha-1,3/1,6-mannosyltransferase ALG2;Alg2;ortholog	ALPHA-1,3/1,6-MANNOSYLTRANSFERASE ALG2 (PTHR45918:SF1)	0
Vdac1	4.25129e-171	0.454024	0.828	0.887	7.3492e-167	Vdac1
Rora	1.00818e-170	0.653087	0.404	0.183	1.74284e-166	Rora	Nuclear receptor ROR-alpha;Rora;ortholog	NUCLEAR RECEPTOR ROR-ALPHA (PTHR45805:SF3)	0
Rpl6l	1.17598e-170	0.518278	0.731	0.776	2.03291e-166	Rpl6l	60S ribosomal protein L6;Rpl6l;ortholog	60S RIBOSOMAL PROTEIN L6 (PTHR10715:SF0)	ribosomal protein(PC00202)
Ampd2	5.54757e-169	0.61542	0.333	0.113	9.59008e-165	Ampd2	AMP deaminase 2;Ampd2;ortholog	AMP DEAMINASE 2 (PTHR11359:SF3)	deaminase(PC00088)
Pnrc1	9.74164e-168	0.609149	0.662	0.631	1.68404e-163	Pnrc1	MCG12570;Pnrc1;ortholog	PROLINE-RICH NUCLEAR RECEPTOR COACTIVATOR 1 (PTHR15405:SF4)	0
Zranb1	7.68594e-167	0.684738	0.475	0.293	1.32867e-162	Zranb1	Ubiquitin thioesterase Zranb1;Zranb1;ortholog	UBIQUITIN THIOESTERASE ZRANB1 (PTHR13367:SF16)	cysteine protease(PC00081)
Camk2d	7.90387e-166	0.6675	0.47	0.285	1.36634e-161	Camk2d	Calcium/calmodulin-dependent protein kinase type II subunit beta;Camk2b;ortholog	CALCIUM/CALMODULIN-DEPENDENT PROTEIN KINASE TYPE II SUBUNIT BETA (PTHR24347:SF403)	0
Reep6	1.08353e-163	0.421912	0.206	0.023	1.8731e-159	Reep6
Nlk	1.62107e-163	0.646829	0.429	0.219	2.80234e-159	Nlk	Serine/threonine-protein kinase NLK;Nlk;ortholog	SERINE/THREONINE-PROTEIN KINASE NLK (PTHR24055:SF325)	non-receptor serine/threonine protein kinase(PC00167)
Cuedc1	1.05332e-162	0.70728	0.562	0.455	1.82088e-158	Cuedc1	CUE domain-containing protein 1;Cuedc1;ortholog	CUE DOMAIN-CONTAINING PROTEIN 1 (PTHR13467:SF3)	0
H2-Ke6	2.28771e-162	0.63346	0.588	0.482	3.95476e-158	H2-Ke6	Estradiol 17-beta-dehydrogenase 8;Hsd17b8;ortholog	ESTRADIOL 17-BETA-DEHYDROGENASE 8 (PTHR42760:SF40)	dehydrogenase(PC00092);reductase(PC00198)
Akap8l	2.81161e-162	0.641114	0.489	0.314	4.86043e-158	Akap8l	A-kinase anchor protein 8-like;Akap8l;ortholog	A-KINASE ANCHOR PROTEIN 8-LIKE (PTHR12190:SF4)	0
Nkiras2	1.11795e-161	0.63383	0.6	0.534	1.9326e-157	Nkiras2	NF-kappa-B inhibitor-interacting Ras-like protein 2;Nkiras2;ortholog	NF-KAPPA-B INHIBITOR-INTERACTING RAS-LIKE PROTEIN 2 (PTHR46152:SF2)	0
Unc80	8.63731e-161	0.413997	0.199	0.02	1.49313e-156	Unc80
Phip	3.61144e-160	0.507108	0.745	0.784	6.2431e-156	Phip	Partitioning defective 3 homolog;Pard3;ortholog	PARTITIONING DEFECTIVE 3 HOMOLOG (PTHR16484:SF10)	0
Prom1	9.86539e-159	0.649998	0.389	0.18	1.70543e-154	Prom1	Prominin-1;Prom1;ortholog	PROMININ-1 (PTHR22730:SF3)	membrane traffic protein(PC00150)
Rtkn2	9.73707e-157	0.53672	0.302	0.093	1.68325e-152	Rtkn2	Rhotekin-2;Rtkn2;ortholog	RHOTEKIN-2 (PTHR21538:SF21)	0
Mir124a-1hg	1.13112e-156	0.61013	0.46	0.245	1.95538e-152	Mir124a-1hg	#N/A	#N/A	#N/A
Abhd14b	3.51623e-156	0.629968	0.296	0.091	6.0785e-152	Abhd14b	Protein ABHD14B;Abhd14b;ortholog	PROTEIN ABHD14B (PTHR46197:SF2)	0
Pdk2	6.60642e-156	0.539715	0.297	0.09	1.14205e-151	Pdk2	[Pyruvate dehydrogenase (acetyl-transferring)] kinase isozyme 2, mitochondrial;Pdk2;ortholog	[PYRUVATE DEHYDROGENASE (ACETYL-TRANSFERRING)] KINASE ISOZYME 2, MITOCHONDRIAL (PTHR11947:SF15)	protein kinase(PC00193)
Hypk	1.20223e-154	0.500191	0.717	0.75	2.0783e-150	Hypk	Huntingtin-interacting protein K;Hypk;ortholog	HUNTINGTIN-INTERACTING PROTEIN K (PTHR31184:SF2)	0
Bcl2l1	8.2877e-152	0.632567	0.531	0.409	1.4327e-147	Bcl2l1	Bcl-2-like protein 1;Bcl2l1;ortholog	BCL-2-LIKE PROTEIN 1 (PTHR11256:SF12)	signaling molecule(PC00207)
Ddx5	2.28914e-151	0.343269	0.94	0.971	3.95723e-147	Ddx5
Ano5	9.12591e-151	0.354141	0.146	0.001	1.5776e-146	Ano5
Cdkn1c	2.1405e-150	0.429756	0.687	0.558	3.70028e-146	Cdkn1c
Ubap1l	8.41304e-148	0.334344	0.146	0.002	1.45436e-143	Ubap1l
Jund	1.75275e-147	0.382607	0.939	0.963	3.02998e-143	Jund
Erdr1	5.90575e-147	0.642808	0.728	0.732	1.02093e-142	Erdr1	Uncharacterized protein;Erdr1;ortholog	0	0
Zfp36l2	3.87064e-145	0.695561	0.401	0.208	6.69118e-141	Zfp36l2	mRNA decay activator protein ZFP36L2;Zfp36l2;ortholog	MRNA DECAY ACTIVATOR PROTEIN ZFP36L2 (PTHR12547:SF100)	RNA binding protein(PC00031)
Ppef2	2.84446e-144	0.343115	0.151	0.005	4.91721e-140	Ppef2
Srsf5	3.8568e-144	0.410261	0.852	0.922	6.66725e-140	Srsf5
Cnrip1	6.9146e-143	0.648118	0.504	0.359	1.19533e-138	Cnrip1	CB1 cannabinoid receptor-interacting protein 1;Cnrip1;ortholog	CB1 CANNABINOID RECEPTOR-INTERACTING PROTEIN 1 (PTHR31952:SF1)	0
Ssbp3	4.94597e-142	0.501559	0.738	0.786	8.5501e-138	Ssbp3	Single-stranded DNA-binding protein 3;Ssbp3;ortholog	SINGLE-STRANDED DNA-BINDING PROTEIN 3 (PTHR12610:SF22)	0
Rax	1.25294e-141	0.437433	0.839	0.756	2.16597e-137	Rax
Cited2	1.20391e-140	0.657041	0.596	0.458	2.0812e-136	Cited2	Cbp/p300-interacting transactivator 2;Cited2;ortholog	CBP/P300-INTERACTING TRANSACTIVATOR 2 (PTHR17045:SF7)	transcription cofactor(PC00217)
Ryr2	2.02513e-139	0.357122	0.157	0.01	3.50084e-135	Ryr2
1190005I06Rik	4.9873e-139	0.472302	0.22	0.045	8.62155e-135	1190005I06Rik
Acadvl	5.44011e-139	0.596225	0.327	0.132	9.40431e-135	Acadvl	Very long-chain specific acyl-CoA dehydrogenase, mitochondrial;Acadvl;ortholog	VERY LONG-CHAIN SPECIFIC ACYL-COA DEHYDROGENASE, MITOCHONDRIAL (PTHR43884:SF11)	dehydrogenase(PC00092);oxidase(PC00175);transferase(PC00220)
Samd11	5.52251e-139	0.431984	0.184	0.023	9.54676e-135	Samd11
Lrtm2	1.10617e-138	0.363848	0.175	0.018	1.91223e-134	Lrtm2
Sat2	3.83631e-137	0.621924	0.434	0.26	6.63183e-133	Sat2	Sodium-coupled neutral amino acid transporter 2;Slc38a2;ortholog	SODIUM-COUPLED NEUTRAL AMINO ACID TRANSPORTER 2 (PTHR22950:SF207)	amino acid transporter(PC00046)
Kdm6b	9.62763e-137	0.705749	0.494	0.344	1.66433e-132	Kdm6b	Lysine-specific demethylase 6B;Kdm6b;ortholog	LYSINE-SPECIFIC DEMETHYLASE 6B (PTHR14017:SF5)	transcription factor(PC00218)
Dync1li1	7.12324e-135	0.583989	0.536	0.41	1.23139e-130	Dync1li1	Cytoplasmic dynein 1 light intermediate chain 1;Dync1li1;ortholog	CYTOPLASMIC DYNEIN 1 LIGHT INTERMEDIATE CHAIN 1 (PTHR12688:SF2)	enzyme modulator(PC00095);microtubule family cytoskeletal protein(PC00157)
St13	4.06523e-134	0.419113	0.834	0.91	7.02756e-130	St13
Col16a1	7.41865e-134	0.333156	0.137	0.003	1.28246e-129	Col16a1
Gamt	1.56253e-132	0.54883	0.476	0.282	2.70115e-128	Gamt	Guanidinoacetate N-methyltransferase;Gamt;ortholog	GUANIDINOACETATE N-METHYLTRANSFERASE (PTHR32379:SF1)	0
Ppp1cc	2.28081e-132	0.398347	0.843	0.931	3.94284e-128	Ppp1cc
Slitrk6	4.54356e-132	0.329755	0.141	0.005	7.85446e-128	Slitrk6
Ece1	7.66749e-132	0.471201	0.242	0.064	1.32548e-127	Ece1
Rpl9-ps6	1.21841e-131	0.514176	0.649	0.67	2.10626e-127	Rpl9-ps6	Uncharacterized protein;Rpl9-ps6;ortholog	60S RIBOSOMAL PROTEIN L9 (PTHR11655:SF16)	ribosomal protein(PC00202)
Pcbp3	6.34217e-130	0.564715	0.569	0.443	1.09637e-125	Pcbp3	Poly(rC)-binding protein 3;Pcbp3;ortholog	POLY(RC)-BINDING PROTEIN 3 (PTHR10288:SF98)	enzyme modulator(PC00095);mRNA splicing factor(PC00148);ribonucleoprotein(PC00201);serine protease(PC00203)
Dgkd	1.45317e-128	0.534343	0.337	0.152	2.5121e-124	Dgkd	Diacylglycerol kinase;Dgkd;ortholog	DIACYLGLYCEROL KINASE DELTA (PTHR11255:SF30)	0
Runx2	2.2331e-128	0.300722	0.142	0.007	3.86037e-124	Runx2
Satb2	2.42038e-128	0.352421	0.166	0.018	4.1841e-124	Satb2
Ripply3	9.30397e-128	0.392491	0.185	0.028	1.60838e-123	Ripply3
Wscd2	6.00741e-127	0.471604	0.253	0.074	1.0385e-122	Wscd2
Spint1	7.13143e-127	0.326678	0.128	0.002	1.23281e-122	Spint1
Lhx3	3.38156e-126	0.355464	0.148	0.011	5.8457e-122	Lhx3
Dll3	5.36867e-126	0.53899	0.392	0.185	9.28083e-122	Dll3	Delta-like protein 3;Dll3;ortholog	DELTA-LIKE PROTEIN 3 (PTHR24044:SF308)	0
Nrtn	1.96082e-125	0.374096	0.166	0.02	3.38968e-121	Nrtn
Sept4	3.54266e-125	0.571656	0.357	0.177	6.1242e-121	Sept4	#N/A	#N/A	#N/A
Cd59a	1.5807e-124	0.634782	0.577	0.488	2.73256e-120	Cd59a	CD59A glycoprotein;Cd59a;ortholog	CD59 GLYCOPROTEIN (PTHR10036:SF9)	0
Ier3	1.66299e-124	0.401272	0.185	0.031	2.87481e-120	Ier3
Sgip1	2.50875e-124	0.609697	0.495	0.362	4.33687e-120	Sgip1	SH3-containing GRB2-like protein 3-interacting protein 1;Sgip1;ortholog	SH3-CONTAINING GRB2-LIKE PROTEIN 3-INTERACTING PROTEIN 1 (PTHR23065:SF27)	actin family cytoskeletal protein(PC00041);membrane trafficking regulatory protein(PC00151)
Gm9843	1.04431e-123	0.408598	0.768	0.865	1.8053e-119	Gm9843
Cacna2d4	1.696e-123	0.276892	0.126	0.002	2.93187e-119	Cacna2d4
Pnpla3	2.17034e-123	0.327752	0.141	0.009	3.75187e-119	Pnpla3
Abcg1	2.91825e-123	0.437814	0.228	0.059	5.04478e-119	Abcg1
Isl2	3.62593e-123	0.462768	0.234	0.062	6.26814e-119	Isl2
Nedd4	3.0423e-122	0.375874	0.848	0.929	5.25922e-118	Nedd4
Ackr1	3.28936e-122	0.389934	0.2	0.041	5.68632e-118	Ackr1
Tnrc6b	1.60916e-121	0.585898	0.465	0.332	2.78176e-117	Tnrc6b	Trinucleotide repeat-containing gene 6B protein;Tnrc6b;ortholog	TRINUCLEOTIDE REPEAT-CONTAINING GENE 6B PROTEIN (PTHR13020:SF32)	0
Trafd1	2.84221e-121	0.599955	0.4	0.239	4.91333e-117	Trafd1	TRAF-type zinc finger domain-containing protein 1;Trafd1;ortholog	TRAF-TYPE ZINC FINGER DOMAIN-CONTAINING PROTEIN 1 (PTHR16295:SF19)	0
Ubxn6	3.11336e-121	0.564882	0.54	0.462	5.38207e-117	Ubxn6	UBX domain-containing protein 6;Ubxn6;ortholog	UBX DOMAIN-CONTAINING PROTEIN 6 (PTHR23153:SF38)	0
Rd3	3.37235e-121	0.325375	0.136	0.007	5.82977e-117	Rd3
App	3.83481e-121	0.655953	0.466	0.331	6.62924e-117	App	Amyloid beta A4 protein;App;ortholog	AMYLOID BETA A4 PROTEIN (PTHR23103:SF7)	protease inhibitor(PC00191)
Maged1	4.84936e-121	0.442743	0.791	0.854	8.38309e-117	Maged1
Bnip3l	1.3628e-120	0.389599	0.778	0.851	2.35587e-116	Bnip3l
Ttc3	2.88455e-120	0.331839	0.896	0.937	4.98652e-116	Ttc3
Tmem176b	3.16938e-120	0.504619	0.657	0.642	5.4789e-116	Tmem176b	Transmembrane protein 176B;Tmem176b;ortholog	TRANSMEMBRANE PROTEIN 176B (PTHR15756:SF7)	receptor(PC00197)
Stx3	3.37521e-119	0.558076	0.265	0.092	5.83473e-115	Stx3	Syntaxin-3;Stx3;ortholog	SYNTAXIN-3 (PTHR19957:SF34)	SNARE protein(PC00034)
Smpd2	1.00162e-118	0.561318	0.405	0.245	1.7315e-114	Smpd2	Sphingomyelin phosphodiesterase 2;Smpd2;ortholog	SPHINGOMYELIN PHOSPHODIESTERASE 2 (PTHR12393:SF7)	0
Lypla1	1.41405e-117	0.586949	0.49	0.382	2.44446e-113	Lypla1	Acyl-protein thioesterase 1;Lypla1;ortholog	ACYL-PROTEIN THIOESTERASE 1 (PTHR10655:SF22)	0
Scg3	5.50867e-117	0.509148	0.436	0.259	9.52284e-113	Scg3	Secretogranin-3;Scg3;ortholog	SECRETOGRANIN-3 (PTHR17388:SF2)	0
Aipl1	1.38379e-116	0.303122	0.118	0.002	2.39217e-112	Aipl1
Npdc1	2.84314e-116	0.487847	0.564	0.416	4.91493e-112	Npdc1
Trak2	8.23981e-115	0.434262	0.218	0.058	1.42442e-110	Trak2
Zfos1	1.07081e-114	0.491752	0.705	0.754	1.85111e-110	Zfos1
Trib2	1.73838e-114	0.68159	0.438	0.3	3.00514e-110	Trib2	Tribbles homolog 2;Trib2;ortholog	TRIBBLES HOMOLOG 2 (PTHR22961:SF15)	protein kinase(PC00193)
Gabrb3	3.40634e-114	0.414765	0.22	0.06	5.88854e-110	Gabrb3
Eno2	4.03122e-114	0.374627	0.177	0.032	6.96877e-110	Eno2
Gngt1	1.01201e-113	0.36583	0.115	0.002	1.74946e-109	Gngt1
Ndrg1	1.64963e-113	0.532284	0.404	0.222	2.85171e-109	Ndrg1	Protein NDRG1;Ndrg1;ortholog	PROTEIN NDRG1 (PTHR11034:SF18)	serine protease(PC00203)
Slc38a3	2.22389e-113	0.392334	0.188	0.039	3.84444e-109	Slc38a3
Ergic3	2.41497e-112	0.439283	0.673	0.732	4.17477e-108	Ergic3
Ndufa6	9.24068e-112	0.323658	0.855	0.945	1.59744e-107	Ndufa6
Trhde	1.07303e-111	0.400847	0.195	0.044	1.85495e-107	Trhde
Trp53i11	1.76072e-111	0.440745	0.649	0.507	3.04375e-107	Trp53i11
Cnga3	1.18035e-110	0.271846	0.107	0	2.04047e-106	Cnga3
Mxd4	1.53899e-110	0.535321	0.356	0.19	2.66045e-106	Mxd4	Max dimerization protein 4;Mxd4;ortholog	MAX DIMERIZATION PROTEIN 4 (PTHR11969:SF4)	basic helix-loop-helix transcription factor(PC00055)
Hist3h2a	2.37551e-110	0.517267	0.613	0.505	4.10654e-106	Hist3h2a	Histone H2A type 3;Hist3h2a;ortholog	HISTONE H2A TYPE 3 (PTHR23430:SF220)	histone(PC00118)
Ncbp3	3.21406e-110	0.549197	0.355	0.194	5.55615e-106	Ncbp3	Nuclear cap-binding protein subunit 3;Ncbp3;ortholog	NUCLEAR CAP-BINDING PROTEIN SUBUNIT 3 (PTHR16291:SF0)	0
Ptms	6.19422e-110	0.31832	0.925	0.923	1.07079e-105	Ptms
Zfp385b	1.86947e-109	0.312291	0.145	0.017	3.23176e-105	Zfp385b
Adrb1	3.83593e-109	0.284276	0.11	0.002	6.63117e-105	Adrb1
Fam8a1	7.83321e-109	0.562712	0.38	0.229	1.35413e-104	Fam8a1	Family with sequence similarity 8, member A1;Fam8a1;ortholog	PROTEIN FAM8A1 (PTHR13659:SF5)	0
A830036E02Rik	1.48427e-108	0.349112	0.13	0.01	2.56586e-104	A830036E02Rik
Pde6c	2.27683e-108	0.260784	0.105	0	3.93596e-104	Pde6c
Naaa	2.54032e-108	0.318132	0.151	0.02	4.39146e-104	Naaa
Epha5	5.84538e-108	0.485342	0.744	0.78	1.01049e-103	Epha5
9330185C12Rik	1.13005e-107	0.256296	0.113	0.003	1.95352e-103	9330185C12Rik
Tmem243	1.53697e-107	0.571271	0.457	0.341	2.65697e-103	Tmem243	MCG1490, isoform CRA_b;Tmem243;ortholog	TRANSMEMBRANE PROTEIN 243 (PTHR28603:SF1)	0
Eif4a2	2.33578e-107	0.410258	0.746	0.807	4.03785e-103	Eif4a2
Tmem50a	1.05371e-106	0.422998	0.687	0.731	1.82154e-102	Tmem50a
Grasp	5.38362e-106	0.463953	0.291	0.119	9.30666e-102	Grasp
Grcc10	2.04049e-105	0.364665	0.821	0.906	3.5274e-101	Grcc10
Ak8	1.00394e-104	0.300283	0.126	0.01	1.73552e-100	Ak8
Prtg	1.63603e-104	0.364268	0.185	0.042	2.8282e-100	Prtg
Klhdc8b	1.88506e-104	0.616319	0.427	0.295	3.2587e-100	Klhdc8b	Kelch domain-containing protein 8B;Klhdc8b;ortholog	KELCH DOMAIN-CONTAINING PROTEIN 8B (PTHR46260:SF2)	0
Igsf11	3.24883e-104	0.4513	0.241	0.084	5.61625e-100	Igsf11
Acaa1b	2.91339e-103	0.350548	0.151	0.023	5.03638e-99	Acaa1b
Ndufb5	4.09512e-103	0.30175	0.87	0.96	7.07924e-99	Ndufb5
Elovl2	1.06511e-102	0.468674	0.231	0.077	1.84125e-98	Elovl2
Serinc1	1.72659e-102	0.490943	0.599	0.562	2.98475e-98	Serinc1
Sv2b	9.68515e-102	0.329178	0.161	0.029	1.67427e-97	Sv2b
Ddah2	1.40444e-101	0.310103	0.936	0.976	2.42786e-97	Ddah2
Dctn1	1.9243e-101	0.570285	0.453	0.343	3.32654e-97	Dctn1	Dynactin subunit 1;Dctn1;ortholog	DYNACTIN SUBUNIT 1 (PTHR18916:SF40)	non-motor microtubule binding protein(PC00166)
Nrl	1.28331e-100	0.263655	0.111	0.005	2.21846e-96	Nrl
Lingo3	1.51441e-100	0.298866	0.145	0.021	2.61796e-96	Lingo3
Pcp4	1.96942e-100	0.710002	0.106	0.003	3.40453e-96	Pcp4	Purkinje cell protein 4;Pcp4;ortholog	PURKINJE CELL PROTEIN 4 (PTHR15359:SF7)	0
Hcn1	3.54197e-100	0.256386	0.113	0.006	6.123e-96	Hcn1
Cnpy2	6.70884e-100	0.446846	0.694	0.781	1.15976e-95	Cnpy2
Ppfia2	1.25941e-99	0.41775	0.211	0.064	2.17714e-95	Ppfia2
Jun	1.08265e-98	0.597731	0.538	0.471	1.87158e-94	Jun	Transcription factor AP-1;Jun;ortholog	TRANSCRIPTION FACTOR AP-1 (PTHR11462:SF8)	basic leucine zipper transcription factor(PC00056);nucleic acid binding(PC00171)
Dnm1	2.28818e-98	0.321374	0.16	0.031	3.95558e-94	Dnm1
Glcci1	2.94411e-98	0.305581	0.155	0.027	5.08948e-94	Glcci1
Rab24	4.66461e-98	0.487593	0.593	0.615	8.06372e-94	Rab24
Onecut2	7.02051e-98	0.285298	0.526	0.337	1.21364e-93	Onecut2
Rassf8	3.47726e-97	0.31359	0.156	0.029	6.01114e-93	Rassf8
Gpr162	4.15408e-97	0.539386	0.42	0.29	7.18115e-93	Gpr162	Probable G-protein coupled receptor 162;Gpr162;ortholog	G-PROTEIN COUPLED RECEPTOR 162-RELATED (PTHR16518:SF6)	0
Cmtr1	5.41074e-97	0.346028	0.176	0.041	9.35355e-93	Cmtr1
Plekhb1	6.40194e-97	0.33096	0.135	0.018	1.1067e-92	Plekhb1
Hspa4l	6.41219e-97	0.569615	0.483	0.405	1.10847e-92	Hspa4l	Heat shock 70 kDa protein 4L;Hspa4l;ortholog	HEAT SHOCK 70 KDA PROTEIN 4L (PTHR45639:SF5)	0
Uncx	1.09408e-95	0.303983	0.117	0.009	1.89134e-91	Uncx
Smim14	1.91907e-95	0.503388	0.567	0.533	3.3175e-91	Smim14	Small integral membrane protein 14;Smim14;ortholog	SMALL INTEGRAL MEMBRANE PROTEIN 14 (PTHR31019:SF1)	0
Tmcc3	1.40692e-94	0.282054	0.127	0.015	2.43214e-90	Tmcc3
Rpl23a-ps3	3.89757e-93	0.300523	0.871	0.954	6.73773e-89	Rpl23a-ps3
Kank1	1.11331e-91	0.251548	0.107	0.007	1.92458e-87	Kank1
Atp6v0d1	1.15092e-91	0.439004	0.618	0.627	1.9896e-87	Atp6v0d1
Acly	1.92831e-91	0.521805	0.513	0.454	3.33347e-87	Acly	ATP-citrate synthase;Acly;ortholog	ATP-CITRATE SYNTHASE (PTHR23118:SF0)	ligase(PC00142);lyase(PC00144);transferase(PC00220)
Atp6v0a1	2.21114e-91	0.492157	0.317	0.171	3.82241e-87	Atp6v0a1
Gabarapl2	4.61006e-91	0.284317	0.828	0.888	7.96941e-87	Gabarapl2
Gm10116	5.43851e-91	0.447728	0.619	0.649	9.40155e-87	Gm10116
Flcn	1.08812e-90	0.437045	0.242	0.096	1.88103e-86	Flcn
Rbfox1	1.26745e-90	0.42952	0.203	0.065	2.19104e-86	Rbfox1
Ldha	2.36762e-89	0.287905	0.954	0.952	4.09291e-85	Ldha
Rpl27-ps3	5.44755e-89	0.421862	0.66	0.75	9.41718e-85	Rpl27-ps3
Klf4	2.13365e-88	0.350881	0.168	0.042	3.68844e-84	Klf4
Ccl27a	3.6568e-88	0.510056	0.471	0.383	6.32151e-84	Ccl27a	#N/A	#N/A	#N/A
Tmem200c	7.77318e-88	0.401793	0.215	0.076	1.34375e-83	Tmem200c
Smpd1	1.36618e-87	0.49595	0.328	0.189	2.36172e-83	Smpd1
Tmem145	4.1348e-87	0.380522	0.204	0.068	7.14783e-83	Tmem145
Gm11808	7.18119e-87	0.372749	0.709	0.823	1.24141e-82	Gm11808
Insm1	9.93815e-87	0.513136	0.368	0.226	1.71801e-82	Insm1	Insulinoma-associated protein 1;Insm1;ortholog	INSULINOMA-ASSOCIATED PROTEIN 1 (PTHR15065:SF5)	0
Rtn3	1.08988e-86	0.316501	0.819	0.895	1.88407e-82	Rtn3
Srsf1	1.40453e-86	0.37547	0.782	0.882	2.42801e-82	Srsf1
Spcs2	2.08535e-86	0.328685	0.772	0.881	3.60495e-82	Spcs2
Chd7	1.15991e-85	0.358887	0.764	0.856	2.00513e-81	Chd7
Tonsl	1.31094e-85	0.429277	0.624	0.655	2.26622e-81	Tonsl
Gnptg	1.36372e-85	0.510782	0.422	0.322	2.35747e-81	Gnptg	N-acetylglucosamine-1-phosphotransferase subunit gamma;Gnptg;ortholog	N-ACETYLGLUCOSAMINE-1-PHOSPHOTRANSFERASE SUBUNIT GAMMA (PTHR12630:SF6)	enzyme modulator(PC00095);transferase(PC00220)
Lrrc4	1.37716e-84	0.289907	0.144	0.029	2.3807e-80	Lrrc4
Map1lc3a	1.93908e-84	0.37169	0.671	0.635	3.35208e-80	Map1lc3a
Msi1	2.04128e-83	0.33318	0.785	0.864	3.52876e-79	Msi1
Sirt2	9.77177e-83	0.518544	0.47	0.408	1.68925e-78	Sirt2	NAD-dependent protein deacetylase sirtuin-2;Sirt2;ortholog	NAD-DEPENDENT PROTEIN DEACETYLASE SIRTUIN-2 (PTHR11085:SF3)	chromatin/chromatin-binding protein(PC00077);deacetylase(PC00087)
Camk1g	1.86406e-82	0.274725	0.128	0.022	3.2224e-78	Camk1g
Gdi1	1.42703e-81	0.369654	0.698	0.684	2.46691e-77	Gdi1
Mef2d	2.09485e-81	0.370349	0.196	0.066	3.62136e-77	Mef2d
Cacna1h	2.49646e-81	0.299409	0.146	0.032	4.31562e-77	Cacna1h
Atp1a3	2.79777e-81	0.377164	0.207	0.074	4.8365e-77	Atp1a3
Cerkl	3.20494e-81	0.259294	0.123	0.019	5.54037e-77	Cerkl
Camk2b	2.34752e-80	0.302491	0.137	0.028	4.05816e-76	Camk2b
Mab21l1	3.3363e-79	0.557291	0.478	0.414	5.76747e-75	Mab21l1	Putative nucleotidyltransferase MAB21L1;Mab21l1;ortholog	NUCLEOTIDYLTRANSFERASE MAB21L1-RELATED (PTHR10656:SF38)	0
Enho	3.40041e-79	0.493127	0.329	0.2	5.8783e-75	Enho
Luc7l3	3.74322e-78	0.373674	0.744	0.859	6.47091e-74	Luc7l3
Kmt2e	7.34543e-78	0.452051	0.599	0.643	1.2698e-73	Kmt2e
Ankrd12	1.1684e-77	0.514119	0.415	0.313	2.01982e-73	Ankrd12	Ankyrin repeat domain 12;Ankrd12;ortholog	ANKYRIN REPEAT AND SOCS BOX PROTEIN 16-RELATED (PTHR24149:SF14)	0
Ctsd	2.35906e-77	0.479933	0.505	0.475	4.07811e-73	Ctsd
Kcnc1	5.00837e-77	0.281647	0.128	0.025	8.65797e-73	Kcnc1
Tcp11l2	8.66334e-77	0.301861	0.155	0.041	1.49763e-72	Tcp11l2
Galt	1.09618e-76	0.469139	0.324	0.199	1.89497e-72	Galt
Zdhhc2	1.66707e-76	0.519665	0.31	0.183	2.88186e-72	Zdhhc2	Palmitoyltransferase ZDHHC2;Zdhhc2;ortholog	PALMITOYLTRANSFERASE ZDHHC2 (PTHR22883:SF207)	0
P3h3	6.33267e-76	0.458985	0.261	0.128	1.09473e-71	P3h3
Cln6	1.02899e-75	0.453124	0.3	0.171	1.77881e-71	Cln6
Mthfr	1.04257e-75	0.378769	0.205	0.079	1.8023e-71	Mthfr
Fgd4	1.1654e-75	0.470089	0.328	0.202	2.01463e-71	Fgd4
Slc22a17	2.03653e-75	0.511287	0.399	0.303	3.52054e-71	Slc22a17	Solute carrier family 22 member 17;Slc22a17;ortholog	SOLUTE CARRIER FAMILY 22 MEMBER 17 (PTHR24064:SF216)	0
Tshz2	2.23521e-75	0.461307	0.305	0.168	3.86401e-71	Tshz2
Slc19a1	7.2698e-75	0.436849	0.262	0.131	1.25673e-70	Slc19a1
Podxl2	7.59829e-75	0.376738	0.579	0.466	1.31352e-70	Podxl2
Zdhhc16	1.0071e-74	0.49301	0.404	0.312	1.74098e-70	Zdhhc16
Klhl5	2.12343e-74	0.350238	0.17	0.053	3.67077e-70	Klhl5
Atp6ap2	2.60873e-74	0.49537	0.464	0.41	4.50971e-70	Atp6ap2
Ccndbp1	1.0047e-73	0.472997	0.383	0.282	1.73683e-69	Ccndbp1
Mxi1	3.00978e-73	0.498789	0.38	0.277	5.20301e-69	Mxi1
Crocc	5.36194e-73	0.410483	0.248	0.121	9.26919e-69	Crocc
Fmnl2	9.36111e-73	0.394728	0.225	0.099	1.61826e-68	Fmnl2
Tia1	2.96572e-72	0.344709	0.746	0.863	5.12684e-68	Tia1
Micu1	1.92989e-71	0.515232	0.368	0.266	3.33621e-67	Micu1	Calcium uptake protein 1, mitochondrial;Micu1;ortholog	CALCIUM UPTAKE PROTEIN 1, MITOCHONDRIAL (PTHR12294:SF1)	calmodulin(PC00061)
Fryl	2.18793e-71	0.447217	0.293	0.168	3.78228e-67	Fryl
Calcoco1	1.54167e-70	0.396129	0.249	0.123	2.66509e-66	Calcoco1
Bcat1	6.33509e-70	0.481519	0.521	0.509	1.09515e-65	Bcat1
Gtf2ird1	6.75658e-70	0.481007	0.367	0.264	1.16801e-65	Gtf2ird1
Pias3	8.17729e-70	0.438804	0.258	0.135	1.41361e-65	Pias3
Elavl2	2.51031e-69	0.670182	0.364	0.249	4.33958e-65	Elavl2	ELAV-like protein 2;Elavl2;ortholog	ELAV-LIKE PROTEIN 2 (PTHR10352:SF12)	0
Trp53inp2	3.00324e-69	0.438304	0.312	0.19	5.19169e-65	Trp53inp2
Intu	3.37069e-69	0.360378	0.175	0.061	5.82691e-65	Intu
Gpm6a	3.88542e-69	0.426925	0.536	0.478	6.71673e-65	Gpm6a
Rreb1	8.20132e-69	0.284333	0.145	0.04	1.41776e-64	Rreb1
Zfp365	1.49919e-68	0.319116	0.151	0.044	2.59166e-64	Zfp365
Pard6b	1.2102e-67	0.309504	0.156	0.048	2.09208e-63	Pard6b
Polr3gl	2.17216e-67	0.455088	0.309	0.196	3.75502e-63	Polr3gl
Ktn1	5.15689e-67	0.384828	0.668	0.782	8.91471e-63	Ktn1
Sec62	1.31921e-66	0.362477	0.688	0.793	2.28052e-62	Sec62
Tmem9	9.01817e-66	0.448273	0.522	0.536	1.55897e-61	Tmem9
Kansl1l	1.49494e-65	0.431664	0.277	0.16	2.58431e-61	Kansl1l
Rasgef1b	1.5461e-65	0.404823	0.226	0.108	2.67274e-61	Rasgef1b
Phf1	1.56365e-65	0.32119	0.167	0.058	2.70309e-61	Phf1
Hspa12a	2.55442e-65	0.377835	0.226	0.107	4.41583e-61	Hspa12a
Enc1	3.06928e-65	0.371229	0.222	0.103	5.30587e-61	Enc1
Yipf3	5.99302e-65	0.470323	0.45	0.407	1.03601e-60	Yipf3
Ip6k1	6.10751e-65	0.480512	0.396	0.32	1.05581e-60	Ip6k1
Spsb2	1.66318e-64	0.357483	0.193	0.079	2.87515e-60	Spsb2
Maf1	1.79528e-64	0.403452	0.591	0.665	3.1035e-60	Maf1
Psap	6.83472e-64	0.390254	0.615	0.7	1.18152e-59	Psap
Arid3b	9.70456e-64	0.407166	0.256	0.139	1.67763e-59	Arid3b
Rbm5	1.59751e-63	0.464125	0.504	0.506	2.76161e-59	Rbm5
Smarcd2	2.83333e-63	0.370078	0.209	0.095	4.89798e-59	Smarcd2
Mdga1	3.39277e-63	0.250606	0.135	0.037	5.86507e-59	Mdga1
Ubald2	1.25604e-62	0.335427	0.666	0.687	2.17132e-58	Ubald2
Ddit3	1.39137e-62	0.512343	0.306	0.197	2.40526e-58	Ddit3	DNA damage-inducible transcript 3 protein;Ddit3;ortholog	DNA DAMAGE-INDUCIBLE TRANSCRIPT 3 PROTEIN (PTHR16833:SF0)	0
Dynll2	5.18166e-62	0.359085	0.641	0.696	8.95754e-58	Dynll2
Pdcd7	6.92609e-62	0.510448	0.345	0.25	1.19731e-57	Pdcd7	Programmed cell death protein 7;Pdcd7;ortholog	0	0
Abhd17a	9.47549e-62	0.464209	0.559	0.628	1.63803e-57	Abhd17a
Reln	1.07579e-60	0.445777	0.3	0.191	1.85972e-56	Reln
Fam210b	1.23586e-60	0.384278	0.252	0.136	2.13643e-56	Fam210b
Vamp2	1.38533e-60	0.433752	0.457	0.397	2.39481e-56	Vamp2
Csrnp3	1.41635e-60	0.392963	0.239	0.126	2.44845e-56	Csrnp3
Nrsn1	2.96306e-60	0.29019	0.137	0.041	5.12225e-56	Nrsn1
Dnajc7	4.82147e-60	0.364663	0.644	0.744	8.33487e-56	Dnajc7
Aldh3a2	9.59332e-60	0.326665	0.171	0.066	1.6584e-55	Aldh3a2
Dach1	5.25331e-59	0.492717	0.394	0.322	9.0814e-55	Dach1
Ccdc126	6.3047e-59	0.294283	0.15	0.051	1.08989e-54	Ccdc126
Epb41l5	8.86858e-59	0.414248	0.291	0.184	1.53311e-54	Epb41l5
Card19	1.43283e-58	0.313631	0.167	0.064	2.47693e-54	Card19
Cabp1	1.62544e-58	0.316024	0.228	0.108	2.8099e-54	Cabp1
Gpi1	2.5421e-58	0.340274	0.667	0.75	4.39452e-54	Gpi1
Yif1a	3.64792e-58	0.434565	0.479	0.469	6.30617e-54	Yif1a
Wdr6	4.34885e-58	0.465299	0.488	0.485	7.51785e-54	Wdr6
Dnpep	5.56646e-58	0.427817	0.487	0.468	9.62274e-54	Dnpep
Matr3	6.7655e-58	0.37232	0.634	0.738	1.16955e-53	Matr3
Tigd2	1.04531e-57	0.460448	0.354	0.27	1.80703e-53	Tigd2
Impdh1	1.35187e-57	0.464789	0.331	0.238	2.33699e-53	Impdh1
Gfra1	1.43783e-57	0.281937	0.141	0.045	2.48557e-53	Gfra1
Cbfa2t2	1.47284e-57	0.416959	0.278	0.171	2.54609e-53	Cbfa2t2
Ctsa	2.15385e-57	0.452063	0.4	0.335	3.72336e-53	Ctsa
Ppm1d	2.39642e-57	0.40726	0.269	0.162	4.14268e-53	Ppm1d
Rgl3	2.93859e-57	0.280636	0.152	0.053	5.07994e-53	Rgl3
Ube2b	3.09889e-57	0.315392	0.708	0.836	5.35705e-53	Ube2b
Ubxn4	3.63868e-57	0.386773	0.614	0.71	6.29019e-53	Ubxn4
Chrna3	4.08079e-57	0.427657	0.397	0.293	7.05446e-53	Chrna3
Sdf2	1.39905e-56	0.434497	0.481	0.482	2.41853e-52	Sdf2
Saraf	2.26409e-56	0.429677	0.493	0.489	3.91394e-52	Saraf
Chga	2.37921e-56	0.365807	0.216	0.108	4.11294e-52	Chga
Pik3ip1	3.70325e-56	0.45097	0.332	0.24	6.4018e-52	Pik3ip1
Pgs1	3.94821e-56	0.438878	0.32	0.225	6.82527e-52	Pgs1
Napa	5.74149e-56	0.407225	0.542	0.585	9.92532e-52	Napa
Psmc2	1.18163e-55	0.355295	0.633	0.725	2.04269e-51	Psmc2
Wdr45	1.53612e-55	0.406715	0.269	0.165	2.65549e-51	Wdr45
Tmem132e	3.28789e-55	0.362953	0.225	0.118	5.68377e-51	Tmem132e
Mrps35	5.12586e-55	0.460621	0.466	0.457	8.86108e-51	Mrps35
Ttc8	5.8395e-55	0.416378	0.269	0.165	1.00947e-50	Ttc8
Fam19a2	1.16352e-54	0.307738	0.141	0.048	2.01138e-50	Fam19a2
Large	1.46864e-54	0.437545	0.263	0.159	2.53884e-50	Large
Irx5	2.97881e-54	0.371487	0.209	0.098	5.14947e-50	Irx5
Apoe	3.07437e-54	0.651548	0.372	0.295	5.31467e-50	Apoe	Apolipoprotein E;Apoe;ortholog	APOLIPOPROTEIN E (PTHR18976:SF2)	0
4833420G17Rik	6.27035e-54	0.45085	0.396	0.338	1.08395e-49	4833420G17Rik
Gsk3b	7.93139e-53	0.311493	0.706	0.771	1.3711e-48	Gsk3b
Atraid	1.14362e-52	0.413314	0.52	0.563	1.97698e-48	Atraid
Chkb	1.57926e-52	0.462107	0.397	0.344	2.73007e-48	Chkb
Rhobtb1	2.21114e-52	0.345103	0.187	0.087	3.82239e-48	Rhobtb1
Dbn1	5.22368e-52	0.319528	0.679	0.738	9.03018e-48	Dbn1
Numbl	5.96159e-52	0.402072	0.299	0.201	1.03058e-47	Numbl
Ip6k2	2.21365e-51	0.398566	0.538	0.583	3.82674e-47	Ip6k2
Adk	2.22231e-51	0.514798	0.355	0.286	3.84171e-47	Adk	Adenosine kinase;Adk;ortholog	ADENOSINE KINASE (PTHR45769:SF3)	0
Ccnl1	1.59201e-50	0.441778	0.466	0.464	2.75211e-46	Ccnl1
Dcaf8	5.02004e-50	0.435705	0.41	0.366	8.67815e-46	Dcaf8
Ctsb	9.53409e-50	0.413108	0.493	0.51	1.64816e-45	Ctsb
Rnf11	1.01367e-49	0.412187	0.51	0.547	1.75233e-45	Rnf11
Rab3d	1.28335e-49	0.302086	0.169	0.074	2.21854e-45	Rab3d
Usp19	1.32316e-49	0.433059	0.321	0.238	2.28736e-45	Usp19
Zfp811	1.84609e-49	0.419677	0.296	0.201	3.19134e-45	Zfp811
Casz1	2.9834e-49	0.438729	0.402	0.342	5.1574e-45	Casz1
Hap1	5.92233e-49	0.348016	0.211	0.112	1.02379e-44	Hap1
Itfg2	1.37994e-48	0.437276	0.372	0.312	2.38549e-44	Itfg2
Socs3	1.76952e-48	0.402585	0.197	0.1	3.05896e-44	Socs3
Slc27a3	1.86491e-48	0.28835	0.159	0.068	3.22388e-44	Slc27a3
Hp1bp3	2.51666e-48	0.371147	0.59	0.678	4.35054e-44	Hp1bp3
Pnck	8.45998e-48	0.332584	0.179	0.085	1.46248e-43	Pnck
Mxra8	1.12138e-47	0.267037	0.142	0.054	1.93853e-43	Mxra8
Spock2	1.44875e-47	0.384906	0.252	0.156	2.50445e-43	Spock2
Cul4a	7.49381e-47	0.42837	0.32	0.244	1.29545e-42	Cul4a
Prex2	9.66566e-47	0.274024	0.124	0.042	1.6709e-42	Prex2
Plppr2	1.48498e-46	0.363769	0.255	0.161	2.56708e-42	Plppr2
Vcp	1.75439e-46	0.304206	0.686	0.814	3.03281e-42	Vcp
Rhpn1	6.11412e-46	0.266045	0.132	0.049	1.05695e-41	Rhpn1
Hist1h2al	9.51404e-46	0.385821	0.547	0.512	1.64469e-41	Hist1h2al
Fbxl20	1.04936e-45	0.353836	0.246	0.153	1.81404e-41	Fbxl20
Cxx1b	2.34532e-45	0.451401	0.49	0.5	4.05435e-41	Cxx1b
Zscan26	2.70395e-45	0.405614	0.252	0.161	4.67432e-41	Zscan26
Gse1	3.22265e-45	0.392795	0.302	0.219	5.57099e-41	Gse1
Rasa2	4.99543e-45	0.371124	0.233	0.14	8.6356e-41	Rasa2
Bbs4	1.46496e-44	0.376384	0.234	0.143	2.53247e-40	Bbs4
Tra2a	3.78449e-44	0.337882	0.628	0.755	6.54224e-40	Tra2a
Abtb1	4.70564e-44	0.356158	0.247	0.157	8.13464e-40	Abtb1
Acrbp	2.6883e-43	0.253508	0.129	0.049	4.64727e-39	Acrbp
Ppm1b	2.81898e-43	0.432472	0.441	0.442	4.87317e-39	Ppm1b
Snrnp70	2.82343e-43	0.32138	0.652	0.788	4.88086e-39	Snrnp70
Vps37a	3.11659e-43	0.388302	0.249	0.162	5.38764e-39	Vps37a
Ank3	6.69175e-43	0.374094	0.532	0.562	1.1568e-38	Ank3
Itch	6.73151e-43	0.470628	0.331	0.268	1.16368e-38	Itch
Mgst3	8.79138e-43	0.310029	0.464	0.393	1.51977e-38	Mgst3
Magi2	1.77463e-42	0.308993	0.174	0.087	3.0678e-38	Magi2
Nrip1	1.83629e-42	0.438644	0.309	0.236	3.1744e-38	Nrip1
Dusp8	2.13992e-42	0.433017	0.259	0.171	3.69928e-38	Dusp8
Sys1	7.13671e-42	0.383239	0.519	0.584	1.23372e-37	Sys1
Wbscr27	9.67129e-42	0.274951	0.149	0.066	1.67188e-37	Wbscr27
Ubxn1	1.43344e-41	0.27415	0.671	0.816	2.47799e-37	Ubxn1
Dmxl2	1.91828e-41	0.271867	0.154	0.071	3.31612e-37	Dmxl2
Fam173a	2.79843e-41	0.426599	0.428	0.423	4.83764e-37	Fam173a
Hivep2	5.75778e-41	0.260868	0.128	0.05	9.95347e-37	Hivep2
Map2	6.96637e-41	0.368263	0.346	0.271	1.20428e-36	Map2
Shroom2	7.31988e-41	0.257072	0.128	0.051	1.26539e-36	Shroom2
Rab14	1.28986e-40	0.301883	0.674	0.81	2.22978e-36	Rab14
Klhl24	3.23919e-40	0.391174	0.286	0.21	5.59959e-36	Klhl24
Leng8	1.0768e-39	0.409508	0.303	0.236	1.86146e-35	Leng8
Madd	1.15424e-39	0.323786	0.188	0.103	1.99533e-35	Madd
Sema3f	1.90404e-39	0.275053	0.164	0.081	3.29152e-35	Sema3f
Jam2	2.22697e-39	0.332093	0.248	0.162	3.84977e-35	Jam2
Ppm1h	5.86352e-39	0.317485	0.199	0.114	1.01363e-34	Ppm1h
Acaa1a	1.88094e-38	0.409839	0.326	0.269	3.25159e-34	Acaa1a
Siah2	2.17394e-38	0.314198	0.19	0.107	3.75809e-34	Siah2
Ret	2.2766e-38	0.278568	0.147	0.068	3.93556e-34	Ret
Pdlim7	2.33817e-38	0.483933	0.464	0.498	4.042e-34	Pdlim7
Aff4	2.53752e-38	0.395288	0.307	0.242	4.3866e-34	Aff4
Sesn2	4.98277e-38	0.256321	0.116	0.044	8.61372e-34	Sesn2
Stra6	5.67456e-38	0.290212	0.159	0.079	9.8096e-34	Stra6
Dalrd3	1.21257e-37	0.407279	0.303	0.239	2.09617e-33	Dalrd3
Ago4	1.2829e-37	0.267698	0.143	0.065	2.21776e-33	Ago4
Cnppd1	2.85494e-37	0.412148	0.377	0.349	4.93534e-33	Cnppd1
Trappc2l	3.06411e-37	0.347466	0.501	0.538	5.29693e-33	Trappc2l
Rcor2	1.74281e-36	0.308459	0.603	0.655	3.0128e-32	Rcor2
Supt4a	1.89271e-36	0.26922	0.626	0.772	3.27192e-32	Supt4a
Snx10	2.03863e-36	0.381504	0.244	0.169	3.52419e-32	Snx10
Zc3h14	2.42703e-36	0.390019	0.48	0.527	4.19561e-32	Zc3h14
Nbr1	3.32811e-36	0.374396	0.285	0.216	5.7533e-32	Nbr1
Stam	5.02619e-36	0.345678	0.234	0.156	8.68878e-32	Stam
Urod	5.76157e-36	0.389362	0.385	0.363	9.96002e-32	Urod
Amotl2	1.49089e-35	0.404006	0.369	0.329	2.5773e-31	Amotl2
Idh3g	2.50579e-35	0.344456	0.546	0.64	4.33175e-31	Idh3g
Fam213b	3.57605e-35	0.357836	0.264	0.191	6.18191e-31	Fam213b
Harbi1	3.95337e-35	0.334319	0.211	0.133	6.83419e-31	Harbi1
Tcf12	4.23861e-35	0.403471	0.455	0.479	7.32729e-31	Tcf12
Nipbl	6.44441e-35	0.388681	0.517	0.6	1.11405e-30	Nipbl
B4galt4	8.44164e-35	0.285668	0.16	0.083	1.45931e-30	B4galt4
Cln3	8.73254e-35	0.321857	0.174	0.097	1.50959e-30	Cln3
Ptprs	1.21548e-34	0.360297	0.511	0.581	2.1012e-30	Ptprs
Tet3	1.91021e-34	0.392347	0.31	0.255	3.30218e-30	Tet3
Tmsb15l	2.301e-34	0.251749	0.142	0.069	3.97774e-30	Tmsb15l
Igsf9	1.00051e-33	0.420103	0.427	0.437	1.72958e-29	Igsf9
Lman2l	1.16656e-33	0.390896	0.318	0.269	2.01663e-29	Lman2l
Rnf220	1.41073e-33	0.403376	0.468	0.52	2.43872e-29	Rnf220
Nckap5	1.42667e-33	0.270035	0.163	0.086	2.46629e-29	Nckap5
Fam69a	3.47256e-33	0.329381	0.199	0.124	6.00301e-29	Fam69a
Tbc1d17	4.59682e-33	0.386926	0.306	0.251	7.94652e-29	Tbc1d17
Tmsb15b2	6.62746e-33	0.347937	0.227	0.153	1.14569e-28	Tmsb15b2
Pnn	1.50073e-32	0.297281	0.635	0.772	2.59431e-28	Pnn
Mbd6	2.4092e-32	0.394803	0.3	0.247	4.16478e-28	Mbd6
Gm2000	2.75007e-32	0.292505	0.599	0.745	4.75405e-28	Gm2000
Rabepk	4.3299e-32	0.394585	0.284	0.223	7.48509e-28	Rabepk
Dusp5	4.52645e-32	0.279208	0.165	0.091	7.82487e-28	Dusp5
Tcn2	4.59402e-32	0.274327	0.174	0.1	7.94168e-28	Tcn2
Mob4	1.03448e-31	0.344243	0.506	0.576	1.7883e-27	Mob4
Plxnb2	1.12001e-31	0.379557	0.284	0.227	1.93616e-27	Plxnb2
Gm6483	1.47767e-31	0.363525	0.481	0.536	2.55444e-27	Gm6483
Zfp428	1.5904e-31	0.329097	0.541	0.596	2.74932e-27	Zfp428
Gm10036	2.26296e-31	0.376723	0.468	0.528	3.91197e-27	Gm10036
Kctd10	2.43045e-31	0.37561	0.321	0.275	4.20152e-27	Kctd10
Pcyt2	2.54173e-31	0.39837	0.354	0.326	4.3939e-27	Pcyt2
Ubl3	3.08539e-31	0.408106	0.348	0.32	5.33372e-27	Ubl3
Ldb2	3.20765e-31	0.344587	0.154	0.083	5.54506e-27	Ldb2
Wdtc1	3.85539e-31	0.33475	0.238	0.17	6.66481e-27	Wdtc1
Klhl1	5.02176e-31	0.297969	0.161	0.089	8.68112e-27	Klhl1
Ntm	7.19009e-31	0.386538	0.333	0.272	1.24295e-26	Ntm
Ddrgk1	7.69407e-31	0.398158	0.408	0.416	1.33007e-26	Ddrgk1
Spop	7.70754e-31	0.379774	0.492	0.561	1.3324e-26	Spop
Luc7l	1.00333e-30	0.372719	0.472	0.527	1.73445e-26	Luc7l
Tmed4	1.3494e-30	0.351851	0.467	0.511	2.33271e-26	Tmed4
Rcan1	1.35658e-30	0.364307	0.216	0.147	2.34513e-26	Rcan1
Rragd	2.02004e-30	0.289734	0.171	0.1	3.49205e-26	Rragd
Adipor1	2.18455e-30	0.365473	0.49	0.567	3.77644e-26	Adipor1
Cbr1	2.73406e-30	0.367201	0.422	0.432	4.72638e-26	Cbr1
Arl15	2.80447e-30	0.282616	0.163	0.092	4.84808e-26	Arl15
Rundc3a	4.69727e-30	0.250775	0.403	0.324	8.12018e-26	Rundc3a
Pdcd4	4.8318e-30	0.395081	0.372	0.349	8.35273e-26	Pdcd4
Galnt13	8.41038e-30	0.303328	0.164	0.094	1.4539e-25	Galnt13
Chchd10	8.4505e-30	0.387192	0.287	0.232	1.46084e-25	Chchd10
Ivd	1.31665e-29	0.315815	0.227	0.159	2.2761e-25	Ivd
Vps50	1.49899e-29	0.372529	0.295	0.246	2.59131e-25	Vps50
Clk4	1.51127e-29	0.39374	0.372	0.359	2.61253e-25	Clk4
Cog7	1.83787e-29	0.319625	0.211	0.142	3.17712e-25	Cog7
Ift20	2.53498e-29	0.371794	0.492	0.566	4.38221e-25	Ift20
Lmbr1l	3.56333e-29	0.338395	0.233	0.168	6.15993e-25	Lmbr1l
Sltm	4.01266e-29	0.344224	0.547	0.654	6.93668e-25	Sltm
Acvr2b	4.34799e-29	0.329819	0.55	0.66	7.51636e-25	Acvr2b
Ccdc107	5.419e-29	0.421945	0.336	0.309	9.36783e-25	Ccdc107
Gm15545	6.38518e-29	0.294014	0.209	0.14	1.10381e-24	Gm15545
RP23-291B1.2	9.89547e-29	0.361803	0.229	0.164	1.71063e-24	RP23-291B1.2
Scp2	1.16859e-28	0.27874	0.615	0.771	2.02014e-24	Scp2
Stx5a	8.25167e-28	0.372214	0.4	0.413	1.42647e-23	Stx5a
Peg3	8.51127e-28	0.383589	0.314	0.273	1.47134e-23	Peg3
Sqstm1	9.24758e-28	0.381957	0.358	0.339	1.59863e-23	Sqstm1
Atg13	9.62789e-28	0.303959	0.205	0.139	1.66437e-23	Atg13
Ctsl	1.28143e-27	0.374231	0.486	0.549	2.21521e-23	Ctsl
Dusp26	1.48605e-27	0.342008	0.302	0.221	2.56894e-23	Dusp26
Yipf4	2.08686e-27	0.363057	0.422	0.446	3.60755e-23	Yipf4
Ezh2	1.006e-26	0.286945	0.636	0.755	1.73907e-22	Ezh2
Timm50	1.27685e-26	0.349252	0.508	0.597	2.2073e-22	Timm50
Rpl13-ps3	1.40669e-26	0.345359	0.491	0.574	2.43174e-22	Rpl13-ps3
Npepps	2.84835e-26	0.379584	0.418	0.446	4.92394e-22	Npepps
Btbd9	3.09163e-26	0.365992	0.302	0.264	5.34449e-22	Btbd9
Tmx1	3.30633e-26	0.345157	0.472	0.542	5.71566e-22	Tmx1
Ccpg1	5.32898e-26	0.255915	0.159	0.095	9.21222e-22	Ccpg1
Tob2	6.10566e-26	0.267586	0.156	0.092	1.05548e-21	Tob2
Tprgl	9.83359e-26	0.302747	0.517	0.601	1.69993e-21	Tprgl
Mkrn1	1.54436e-25	0.302608	0.516	0.581	2.66974e-21	Mkrn1
Acox1	2.0865e-25	0.312308	0.196	0.134	3.60694e-21	Acox1
Ubn2	3.05021e-25	0.385759	0.414	0.445	5.27289e-21	Ubn2
Lpcat1	5.23499e-25	0.360076	0.311	0.277	9.04972e-21	Lpcat1
Zfp385a	6.4887e-25	0.336478	0.497	0.582	1.1217e-20	Zfp385a
Laptm4b	7.17612e-25	0.361554	0.323	0.297	1.24054e-20	Laptm4b
Ascc1	1.43107e-24	0.36256	0.295	0.259	2.47389e-20	Ascc1
Sppl2b	1.49174e-24	0.261026	0.168	0.106	2.57877e-20	Sppl2b
Fbxw9	1.87602e-24	0.32014	0.225	0.169	3.24308e-20	Fbxw9
Fam114a2	2.67763e-24	0.372046	0.423	0.462	4.62882e-20	Fam114a2
Nbea	3.26555e-24	0.378608	0.335	0.315	5.64516e-20	Nbea
Pid1	3.49274e-24	0.261045	0.136	0.076	6.03791e-20	Pid1
Pvrl1	3.50728e-24	0.259937	0.172	0.111	6.06303e-20	Pvrl1
Wdr66	3.54571e-24	0.355234	0.317	0.28	6.12947e-20	Wdr66
Gaa	4.12442e-24	0.282995	0.183	0.122	7.12988e-20	Gaa
Cyhr1	6.99734e-24	0.345822	0.291	0.255	1.20963e-19	Cyhr1
Cldn34c1	7.13934e-24	0.314227	0.22	0.164	1.23418e-19	Cldn34c1
Cdk2ap2	7.94411e-24	0.396868	0.414	0.444	1.3733e-19	Cdk2ap2
Anapc16	9.51263e-24	0.349328	0.478	0.568	1.64445e-19	Anapc16
Tmem147	1.69705e-23	0.3169	0.52	0.633	2.93369e-19	Tmem147
Rab3ip	2.13698e-23	0.362452	0.367	0.365	3.69419e-19	Rab3ip
Wbp2	2.41133e-23	0.351287	0.448	0.505	4.16847e-19	Wbp2
Ap3b2	2.71937e-23	0.282589	0.198	0.139	4.70097e-19	Ap3b2
Pip5k1a	3.38672e-23	0.360974	0.3	0.269	5.85462e-19	Pip5k1a
Ppp1r10	4.76778e-23	0.389147	0.376	0.382	8.24207e-19	Ppp1r10
Rogdi	4.95593e-23	0.340306	0.282	0.244	8.56731e-19	Rogdi
Gdpd5	6.2996e-23	0.284539	0.181	0.123	1.08901e-18	Gdpd5
Rrp1	6.70207e-23	0.299647	0.559	0.688	1.15859e-18	Rrp1
Trps1	1.86414e-22	0.279198	0.174	0.117	3.22254e-18	Trps1
Kmt2d	2.32987e-22	0.298179	0.194	0.137	4.02765e-18	Kmt2d
Rabac1	2.66828e-22	0.303478	0.518	0.595	4.61266e-18	Rabac1
Ncstn	2.70062e-22	0.313426	0.234	0.185	4.66856e-18	Ncstn
Cramp1l	3.65434e-22	0.365798	0.337	0.327	6.31725e-18	Cramp1l
Hbp1	7.00489e-22	0.335942	0.283	0.246	1.21094e-17	Hbp1
Nrep	9.39571e-22	0.261788	0.474	0.477	1.62424e-17	Nrep
Efnb1	1.14228e-21	0.275814	0.174	0.117	1.97466e-17	Efnb1
Snhg12	1.14613e-21	0.372472	0.313	0.291	1.98131e-17	Snhg12
Paqr4	1.19832e-21	0.317373	0.196	0.142	2.07154e-17	Paqr4
Acbd6	1.33294e-21	0.333521	0.491	0.602	2.30425e-17	Acbd6
Atp6ap1	1.41807e-21	0.345022	0.331	0.315	2.45142e-17	Atp6ap1
Clptm1	1.98652e-21	0.34281	0.361	0.365	3.4341e-17	Clptm1
Ap1s2	2.38645e-21	0.308611	0.261	0.216	4.12545e-17	Ap1s2
Kdm5b	2.44755e-21	0.344146	0.348	0.336	4.23108e-17	Kdm5b
Arglu1	2.54835e-21	0.295396	0.608	0.76	4.40533e-17	Arglu1
Oxa1l	5.91701e-21	0.299694	0.476	0.561	1.02287e-16	Oxa1l
Ttc14	6.85211e-21	0.335491	0.487	0.589	1.18452e-16	Ttc14
2900093K20Rik	7.0402e-21	0.294504	0.211	0.159	1.21704e-16	2900093K20Rik
Txndc15	1.0339e-20	0.348673	0.415	0.464	1.7873e-16	Txndc15
Zfp536	1.15474e-20	0.368571	0.365	0.371	1.9962e-16	Zfp536
Cog1	1.39433e-20	0.256138	0.18	0.125	2.41037e-16	Cog1
Pias1	1.68182e-20	0.324476	0.247	0.205	2.90736e-16	Pias1
Glt8d1	1.95806e-20	0.364907	0.362	0.372	3.3849e-16	Glt8d1
Gpatch8	3.08511e-20	0.366744	0.376	0.398	5.33322e-16	Gpatch8
Haus7	3.32328e-20	0.344326	0.325	0.313	5.74495e-16	Haus7
Tpr	3.59527e-20	0.306517	0.562	0.703	6.21514e-16	Tpr
Tspan31	1.01877e-19	0.316247	0.482	0.585	1.76115e-15	Tspan31
Inpp5k	1.43005e-19	0.258969	0.163	0.11	2.47212e-15	Inpp5k
Sesn1	1.53755e-19	0.27295	0.175	0.123	2.65796e-15	Sesn1
Lemd2	1.56299e-19	0.283326	0.191	0.14	2.70194e-15	Lemd2
Chmp2a	2.24443e-19	0.263106	0.561	0.699	3.87994e-15	Chmp2a
Add3	3.02803e-19	0.283673	0.198	0.149	5.23455e-15	Add3
Arid4b	4.09658e-19	0.337647	0.443	0.51	7.08177e-15	Arid4b
1110032A03Rik	4.4081e-19	0.333571	0.319	0.307	7.62028e-15	1110032A03Rik
Satb1	4.60976e-19	0.33866	0.306	0.289	7.96889e-15	Satb1
Wscd1	1.07915e-18	0.310356	0.178	0.128	1.86553e-14	Wscd1
Prkab1	1.13857e-18	0.30274	0.255	0.218	1.96825e-14	Prkab1
Cep290	1.15756e-18	0.350417	0.313	0.301	2.00108e-14	Cep290
Lmo4	1.20696e-18	0.400656	0.389	0.414	2.08647e-14	Lmo4
Pacsin1	1.62421e-18	0.267391	0.191	0.14	2.80777e-14	Pacsin1
Npepl1	1.88644e-18	0.300536	0.215	0.169	3.26108e-14	Npepl1
Chic2	1.89149e-18	0.303403	0.465	0.558	3.26982e-14	Chic2
Fibp	2.0472e-18	0.328077	0.386	0.417	3.539e-14	Fibp
Gm21887	4.20351e-18	0.347453	0.25	0.213	7.26662e-14	Gm21887
Gm5914	5.29329e-18	0.334256	0.275	0.248	9.15051e-14	Gm5914
Araf	5.66607e-18	0.3541	0.38	0.413	9.79493e-14	Araf
Csad	6.16845e-18	0.282451	0.188	0.14	1.06634e-13	Csad
Vezf1	9.6904e-18	0.333636	0.438	0.508	1.67518e-13	Vezf1
Ddit4	1.2214e-17	0.339594	0.307	0.282	2.11143e-13	Ddit4
Wac	1.38427e-17	0.318184	0.484	0.596	2.39299e-13	Wac
Limch1	2.04844e-17	0.259221	0.165	0.116	3.54113e-13	Limch1
Ptbp2	2.69373e-17	0.30084	0.497	0.604	4.65665e-13	Ptbp2
Xlr3a	2.91188e-17	0.271306	0.118	0.071	5.03377e-13	Xlr3a
Rchy1	5.1515e-17	0.335456	0.392	0.439	8.9054e-13	Rchy1
Srrm4	5.48892e-17	0.268663	0.358	0.333	9.48869e-13	Srrm4
Rbbp6	5.52462e-17	0.310193	0.464	0.557	9.55042e-13	Rbbp6
Slc2a8	5.816e-17	0.268669	0.179	0.134	1.00541e-12	Slc2a8
Slc24a5	7.63482e-17	0.334029	0.411	0.429	1.31983e-12	Slc24a5
Gpr180	7.7106e-17	0.27829	0.185	0.14	1.33293e-12	Gpr180
Dennd6b	7.87223e-17	0.286091	0.198	0.154	1.36087e-12	Dennd6b
Lrp11	1.14713e-16	0.260088	0.186	0.141	1.98305e-12	Lrp11
Glmp	1.31817e-16	0.321105	0.306	0.296	2.27872e-12	Glmp
Fzd2	1.80356e-16	0.274681	0.209	0.166	3.11781e-12	Fzd2
Glrx	2.7614e-16	0.284997	0.263	0.229	4.77364e-12	Glrx
Mmd	2.97656e-16	0.307014	0.404	0.43	5.14559e-12	Mmd
Amfr	3.29617e-16	0.336554	0.335	0.343	5.69809e-12	Amfr
Btrc	3.32076e-16	0.2902	0.229	0.193	5.7406e-12	Btrc
Rnasel	4.02019e-16	0.283807	0.198	0.156	6.9497e-12	Rnasel
Kcnq1ot1	4.51403e-16	0.337428	0.443	0.506	7.80341e-12	Kcnq1ot1
Zmym5	4.6588e-16	0.334328	0.312	0.309	8.05366e-12	Zmym5
Fahd2a	4.75608e-16	0.255998	0.181	0.137	8.22184e-12	Fahd2a
Tbc1d24	5.30179e-16	0.276287	0.189	0.146	9.1652e-12	Tbc1d24
Ccng2	5.52608e-16	0.326776	0.314	0.309	9.55294e-12	Ccng2
Atp13a2	6.52802e-16	0.312449	0.278	0.26	1.1285e-11	Atp13a2
Baz2b	8.34044e-16	0.296976	0.488	0.596	1.44181e-11	Baz2b
Clasp2	1.51747e-15	0.283864	0.19	0.149	2.62326e-11	Clasp2
Nktr	1.76544e-15	0.324728	0.446	0.532	3.05191e-11	Nktr
Arid5b	2.45837e-15	0.30544	0.201	0.161	4.24978e-11	Arid5b
Kdm4a	2.86574e-15	0.275543	0.207	0.17	4.954e-11	Kdm4a
Gnai3	3.63883e-15	0.328643	0.435	0.516	6.29045e-11	Gnai3
Mapre3	4.48009e-15	0.30737	0.242	0.215	7.74474e-11	Mapre3
Mat2a	4.85737e-15	0.278442	0.663	0.845	8.39693e-11	Mat2a
Unc45a	6.4672e-15	0.290509	0.228	0.196	1.11798e-10	Unc45a
Pigk	8.86407e-15	0.275885	0.193	0.154	1.53233e-10	Pigk
Ndfip1	9.11833e-15	0.311586	0.257	0.236	1.57629e-10	Ndfip1
Baz2a	9.61544e-15	0.311694	0.266	0.245	1.66222e-10	Baz2a
Nsf	9.89427e-15	0.280164	0.203	0.166	1.71042e-10	Nsf
Gclm	1.5217e-14	0.336539	0.289	0.282	2.63056e-10	Gclm
Ypel5	1.72206e-14	0.269077	0.226	0.192	2.97693e-10	Ypel5
Cxxc4	1.87139e-14	0.285879	0.2	0.162	3.23508e-10	Cxxc4
Eif2s3y	1.91888e-14	0.341277	0.328	0.333	3.31716e-10	Eif2s3y
1500011B03Rik	3.28157e-14	0.310078	0.455	0.535	5.67285e-10	1500011B03Rik
Hagh	6.14116e-14	0.308629	0.26	0.242	1.06162e-09	Hagh
Ufsp2	6.47581e-14	0.314411	0.249	0.228	1.11947e-09	Ufsp2
Hdac5	7.39229e-14	0.317627	0.267	0.253	1.27791e-09	Hdac5
4933434E20Rik	1.08367e-13	0.320426	0.45	0.543	1.87334e-09	4933434E20Rik
Xlr3b	1.85686e-13	0.298948	0.137	0.096	3.20996e-09	Xlr3b
4833439L19Rik	2.90002e-13	0.280569	0.466	0.555	5.01326e-09	4833439L19Rik
Qser1	3.92037e-13	0.29353	0.222	0.194	6.77715e-09	Qser1
Phf23	4.10773e-13	0.326675	0.376	0.427	7.10103e-09	Phf23
Gtpbp2	4.44061e-13	0.293714	0.248	0.229	7.67648e-09	Gtpbp2
Ssbp2	5.49395e-13	0.278233	0.477	0.582	9.49739e-09	Ssbp2
Ccdc47	6.57273e-13	0.313983	0.308	0.315	1.13623e-08	Ccdc47
Plekha5	8.00536e-13	0.292685	0.219	0.192	1.38389e-08	Plekha5
Fbxl6	9.78524e-13	0.294765	0.26	0.244	1.69157e-08	Fbxl6
Wsb1	1.21267e-12	0.283706	0.472	0.571	2.09635e-08	Wsb1
Birc2	1.35435e-12	0.250704	0.181	0.146	2.34127e-08	Birc2
Lgalsl	1.57137e-12	0.286487	0.209	0.18	2.71642e-08	Lgalsl
Ppox	1.65597e-12	0.264304	0.186	0.152	2.86268e-08	Ppox
Klf10	1.83263e-12	0.251476	0.175	0.139	3.16806e-08	Klf10
Zfp787	2.39627e-12	0.335213	0.305	0.315	4.14244e-08	Zfp787
Bsdc1	2.47506e-12	0.278395	0.214	0.186	4.27863e-08	Bsdc1
Rgl2	3.00969e-12	0.29129	0.236	0.216	5.20285e-08	Rgl2
Asah1	3.27308e-12	0.289219	0.256	0.241	5.65818e-08	Asah1
Mbnl2	3.33194e-12	0.32726	0.275	0.268	5.75993e-08	Mbnl2
Use1	5.76962e-12	0.255445	0.528	0.689	9.97395e-08	Use1
Pura	6.79796e-12	0.304726	0.258	0.246	1.17516e-07	Pura
Dst	7.09046e-12	0.324394	0.275	0.27	1.22573e-07	Dst
Nab1	8.0662e-12	0.25802	0.152	0.117	1.3944e-07	Nab1
Pja2	8.55974e-12	0.318329	0.291	0.293	1.47972e-07	Pja2
Stk25	1.0877e-11	0.307052	0.41	0.489	1.88031e-07	Stk25
Tm2d2	1.17095e-11	0.254398	0.481	0.612	2.02422e-07	Tm2d2
Safb	1.36145e-11	0.30995	0.412	0.489	2.35354e-07	Safb
Rpl36-ps3	1.86312e-11	0.300395	0.408	0.484	3.22078e-07	Rpl36-ps3
Mtmr6	2.00434e-11	0.267569	0.197	0.169	3.4649e-07	Mtmr6
Ghitm	2.12812e-11	0.302216	0.456	0.566	3.67888e-07	Ghitm
Fam204a	2.2591e-11	0.294237	0.44	0.54	3.90531e-07	Fam204a
Dync2li1	2.48149e-11	0.283474	0.238	0.221	4.28975e-07	Dync2li1
Pigp	2.52127e-11	0.279391	0.471	0.591	4.35852e-07	Pigp
Zfp579	4.63619e-11	0.297957	0.313	0.328	8.01459e-07	Zfp579
Gnpda2	5.51275e-11	0.295349	0.237	0.221	9.52988e-07	Gnpda2
1600020E01Rik	5.86045e-11	0.281152	0.238	0.221	1.0131e-06	1600020E01Rik
Cbx6	6.57555e-11	0.328634	0.257	0.248	1.13672e-06	Cbx6
Mau2	8.1768e-11	0.292643	0.262	0.256	1.41352e-06	Mau2
Golim4	8.67036e-11	0.326322	0.307	0.32	1.49885e-06	Golim4
Osbpl2	2.06265e-10	0.251681	0.185	0.158	3.5657e-06	Osbpl2
Chchd5	2.13479e-10	0.293425	0.393	0.462	3.6904e-06	Chchd5
Zbtb20	2.9512e-10	0.299147	0.31	0.31	5.10174e-06	Zbtb20
Trappc6a	3.36007e-10	0.310405	0.326	0.354	5.80855e-06	Trappc6a
Atrx	3.67821e-10	0.278045	0.524	0.679	6.35853e-06	Atrx
Uqcc3	3.96501e-10	0.291282	0.433	0.537	6.85432e-06	Uqcc3
Slc38a1	4.59611e-10	0.329667	0.414	0.504	7.94529e-06	Slc38a1
Zfp61	5.97868e-10	0.256307	0.205	0.183	1.03353e-05	Zfp61
Necap1	6.11945e-10	0.277788	0.23	0.215	1.05787e-05	Necap1
Cacfd1	6.35409e-10	0.287942	0.388	0.456	1.09843e-05	Cacfd1
Nadk2	6.83873e-10	0.259187	0.198	0.176	1.18221e-05	Nadk2
L3hypdh	9.69611e-10	0.254257	0.173	0.146	1.67617e-05	L3hypdh
Os9	1.18302e-09	0.302158	0.311	0.333	2.04509e-05	Os9
Ddx17	1.19516e-09	0.291065	0.439	0.546	2.06607e-05	Ddx17
Ccs	1.43786e-09	0.283328	0.261	0.261	2.48562e-05	Ccs
Hist1h1c	1.46027e-09	0.393031	0.369	0.398	2.52436e-05	Hist1h1c
Fbrsl1	1.6343e-09	0.291667	0.278	0.282	2.82521e-05	Fbrsl1
Stk40	1.98844e-09	0.269923	0.212	0.196	3.43741e-05	Stk40
Ndfip2	2.15944e-09	0.27041	0.355	0.401	3.73303e-05	Ndfip2
Rbm4b	2.33517e-09	0.278903	0.439	0.545	4.0368e-05	Rbm4b
Atxn2l	2.48473e-09	0.319415	0.3	0.32	4.29535e-05	Atxn2l
Bfar	2.61045e-09	0.309505	0.333	0.372	4.51268e-05	Bfar
March7	3.36178e-09	0.302844	0.302	0.323	5.81151e-05	March7
Tmem57	3.83893e-09	0.286918	0.36	0.407	6.63636e-05	Tmem57
Txnip	3.90161e-09	0.265886	0.216	0.196	6.74472e-05	Txnip
Gm10263	4.25093e-09	0.281323	0.271	0.274	7.34858e-05	Gm10263
Kdm5a	5.38083e-09	0.2991	0.306	0.328	9.30185e-05	Kdm5a
Mrpl4	6.08069e-09	0.292323	0.362	0.422	0.000105117	Mrpl4
Tnrc6a	6.1501e-09	0.288867	0.428	0.53	0.000106317	Tnrc6a
Tmem230	6.89789e-09	0.310736	0.385	0.463	0.000119244	Tmem230
Hexa	8.53227e-09	0.262083	0.212	0.196	0.000147497	Hexa
Ly6e	1.13745e-08	0.296561	0.388	0.454	0.000196631	Ly6e
Marf1	1.17153e-08	0.300831	0.292	0.302	0.000202522	Marf1
Sod2	1.47596e-08	0.253298	0.468	0.59	0.000255149	Sod2
Exoc7	1.60672e-08	0.271368	0.255	0.254	0.000277754	Exoc7
Trrap	2.37347e-08	0.275253	0.227	0.218	0.000410301	Trrap
Slc6a6	2.39966e-08	0.263794	0.21	0.194	0.00041483	Slc6a6
Ttc19	2.50478e-08	0.292272	0.288	0.305	0.000433001	Ttc19
Pja1	2.65995e-08	0.279297	0.374	0.43	0.000459825	Pja1
Ccdc28b	3.04641e-08	0.268711	0.398	0.475	0.000526634	Ccdc28b
Ccnt2	3.36356e-08	0.293871	0.396	0.483	0.000581458	Ccnt2
Zfr	3.47671e-08	0.296663	0.387	0.467	0.000601019	Zfr
Med27	3.65494e-08	0.280117	0.264	0.268	0.000631829	Med27
N4bp2l2	3.93551e-08	0.289975	0.405	0.497	0.000680331	N4bp2l2
Slc48a1	3.94357e-08	0.277946	0.272	0.281	0.000681725	Slc48a1
Cers4	4.87817e-08	0.281751	0.203	0.188	0.000843289	Cers4
Pop5	5.38662e-08	0.271371	0.409	0.509	0.000931185	Pop5
Tvp23b	5.79716e-08	0.282918	0.318	0.355	0.00100215	Tvp23b
Thoc2	5.84609e-08	0.290728	0.39	0.47	0.00101061	Thoc2
Lrpap1	6.62519e-08	0.290388	0.344	0.395	0.0011453	Lrpap1
Mpdu1	6.62886e-08	0.292354	0.374	0.452	0.00114593	Mpdu1
Rnf167	9.39316e-08	0.291117	0.306	0.336	0.0016238	Rnf167
Dapk3	1.08157e-07	0.284292	0.311	0.344	0.0018697	Dapk3
Gigyf1	1.23794e-07	0.253418	0.208	0.196	0.00214002	Gigyf1
Dnajc12	1.2867e-07	0.266587	0.265	0.272	0.00222431	Dnajc12
Pigt	1.30055e-07	0.289077	0.37	0.439	0.00224826	Pigt
Ndrg3	1.41326e-07	0.259943	0.245	0.245	0.00244311	Ndrg3
Kcne1l	1.43273e-07	0.29827	0.254	0.255	0.00247676	Kcne1l
Ring1	1.72562e-07	0.288896	0.266	0.277	0.00298307	Ring1
Krit1	1.94341e-07	0.281055	0.406	0.498	0.00335956	Krit1
Bend5	2.00603e-07	0.25364	0.211	0.201	0.00346783	Bend5
Oser1	2.75644e-07	0.289179	0.33	0.379	0.00476506	Oser1
Polb	3.20225e-07	0.254613	0.348	0.396	0.00553573	Polb
Tspan7	3.56956e-07	0.279821	0.38	0.453	0.00617069	Tspan7
Paip1	4.30872e-07	0.291353	0.372	0.43	0.00744849	Paip1
Fbxo9	4.73664e-07	0.268068	0.248	0.254	0.00818823	Fbxo9
Clcn3	4.90815e-07	0.324592	0.284	0.308	0.00848471	Clcn3
Akap9	6.08007e-07	0.256152	0.475	0.598	0.0105106	Akap9
Trip12	8.37244e-07	0.261834	0.239	0.241	0.0144734	Trip12
Pld3	8.99619e-07	0.255188	0.218	0.214	0.0155517	Pld3
Gm21092	9.62586e-07	0.278168	0.371	0.445	0.0166402	Gm21092
Ints10	1.01007e-06	0.252404	0.214	0.208	0.017461	Ints10
Tsc1	1.32857e-06	0.25833	0.2	0.191	0.0229669	Tsc1
Srek1	2.46933e-06	0.285371	0.372	0.448	0.0426874	Srek1
Sdha	2.52982e-06	0.281901	0.402	0.503	0.0437329	Sdha
Casc4	2.55647e-06	0.269278	0.259	0.273	0.0441937	Casc4
Mtfr1l	2.5898e-06	0.267252	0.399	0.502	0.0447699	Mtfr1l
Atp6v1a	2.63897e-06	0.276777	0.288	0.316	0.0456199	Atp6v1a
Taz	2.693e-06	0.295558	0.33	0.383	0.0465538	Taz

## Sheet: AvgCellExp_perGene
gene	gfp	unstained
0610007P14Rik	0.632339	0.657501
0610009B22Rik	0.299664	0.389071
0610009L18Rik	0.149504	0.0793899
0610009O20Rik	0.387109	0.302241
0610010F05Rik	0.221387	0.26194
0610010K14Rik	0.559636	0.72585
0610011F06Rik	0.563142	0.384974
0610012G03Rik	0.799253	0.981461
0610025J13Rik	0.00270023	0.00450393
0610030E20Rik	0.37429	0.315084
0610037L13Rik	0.487492	0.455128
0610038B21Rik	0.0222686	0.0311407
0610039K10Rik	0	0.00251627
0610040B10Rik	0.262728	0.111681
0610040J01Rik	0	0.00254946
0610043K17Rik	0.0253731	0.000794556
1010001B22Rik	0.0127802	0.00955783
1110001J03Rik	0.568328	0.867576
1110002E22Rik	0	0.00688518
1110002J07Rik	0.00474129	0.00363278
1110002L01Rik	0.192467	0.12347
1110004E09Rik	0.510463	0.276893
1110004F10Rik	1.32638	1.45936
1110006O24Rik	0.0481406	0.0530559
1110008F13Rik	0.873996	0.94953
1110008L16Rik	0.105979	0.0823038
1110008P14Rik	0.477506	0.412533
1110012L19Rik	0.353248	0.257364
1110017D15Rik	0.0209491	0.0381265
1110019D14Rik	0.053377	0.0612992
1110020A21Rik	0.0788909	0.0760564
1110032A03Rik	0.652181	0.318609
1110032F04Rik	0.0251502	0.027787
1110034G24Rik	0.311869	0.198639
1110035H17Rik	0.0428324	0.0245035
1110037F02Rik	0.165827	0.140767
1110038F14Rik	0.699402	0.508534
1110046J04Rik	0.0618264	0.0429972
1110051M20Rik	0.393788	0.337261
1110059E24Rik	0.447467	0.528092
1110059G10Rik	0.348819	0.290727
1110065P20Rik	0.632905	0.557768
1190002N15Rik	0.135621	0.26262
1190003K10Rik	0	0.0105899
1190005I06Rik	0.515367	0.0430651
1190007I07Rik	0.12079	0.167137
1200007C13Rik	0.00244297	0
1300002E11Rik	0.363157	0.471076
1300017J02Rik	0.0287792	0.0110474
1500002C15Rik	0.0754539	0.0293741
1500002F19Rik	0.0104031	0.00257742
1500009C09Rik	0.00526521	0.0186606
1500009L16Rik	0.0559631	0.343223
1500011B03Rik	0.952944	0.642866
1500011K16Rik	0.450665	0.408867
1500015A07Rik	0.14451	0.163589
1500026H17Rik	0.0258906	0.0214448
1500035N22Rik	0	0.00182122
1600002D24Rik	0.00127417	0.00170084
1600002H07Rik	0.276532	0.181233
1600002K03Rik	0.257951	0.106824
1600012H06Rik	0.320091	0.200615
1600014C10Rik	0.153942	0.123387
1600014C23Rik	0.00158449	0.00658431
1600020E01Rik	0.508028	0.226876
1700001C02Rik	0.00308146	0
1700001L05Rik	0	0.00101009
1700001L19Rik	0.00163663	0.0839642
1700001O22Rik	0.0695782	0.0900056
1700001P01Rik	0.0105446	0.00959216
1700003E16Rik	0.00275071	0.0139217
1700003F12Rik	0.0130697	0.140162
1700006E09Rik	0	0.000890349
1700007G11Rik	0.00414163	0.0231267
1700007K13Rik	0.0382365	0.00528203
1700007L15Rik	0.0652181	0.0772529
1700008J07Rik	0.161255	0.182041
1700008O03Rik	0.0178526	0.0145473
1700010B08Rik	0	0.00116842
1700010I14Rik	0.0644056	0.0265269
1700011I03Rik	0	0.000632235
1700012B09Rik	0	0.00140507
1700012C14Rik	0.00974658	0.0223967
1700012L04Rik	0.00403052	0
1700013F07Rik	0	0.00234521
1700014D04Rik	0.00145861	0
1700015F17Rik	0	0.00151702
1700015G11Rik	0.00204347	0
1700016H13Rik	0	0.00251104
1700016K19Rik	0.00268025	0.127101
1700017B05Rik	0.0228016	0.0604658
1700017D01Rik	0	0.00130436
1700017N19Rik	0	0.000591032
1700018L02Rik	0.0605472	0.0261366
1700019D03Rik	0.00372419	0.0442078
1700019G17Rik	0.0284987	0.0232132
1700020D05Rik	0.00653762	0.00236428
1700020I14Rik	0.678528	0.520649
1700020L24Rik	0.0107891	0.0109129
1700021F05Rik	0.330127	0.321002
1700021F13Rik	0.00178057	0.00243521
1700021N21Rik	0.00432001	0.00608197
1700022I11Rik	0.00249064	0.00081539
1700022N22Rik	0	0.00157049
1700023F06Rik	0	0.00545942
1700023G09Rik	0.00367253	0
1700024G13Rik	0	0.000856702
1700024P16Rik	0	0.000995172
1700025F24Rik	0.00152336	0
1700025G04Rik	0.194988	0.305524
1700026D11Rik	0.0160798	0.0027946
1700026J14Rik	0.00454517	0.00321664
1700026L06Rik	0.117006	0.0216885
1700027A07Rik	0	0.00135709
1700028I16Rik	0	0.00197619
1700028J19Rik	0.0172964	0.0139264
1700028K03Rik	0.00306283	0.000839346
1700028M03Rik	0	0.000898196
1700028P14Rik	0	0.00961138
1700029I15Rik	0.0125207	0.00352895
1700029J07Rik	0.140439	0.0560593
1700030J22Rik	0.0591418	0.0241857
1700030K09Rik	0.11551	0.0730043
1700031P21Rik	0.00521188	0.00451526
1700034H15Rik	0.0161806	0.00621021
1700034J05Rik	0.00132989	0
1700034P13Rik	0.00301457	0.00438264
1700036A12Rik	0	0.00648296
1700037C06Rik	0	0.000751472
1700037C18Rik	0.102157	0.0678831
1700037H04Rik	0.376182	0.684615
1700039E22Rik	0	0.000718207
1700039M10Rik	0.0284819	0.0037596
1700040D17Rik	0.0217854	0.0159864
1700040L02Rik	0	0.000966728
1700041G16Rik	0.0361848	0.0430058
1700042D02Rik	0	0.00200831
1700042O10Rik	0	0.00131669
1700047I17Rik2	0.0138312	0.00786406
1700048O20Rik	0.156817	0.121225
1700049G17Rik	0.0737986	0.0299286
1700049J03Rik	0.00185389	0.00190318
1700052K11Rik	0.197865	0.144672
1700055D18Rik	0.0802427	0.0325824
1700056E22Rik	0.108524	0.106355
1700056N10Rik	0.00418491	0.00153995
1700057H15Rik	0.00199606	0
1700058P15Rik	0.00313029	0.000974019
1700060C20Rik	0	0.00253921
1700061E18Rik	0.00278569	0.000946366
1700063H04Rik	0	0.000716497
1700064H15Rik	0.00979612	0.00351548
1700064M15Rik	0.00267392	0.00850264
1700065D16Rik	0.00354248	0.00587366
1700066B17Rik	0	0.00212914
1700066B19Rik	0.074871	0.0180818
1700066J03Rik	0	0.00152147
1700066M21Rik	0.084628	0.0406746
1700067K01Rik	0.00382852	0.00248169
1700067P10Rik	0	0.000376587
1700069B07Rik	0.00203403	0.00295739
1700069L16Rik	0.00308997	0
1700082M22Rik	0.00289877	0
1700084C06Rik	0.0191116	0.0107079
1700084E18Rik	0.0513249	0.0392883
1700086L19Rik	0	0.0225528
1700086O06Rik	0.0982662	0.111199
1700086P04Rik	0.0401032	0.0252634
1700088E04Rik	0.379808	0.173473
1700092M07Rik	0.00726572	0.00440417
1700093J21Rik	0	0.000794049
1700093K21Rik	0.00533425	0
1700095J03Rik	0.0129883	0.0302798
1700095J07Rik	0	0.00176548
1700096K18Rik	0.254428	0.18632
1700097N02Rik	0.00468499	0.0411484
1700101I19Rik	0.0038055	0.00057523
1700102P08Rik	0.00810753	0.00322445
1700104B16Rik	0.00551077	0.00361498
1700105P06Rik	0.04276	0.0232462
1700108J01Rik	0	0.00319064
1700109G14Rik	0.0062027	0.000874689
1700109H08Rik	0.0106935	0.0018292
1700112D23Rik	0.00203212	0.00149175
1700112E06Rik	0.00353739	0.0050609
1700112J16Rik	0.0101754	0.00589398
1700113A16Rik	0.0435832	0.0888523
1700113H08Rik	0.00400381	0.00519621
1700119H24Rik	0.00303135	0
1700120B22Rik	0.00278576	0.00182081
1700120K04Rik	0	0.00149924
1700123K08Rik	0	0.000868377
1700123O20Rik	0.557525	0.590271
1700124L16Rik	0.00929992	0.0190123
1700125G22Rik	0.0329313	0.0117075
1700125H03Rik	0.0133417	0
1700125H20Rik	0	0.0043626
1700128E19Rik	0.173794	0.00925021
1810007C17Rik	0.00666282	0.00330495
1810009A15Rik	0.0968549	0.1068
1810010H24Rik	0.0404483	0.089048
1810011O10Rik	0.00919782	0.0218547
1810012K16Rik	0.0134102	0.00477964
1810013D15Rik	0.00158318	0.00775894
1810013L24Rik	0.188123	0.110291
1810014B01Rik	0.0685695	0.0762424
1810019N24Rik	0	0.00179438
1810022K09Rik	0.9899	1.02602
1810024B03Rik	0.176052	0.193894
1810026J23Rik	0.425339	0.291101
1810030O07Rik	0.15761	0.122567
1810032O08Rik	0.268459	0.14446
1810037I17Rik	0.856008	1.20836
1810041H14Rik	0.0314755	0.0368637
1810041L15Rik	0.822225	0.160288
1810043G02Rik	0.428127	0.230913
1810043H04Rik	0.473516	0.587861
1810044D09Rik	0.25274	0.123781
1810049J17Rik	0.00341302	0.00227105
1810055G02Rik	0.0845833	0.188282
1810058I24Rik	1.04844	1.17154
1810062G17Rik	0.00595374	0.0122203
1810062O18Rik	0.0259739	0.0177749
1810063I02Rik	0	0.000594449
2010003K11Rik	0	0.000965562
2010007H06Rik	0	0.0044033
2010015M23Rik	0.21666	0.108275
2010106E10Rik	0.00294551	0
2010107E04Rik	1.58643	1.95474
2010107G12Rik	0.0554917	0.0035171
2010107G23Rik	0.192432	0.339662
2010109A12Rik	0.0716125	0.0567935
2010110E17Rik	0	0.0017578
2010110K18Rik	0	0.0147492
2010111I01Rik	0.0465897	0.0567741
2010300C02Rik	0.0248868	0.00448165
2010300F17Rik	0.00224086	0.00441028
2010308F09Rik	0.00466496	0.00401517
2010315B03Rik	0.0973767	0.049643
2010320M18Rik	0.339748	0.319071
2200002D01Rik	0.00470525	0.00751532
2200002J24Rik	0.00963947	0.00133392
2210008F06Rik	0.0144483	0.0413125
2210011C24Rik	0.00167229	0.00256791
2210013O21Rik	0.319439	0.40623
2210016F16Rik	0.325129	0.341668
2210016L21Rik	0.70598	0.512955
2210404O09Rik	0.0624909	0.0528782
2210406O10Rik	0.0281288	0.0100484
2210408I21Rik	0.0753505	0.0428269
2300009A05Rik	0.382285	0.365324
2310001H17Rik	0	0.00271645
2310009B15Rik	0.539943	0.586115
2310010G23Rik	0.0309513	0.0368512
2310011J03Rik	0.402024	0.412579
2310015A10Rik	0.104325	0.146299
2310022A10Rik	0.228837	0.168281
2310022B05Rik	0.255425	0.231129
2310026L22Rik	0.0493314	0.00113504
2310030A07Rik	0.0371901	0
2310030G06Rik	0.0160382	0.00262179
2310031A07Rik	0	0.00101605
2310033P09Rik	0.352051	0.357073
2310034O05Rik	0.0020965	0.000611056
2310035C23Rik	0.31448	0.119018
2310036O22Rik	1.22369	1.38717
2310039H08Rik	0.368096	0.443206
2310040G07Rik	0.00510059	0
2310040G24Rik	0.0344508	0.0465267
2310047D07Rik	0.0216916	0.00375027
2310057M21Rik	0.152881	0.108217
2310061I04Rik	0.156923	0.12818
2310068J16Rik	0.133954	0.082808
2310069G16Rik	0.000714059	0.0488277
2310074N15Rik	0.00494346	0.0090948
2410002F23Rik	0.573146	0.532252
2410004B18Rik	0.519626	0.448
2410004I01Rik	0.0562825	0.00918473
2410015M20Rik	1.10843	1.10442
2410016O06Rik	0.106138	0.121722
2410018L13Rik	0.0462687	0.0550972
2410022M11Rik	0.104929	0.0858176
2410080I02Rik	0.0393081	0.00239815
2410089E03Rik	0.268045	0.16112
2410131K14Rik	0.157942	0.10078
2410137M14Rik	0	0.000596225
2500002B13Rik	0.0264932	0.0412835
2510002D24Rik	0.528063	0.337012
2510009E07Rik	0.181424	0.232677
2510017J16Rik	0.0104763	0.00526317
2510039O18Rik	0.265385	0.165155
2510046G10Rik	0.12261	0.152478
2600006K01Rik	0.0341591	0.0250395
2600014E21Rik	0	0.00327832
2610001J05Rik	0.493765	0.84022
2610002M06Rik	0.14139	0.223675
2610008E11Rik	0.237509	0.123202
2610020C07Rik	0.0727611	0.0944515
2610020H08Rik	0.031614	0.0561757
2610021A01Rik	0.152233	0.0500826
2610028E06Rik	0	0.00241476
2610035D17Rik	0.019715	0.0299664
2610037D02Rik	0.254866	0.236141
2610042L04Rik	0.00276634	0.00325184
2610044O15Rik8	0.0977402	0.092238
2610206C17Rik	0.00906128	0.00675096
2610301B20Rik	0.351061	0.36744
2610305D13Rik	0.0303391	0.0084003
2610318N02Rik	0.100135	0.389814
2610507B11Rik	0.249975	0.120155
2610524H06Rik	0.524204	0.63776
2610528A11Rik	0.00183627	0.000706614
2700012I20Rik	0.0239512	0.0268582
2700016F22Rik	0.0258437	0.0104532
2700029M09Rik	0.462731	0.66746
2700033N17Rik	0.167242	0.0123593
2700038G22Rik	0.191998	0.186803
2700046A07Rik	0.00109354	0.0179109
2700046G09Rik	0.117149	0.0592851
2700049A03Rik	0.326999	0.159138
2700060E02Rik	1.52461	1.45906
2700062C07Rik	0.413484	0.320964
2700069I18Rik	0.012139	0.0417894
2700081O15Rik	0.194334	0.224042
2700094K13Rik	1.02106	1.77743
2700097O09Rik	0.26963	0.234664
2810001G20Rik	0.373687	0.394707
2810004N23Rik	0.44742	0.68388
2810006K23Rik	0.158148	0.303898
2810021J22Rik	0.125993	0.0674892
2810029C07Rik	0.0762472	0.0249801
2810030D12Rik	0.00309934	0.0013166
2810032G03Rik	0.0805788	0.0115672
2810049E08Rik	0.00603446	0.0107073
2810402E24Rik	0.34	0.251125
2810403A07Rik	0.334721	0.249043
2810405F17Rik	0.053279	0.0462623
2810407A14Rik	0.00465692	0
2810408A11Rik	0.160343	0.185476
2810414N06Rik	0.0095488	0.00323436
2810417H13Rik	0.0637132	1.51821
2810425M01Rik	0.0196418	0.0106107
2810428I15Rik	0.714352	0.755287
2810429I04Rik	0	0.0197033
2810433D01Rik	0.0189222	0.00131225
2810442N19Rik	0.00603131	0
2810454H06Rik	0.327936	0.154306
2810455O05Rik	0.0294682	0.0280177
2810459M11Rik	0	0.00171353
2810471M01Rik	0.0294789	0.0200683
2810474O19Rik	0.373833	0.271316
2900009J06Rik	0.0233174	0.0363389
2900011O08Rik	0.00521099	0.248513
2900026A02Rik	0.00789734	0.0406306
2900052N01Rik	0	0.0274465
2900055J20Rik	0.828586	0.122724
2900060B14Rik	0.108428	0.139289
2900072N19Rik	0.00337133	0
2900076A07Rik	0.327327	0.222616
2900079G21Rik	0	0.0221796
2900089D17Rik	0.0442133	0.0101983
2900093K20Rik	0.457579	0.163076
3010003L21Rik	0.265336	0.257573
3010026O09Rik	0.229176	0.131333
3100002H09Rik	0.008185	0.0111313
3110001I22Rik	0.073704	0.0416846
3110002H16Rik	0.138317	0.0784109
3110004A20Rik	0.00185541	0.000631881
3110009E18Rik	0.159464	0.153945
3110021N24Rik	0.039928	0.0269252
3110035E14Rik	0.428204	0.198458
3110039M20Rik	0	0.00243544
3110039M20Rik.1	0.00240596	0.0141338
3110040N11Rik	0.222075	0.223116
3110043O21Rik	0.130689	0.106451
3110045C21Rik	0.0201518	0.0340755
3110052M02Rik	0.0842782	0.0245828
3110056K07Rik	0.115841	0.0692096
3110062M04Rik	0.245886	0.199449
3110070M22Rik	0.0443002	0.0364715
3110079O15Rik	0	0.00225449
3110082I17Rik	0.0760934	0.188458
3110082J24Rik	0	0.0221405
3110083C13Rik	0.0216078	0.0165802
3222401L13Rik	0.100149	0.0760954
3300002I08Rik	0.064863	0.0261078
3300002P13Rik	0.00369374	0.00894808
3300005D01Rik	0	0.00156767
3632451O06Rik	1.04356	0.260144
3830403N18Rik	0	0.00362589
3830406C13Rik	0.164105	0.228142
3830408C21Rik	0.0057456	0.00534212
3830432H09Rik	0.00599147	0.00116052
3930402G23Rik	0	0.00346682
4430402I18Rik	0.0710359	0.013031
4632404H12Rik	0.0587978	0.0507959
4632411P08Rik	0.0143184	0.00910842
4632415L05Rik	0.299464	0.236726
4632428C04Rik	0	0.00470741
4731419I09Rik	0.00220256	0.00562195
4732414G09Rik	0.0204182	0.00513621
4732419C18Rik	0.00196564	0.00318306
4732440D04Rik	0.0791621	0.0399803
4732456N10Rik	0.0187607	0.0768124
4732463B04Rik	0.00414983	0.00475215
4732471J01Rik	0.0118983	0.00375013
4732491K20Rik	0.0180023	0.0461212
4831440E17Rik	0.0220621	0.00546248
4833412C05Rik	0	0.00182063
4833413E03Rik	0.00277354	0
4833413G10Rik	0.00844778	0.00452049
4833418N02Rik	0.0510208	0.0524317
4833420G17Rik	0.804629	0.353778
4833422C13Rik	0.00505228	0
4833427G06Rik	0	0.0010778
4833428L15Rik	0.0078607	0
4833439L19Rik	0.947456	0.666887
4833445I07Rik	0.0408108	0.0193567
4921504A21Rik	0.0750922	0.0182177
4921504E06Rik	0	0.00324077
4921506M07Rik	0	0.00163493
4921507G05Rik	0.0271217	0.00812512
4921507P07Rik	0.0103811	0.00495088
4921511C10Rik	0.0101771	0.00387625
4921513D11Rik	0.00147377	0
4921514A10Rik	0.00252354	0.00160645
4921517D22Rik	0	0.000546045
4921522P10Rik	0	0.00125519
4921523L03Rik	0.00321275	0
4921524J17Rik	0.305865	0.36611
4921536K21Rik	0.0270484	0.0133216
4930402H24Rik	0.37584	0.279548
4930403P22Rik	0.018459	0.00658217
4930404N11Rik	0.0122794	0.010967
4930405L22Rik	0.00738012	0
4930408O17Rik	0	0.00057864
4930412M03Rik	0.0104594	0.00289502
4930415F15Rik	0.00503652	0.00478401
4930415O20Rik	0	0.00133333
4930426D05Rik	0	0.00303216
4930426I24Rik	0.0256267	0.0127131
4930426L09Rik	0.0112418	0.0123658
4930427A07Rik	0.0144093	0.0984449
4930430F08Rik	0.171112	0.108515
4930430O22Rik	0.117792	0.0251409
4930432B10Rik	0.00864354	0.0072313
4930432K21Rik	0.0131995	0.02015
4930434B07Rik	0	0.00357794
4930439D14Rik	0	0.00223496
4930442H23Rik	0.0017311	0.000971055
4930444M15Rik	0.00253181	0.00212954
4930444P10Rik	0.00312053	0.0251531
4930445N18Rik	0.00849144	0.00234419
4930447C04Rik	0.472749	0.284474
4930447M23Rik	0	0.00100721
4930448E22Rik	0.0132602	0.00740731
4930448I06Rik	0	0.00216288
4930451G09Rik	0.065396	0.0264209
4930452B06Rik	0.0224669	0.0536131
4930453N24Rik	0.361568	0.24391
4930455D15Rik	0.00449517	0.00297926
4930458D05Rik	0.0219363	0
4930463O16Rik	0.00319118	0.00128358
4930467K11Rik	0	0.00105821
4930471M09Rik	0.0280417	0.0126295
4930478K11Rik	0	0.00150936
4930480K23Rik	0.0284955	0.0169375
4930481A15Rik	0.051469	0.0129085
4930500F10Rik	0.00864938	0.00210196
4930500L23Rik	0.0835908	0.0046392
4930500M09Rik	0.00816038	0.00392458
4930502E18Rik	0	0.00141427
4930503L19Rik	0.0632751	0.12363
4930505A04Rik	0	0.000582514
4930505N22Rik	0.00229127	0.00298659
4930507D05Rik	0.0402029	0.0376003
4930509E16Rik	0	0.00176377
4930509G22Rik	0.00100478	0.00228879
4930515G01Rik	0.0358633	0.0263302
4930518I15Rik	0.0245235	0.0100887
4930519A11Rik	0.00398264	0.004158
4930519G04Rik	0	0.00285335
4930519P11Rik	0.0147685	0.0133414
4930522L14Rik	0.029978	0.0442274
4930523C07Rik	0	0.0102609
4930524B15Rik	0.00252116	0.0016213
4930524J08Rik	0.0539393	0.0499194
4930524O07Rik	0.0237245	0.0314827
4930524O08Rik	0.00193501	0.000430011
4930525G20Rik	0.0185237	0.00565073
4930526L06Rik	0.0111903	0.00171905
4930532G15Rik	0.0818458	0.0692369
4930533D04Rik	0.00598283	0.00121953
4930534D22Rik	0	0.00953176
4930535I16Rik	0	0.000500321
4930535L15Rik	0.00590998	0.0010113
4930537H20Rik	0.0286514	0.0179318
4930538K18Rik	0.00410199	0.000657886
4930539E08Rik	0	0.00220548
4930539J05Rik	0.041019	0.0188315
4930540M05Rik	0.0110846	0.00766423
4930547M16Rik	0.0134877	0.00424257
4930548H24Rik	0.0115818	0.0141965
4930550C14Rik	0.00452566	0.00497851
4930550C17Rik	0.00147746	0
4930553M12Rik	0	0.00187196
4930553P18Rik	0.0110001	0.0055322
4930554H23Rik	0.00449251	0.000841235
4930555A03Rik	0.08982	0.0264331
4930555F03Rik	0	0.00106341
4930556M19Rik	0	0.00351165
4930556M19Rik.1	0.00808435	0.0138405
4930557F10Rik	0	0.00064852
4930558J18Rik	0.00304236	0.0241835
4930558K02Rik	0.00435226	0.00391864
4930562C15Rik	0.00194286	0
4930563E18Rik	0.00986137	0
4930570G19Rik	0.0083311	0.0145002
4930578M01Rik	0.314551	0.110152
4930579G18Rik	0.00469444	0.000945207
4930579G24Rik	0.150941	0.144364
4930579H20Rik	0.00232969	0
4930589L23Rik	0.0108205	0.0140696
4930590J08Rik	0.00633185	0.00384627
4930595D18Rik	0	0.000382948
4930598A11Rik	0	0.000637385
4930599N23Rik	0	0.00186097
4931406C07Rik	0.220759	0.117509
4931406P16Rik	0.252231	0.139199
4931409K22Rik	0	0.00212098
4931414P19Rik	0.0932205	0.0603979
4931419H13Rik	0	0.00131969
4931422A03Rik	0.00236073	0.000820482
4931428F04Rik	0.224372	0.218265
4931429I11Rik	0.00163081	0
4931429L15Rik	0	0.00225468
4931431C16Rik	0.00906073	0.00647727
4931440F15Rik	0.0184642	0.00157429
4932413F04Rik	0	0.00323189
4932422M17Rik	0.373067	0.183009
4932430I15Rik	0.00298255	0.00441507
4932438A13Rik	0.229225	0.12062
4932438H23Rik	0.00398541	0.00131562
4932443I19Rik	0.00617368	0.0377152
4932443L11Rik	0	0.00176892
4933404O12Rik	0.0530272	0.191154
4933405D12Rik	0.0034401	0.00126676
4933405L10Rik	0.00211986	0.000573849
4933406C10Rik	0.0295344	0.0108069
4933406I18Rik	0.00657469	0.00289787
4933406P04Rik	0.0759769	0.0523352
4933407L21Rik	0	0.0021164
4933408B17Rik	0.0468422	0.0182658
4933413G19Rik	0	0.00401519
4933413L06Rik	0.00196598	0
4933415A04Rik	0.0457993	0.040599
4933417D19Rik	0.00669391	0.00304517
4933423P22Rik	0	0.000792683
4933424G06Rik	0.00890056	0.00525188
4933424M12Rik	0.00666057	0.00622771
4933427D14Rik	0.0927465	0.0756168
4933427E11Rik	0.00253733	0.00638053
4933427E13Rik	0.00183399	0.00152727
4933427G17Rik	0.012277	0.0126968
4933427I22Rik	0	0.00276037
4933428P19Rik	0.0112458	0.00469861
4933429H19Rik	0.0366431	0.0194817
4933430I17Rik	0.00422535	0.00271661
4933431E20Rik	0.0344661	0.0668161
4933431M02Rik	0	0.000716218
4933433G15Rik	0.00963367	0.00564127
4933434E20Rik	0.926892	0.606465
4933438K21Rik	0.00278856	0
5031415H12Rik	0	0.00102097
5031425E22Rik	0.692007	0.455675
5031439G07Rik	0.142892	0.157883
5033403F01Rik	0.0073993	0.00790876
5033417F24Rik	0.0122106	0.0068055
5033430I15Rik	0.0243853	0.00657215
5330416C01Rik	0.0069563	0.000669231
5330417C22Rik	0.00355361	0.0128361
5330434G04Rik	0.0189164	0.12708
5330438I03Rik	0	0.00418111
5330439A09Rik	0	0.00110392
5330439K02Rik	0.0221233	0.0128083
5430402O13Rik	0.0160225	0.00677279
5430403G16Rik	0.0303909	0.0338994
5430416N02Rik	0.334102	0.262888
5430427N15Rik	0	0.00483124
5730409E04Rik	0.0464382	0.065475
5730419F03Rik	0	0.000521607
5730420D15Rik	0.00787073	0.00187052
5730422E09Rik	0.00197405	0.00251131
5730455P16Rik	0.202852	0.182075
5730507C01Rik	0.011295	0.00820801
5730508B09Rik	0.024481	0.0266172
5730522E02Rik	0.0328295	0.0283262
5730559C18Rik	0.0122366	0.0659685
5830454E08Rik	0.06422	0.0458873
5930412G12Rik	0.0173547	0.0116845
5930430L01Rik	0.274809	0.0837713
6030407O03Rik	0.00402592	0.0046796
6030408B16Rik	0.00200559	0.00253539
6030419C18Rik	0.0267827	0.0317902
6030443J06Rik	0.00634931	0.00626536
6030445D17Rik	0	0.00371111
6030458C11Rik	0.243121	0.138007
6230400D17Rik	0.0178186	0.0337631
6330403A02Rik	0.00278003	0.0193818
6330403K07Rik	1.02103	1.31363
6330403L08Rik	0.00534585	0.00471082
6330403N20Rik	0.00210241	0.000606579
6330408A02Rik	0.105566	0.0820794
6330409D20Rik	0.0156621	0.0457234
6330416G13Rik	0.0159776	0.0215333
6330418K02Rik	0.112407	0.129564
6330562C20Rik	0.0540262	0.0309247
6430531B16Rik	0.0365178	0.0167734
6430548M08Rik	0.111186	0.0544523
6430550D23Rik	0.0423809	0.0097658
6430562O15Rik	0	0.00154981
6430571L13Rik	0.11328	0.0170685
6430573F11Rik	0.0023109	0.0234944
6430573P05Rik	0.0218233	0.0183777
6530409C15Rik	0.0298318	0.024673
6530411M01Rik	0	0.000707663
6720427I07Rik	0.0388669	0.0481512
6720483E21Rik	0.00335178	0.00368408
6720489N17Rik	0.0247649	0.0829913
6820408C15Rik	0.00230207	0.00426184
8030423F21Rik	0.00294207	0
8030443G20Rik	0	0.00144869
8030462N17Rik	0.0138414	0.0149293
8430432A02Rik	0.0170851	0.0170402
9030204H09Rik	0	0.000663768
9030407P20Rik	0.0298667	0.0189783
9030612E09Rik	0.0115433	0.0137651
9030617O03Rik	0	0.000720352
9030624G23Rik	0.0162158	0.0153214
9030624J02Rik	0.41719	0.227061
9130008F23Rik	0.00569524	0.008524
9130011E15Rik	0.0386433	0.0315796
9130019O22Rik	0.0360407	0.0216672
9130023H24Rik	0.0468647	0.0437353
9130213A22Rik	0	0.00137479
9130221H12Rik	0.0329041	0.023304
9130227L01Rik	0.0118256	0
9130230L23Rik	0	0.00267014
9130401M01Rik	0.218593	0.307132
9130604C24Rik	0.0427728	0.0644552
9230104M06Rik	0.0203852	0.00724399
9230105E05Rik	0.00165932	0.012288
9230110C19Rik	0.046401	0.0497612
9230111E07Rik	0.00196851	0.00241311
9330020H09Rik	0.227637	0.143257
9330102E08Rik	0.005374	0.00276022
9330104G04Rik	0.0132182	0.0257292
9330111N05Rik	0.0073719	0.00196899
9330121J05Rik	0.0032358	0.0143357
9330136K24Rik	0.0119951	0.00765581
9330151L19Rik	0.188595	0.0822595
9330158H04Rik	0	0.00317416
9330159F19Rik	0.123173	0.131246
9330160F10Rik	0.201708	0.0626124
9330161L09Rik	0	0.00149071
9330162B11Rik	0.00245454	0
9330171B17Rik	0.00486862	0.00488415
9330175M20Rik	0	0.000962736
9330179D12Rik	0	0.0018459
9330182L06Rik	0.12531	0.0469839
9330185C12Rik	0.261896	0.00560001
9330198N18Rik	0.0121947	0.0363284
9430002A10Rik	0.00364188	0.00297539
9430015G10Rik	0.206474	0.177823
9430016H08Rik	0.368076	0.317292
9430020K01Rik	0.0120829	0.0363801
9430037G07Rik	0.00589691	0.0106588
9430038I01Rik	0.236935	0.235285
9430041J12Rik	0.00193403	0.00826788
9430060I03Rik	0.193935	0.109885
9430065F17Rik	0.00488602	0.00221879
9430097D07Rik	0	0.000833374
9530026F06Rik	0	0.000933488
9530026P05Rik	0	0.000695168
9530027J09Rik	0	0.00128935
9530034E10Rik	0.0389198	0.0127097
9530036O11Rik	0	0.00502022
9530046B11Rik	0.0143202	0.0013646
9530052C20Rik	0.00955823	0.00543579
9530052E02Rik	0	0.000818824
9530059O14Rik	0.0093628	0.0498931
9530068E07Rik	0.564901	0.483173
9530077C05Rik	0.0528864	0.0941276
9530082P21Rik	0.0149296	0.0159524
9630001P10Rik	0.00231636	0.00976041
9630028B13Rik	0.00568498	0.0364899
9830147E19Rik	0.0256433	0.0225935
9930004E17Rik	0.00791882	0.00285649
9930012K11Rik	0.0240026	0.0282969
9930021J03Rik	0.233583	0.179848
9930111J21Rik2	0.00223405	0
a	0.00559091	0.00362722
A130010J15Rik	0.167295	0.109914
A130014A01Rik	0.116937	0.0795507
A130051J06Rik	0.0033723	0.00864938
A130057D12Rik	0.0935373	0.0293366
A230005M16Rik	0.00319804	0.00534199
A230020J21Rik	0.0094276	0.00346713
A230046K03Rik	0.205163	0.129202
A230050P20Rik	0.00512233	0.00119783
A230052G05Rik	0.033613	0.0238224
A230060F14Rik	0.00114933	0.00385851
A230065N10Rik	0.00314713	0.00983684
A230072E10Rik	0.0157193	0.0130199
A230077H06Rik	0.00487255	0.00274819
A230083G16Rik	0.0309311	0.00820753
A230083N12Rik	0.025938	0.00492459
A230087F16Rik	0.0119321	0.00615593
A230107N01Rik	0.0233806	0.0220517
A2m	0.00190267	0.00673946
A330008L17Rik	0.00372909	0.0147834
A330009N23Rik	0.2884	0.0459405
A330015K06Rik	0.00525331	0
A330017A19Rik	0.188237	0.0672768
A330032B11Rik	0.00162876	0
A330033J07Rik	0	0.00170395
A330041J22Rik	0	0.00068563
A330048O09Rik	0	0.00888296
A330050F15Rik	0.00454212	0
A330069E16Rik	0.353182	0.147178
A330074K22Rik	0.0314539	0.0170243
A330094K24Rik	0.00601531	0.00489981
A330102I10Rik	0.0429185	0.0642758
A3galt2	0.00211138	0.000520217
A430005L14Rik	0.445162	0.518998
A430027H14Rik	0.0156789	0.0150211
A430033K04Rik	0.105748	0.0524985
A430046D13Rik	0.0477601	0.0234111
A430073D23Rik	0.0242597	0.0179366
A430078I02Rik	0.00963637	0.0150082
A430105I19Rik	0.0343926	0.00207553
A430105J06Rik	0.193274	0.0997511
A430106G13Rik	0.013239	0.00782189
A430110L20Rik	0.002144	0
A4galt	0	0.00366635
A530017D24Rik	0.0151368	0.00642386
A530083I20Rik	0.0411	0.0201636
A530095I07Rik	0.00908722	0.00348109
A630001G21Rik	0	0.00822399
A630014C17Rik	0.00373339	0
A630023P12Rik	0.0115385	0
A630072M18Rik	0.140665	0.0688618
A730011C13Rik	0.0415503	0.0106207
A730015C16Rik	0.0426535	0.0281478
A730017C20Rik	0.679161	0.495132
A730035I17Rik	0.0173836	0.0157102
A730036I17Rik	0	0.000662426
A730049H05Rik	0	0.00745873
A730056A06Rik	0	0.00434211
A730061H03Rik	0.00671704	0.00804021
A730071L15Rik	0.036805	0.0320972
A730090N16Rik	0.00495229	0
A730098A19Rik	0	0.00147487
A830005F24Rik	0.00452881	0.0133764
A830008E24Rik	0.00362931	0.000549659
A830009L08Rik	0.0781193	0.0249615
A830010M20Rik	0.0560761	0.0240444
A830011K09Rik	0	0.0022914
A830018L16Rik	0.0671964	0.0213951
A830019P07Rik	0	0.00284233
A830036E02Rik	0.36771	0.018598
A830039N20Rik	0.00411222	0.005273
A830052D11Rik	0.0444592	0.0119177
A830080D01Rik	0.150665	0.149471
A830082K12Rik	0.0858848	0.286627
A830092H15Rik	0.13959	0.299236
A930002H24Rik	0.00910218	0.00371816
A930003A15Rik	0.256414	0.0185671
A930003O13Rik	0.014851	0.00238088
A930004D18Rik	0.00691963	0.0832459
A930006L05Rik	0.00519397	0.0012236
A930007I19Rik	0.00691182	0.0147705
A930009A15Rik	0.0472514	0.0259686
A930011G23Rik	0.134248	0.191524
A930012L18Rik	0.0934057	0.00280061
A930014E10Rik	0.00217968	0
A930015D03Rik	0.161274	0.0905774
A930016O22Rik	0.00390449	0.000988095
A930017K11Rik	0	0.00300844
A930018M24Rik	0.0849963	0.00754984
A930018P22Rik	0.00890231	0.0038013
A930019D19Rik	0.028414	0.00216613
A930024E05Rik	0.168434	0.0226014
A930024N18Rik	0.0367964	0.0154045
A930029G22Rik	0.109369	0.0870977
A930033H14Rik	0.251306	0.0540592
A930038B10Rik	0.00196866	0.0013542
A930041C12Rik	0.00690118	0.00415386
AA386476	0.0469986	0.0504417
AA387200	0	0.0216767
AA415398	0.0532558	0.0238751
AA467197	0.00371535	0.00447884
AA474331	0.0489607	0.0243902
AA474408	0.103032	0.0630566
AA543186	0.0337985	0.0265086
AA986860	0.00663873	0.00285305
Aaas	0.194285	0.235003
Aacs	0.266024	0.197176
Aadat	0	0.00263314
Aaed1	0.054322	0.0419025
Aagab	0.347237	0.201637
Aak1	0.187183	0.113182
Aamdc	0.247009	0.2336
Aamp	1.08561	0.881923
Aar2	0.340313	0.200753
Aard	0.00723366	0.0502567
Aars	0.5133	0.610945
Aars2	0.127182	0.064995
Aarsd1	0.130952	0.107901
Aasdh	0.0716448	0.0517476
Aasdhppt	0.591786	0.344774
Aass	0	0.00171017
Aatf	0.281685	0.235116
Aatk	0.00799579	0.0274934
AB041806	0	0.00320297
AB124611	0.00201929	0.00324024
Abat	0.125617	0.246659
Abca1	0.00396187	0.0027198
Abca13	0	0.00136565
Abca2	0.10735	0.0375355
Abca3	0.181851	0.0952944
Abca4	0.811834	0.0615951
Abca5	0.152826	0.257263
Abca6	0	0.00103939
Abca7	0.0384522	0.0271796
Abca8b	0	0.00184628
Abca9	0	0.00265042
Abcb10	0.105123	0.0579185
Abcb1a	0	0.000630416
Abcb1b	0.0025642	0.00663602
Abcb4	0.171641	0.0131756
Abcb6	0.166095	0.0997654
Abcb7	0.0883648	0.0575927
Abcb8	0.382352	0.223774
Abcb9	0.0242422	0.00920947
Abcc1	0.0565077	0.0464585
Abcc10	0.232015	0.0822018
Abcc4	0.00404628	0.0161785
Abcc5	0.274338	0.122981
Abcd1	0.0436766	0.051312
Abcd2	0.240947	0.104135
Abcd3	0.306999	0.208811
Abcd4	0.163295	0.0717606
Abce1	0.288686	0.359754
Abcf1	0.85825	0.721947
Abcf2	0.337939	0.349172
Abcf3	0.333696	0.175812
Abcg1	0.50435	0.0665367
Abcg2	0.0838586	0.208641
Abcg4	0.112588	0.021852
Abcg5	0.00164163	0
Abhd10	0.402362	0.337373
Abhd11	0.362588	0.224401
Abhd11os	0.00203388	0.00595485
Abhd12	0.244802	0.219264
Abhd12b	0.0334694	0.015205
Abhd13	0.160498	0.126831
Abhd14a	0.34231	0.350927
Abhd14b	0.721989	0.0920218
Abhd15	0.00398547	0.00217133
Abhd16a	0.30809	0.243312
Abhd17a	1.16063	0.696418
Abhd17b	0.413095	0.340272
Abhd17c	0.393422	0.448535
Abhd18	0.24358	0.0707432
Abhd2	0.239715	0.115152
Abhd3	0.0404095	0.00600901
Abhd4	0.355279	0.147592
Abhd5	0.0745964	0.0620498
Abhd6	0.0590346	0.0683869
Abhd8	0.575494	0.45341
Abi1	0.263785	0.191318
Abi2	0.318496	0.316659
Abi3	0.0791292	0
Abi3bp	0	0.00156965
Abl1	0.175399	0.211245
Abl2	0.128617	0.0936635
Ablim1	0.0165007	0.148558
Ablim2	0.00673568	0.00240375
Ablim3	0	0.00338286
Abr	0.160755	0.13554
Abracl	0.626513	1.04387
Abt1	0.23931	0.191432
Abtb1	0.521451	0.165293
Abtb2	0.0905149	0.0337827
Acaa1a	0.685666	0.275828
Acaa1b	0.373327	0.0227789
Acaa2	0.0911123	0.110926
Acaca	0.100807	0.17458
Acacb	0.0109888	0.0332989
Acad10	0.901101	0.0201713
Acad11	0.0938801	0.0265914
Acad12	0.18137	0.0263516
Acad8	0.373963	0.212554
Acad9	0.184775	0.120228
Acadl	0.166298	0.182661
Acadm	0.389674	0.23836
Acads	0.407878	0.326009
Acadsb	0.342402	0.134054
Acadvl	0.737296	0.141071
Acap1	0.00362465	0.00203798
Acap2	0.120312	0.11224
Acap3	0.259908	0.145728
Acat1	0.634757	0.515259
Acat2	0.823992	1.17736
Acat3	0.00385361	0.00330365
Acbd3	0.346055	0.277223
Acbd4	0.134106	0.0205891
Acbd5	0.195215	0.160929
Acbd6	0.987547	0.654026
Acbd7	0.0078984	0.00397128
Accs	0.147018	0.0672471
Acd	0.728022	0.52753
Ace	0.0204987	0.00298126
Ace2	0	0.00190359
Acer2	0.0731518	0.0352335
Acer3	0.0479513	0.0254935
Ache	0.173669	0.0435824
Acin1	1.11238	0.984632
Ackr1	0.43709	0.0471555
Ackr3	0.00307582	0.00758683
Acly	1.0426	0.520799
Aco1	0.152335	0.189176
Aco2	0.719554	0.54905
Acot1	0.0128396	0.107883
Acot10	0.00284142	0.00246316
Acot11	0.00203195	0.0108912
Acot13	0.280535	0.286231
Acot2	0.0859254	0.0824107
Acot4	0	0.000892569
Acot6	0.0192721	0.0143686
Acot7	0.256845	0.501703
Acot8	0.214759	0.127698
Acot9	0.0584569	0.12742
Acox1	0.440516	0.128207
Acox3	0.161269	0.0807214
Acoxl	0	0.00188958
Acp1	1.11542	1.28261
Acp2	0.254012	0.14975
Acp5	0	0.00140159
Acp6	0.149587	0.134957
Acr	0	0.00384634
Acrbp	0.30631	0.0528019
Acsbg1	0	0.00281472
Acsf2	0.00233233	0.0619243
Acsf3	0.0864758	0.048675
Acsl1	0.217391	0.0279561
Acsl3	0.288484	0.447084
Acsl4	0.0573733	0.0627301
Acsl5	0.166731	0.0637175
Acsl6	0.184628	0.150583
Acss1	0.0252839	0.0129048
Acss2	0.183651	0.0994382
Acss3	0.00649536	0.00280101
Acta1	0.0116109	0.0153703
Acta2	0	0.000976835
Actb	3.10602	3.50901
Actc1	0.00523203	0.00292524
Actg1	3.14622	3.45076
Actl6a	0.904104	0.898748
Actl6b	0.450681	0.333293
Actn1	0.412787	0.260105
Actn2	0.00282577	0.00200401
Actn3	0.0123727	0.00321591
Actn4	0.38437	0.353089
Actr10	0.796276	0.558074
Actr1a	0.686519	0.566626
Actr1b	0.712699	0.498281
Actr2	0.474338	0.391916
Actr3	0.835436	0.832037
Actr3b	0.0270219	0.0305524
Actr5	0.255853	0.144609
Actr6	0.181713	0.146458
Actr8	0.389028	0.29229
Actrt3	0.0167489	0.00590399
Acvr1	0.0694023	0.026095
Acvr1b	0.156899	0.0760062
Acvr1c	0.00397721	0.0216381
Acvr2a	0.125216	0.0833897
Acvr2b	1.10281	0.772991
Acy1	0.178758	0.127036
Acy3	0.00250012	0.0219127
Acyp1	0.52342	0.599422
Acyp2	0.120772	0.208667
Ada	0.00545487	0.0329774
Adad2	0	0.00113396
Adal	0.180334	0.10501
Adam10	0.299055	0.340893
Adam11	0.0880426	0.153858
Adam12	0.00172063	0.0203294
Adam15	0.0444977	0.0657476
Adam17	0.0774857	0.0782085
Adam19	0.153654	0.0664939
Adam1a	0.00211645	0
Adam2	0	0.00211785
Adam22	0.0396904	0.0742004
Adam23	0.00203595	0.0478408
Adam28	0.0200054	0.0174426
Adam32	0.00283338	0
Adam33	0	0.000680567
Adam4	0	0.00147446
Adam5	0	0.00272379
Adam7	0	0.00126502
Adam8	0.0182892	0.0127972
Adam9	0.120953	0.0625173
Adamts1	0.0118348	0.106221
Adamts10	0.0251185	0.0602049
Adamts13	0.00247251	0.00120201
Adamts14	0	0.00130403
Adamts15	0	0.00311613
Adamts17	0.00236346	0.00238074
Adamts18	0.00348042	0.0357168
Adamts19	0	0.00470914
Adamts2	0	0.000555104
Adamts20	0.00357191	0.00665781
Adamts3	0.00536788	0.0029023
Adamts4	0.0108989	0.10631
Adamts5	0.0474793	0.0472594
Adamts6	0	0.00187536
Adamts7	0.0101869	0.00972107
Adamts8	0	0.00329555
Adamts9	0	0.00393922
Adamtsl1	0.00246992	0.0082492
Adamtsl2	0.00333251	0.0119127
Adamtsl3	0	0.000473706
Adamtsl4	0	0.00117688
Adamtsl5	0	0.00558652
Adap1	0	0.00695324
Adar	0.0797359	0.0705499
Adarb1	0.0699275	0.0407419
Adarb2	0	0.0160504
Adat1	0.110714	0.0983536
Adat2	0.126947	0.130776
Adat3	0.0435827	0.0361552
Adck1	0.0869182	0.0635334
Adck2	0.19932	0.0911284
Adck3	0.0992981	0.00934127
Adck4	0.777816	0.125435
Adck5	0.294226	0.140989
Adcy1	0.0029932	0.0387311
Adcy10	0.00276972	0.00290301
Adcy2	0.107591	0.01174
Adcy3	0.121861	0.0901051
Adcy4	0	0.00064393
Adcy5	0.00711528	0.0117055
Adcy6	0.0682735	0.0492913
Adcy7	0	0.00381379
Adcy8	0	0.00165229
Adcy9	0.0596654	0.0144828
Adcyap1	0.0271786	0.0925892
Adcyap1r1	0.00227793	0.00565573
Add1	0.580473	0.435962
Add2	0.0448275	0.256277
Add3	0.437211	0.153538
Adgra1	0.00214622	0.0228743
Adgra2	0.00435505	0.00346099
Adgra3	0.171542	0.28249
Adgrb1	0.0874769	0.132545
Adgrb2	0.116649	0.0247835
Adgrb3	0.0406818	0.12212
Adgre1	0	0.00240511
Adgre5	0.00165888	0.00177441
Adgrg1	0.00494642	0.322637
Adgrg2	0	0.00250471
Adgrg3	0	0.000597284
Adgrg6	0.00446482	0.00199886
Adgrl1	0.204285	0.271061
Adgrl2	0.116367	0.246001
Adgrl3	0.242729	0.249929
Adgrv1	0.0481296	0.161837
Adh5	0.915517	0.931626
Adhfe1	0.0053301	0.0128365
Adi1	0.100835	0.164621
Adipoq	0	0.000584193
Adipor1	0.983026	0.617553
Adipor2	0.288718	0.198106
Adk	0.812402	0.297604
Adm	0.0162699	0.0105484
Adm2	0.00778067	0.00872833
Adnp	0.0552451	0.0255223
Adnp2	0.103093	0.0745254
Ado	0.316161	0.343798
Adora1	0	0.00187445
Adora2a	0	0.001099
Adora2b	0.00175754	0.00490668
Adpgk	0.213534	0.128914
Adprh	0.855457	0.759381
Adprhl1	0	0.000796037
Adprhl2	0.511747	0.364286
Adprm	0.302355	0.1424
Adra1a	0.0159614	0.0065078
Adra1b	0.00228378	0.00404644
Adra1d	0	0.00164273
Adra2a	0.00133349	0.0180259
Adra2c	0.0265117	0.00229476
Adrb1	0.286456	0.00217905
Adrb2	0.00236423	0.00457533
Adrbk1	0.142526	0.129106
Adrbk2	0.0459057	0.0180933
Adrm1	0.7441	0.817042
Adsl	0.317266	0.355363
Adss	0.277334	0.408526
Adssl1	0.0514668	0.0122331
Adtrp	0	0.000505811
Aebp1	0.00229153	0.00457898
Aebp2	0.150481	0.173299
Aen	0.191757	0.352874
Aes	0.742777	1.19796
AF251705	0	0.000897803
AF529169	0.00421414	0.00224208
Afap1	0.177686	0.205702
Afap1l1	0.020614	0.0762532
Aff1	0.176356	0.0483856
Aff2	0.00665222	0.00538677
Aff3	0.00523832	0.0288643
Aff4	0.644644	0.249355
Afg3l1	0.669775	0.41962
Afg3l2	0.174819	0.129477
Afmid	0.00501165	0.00614058
Afp	0.0050998	0.017208
Aftph	0.252115	0.15087
Aga	0.297391	0.117531
Agap1	0.531131	0.314791
Agap2	0	0.00320696
Agap3	0.405907	0.236364
Agbl2	0	0.00282873
Agbl3	0.134463	0.070821
Agbl4	0.00870053	0.0154857
Agbl5	0.107399	0.0836376
Ager	0.0447713	0.011543
Agfg1	0.136212	0.163352
Agfg2	0.229158	0.132696
Aggf1	0.371757	0.357983
Agk	0.22685	0.210038
Agl	0.24428	0.191769
Agmat	0.00172746	0.000514377
Ago1	0.478501	0.329281
Ago2	0.396595	0.315824
Ago3	0.0634435	0.0382523
Ago4	0.334272	0.0665741
Agpat1	0.335886	0.317272
Agpat2	0.0274956	0.0639482
Agpat3	1.03464	0.18763
Agpat4	0.154986	0.386751
Agpat5	0.44256	0.282733
Agpat9	0.0566935	0
Agps	0.183691	0.150779
Agr2	0.0771057	0.00956042
Agrn	0.279174	0.308173
Agrp	0.0179104	0.0132532
Agtpbp1	0.136293	0.130491
Agtr1a	0.00154111	0.0105824
Agtrap	0.0964511	0.155943
Ahctf1	0.276533	0.222375
Ahcy	0.109398	0.151709
Ahcyl1	0.512803	0.317812
Ahcyl2	1.17716	0.208669
Ahdc1	0.233647	0.0960947
Ahi1	0.446552	0.447075
Ahnak	0	0.0111513
Ahnak2	0	0.00344857
Ahr	0.0663099	0.0420624
Ahrr	0	0.00468872
Ahsa1	0.763657	0.758767
Ahsa2	0.549329	0.433458
AI314180	0.210206	0.147706
AI317395	0.00280802	0.00179736
AI413582	0.179996	0.148439
AI427809	0.00276563	0.000569176
AI429214	0.116135	0.0456142
AI464131	0.161854	0.041075
AI467606	0.0166384	0.0091409
AI480526	0.410146	0.203308
AI504432	0.00644626	0.0181685
AI593442	0.0355238	0.0421932
AI597479	0.163663	0.140471
AI606181	0.0173335	0.0153735
AI837181	0.0991779	0.0786251
AI846148	0.215769	0.155886
AI847159	0.00410487	0
AI854517	0.0511561	0.0190282
AI854703	0.0354384	0.0167032
AI987944	0.116942	0.0973362
Aicda	0.00279632	0.000595947
Aida	0.297858	0.384298
Aif1	0	0.0124839
Aif1l	0.0423623	0.179651
Aifm1	0.317153	0.206953
Aifm2	0.0719959	0.0614078
Aifm3	0.0141412	0.0100753
Aig1	1.01035	0.261565
Aim1	0	0.00221986
Aim1l	0.00782444	0.00442279
Aim2	0.0174729	0.0131878
Aimp1	0.93672	0.805289
Aimp2	0.22374	0.441027
Aip	0.34953	0.300397
Aipl1	0.305131	0.00200974
Airn	0.03073	0.00241903
Ajap1	0.0329284	0.0158702
Ajuba	0.0331484	0.225165
AK010878	0.455344	0.418936
Ak1	0.0733334	0.15766
AK157302	0.0282227	0.00881429
Ak2	0.578776	0.785961
Ak3	0.24484	0.266017
Ak4	0.0217157	0.0459673
Ak5	0.00309025	0.00249884
Ak6	0.406667	0.665408
Ak7	0	0.00179255
Ak8	0.309821	0.00953845
Ak9	0	0.00132865
Akap1	0.223065	0.0801061
Akap10	0.0669578	0.0424793
Akap11	0.388246	0.212409
Akap12	0.00399322	0.168584
Akap13	0.31186	0.242047
Akap17b	0.162767	0.0735491
Akap2	0	0.0169771
Akap3	0	0.000668943
Akap5	0.0654761	0.0194669
Akap6	0.00161239	0.05785
Akap7	0.169779	0.390489
Akap8	0.461375	0.366305
Akap8l	0.974922	0.333809
Akap9	0.990106	0.733954
Akip1	0.0717779	0.127628
Akirin1	0.555201	0.522979
Akirin2	1.02409	0.858133
Akna	0.0627941	0.0252151
Akp3	0.00208689	0
Akr1a1	1.49903	1.49064
Akr1b10	0.137756	0.0650849
Akr1b3	0.18727	0.249716
Akr1b8	0.0835247	0.0540853
Akr1c19	0.000783452	0.0173499
Akr1e1	0.560362	0.385051
Akr7a5	0.646076	0.498264
Akt1	0.464184	0.72058
Akt1s1	0.743515	0.574432
Akt2	0.323914	0.289188
Akt3	0.212512	0.198163
Aktip	0.514104	0.354909
Alad	0.728904	0.605423
Alas1	0.19082	0.143991
Alcam	0.0128046	0.0180671
Aldh16a1	0.17234	0.136367
Aldh18a1	0.247765	0.181794
Aldh1a1	0.0352688	0.350754
Aldh1a3	0.0165104	0.347531
Aldh1a7	0	0.0113142
Aldh1b1	0.040514	0.0258191
Aldh1l1	0.0173642	0.00859659
Aldh1l2	0.0214828	0.0169722
Aldh2	0.449127	0.37166
Aldh3a2	0.391186	0.064521
Aldh3b2	0	0.0054434
Aldh4a1	0.0813673	0.0388364
Aldh5a1	0.067402	0.0844116
Aldh6a1	0.276479	0.110954
Aldh7a1	0.284439	0.287893
Aldh8a1	0	0.00101357
Aldh9a1	0.316748	0.228121
Aldoa	1.46583	1.75331
Aldoart1	0.00337542	0.00116045
Aldoart2	0.00345556	0.000956775
Aldoc	0.0673516	0.0104601
Alg1	0.18497	0.0736203
Alg10b	0.0386705	0.0365717
Alg11	0.14761	0.100984
Alg12	0.0874858	0.0470627
Alg13	0.0804776	0.0989603
Alg14	0.249778	0.248588
Alg2	1.05628	0.395515
Alg3	0.227336	0.217473
Alg5	0.327385	0.249862
Alg6	0.133677	0.116437
Alg8	0.104156	0.1105
Alg9	0.190211	0.129832
Alk	0.00344944	0.00632152
Alkbh1	0.700341	0.535833
Alkbh2	0.161411	0.116328
Alkbh3	0.194617	0.179387
Alkbh4	0.189458	0.0831971
Alkbh5	0.663027	0.407389
Alkbh6	0.612302	0.42292
Alkbh7	0.433367	0.409485
Alkbh8	0.196417	0.152067
Alms1	0.15728	0.129723
Alox12b	0	0.000843943
Alox5ap	0.0234812	0.0259845
Alox8	0.00951995	0.00795358
Aloxe3	0.024597	0.00831712
Alpk1	0.002122	0.0179721
Alpk2	0.0103679	0.00618367
Alpl	0.0376569	0.0167387
Als2	0.058578	0.0207605
Als2cl	0.013998	0.0045784
Alx1	0	0.00139558
Alx3	0.00190829	0
Alyref	0.803351	1.59591
Alyref2	0.36571	0.245404
Amacr	0.0596112	0.0401404
Ambra1	0.19175	0.0797885
Amd1	0.507826	0.436914
Amd2	0.0345784	0.0137353
Amdhd1	0.00179499	0.00151006
Amdhd2	0.278224	0.130212
Amer1	0.188345	0.186418
Amer2	2.08736	0.691267
Amer3	0.0084254	0.0237526
Amfr	0.693667	0.357113
Amh	0.00704742	0.0024291
Amhr2	0	0.000660151
Amigo1	0.15922	0.0574486
Amigo2	0.222062	0.0281498
Amigo3	0.00722637	0.00366661
Ammecr1	0.131877	0.0909779
Ammecr1l	0.362917	0.285386
Amn	0.00423217	0.000904161
Amn1	0.664865	0.561062
Amot	0.0600617	0.0335192
Amotl1	0.137661	0.157554
Amotl2	0.780462	0.376456
Ampd2	0.733222	0.117802
Ampd3	0.00349901	0.00596832
Amph	0.1785	0.101997
Amt	0.208165	0.281517
Amy1	0.0086616	0.00162301
Amz1	0.016275	0.0117376
Amz2	0.329423	0.369778
Anapc1	0.220309	0.228618
Anapc10	0.456603	0.419079
Anapc11	1.02651	1.39741
Anapc13	1.14499	1.33309
Anapc15	0.257075	0.463165
Anapc15-ps	0.00212869	0.000861602
Anapc16	0.966212	0.616884
Anapc2	0.455132	0.339594
Anapc4	0.346925	0.218168
Anapc5	0.909627	1.24936
Anapc7	0.348321	0.221156
Ang	0	0.00265145
Angel1	0.165256	0.0431497
Angel2	0.599058	0.506688
Angpt1	0.103981	0.00655271
Angpt2	0.027189	0.029815
Angpt4	0	0.000823306
Angptl2	0.0248561	0.0826075
Angptl4	0.00427545	0.0387441
Angptl6	0.152028	0.0932718
Ank	0.0339909	0.111655
Ank1	0.00554635	0.00366349
Ank2	0.953926	1.04835
Ank3	1.09915	0.725053
Ankdd1a	0.0043022	0
Ankdd1b	0.00236548	0
Ankef1	0.0355105	0.00680944
Ankfn1	0.00333231	0.00125101
Ankfy1	0.151951	0.0860866
Ankhd1	0.324289	0.233805
Ankib1	0.0863509	0.0835995
Ankle1	0.00245419	0.0995985
Ankle2	0.170546	0.128684
Ankmy2	0.16696	0.110967
Ankra2	0.511356	0.347873
Ankrd10	0.592419	0.48292
Ankrd11	1.05634	0.903768
Ankrd12	0.883135	0.369016
Ankrd13a	0.323235	0.30364
Ankrd13b	0.0854204	0.131296
Ankrd13c	0.2329	0.156244
Ankrd13d	0.068868	0.0598996
Ankrd16	0.307536	0.146231
Ankrd17	0.472311	0.36276
Ankrd2	0.00954312	0.00922996
Ankrd23	0.0148875	0.00128084
Ankrd24	0.247424	0.143102
Ankrd26	0.201973	0.174376
Ankrd27	0.063943	0.074047
Ankrd28	0.04289	0.0266209
Ankrd29	0.00882129	0.181269
Ankrd31	0.00230891	0.00275537
Ankrd33	0.0563664	0.000886194
Ankrd33b	0.943935	0.128543
Ankrd34a	0.0122796	0.0129952
Ankrd34b	0.00422844	0.00488328
Ankrd35	0	0.00249169
Ankrd37	0.284041	0.210872
Ankrd39	0.347431	0.132863
Ankrd40	0.286508	0.255332
Ankrd42	0.0729092	0.0534921
Ankrd44	0.0659784	0.0709914
Ankrd45	0.00361163	0.039185
Ankrd46	0.485216	0.411974
Ankrd49	0.104772	0.176397
Ankrd50	0.221583	0.0772434
Ankrd52	0.0189636	0.0253614
Ankrd54	0.574213	0.318946
Ankrd55	0.0113252	0.0126461
Ankrd6	0.0382486	0.0460398
Ankrd61	0.0508169	0.03939
Ankrd66	0	0.00279771
Ankrd9	0.0599802	0.0559453
Anks1	0.0931039	0.137445
Anks1b	0.00332056	0.054744
Anks3	0.40522	0.170629
Anks6	0.00981603	0.0116888
Ankub1	0	0.000618712
Ankzf1	0.225275	0.113669
Anln	0.00720288	0.0888142
Ano1	0.0158129	0.25299
Ano10	0.192128	0.0935569
Ano2	0.0254649	0.0063192
Ano3	0.00154951	0.00641081
Ano4	0	0.0141126
Ano5	0.355718	0.00157693
Ano6	0.0323444	0.0844195
Ano8	0.16292	0.119701
Ano9	0	0.000618582
Anp32a	1.31409	1.64912
Anp32b	1.1851	1.85109
Anp32e	1.10632	1.24643
Anpep	0	0.00192559
Antxr1	0.00354238	0.0264752
Antxr2	0.0353081	0.0697275
Anxa11	0.0088592	0.0211952
Anxa2	0.00336465	0.012751
Anxa3	0	0.0104622
Anxa4	0.00539866	0.0134575
Anxa5	0.069858	0.336071
Anxa6	0.0310158	0.0254771
Anxa7	0.0878092	0.0621424
Anxa9	0.00637066	0.0077805
Aoah	0	0.000466111
Aoc2	0.0327321	0.0100069
Aoc3	0	0.000624027
Aox2	0	0.000771097
Ap1ar	0.471994	0.484113
Ap1b1	0.33422	0.157206
Ap1g1	0.186728	0.143218
Ap1g2	0.000964023	0.0202983
Ap1m1	0.735687	0.68526
Ap1s1	0.235913	0.768191
Ap1s2	0.561273	0.252663
Ap1s3	0.00316204	0.0429738
Ap2a1	0.402881	0.295535
Ap2a2	0.507189	0.500701
Ap2b1	0.585209	0.6548
Ap2m1	1.14222	1.41635
Ap2s1	0.997951	1.18651
Ap3b1	0.196	0.167732
Ap3b2	0.435708	0.153118
Ap3d1	0.34989	0.221983
Ap3m1	0.332378	0.32155
Ap3m2	0.203822	0.0761655
Ap3s1	1.03146	0.895151
Ap3s2	0.489384	0.453441
Ap4b1	0.106638	0.0494693
Ap4e1	0.0623603	0.032128
Ap4m1	0.375154	0.27246
Ap4s1	0.39455	0.533122
Ap5b1	0.0118894	0.0045218
Ap5m1	0.190056	0.0929497
Ap5s1	0.135403	0.112561
Ap5z1	0.105432	0.059214
Apaf1	0.0800752	0.0677082
Apba1	0.0118667	0.0110857
Apba2	0.546104	0.668638
Apba3	0.187261	0.0816851
Apbb1	1.95735	0.699224
Apbb1ip	0	0.00205773
Apbb2	0.204823	0.470195
Apc	0.270573	0.271922
Apc2	0.0485395	0.234633
Apcdd1	0	0.000622656
Apeh	0.334021	0.153273
Apela	0.00571855	0.00166714
Apex1	0.761951	1.16171
Apex2	0.131849	0.0828958
Aph1a	0.502019	0.34044
Aph1b	0.0566416	0.0616321
Aph1c	0.0266357	0.0178942
Api5	0.40338	0.424987
Apip	0.372783	0.302711
Apitd1	0.0764586	0.375679
Aplf	0.113499	0.086402
Apln	0.00496093	0.0121855
Aplp1	1.05784	0.935317
Aplp2	1.51857	0.504483
Apmap	0.239832	0.156338
Apoa1	0.0334013	0.0472602
Apoa1bp	0.701942	0.55487
Apobec1	0	0.00296599
Apobec2	0.0198223	0.00775102
Apobec3	0.0824449	0.0209661
Apobr	0.00591872	0.0112645
Apoc1	0.011358	0.0106665
Apoc4	0.0047565	0.00195576
Apod	0	0.00227911
Apoe	1.07135	0.419805
Apol7d	0.004327	0.0364224
Apol8	0	0.00110061
Apold1	0.0746783	0.026812
Apom	0	0.000661318
Apon	0	0.00231363
Apoo	0.435785	0.450597
Apoo-ps	0.0459267	0.033739
Apool	0.626578	0.494929
Apopt1	0.505986	0.3743
App	1.0247	0.368744
Appbp2	0.597403	0.363642
Appbp2os	0.00963627	0.013013
Appl1	0.420009	0.288957
Appl2	0.12419	0.0814119
Aprt	0.684927	0.965831
Aptx	0.355094	0.277906
Aqp1	0.00511102	0.00120995
Aqp11	0.149052	0.078978
Aqp2	0.00281143	0
Aqp3	0.00402866	0.00187349
Aqp4	0	0.00246893
Aqp7	0.00646086	0.00358045
Aqp9	0	0.00106338
Aqr	0.183253	0.16567
Ar	0	0.000799506
Araf	0.785512	0.431412
Arap1	0.0234118	0.0205618
Arap2	0.00593097	0.00496411
Arap3	0	0.00459506
Arc	0.00925741	0.0151057
Arcn1	0.341937	0.253687
Areg	0	0.00137414
Arel1	0.0615515	0.0559892
Arf1	1.55837	1.54192
Arf2	0.306439	0.388629
Arf3	0.57602	0.340647
Arf4	1.01197	1.30306
Arf4os	0.0041495	0.00840229
Arf5	1.66234	1.60871
Arf6	0.368563	0.473208
Arfgap1	0.342761	0.20613
Arfgap2	0.686523	0.434129
Arfgap3	0.152381	0.123728
Arfgef1	0.239636	0.168478
Arfgef2	0.0712539	0.0402638
Arfgef3	0.00476009	0.0139568
Arfip1	0.131475	0.0843053
Arfip2	0.473551	0.327704
Arfrp1	0.62662	0.52592
Arg1	0.011249	0.0416881
Arg2	0	0.0251732
Arglu1	1.27469	0.979296
Arhgap1	0.265473	0.184653
Arhgap10	0.104547	0.096948
Arhgap11a	0.020083	0.139797
Arhgap12	0.230102	0.191228
Arhgap15	0	0.00563524
Arhgap17	0.201044	0.138138
Arhgap18	0.0128005	0.0282244
Arhgap19	0.0229215	0.0665483
Arhgap20	0	0.0190185
Arhgap21	0.0611495	0.15603
Arhgap22	0.00165547	0.00620331
Arhgap23	0.03159	0.032657
Arhgap24	0.0710319	0.0108087
Arhgap25	0	0.000657738
Arhgap26	0.0267789	0.0494812
Arhgap27	0	0.00144696
Arhgap27os2	0.0048462	0.00469821
Arhgap28	0.134546	0.0328821
Arhgap29	0.0104408	0.0143901
Arhgap30	0.00204178	0.00115778
Arhgap31	1.13591	0.0852851
Arhgap32	0.200504	0.0985503
Arhgap33	0.173364	0.252397
Arhgap35	0.224475	0.186985
Arhgap36	0.0229392	0.00136111
Arhgap39	0.203922	0.1462
Arhgap4	0.0138625	0.00391537
Arhgap42	0.0643624	0.0609007
Arhgap44	0.0560481	0.0537557
Arhgap5	0.334345	0.280183
Arhgap6	0	0.0046262
Arhgap8	0	0.00232358
Arhgap9	0	0.00201627
Arhgdia	0.780224	1.16409
Arhgdib	0	0.00838083
Arhgdig	0.265675	0.135644
Arhgef1	0.416451	0.1707
Arhgef10	0.0109767	0.0541482
Arhgef10l	0.0895494	0.0687582
Arhgef11	0.131729	0.054729
Arhgef12	0.111899	0.124581
Arhgef15	0.00397053	0.0363726
Arhgef16	0.00246133	0.000919593
Arhgef17	0.0583071	0.108832
Arhgef18	0.0582042	0.0410744
Arhgef19	0	0.00150422
Arhgef2	0.279737	0.312954
Arhgef25	0.361444	0.245602
Arhgef26	0.00276968	0.0591596
Arhgef28	0.24062	0.0438496
Arhgef3	0.0028735	0.0028819
Arhgef33	0.018183	0.0126379
Arhgef37	0.00486749	0.00539287
Arhgef39	0.00510648	0.11812
Arhgef4	0.0720339	0.0137128
Arhgef40	0.252597	0.111146
Arhgef5	0	0.0056779
Arhgef6	0.00281573	0.0034055
Arhgef7	0.431175	0.217187
Arhgef9	0.0912284	0.0577921
Arid1a	0.674119	0.654059
Arid1b	0.215303	0.217846
Arid2	0.432582	0.269071
Arid3a	0.249868	0.278881
Arid3b	0.546681	0.139515
Arid3c	0.0014387	0
Arid4a	0.308592	0.18715
Arid4b	0.904374	0.566727
Arid5a	0.0286754	0.0166858
Arid5b	0.481138	0.175698
Arih1	0.543475	0.330466
Arih2	0.287893	0.191804
Arl1	0.805944	0.78362
Arl10	0.107034	0.0616364
Arl13b	0.182151	0.123907
Arl14ep	0.379985	0.236031
Arl15	0.374561	0.0919449
Arl16	0.42442	0.267584
Arl2	0.518066	0.522622
Arl2bp	0.83089	1.0292
Arl3	0.625974	0.895652
Arl4a	0.289597	0.301067
Arl4aos	0.00302194	0.00230539
Arl4c	0.182578	0.28322
Arl4d	0.112341	0.0224254
Arl5a	0.32698	0.276631
Arl5b	0.204925	0.222562
Arl5c	0.00248997	0.0133206
Arl6	0.562428	0.478757
Arl6ip1	1.21619	1.28931
Arl6ip4	0.526892	0.629187
Arl6ip5	0.764199	0.594922
Arl6ip6	0.743512	0.804056
Arl8a	0.393679	0.568646
Arl8b	0.396517	0.330148
Arl9	0	0.000822879
Armc1	0.484073	0.511371
Armc10	0.283767	0.404468
Armc2	0.0103433	0.0532287
Armc3	0.00211946	0
Armc5	0.139807	0.0782098
Armc6	0.130303	0.172558
Armc7	0.0855159	0.0363079
Armc8	0.256028	0.213172
Armc9	0.296913	0.118058
Armcx1	0.607012	0.326972
Armcx2	0.495719	0.476662
Armcx3	0.560861	0.29197
Armcx4	0.15128	0.152859
Armcx5	0.128722	0.0840383
Armcx6	0.101404	0.0943978
Armt1	0.248751	0.196658
Arnt	0.160088	0.105782
Arnt2	0.048359	0.117629
Arntl	0.318488	0.311204
Arntl2	0.00345539	0.00281029
Arpc1a	1.21855	1.0384
Arpc1b	0.122103	0.169662
Arpc2	1.15401	1.20592
Arpc3	1.03417	1.17452
Arpc4	0.693417	0.777401
Arpc5	0.846021	0.978756
Arpc5l	0.57717	0.717883
Arpin	0.148355	0.263382
Arpp19	0.963477	1.20317
Arpp21	0.00197386	0.0524988
Arr3	0.0149647	0
Arrb1	0.0561624	0.0704173
Arrb2	0.268336	0.254103
Arrdc1	0.308959	0.122159
Arrdc2	0.153238	0.0710432
Arrdc3	0.591202	0.35445
Arrdc4	0.0967147	0.0398568
Arsa	0.110436	0.0397981
Arsb	0.00677971	0.0255078
Arsg	0.00433621	0.00716633
Arsi	0	0.00287839
Arsj	0.00199698	0.0023512
Arsk	0.0882188	0.05494
Art1	0.00781004	0.00678694
Art5	0.00314573	0.000974245
Artn	0.0149986	0.00257816
Arv1	0.115677	0.0827169
Arvcf	0.253445	0.278399
Arx	0.00594005	0.00106465
Arxes1	0.226047	0.259817
Arxes2	0.299035	0.318312
As3mt	0.542734	0.320391
Asah1	0.537761	0.248543
Asap1	0.576368	0.390396
Asap2	0.137888	0.278543
Asap3	0.130669	0.032179
Asb1	0.0824388	0.0547379
Asb13	0.198285	0.191712
Asb14	0	0.000759493
Asb16	0.00241794	0.00235072
Asb2	0.0373641	0.0120119
Asb3	0.205566	0.126774
Asb4	0	0.00465884
Asb5	0	0.00209036
Asb6	0.151637	0.0884833
Asb7	0.179271	0.121586
Asb8	0.408979	0.207264
Ascc1	0.62611	0.26355
Ascc2	0.154187	0.116095
Ascc3	0.153048	0.116483
Ascl1	0.0853967	0.476123
Ascl2	0.00154593	0
Ascl4	0	0.00522618
Asf1a	0.682036	0.736271
Asf1b	0.0261781	0.319405
Asgr1	0.00310411	0.00182676
Ash1l	0.573311	0.387228
Ash2l	0.563033	0.441095
Asic1	0.00225094	0.0370049
Asic2	0.0374493	0.0187774
Asic3	0.107222	0
Asic4	0.00218197	0.0137988
Asl	0.411107	0.230844
Asna1	0.732304	0.601886
Asns	0.523665	0.286499
Asnsd1	0.495742	0.544787
Aspdh	0	0.00300849
Aspg	0	0.000812378
Asph	0.272635	0.337845
Asphd1	0.0626383	0.0133827
Asphd2	0.0373836	0.153224
Aspm	0.001055	0.114249
Asprv1	0.00653826	0.00243525
Aspscr1	0.567949	0.500883
Asrgl1	0.0788853	0.205705
Ass1	0.1378	0.0613888
Aste1	0.0741491	0.0510156
Astn1	0.11329	0.148462
Astn2	0.0274322	0.0119368
Asun	0.323167	0.264539
Asxl1	0.169592	0.21549
Asxl2	0.319351	0.162496
Asxl3	0.0702789	0.134352
Atad1	0.631891	0.502005
Atad2	0.0343297	0.298803
Atad2b	0.205238	0.169789
Atad3a	0.287351	0.31495
Atad3aos	0.110157	0.0357946
Atad5	0.0529657	0.152583
Atat1	0.86267	0.804213
Atcay	0.00524602	0.128642
Atcayos	0.00683457	0.00202524
Ate1	0.398706	0.228147
Atf1	0.234893	0.262404
Atf2	0.526175	0.374279
Atf3	0.0871069	0.0169206
Atf4	1.64674	0.878968
Atf5	0.521653	0.301027
Atf6	0.116015	0.045074
Atf6b	0.547282	0.427453
Atf7	0.17474	0.085666
Atf7ip	0.552771	0.282285
Atf7ip2	0	0.00261201
Atg10	0.215991	0.150404
Atg101	0.430502	0.319162
Atg12	0.49728	0.4584
Atg13	0.439717	0.135758
Atg14	0.199089	0.0904436
Atg16l1	0.194596	0.111102
Atg16l2	0.26191	0.0698807
Atg2a	0.110274	0.052002
Atg2b	0.127362	0.0526034
Atg3	0.554718	0.39439
Atg4a	0.0647789	0.0446813
Atg4b	0.49677	0.366648
Atg4c	0.0790553	0.034843
Atg4d	0.275394	0.193195
Atg5	0.363913	0.327621
Atg7	0.0984364	0.138292
Atg9a	0.286059	0.102829
Atg9b	0.0730869	0.0281877
Athl1	0.247544	0.120722
Atic	0.102375	0.347224
Atl1	0.243649	0.174934
Atl2	0.139263	0.0768462
Atl3	0.0354941	0.0494182
Atm	0.108638	0.109676
Atmin	0.0919626	0.0686754
Atn1.1	0.23193	0.139651
Atoh7	0.421435	0.786345
Atoh8	0.00672358	0.176796
Atox1	0.842009	0.961906
Atp10a	0.0084536	0.0144835
Atp11a	0.114044	0.0706839
Atp11b	0.246311	0.143337
Atp11c	0.0587119	0.0947211
Atp12a	0	0.000482505
Atp13a1	0.233462	0.138402
Atp13a2	0.580613	0.268164
Atp13a3	0.106053	0.103433
Atp13a5	0	0.00169095
Atp1a1	0.388595	0.334013
Atp1a2	0	0.0013954
Atp1a3	0.455809	0.0786453
Atp1b1	0.0729952	0.121073
Atp1b2	1.45888	0.219634
Atp1b3	0.251727	0.497367
Atp2a1	0.00376323	0
Atp2a2	0.367675	0.338713
Atp2b1	0.838349	0.644803
Atp2b2	0.0081575	0.0293766
Atp2b3	0	0.00186815
Atp2b4	0.100719	0.0206693
Atp2c1	0.376141	0.258091
Atp2c2	0	0.00178967
Atp4a	0.0233868	0.0073302
Atp5a1	1.86371	1.72147
Atp5b	2.26523	2.09019
Atp5c1	1.6477	1.5882
Atp5d	1.47564	1.64798
Atp5e	1.802	2.27838
Atp5f1	1.71115	1.79344
Atp5g1	1.37915	1.70372
Atp5g2	1.8414	2.27748
Atp5g3	1.51141	1.37024
Atp5h	1.83293	1.97152
Atp5j	1.74751	1.99735
Atp5j2	1.95945	2.07703
Atp5k	1.22474	1.84326
Atp5l	2.07738	2.10803
Atp5o	1.54185	1.76778
Atp5s	0.181497	0.0688747
Atp5sl	0.251222	0.160246
Atp6ap1	0.692503	0.347482
Atp6ap1l	0	0.00342095
Atp6ap2	0.933178	0.437808
Atp6v0a1	0.670257	0.1781
Atp6v0a2	0.150374	0.106107
Atp6v0b	1.88137	0.91604
Atp6v0c	0.0361544	0.0144692
Atp6v0d1	1.217	0.777999
Atp6v0e	0.679606	0.682732
Atp6v0e2	0.407975	0.429132
Atp6v1a	0.605969	0.329192
Atp6v1b1	0.00143435	0.0262184
Atp6v1b2	1.18828	0.477331
Atp6v1c1	0.469476	0.349043
Atp6v1d	0.749714	0.513193
Atp6v1e1	1.03205	0.881502
Atp6v1e2	0.00199094	0.0286087
Atp6v1f	1.49717	1.2894
Atp6v1g1	1.80682	1.67636
Atp6v1g2	0.184828	0.0978774
Atp6v1h	0.469435	0.309863
Atp7a	0.0328453	0.0292939
Atp7b	0.0413707	0.0146701
Atp8a1	0.105959	0.0518813
Atp8a2	0.109325	0.0251436
Atp8b1	0	0.000795625
Atp8b2	0.0446543	0.012529
Atp8b3	0.0147358	0.0195667
Atp8b4	0	0.00119043
Atp8b5	0.00675865	0.0029129
Atp9a	0.260243	0.212402
Atp9b	0.157254	0.0730625
Atpaf1	0.214964	0.176647
Atpaf2	0.158224	0.118628
Atpif1	2.22887	2.31483
Atr	0.184927	0.173247
Atraid	1.03086	0.617543
Atrip	0.0100524	0.00755568
Atrn	0.134217	0.081069
Atrnl1	0.0418056	0.0806635
Atrx	1.10024	0.822198
Atxn1	0.0662943	0.007624
Atxn10	1.02234	1.02332
Atxn1l	0.0763937	0.0594514
Atxn2	0.31606	0.283416
Atxn2l	0.649244	0.32983
Atxn3	0.130694	0.073963
Atxn7	0.113324	0.0859874
Atxn7l1	0.112352	0.0746457
Atxn7l2	0.140492	0.095791
Atxn7l3	0.108122	0.117455
Atxn7l3b	2.16668	1.71313
AU019823	0.3436	0.251643
AU020206	0.0035589	0.041381
AU022252	0.445996	0.272862
AU022754	0	0.0027794
AU040320	0.185034	0.115168
AU041133	0.176779	0.0833899
Auh	0.517297	0.28076
Aunip	0.00264731	0.121604
Aup1	0.571845	0.324868
Aurka	0.0785477	0.317286
Aurkaip1	0.756569	0.724224
Aurkb	0.00918437	0.467302
Aurkc	0	0.00197205
Auts2	0.473604	0.719882
AV099323	0.0431029	0.105633
Aven	0.0228984	0.0363649
Avil	0.00328053	0.00211925
Avl9	0.330662	0.19089
Avpi1	0.117481	0.0761764
AW011738	0.00693274	0.0456785
AW121686	0.00200742	0
AW146154	0.0541417	0.0400227
AW209491	0.315223	0.15037
AW549877	0.315742	0.120468
AW551984	0.00559369	0.013769
AW554918	0.0770903	0.0660677
Awat2	0.00840688	0.00541925
Axdnd1	0.00308154	0.00312252
Axin1	0.164824	0.132384
Axin2	0.0718613	0.0140918
Axl	0.00530267	0.0806968
AY036118	0.415169	0.491283
AY074887	0.0403563	0.0464236
Azi2	0.450171	0.298878
Azin1	0.291945	0.521396
Azin2	0.162994	0.0977165
B130006D01Rik	0.029414	0.0116916
B130011K05Rik	0.00169136	0.00568261
B130046B21Rik	0.00267637	0.00184088
B230104I21Rik	0	0.000885766
B230110G15Rik	0.00441769	0
B230112J18Rik	0.0035409	0.00272727
B230118H07Rik	0.426942	0.756763
B230208H11Rik	0.0205884	0.027792
B230217C12Rik	0.0225876	0.0942174
B230217O12Rik	0.00206489	0.00488978
B230219D22Rik	0.536576	0.615829
B230303O12Rik	0.0130255	0.00249243
B230307C23Rik	0.0457631	0.0710624
B230312C02Rik	0.0575546	0.0240972
B230317F23Rik	0.0487584	0.0348048
B230322F03Rik	0.0329298	0.0160538
B230334C09Rik	0	0.0146375
B230344G16Rik	0.00350925	0
B230354K17Rik	0.217941	0.119216
B230369F24Rik	0.0251526	0.0312596
B230398E01Rik	0.00957484	0.00369478
B2m	0.333929	0.34009
B3galnt1	0.185911	0.183407
B3galnt2	0.107119	0.123344
B3galt1	0.0106952	0.0293597
B3galt2	0.0127406	0.0536703
B3galt4	0.0858315	0.0323994
B3galt6	0.224197	0.228602
B3gat1	0.00671999	0.0453711
B3gat2	0.0855733	0.0773997
B3gat3	0.33544	0.281339
B3glct	0.0891856	0.202033
B3gnt2	0.00319883	0
B3gnt4	0.0116475	0.0245147
B3gnt5	0.167775	0.193935
B3gnt7	0	0.00338555
B3gnt8	0.00391998	0.00847057
B3gnt9	0.00569037	0.0116082
B3gntl1	0.0371899	0.0263351
B430203G13Rik	0	0.00300875
B430218F22Rik	0.0237184	0.023249
B430219N15Rik	0.00907155	0.0049668
B430305J03Rik	0.012971	0.0071194
B4galnt1	0.0131821	0.0934923
B4galnt4	0.0761662	0.082124
B4galt1	0.0191395	0.0688736
B4galt2	0.245343	0.244884
B4galt3	0.342991	0.270123
B4galt4	0.369334	0.0836651
B4galt5	0.0598347	0.0858676
B4galt6	0.108923	0.149336
B4galt7	0.170375	0.13209
B4gat1	0.39804	0.148803
B530045E10Rik	0.00379672	0
B630005N14Rik	0.177879	0.13521
B630019K06Rik	0.16911	0.105046
B830012L14Rik	0.0368809	0.00751376
B930036N10Rik	0.0969432	0.4526
B930041F14Rik	0.157916	0.103573
[truncated: 15,288 more rows]
