# Supplementary material for: Identification of Genes With Enriched Expression in Early Developing Mouse Cone Photoreceptors
Source: Invest Ophthalmol Vis Sci. 2019 Jul;60(8):2787–99. doi: 10.1167/iovs.19-26951 (PMC6607928; doi:10.1167/iovs.19-26951)
Supplement: Supplementary File S6 [file iovs-60-07-32_file_S6.xlsx]

## Sheet: LHX4GFP_e14p5_Novel
LHX4GFP - Enriched in GFP+ cells vs GFP- cells - Expression in Avg. Cells per cluster
gene	p_val	avg_logFC	pct.1	pct.2	p_val_adj	E14.5 Aldiri & Xu, et al 2017 [FPKM]	Cone 1 (0)	Cone 2 (2)	Cone 3 (8)	Neurogenic (Restricted) RPCs	Multipotent RPC (1)	Multipotent RPC (2)	RGC/AC RPC and Precursors	RGCs	HCs/Acs	Annotation 1	Annotation 2	Annotation 3	E14.5
Ano5	9.12591e-151	0.354141	0.146	0.001	1.5776e-146	0.816328	0.361117	0.213203	0.320399	0	0.00786911	0.0643371	0	0	0.00467636	Anoctamin-5;Ano5;ortholog	Anoctamin-5;Ano5;ortholog	Anoctamin-5;Ano5;ortholog	0.816328
9330185C12Rik	1.13005e-107	0.256296	0.113	0.003	1.95352e-103	0.0863807	0.198527	0.311792	0.37996	0.00242258	0	0.0384376	0	0.00286039	0.00398234	#N/A	#N/A	#N/A	0.0863807
Gm9918	3.71193e-243	0.516153	0.238	0.005	6.41682e-239	0.66913	0.51104	0.435461	0.472164	0	0.00852454	0.0668732	0.00672309	0.00181548	0.0107756	Predicted gene 9918;Gm9918;ortholog	Predicted gene 9918;Gm9918;ortholog	Predicted gene 9918;Gm9918;ortholog	0.66913
Uncx	1.09408e-95	0.303983	0.117	0.009	1.89134e-91	0.16858	0.312593	0.237502	0.272858	0.00943079	0	0.0441396	0.0397318	0.0369871	0.00539641	Homeobox protein unc-4 homolog;Uncx;ortholog	Homeobox protein unc-4 homolog;Uncx;ortholog	Homeobox protein unc-4 homolog;Uncx;ortholog	0.16858
Rgr	2.15504e-261	0.590503	0.267	0.011	3.72542e-257	0.181898	0.600213	0.358313	0.597487	0	0.00359284	0.0886375	0.0382287	0	0.0355218	RPE-retinal G protein-coupled receptor;Rgr;ortholog	RPE-RETINAL G PROTEIN-COUPLED RECEPTOR (PTHR24240:SF90)	G-protein coupled receptor(PC00021)	0.181898
Satb2	2.42038e-128	0.352421	0.166	0.018	4.1841e-124	0.978939	0.308338	0.455893	0.260958	0.0178856	0.0204639	0.0625149	0.011537	0.0339439	0.00664325	DNA-binding protein SATB2;Satb2;ortholog	DNA-binding protein SATB2;Satb2;ortholog	DNA-binding protein SATB2;Satb2;ortholog	0.978939
2018-03-01	4.12221e-270	0.676448	0.298	0.025	7.12606e-266	#N/A	0.745733	0.300674	0.775894	0.00515228	0.0113573	0.151713	0.0064737	0.0884343	0.0128918	#N/A	#N/A	#N/A	#N/A
Serinc5	9.45259e-235	0.557759	0.278	0.03	1.63407e-230	10.6616	0.522294	0.609739	0.545514	0.0273533	0.0294831	0.132592	0.0107793	0.0321886	0.0506044	Serine incorporator 5;Serinc5;ortholog	Serine incorporator 5;Serinc5;ortholog	Serine incorporator 5;Serinc5;ortholog	10.6616
Tcerg1l	2.52877e-283	0.701716	0.333	0.04	4.37149e-279	1.92649	0.76834	0.463429	0.832437	0.193301	0.00559971	0.163064	0.118316	0.0225863	0.0938313	Transcription elongation regulator 1-like protein;Tcerg1l;ortholog	Transcription elongation regulator 1-like protein;Tcerg1l;ortholog	Transcription elongation regulator 1-like protein;Tcerg1l;ortholog	1.92649
Nrsn1	2.96306e-60	0.29019	0.137	0.041	5.12225e-56	1.20558	0.344494	0.202179	0.234453	0.0119989	0.00675142	0.0577005	0.0139676	0.155709	0.0795463	Neurensin-1;Nrsn1;ortholog	Neurensin-1;Nrsn1;ortholog	Neurensin-1;Nrsn1;ortholog	1.20558
Klf4	2.13365e-88	0.350881	0.168	0.042	3.68844e-84	1.04526	0.34318	0.429461	0.523537	0.0539198	0.0286243	0.108568	0.0161887	0.0211206	0.00504133	Krueppel-like factor 4;Klf4;ortholog	Krueppel-like factor 4;Klf4;ortholog	Krueppel-like factor 4;Klf4;ortholog	1.04526
Irx6	0	0.908059	0.39	0.051	0	4.64499	0.971681	0.937489	0.690486	0.00209834	0.0267608	0.214954	0	0.242706	0.0125885	Iroquois-class homeodomain protein IRX-6;Irx6;ortholog	IROQUOIS-CLASS HOMEODOMAIN PROTEIN IRX-6 (PTHR11211:SF11)	homeodomain transcription factor(PC00119);nucleic acid binding(PC00171)	4.64499
Rbm24	0	0.839339	0.412	0.058	0	2.44583	0.827169	0.878891	1.02929	0.0575016	0.0340396	0.184202	0.169186	0.0958219	0.0678185	RNA-binding protein 24;Rbm24;ortholog	RNA-binding protein 24;Rbm24;ortholog	RNA-binding protein 24;Rbm24;ortholog	2.44583
Card19	1.43283e-58	0.313631	0.167	0.064	2.47693e-54	#N/A	0.375623	0.20292	0.595443	0.0178464	0.0993232	0.111837	0.0450162	0.0586469	0.0373018	Caspase recruitment domain-containing protein 19;Card19;ortholog	Caspase recruitment domain-containing protein 19;Card19;ortholog	Caspase recruitment domain-containing protein 19;Card19;ortholog	#N/A
Ago4	1.2829e-37	0.267698	0.143	0.065	2.21776e-33	4.22046	0.317903	0.26737	0.372848	0.0419262	0.0575524	0.0905058	0.0508173	0.113701	0.111311	Protein argonaute-4;Ago4;ortholog	Protein argonaute-4;Ago4;ortholog	Protein argonaute-4;Ago4;ortholog	4.22046
Tmsb15l	2.301e-34	0.251749	0.142	0.069	3.97774e-30	8.94104	0.294381	0.182563	0.324827	0.0262083	0.051278	0.0939192	0.0460397	0.117171	0.104362	Thymosin beta 15b-like;Tmsb15l;ortholog	THYMOSIN BETA-15A-RELATED (PTHR12021:SF11)	0	8.94104
Xlr3a	2.91188e-17	0.271306	0.118	0.071	5.03377e-13	0.594106	0.367689	0.371108	0.235789	0.0802975	0.0773352	0.11059	0.0992012	0.0648927	0.127389	X-linked lymphocyte-regulated protein 3A;Xlr3a;ortholog	X-LINKED LYMPHOCYTE-REGULATED PROTEIN 3A-RELATED (PTHR19368:SF3)	0	0.594106
Arl15	2.80447e-30	0.282616	0.163	0.092	4.84808e-26	12.7694	0.332087	0.302071	0.666607	0.085273	0.0816815	0.130529	0.0915413	0.102229	0.115071	ADP-ribosylation factor-like protein 15;Arl15;ortholog	ADP-ribosylation factor-like protein 15;Arl15;ortholog	ADP-ribosylation factor-like protein 15;Arl15;ortholog	12.7694
2900055J20Rik	1.39689e-177	0.705862	0.333	0.104	2.41481e-173	1.22552	0.782839	0.509877	1.36799	0.0146036	0.0178125	0.176489	0.170607	0.443852	0.0883036	RIKEN cDNA 2900055J20 gene;2900055J20Rik;ortholog	RIKEN cDNA 2900055J20 gene;2900055J20Rik;ortholog	RIKEN cDNA 2900055J20 gene;2900055J20Rik;ortholog	1.22552
Ppm1h	5.86352e-39	0.317485	0.199	0.114	1.01363e-34	10.3086	0.421961	0.351844	0.555766	0.08963	0.162738	0.223951	0.0295798	0.0625726	0.0145274	Protein phosphatase 1H;Ppm1h;ortholog	Protein phosphatase 1H;Ppm1h;ortholog	Protein phosphatase 1H;Ppm1h;ortholog	10.3086
Trps1	1.86414e-22	0.279198	0.174	0.117	3.22254e-18	5.70479	0.371098	0.321405	0.522011	0.147381	0.128826	0.202765	0.115336	0.0582094	0.0977479	Zinc finger transcription factor Trps1;Trps1;ortholog	Zinc finger transcription factor Trps1;Trps1;ortholog	Zinc finger transcription factor Trps1;Trps1;ortholog	5.70479
Tmem132e	3.28789e-55	0.362953	0.225	0.118	5.68377e-51	22.6342	0.466065	0.419026	0.402349	0.0201063	0.0542716	0.101616	0.152892	0.369444	0.0224217	Transmembrane protein 132E;Tmem132e;ortholog	Transmembrane protein 132E;Tmem132e;ortholog	Transmembrane protein 132E;Tmem132e;ortholog	22.6342
Fam69a	3.47256e-33	0.329381	0.199	0.124	6.00301e-29	15.1658	0.408014	0.463457	0.441663	0.0948377	0.101289	0.163471	0.0389857	0.188561	0.092978	Protein FAM69A;Fam69a;ortholog	Protein FAM69A;Fam69a;ortholog	Protein FAM69A;Fam69a;ortholog	15.1658
P3h3	6.33267e-76	0.458985	0.261	0.128	1.09473e-71	4.89709	0.582996	0.617601	0.566986	0.117753	0.189518	0.235501	0.128294	0.0849926	0.12225	Prolyl 3-hydroxylase 3;P3h3;ortholog	Prolyl 3-hydroxylase 3;P3h3;ortholog	Prolyl 3-hydroxylase 3;P3h3;ortholog	4.89709
Lemd2	1.56299e-19	0.283326	0.191	0.14	2.70194e-15	12.3911	0.389974	0.374166	0.475588	0.125017	0.115225	0.1836	0.17673	0.129169	0.194395	LEM domain-containing protein 2;Lemd2;ortholog	LEM domain-containing protein 2;Lemd2;ortholog	LEM domain-containing protein 2;Lemd2;ortholog	12.3911
Lrp11	1.14713e-16	0.260088	0.186	0.141	1.98305e-12	13.0765	0.378486	0.379839	0.396267	0.104966	0.0393966	0.0824914	0.263793	0.349397	0.328775	Low-density lipoprotein receptor-related protein 11;Lrp11;ortholog	Low-density lipoprotein receptor-related protein 11;Lrp11;ortholog	Low-density lipoprotein receptor-related protein 11;Lrp11;ortholog	13.0765
Birc2	1.35435e-12	0.250704	0.181	0.146	2.34127e-08	22.779	0.380605	0.327342	0.452237	0.177944	0.132245	0.217332	0.122905	0.124331	0.159257	Baculoviral IAP repeat-containing protein 2;Birc2;ortholog	Baculoviral IAP repeat-containing protein 2;Birc2;ortholog	Baculoviral IAP repeat-containing protein 2;Birc2;ortholog	22.779
Tmsb15b2	6.62746e-33	0.347937	0.227	0.153	1.14569e-28	29.2488	0.471557	0.529933	0.325273	0.071447	0.107304	0.151616	0.110149	0.321815	0.27005	#N/A	#N/A	#N/A	29.2488
2900093K20Rik	7.0402e-21	0.294504	0.211	0.159	1.21704e-16	#N/A	0.407685	0.461609	0.495685	0.0872322	0.158326	0.166611	0.187855	0.252553	0.209751	#N/A	#N/A	#N/A	#N/A
Plppr2	1.48498e-46	0.363769	0.255	0.161	2.56708e-42	#N/A	0.462979	0.597394	0.497972	0.0494405	0.0601608	0.131513	0.164689	0.447637	0.261946	Phospholipid phosphatase-related protein type 2;Plppr2;ortholog	Phospholipid phosphatase-related protein type 2;Plppr2;ortholog	Phospholipid phosphatase-related protein type 2;Plppr2;ortholog	#N/A
Cldn34c1	7.13934e-24	0.314227	0.22	0.164	1.23418e-19	17.4038	0.46703	0.427676	0.431328	0.176784	0.141516	0.191557	0.166851	0.195231	0.170508	Claudin 34C1;Cldn34c1;ortholog	Claudin 34C1;Cldn34c1;ortholog	Claudin 34C1;Cldn34c1;ortholog	17.4038
RP23-291B1.2	9.89547e-29	0.361803	0.229	0.164	1.71063e-24	#N/A	0.480801	0.457044	0.883927	0.0829705	0.161381	0.250478	0.0338382	0.227497	0.136209				#N/A
Fzd2	1.80356e-16	0.274681	0.209	0.166	3.11781e-12	13.8642	0.429643	0.471192	0.387928	0.313007	0.16968	0.236623	0.28705	0.0600428	0.158987	Frizzled-2;Fzd2;ortholog	Frizzled-2;Fzd2;ortholog	Frizzled-2;Fzd2;ortholog	13.8642
Nadk2	6.83873e-10	0.259187	0.198	0.176	1.18221e-05	26.4707	0.432189	0.354893	0.481692	0.143912	0.238915	0.246532	0.108225	0.102715	0.135007	NAD kinase 2, mitochondrial;Nadk2;ortholog	NAD kinase 2, mitochondrial;Nadk2;ortholog	NAD kinase 2, mitochondrial;Nadk2;ortholog	26.4707
Qser1	3.92037e-13	0.29353	0.222	0.194	6.77715e-09	4.63421	0.442238	0.493833	0.612183	0.206639	0.185722	0.254072	0.216875	0.145963	0.124274	Glutamine and serine-rich 1;Qser1;ortholog	Glutamine and serine-rich 1;Qser1;ortholog	Glutamine and serine-rich 1;Qser1;ortholog	4.63421
Hexa	8.53227e-09	0.262083	0.212	0.196	0.000147497	21.2576	0.437611	0.404689	0.570897	0.103071	0.242044	0.232311	0.230692	0.182947	0.267622	Beta-hexosaminidase subunit alpha;Hexa;ortholog	Beta-hexosaminidase subunit alpha;Hexa;ortholog	Beta-hexosaminidase subunit alpha;Hexa;ortholog	21.2576
Pias1	1.68182e-20	0.324476	0.247	0.205	2.90736e-16	11.014	0.535923	0.429883	0.590392	0.211651	0.176713	0.268046	0.211066	0.193099	0.305408	E3 SUMO-protein ligase PIAS1;Pias1;ortholog	E3 SUMO-protein ligase PIAS1;Pias1;ortholog	E3 SUMO-protein ligase PIAS1;Pias1;ortholog	11.014
1600020E01Rik	5.86045e-11	0.281152	0.238	0.221	1.0131e-06	#N/A	0.483453	0.466968	0.456896	0.266155	0.202315	0.255419	0.305819	0.225542	0.264338	#N/A	#N/A	#N/A	#N/A
Fam8a1	7.83321e-109	0.562712	0.38	0.229	1.35413e-104	32.471	0.756685	0.703287	0.9658	0.170988	0.196099	0.28749	0.24145	0.29261	0.279273	Family with sequence similarity 8, member A1;Fam8a1;ortholog	Family with sequence similarity 8, member A1;Fam8a1;ortholog	Family with sequence similarity 8, member A1;Fam8a1;ortholog	32.471
Asah1	3.27308e-12	0.289219	0.256	0.241	5.65818e-08	37.6325	0.530741	0.454173	0.644226	0.177615	0.288563	0.270964	0.249724	0.236131	0.196649	Acid ceramidase;Asah1;ortholog	Acid ceramidase;Asah1;ortholog	Acid ceramidase;Asah1;ortholog	37.6325
Fbxl6	9.78524e-13	0.294765	0.26	0.244	1.69157e-08	13.5313	0.520595	0.584784	0.528242	0.23949	0.286399	0.275088	0.300903	0.196141	0.34148	F-box/LRR-repeat protein 6;Fbxl6;ortholog	F-BOX/LRR-REPEAT PROTEIN 6 (PTHR16134:SF28)	0	13.5313
Vps50	1.49899e-29	0.372529	0.295	0.246	2.59131e-25	#N/A	0.604721	0.564777	0.583838	0.180051	0.236458	0.279394	0.281378	0.229663	0.401185	Syndetin;Vps50;ortholog	Syndetin;Vps50;ortholog	Syndetin;Vps50;ortholog	#N/A
Pura	6.79796e-12	0.304726	0.258	0.246	1.17516e-07	2.33485	0.525861	0.494829	0.609971	0.191456	0.258115	0.319014	0.202936	0.24623	0.334586	Transcriptional activator protein Pur-alpha;Pura;ortholog	Transcriptional activator protein Pur-alpha;Pura;ortholog	Transcriptional activator protein Pur-alpha;Pura;ortholog	2.33485
Gm5914	5.29329e-18	0.334256	0.275	0.248	9.15051e-14	10.5106	0.606547	0.478357	0.442743	0.250922	0.292938	0.295619	0.296958	0.247516	0.227242	#N/A	#N/A	#N/A	10.5106
Exoc7	1.60672e-08	0.271368	0.255	0.254	0.000277754	38.8818	0.492478	0.630275	0.464652	0.213473	0.207729	0.266861	0.3669	0.224988	0.448412	Exocyst complex component 7;Exoc7;ortholog	Exocyst complex component 7;Exoc7;ortholog	Exocyst complex component 7;Exoc7;ortholog	38.8818
Gm10263	4.25093e-09	0.281323	0.271	0.274	7.34858e-05	209.946	0.50831	0.549855	0.677229	0.286623	0.360996	0.352775	0.250996	0.1828	0.263279	#N/A	#N/A	#N/A	209.946
D930028M14Rik	0	0.88704	0.798	0.284	0	84.5883	1.67836	1.90282	1.87525	0.329384	0.0996635	0.536237	1.51743	1.3895	1.71491	#N/A	#N/A	#N/A	84.5883
Adk	2.22231e-51	0.514798	0.355	0.286	3.84171e-47	43.6631	0.842922	0.523865	1.06913	0.373514	0.361249	0.418085	0.153164	0.116501	0.143528	Adenosine kinase;Adk;ortholog	Adenosine kinase;Adk;ortholog	Adenosine kinase;Adk;ortholog	43.6631
Glmp	1.31817e-16	0.321105	0.306	0.296	2.27872e-12	24.0648	0.562692	0.72352	0.57162	0.187184	0.338294	0.360486	0.269233	0.235042	0.365929	Glycosylated lysosomal membrane protein;Glmp;ortholog	Glycosylated lysosomal membrane protein;Glmp;ortholog	Glycosylated lysosomal membrane protein;Glmp;ortholog	24.0648
Haus7	3.32328e-20	0.344326	0.325	0.313	5.74495e-16	23.2386	0.659793	0.653367	0.55666	0.406332	0.281073	0.320493	0.352608	0.332718	0.362959	HAUS augmin-like complex subunit 7;Haus7;ortholog	HAUS augmin-like complex subunit 7;Haus7;ortholog	HAUS augmin-like complex subunit 7;Haus7;ortholog	23.2386
March7	3.36178e-09	0.302844	#N/A	#N/A	5.81151e-05	#N/A	0.578826	0.596615	0.801766	0.356644	0.251254	0.372431	0.371888	0.359135	0.456588	#N/A	#N/A	#N/A	#N/A
Zfp536	1.15474e-20	0.368571	0.365	0.371	1.9962e-16	23.2453	0.705021	0.818576	0.938014	0.357048	0.401713	0.543316	0.232064	0.323721	0.293948	Zinc finger protein 536;Znf536;ortholog	Zinc finger protein 536;Znf536;ortholog	Zinc finger protein 536;Znf536;ortholog	23.2453
Oser1	2.75644e-07	0.289179	0.33	0.379	0.00476506	22.2958	0.656978	0.597064	0.763583	0.452233	0.360185	0.476719	0.286257	0.329219	0.398209	Oxidative stress-responsive serine-rich protein 1;Oser1;ortholog	Oxidative stress-responsive serine-rich protein 1;Oser1;ortholog	Oxidative stress-responsive serine-rich protein 1;Oser1;ortholog	22.2958
Fibp	2.0472e-18	0.328077	0.386	0.417	3.539e-14	19.5123	0.741004	0.650794	0.769173	0.329636	0.422036	0.426155	0.476804	0.421502	0.784117	Acidic fibroblast growth factor intracellular-binding protein;Fibp;ortholog	ACIDIC FIBROBLAST GROWTH FACTOR INTRACELLULAR-BINDING PROTEIN (PTHR13223:SF2)	0	19.5123
Mrpl4	6.08069e-09	0.292323	0.362	0.422	0.000105117	20.9733	0.717257	0.671064	0.746947	0.386042	0.432868	0.432722	0.54161	0.432019	0.524709	39S ribosomal protein L4, mitochondrial;Mrpl4;ortholog	39S ribosomal protein L4, mitochondrial;Mrpl4;ortholog	39S ribosomal protein L4, mitochondrial;Mrpl4;ortholog	20.9733
Gm21092	9.62586e-07	0.278168	0.371	0.445	0.0166402	0.0866618	0.696537	0.77156	0.840612	0.471798	0.53215	0.515595	0.513237	0.470921	0.469502	#N/A	#N/A	#N/A	0.0866618
Mrps35	5.12586e-55	0.460621	0.466	0.457	8.86108e-51	48.1872	0.904694	0.93245	0.881828	0.41562	0.531937	0.557004	0.51875	0.362321	0.490652	28S ribosomal protein S35, mitochondrial;Mrps35;ortholog	28S ribosomal protein S35, mitochondrial;Mrps35;ortholog	28S ribosomal protein S35, mitochondrial;Mrps35;ortholog	48.1872
Tcf12	4.23861e-35	0.403471	0.455	0.479	7.32729e-31	75.5508	0.867601	0.916276	1.04245	0.572109	0.462036	0.568666	0.535545	0.553435	0.717175	Transcription factor 12;Tcf12;ortholog	Transcription factor 12;Tcf12;ortholog	Transcription factor 12;Tcf12;ortholog	75.5508
Rpl36-ps3	1.86312e-11	0.300395	0.408	0.484	3.22078e-07	7.72257	0.74057	0.854618	0.824018	0.478524	0.5999	0.610524	0.539052	0.35931	0.511219	#N/A	#N/A	#N/A	7.72257
Saraf	2.26409e-56	0.429677	0.493	0.489	3.91394e-52	59.3191	0.932786	0.933681	1.16494	0.299794	0.411305	0.478276	0.660241	0.812912	0.854944	Store-operated calcium entry-associated regulatory factor;Saraf;ortholog	Store-operated calcium entry-associated regulatory factor;Saraf;ortholog	Store-operated calcium entry-associated regulatory factor;Saraf;ortholog	59.3191
Krit1	1.94341e-07	0.281055	0.406	0.498	0.00335956	20.9166	0.809261	0.752434	0.972005	0.507893	0.445569	0.535801	0.644426	0.632125	0.856017	Krev interaction trapped protein 1;Krit1;ortholog	Krev interaction trapped protein 1;Krit1;ortholog	Krev interaction trapped protein 1;Krit1;ortholog	20.9166
Ank3	6.69175e-43	0.374094	0.532	0.562	1.1568e-38	37.7748	1.05377	1.0061	1.21052	0.505188	0.52216	0.696533	0.414048	1.09074	1.23183	Ankyrin-3;Ank3;ortholog	Ankyrin-3;Ank3;ortholog	Ankyrin-3;Ank3;ortholog	37.7748
Rpl13-ps3	1.40669e-26	0.345359	0.491	0.574	2.43174e-22	18.0047	0.917211	0.970058	1.03579	0.665799	0.781038	0.792531	0.56437	0.409405	0.474887	#N/A	#N/A	#N/A	18.0047
Tspan31	1.01877e-19	0.316247	0.482	0.585	1.76115e-15	71.813	0.905888	0.993867	1.01313	0.552855	0.650492	0.696602	0.769844	0.577828	0.690774	Tetraspanin-31;Tspan31;ortholog	TETRASPANIN-31 (PTHR19282:SF3)	0	71.813
Ptbp2	2.69373e-17	0.30084	0.497	0.604	4.65665e-13	183.05	0.962573	0.976967	1.00922	0.803655	0.597478	0.606031	0.912234	0.663367	1.02786	Polypyrimidine tract-binding protein 2;Ptbp2;ortholog	Polypyrimidine tract-binding protein 2;Ptbp2;ortholog	Polypyrimidine tract-binding protein 2;Ptbp2;ortholog	183.05
Rab24	4.66461e-98	0.487593	0.593	0.615	8.06372e-94	10.3922	1.12561	1.21222	1.089	0.672574	0.624236	0.776691	0.618749	0.616457	0.752869	Ras-related protein Rab-24;Rab24;ortholog	RAS-RELATED PROTEIN RAB-24 (PTHR24073:SF471)	0	10.3922
Gm10116	5.43851e-91	0.447728	0.619	0.649	9.40155e-87	62.5558	1.14195	1.30251	1.15942	0.561762	0.72497	0.720387	0.945624	1.0911	1.01015	#N/A	#N/A	#N/A	62.5558
Dbn1	5.22368e-52	0.319528	0.679	0.738	9.03018e-48	167.77	1.30933	1.42885	1.49862	0.915331	0.721563	0.86956	1.44299	1.41978	1.55372	Drebrin;Dbn1;ortholog	Drebrin;Dbn1;ortholog	Drebrin;Dbn1;ortholog	167.77
Rpl27-ps3	5.44755e-89	0.421862	0.66	0.75	9.41718e-85	387.545	1.24481	1.35186	1.24582	0.885284	0.981574	0.981223	1.03039	0.769763	0.91392	#N/A	#N/A	#N/A	387.545
Tra2a	3.78449e-44	0.337882	0.628	0.755	6.54224e-40	96.2597	1.26071	1.17047	1.33907	1.06102	0.857994	1.01813	0.866947	0.83949	1.06517	Transformer-2 protein homolog alpha;Tra2a;ortholog	Transformer-2 protein homolog alpha;Tra2a;ortholog	Transformer-2 protein homolog alpha;Tra2a;ortholog	96.2597
Rpl6l	1.17598e-170	0.518278	0.731	0.776	2.03291e-166	#N/A	1.37451	1.55196	1.50206	0.927206	1.12177	1.14503	0.984275	0.77769	0.884639	#N/A	#N/A	#N/A	#N/A
Pnisr	3.54039e-193	0.524129	0.781	0.813	6.12027e-189	22.954	1.5762	1.52407	1.53723	1.13162	1.04752	1.18828	1.07963	0.883263	1.25016	Arginine/serine-rich protein PNISR;Pnisr;ortholog	Arginine/serine-rich protein PNISR;Pnisr;ortholog	Arginine/serine-rich protein PNISR;Pnisr;ortholog	22.954
Ubxn1	1.43344e-41	0.27415	0.671	0.816	2.47799e-37	121.292	1.29066	1.28257	1.28947	0.972389	1.01413	1.06006	1.07755	1.07956	1.04638	UBX domain-containing protein 1;Ubxn1;ortholog	UBX domain-containing protein 1;Ubxn1;ortholog	UBX domain-containing protein 1;Ubxn1;ortholog	121.292
Spcs2	2.08535e-86	0.328685	0.772	0.881	3.60495e-82	59.2845	1.51001	1.54747	1.48666	1.04975	1.25537	1.26554	1.22085	1.07472	1.25098	Signal peptidase complex subunit 2;Spcs2;ortholog	Signal peptidase complex subunit 2;Spcs2;ortholog	Signal peptidase complex subunit 2;Spcs2;ortholog	59.2845
Gm8797	0	1.05317	0.976	0.929	0	18.6459	2.47544	2.62178	2.35916	1.83455	1.39288	1.70163	1.60242	1.60274	1.86913	MCG23377, isoform CRA_b;Gm8797;ortholog	MCG23377, isoform CRA_b;Gm8797;ortholog	MCG23377, isoform CRA_b;Gm8797;ortholog	18.6459
Rps18-ps3	0	0.645873	0.972	0.974	0	39.1155	2.37959	2.56368	2.54839	1.82217	2.11448	2.07817	1.7934	1.32084	1.70592	#N/A	#N/A	#N/A	39.1155
Rps27rt	0	0.693895	0.98	0.976	0	1796.7	2.45075	2.45038	2.60654	1.79467	2.0583	2.06102	1.74344	1.36544	1.65097	#N/A	#N/A	#N/A	1796.7
LHX4GFP - Enriched in cone PR 2 cluster in e14.5 LHX4-GFP - Expression in Avg. Cells per cluster
	p_val	avg_logFC	pct.1	pct.2	p_val_adj	E14.5 Aldiri & Xu, et al 2017 [FPKM]	Cone 1 (0)	Cone 2 (2)	Cone 3 (8)	Neurogenic (Restricted) RPCs	Multipotent RPC (1)	Multipotent RPC (2)	RGC/AC RPC and Precursors	RGCs	HCs/Acs	Annotation 1	Annotation 2	Annotation 3
Asns	3.49596e-225	1.66592	0.859	0.166	6.04346e-221	46.3194	0.310568	0.103327	1.94522	0.135621	0.288055	0.448412	0.130568	0.301361	0.103754	Asparagine synthetase [glutamine-hydrolyzing];Asns;ortholog	ASPARAGINE SYNTHETASE [GLUTAMINE-HYDROLYZING] (PTHR11772:SF23)	cysteine protease(PC00081);ligase(PC00142)	46.3194
Cebpb	2.32002e-174	1.01178	0.363	0.027	4.01061e-170	0.290087	0.0479018	0.0246689	1.05179	0.026069	0.0474305	0.0776187	0.00542041	0.00401818	0	CCAAT/enhancer-binding protein beta;Cebpb;ortholog	CCAAT/ENHANCER-BINDING PROTEIN BETA (PTHR23334:SF21)	basic leucine zipper transcription factor(PC00056);nucleic acid binding(PC00171)	0.290087
Chac1	1.60921e-171	0.812102	0.319	0.02	2.78184e-167	3.14934	0.0204129	0.00656572	0.843941	0.00685719	0.0454029	0.0979301	0.00712855	0.0149639	0	Glutathione-specific gamma-glutamylcyclotransferase 1;Chac1;ortholog	GLUTATHIONE-SPECIFIC GAMMA-GLUTAMYLCYCLOTRANSFERASE 1 (PTHR12192:SF15)	0	3.14934
Mthfd2	5.90139e-171	1.63661	0.843	0.226	1.02017e-166	19.8454	0.331375	0.241568	1.98711	0.560123	0.275318	0.591557	0.219773	0.253583	0.152434	Bifunctional methylenetetrahydrofolate dehydrogenase/cyclohydrolase, mitochondrial;Mthfd2;ortholog	BIFUNCTIONAL METHYLENETETRAHYDROFOLATE DEHYDROGENASE/CYCLOHYDROLASE, MITOCHONDRIAL (PTHR10025:SF39)	dehydrogenase(PC00092);hydrolase(PC00121)	19.8454
Slc3a2	3.21198e-121	1.55946	0.927	0.508	5.55255e-117	34.5259	0.821993	0.711124	2.34777	0.606032	0.825479	0.929666	0.677233	0.608812	0.733786	4F2 cell-surface antigen heavy chain;Slc3a2;ortholog	4F2 CELL-SURFACE ANTIGEN HEAVY CHAIN (PTHR46673:SF1)	0	34.5259
Trib3	1.13812e-118	0.517729	0.242	0.017	1.96747e-114	0.99555	0.0252768	0.00604757	0.54332	0.0148237	0.0431865	0.0511949	0.013151	0.00920904	0.00338592	Tribbles homolog 3;Trib3;ortholog	TRIBBLES HOMOLOG 3 (PTHR22961:SF14)	protein kinase(PC00193)	0.99555
Eif2s2	9.0656e-102	1.01274	0.988	0.889	1.56717e-97	63.1	1.69249	1.63819	2.78652	1.83683	1.88235	1.91838	1.89601	1.60068	1.91197	Eukaryotic translation initiation factor 2 subunit 2;Eif2s2;ortholog	EUKARYOTIC TRANSLATION INITIATION FACTOR 2 SUBUNIT 2 (PTHR23001:SF3)	translation initiation factor(PC00224)	63.1
Eif4ebp1	3.99628e-95	1.33626	0.766	0.309	6.90836e-91	32.251	0.445206	0.257396	1.88032	0.284656	0.83501	0.99637	0.254274	0.189844	0.0806028	Eukaryotic translation initiation factor 4E-binding protein 1;Eif4ebp1;ortholog	EUKARYOTIC TRANSLATION INITIATION FACTOR 4E-BINDING PROTEIN 1 (PTHR12669:SF14)	translation factor(PC00223)	32.251
Sars	1.4441e-90	1.21659	0.875	0.557	2.49641e-86	148.179	0.870613	0.859707	2.06128	0.541448	0.696439	0.756544	0.825777	0.927364	1.25468	Serine--tRNA ligase, cytoplasmic;Sars;ortholog	SERINE--TRNA LIGASE, CYTOPLASMIC (PTHR11778:SF7)	RNA binding protein(PC00031);aminoacyl-tRNA synthetase(PC00047)	148.179
Herpud1	2.25625e-84	1.102	0.685	0.253	3.90037e-80	33.6511	0.455127	0.396117	1.48951	0.209399	0.323482	0.457238	0.21922	0.252061	0.372948	Homocysteine-responsive endoplasmic reticulum-resident ubiquitin-like domain member 1 protein;Herpud1;ortholog	HOMOCYSTEINE-RESPONSIVE ENDOPLASMIC RETICULUM-RESIDENT UBIQUITIN-LIKE DOMAIN MEMBER 1 PROTEIN (PTHR12943:SF7)	0	33.6511
Phgdh	5.61604e-80	1.12385	0.609	0.198	9.70845e-76	41.0098	0.277788	0.148	1.45606	0.207573	0.576093	0.646061	0.0507137	0.0233774	0.0935245	D-3-phosphoglycerate dehydrogenase;Phgdh;ortholog	D-3-PHOSPHOGLYCERATE DEHYDROGENASE (PTHR42938:SF9)	dehydrogenase(PC00092)	41.0098
Cth	5.11866e-76	0.994287	0.371	0.071	8.84863e-72	12.7334	0.0904461	0.0332255	1.09036	0.101894	0.187204	0.175467	0.0243393	0.00938445	0.0104338	Cystathionine gamma-lyase;Cth;ortholog	CYSTATHIONINE GAMMA-LYASE (PTHR11808:SF15)	lyase(PC00144)	12.7334
Nars	1.49368e-74	1.02383	0.798	0.442	2.58212e-70	84.2503	0.743731	0.551311	1.68003	0.508234	0.66713	0.708479	0.575441	0.527975	0.521618	Asparagine--tRNA ligase, cytoplasmic;Nars;ortholog	ASPARAGINE--TRNA LIGASE, CYTOPLASMIC (PTHR22594:SF16)	RNA binding protein(PC00031);aminoacyl-tRNA synthetase(PC00047)	84.2503
Eif1	3.84813e-74	0.534283	1	0.998	6.65226e-70	77.9939	2.95721	3.05984	3.64756	3.32123	3.14275	3.18411	3.39863	3.23972	3.07222	Eukaryotic translation initiation factor 1;Eif1;ortholog	EUKARYOTIC TRANSLATION INITIATION FACTOR 1 (PTHR10388:SF10)	0	77.9939
Cars	4.71176e-71	0.898888	0.593	0.205	8.14522e-67	21.5009	0.379066	0.226544	1.20577	0.229321	0.237677	0.420968	0.21152	0.173163	0.178119	Cysteine--tRNA ligase, cytoplasmic;Cars;ortholog	CYSTEINE--TRNA LIGASE, CYTOPLASMIC (PTHR10890:SF3)	RNA binding protein(PC00031);aminoacyl-tRNA synthetase(PC00047)	21.5009
Bbc3	2.48506e-49	0.831889	0.528	0.213	4.29592e-45	11.4938	0.311203	0.247187	1.14232	0.0421257	0.238129	0.197582	0.215402	0.710267	0.412297	Bcl-2-binding component 3;Bbc3;ortholog	BCL-2-BINDING COMPONENT 3 (PTHR28639:SF1)	0	11.4938
Cdkn1a	6.82947e-45	0.730133	0.254	0.052	1.18061e-40	1.46027	0.0829241	0.0795996	0.821409	0.265601	0.0624876	0.0739567	0.127833	0.117094	0.0483555	Cyclin-dependent kinase inhibitor 1;Cdkn1a;ortholog	CYCLIN-DEPENDENT KINASE INHIBITOR 1 (PTHR46778:SF1)	0	1.46027
Gpt2	8.27529e-43	0.512636	0.302	0.076	1.43055e-38	16.9475	0.108662	0.0727762	0.613399	0.0656417	0.137061	0.140145	0.053245	0.0651849	0.0434529	Alanine aminotransferase 2;Gpt2;ortholog	ALANINE AMINOTRANSFERASE 2 (PTHR11751:SF311)	transaminase(PC00216)	16.9475
Arl14ep	1.72361e-40	0.679717	0.472	0.189	2.97961e-36	22.8688	0.320673	0.279181	0.954888	0.206328	0.269109	0.317171	0.209811	0.116193	0.223906	ARL14 effector protein;Arl14ep;ortholog	ARL14 EFFECTOR PROTEIN (PTHR46536:SF1)	0	22.8688
Shmt2	6.02943e-38	0.903347	0.56	0.298	1.04231e-33	57.2383	0.318987	0.174715	1.34061	0.572782	0.693941	0.727705	0.339374	0.116303	0.458281	Serine hydroxymethyltransferase, mitochondrial;Shmt2;ortholog	SERINE HYDROXYMETHYLTRANSFERASE, MITOCHONDRIAL (PTHR11680:SF28)	methyltransferase(PC00155)	57.2383
Cebpg	1.33052e-37	0.853328	0.601	0.351	2.30007e-33	27.9638	0.495316	0.370082	1.33563	0.740118	0.483846	0.577096	0.399625	0.389194	0.344732	CCAAT/enhancer-binding protein gamma;Cebpg;ortholog	CCAAT/ENHANCER-BINDING PROTEIN GAMMA (PTHR23334:SF53)	basic leucine zipper transcription factor(PC00056);nucleic acid binding(PC00171)	27.9638
Hspa9	2.11854e-33	0.845641	0.694	0.532	3.66231e-29	136.041	0.822998	0.678192	1.62239	0.858994	0.764829	0.816454	0.941618	0.520564	0.722013	Stress-70 protein, mitochondrial;Hspa9;ortholog	STRESS-70 PROTEIN, MITOCHONDRIAL (PTHR19375:SF184)	0	136.041
Hax1	7.0175e-31	0.646476	0.714	0.535	1.21311e-26	87.9603	0.825867	0.825974	1.441	0.836209	0.652616	0.754675	1.12709	0.462945	0.943765	HCLS1-associated protein X-1;Hax1;ortholog	HCLS1-ASSOCIATED PROTEIN X-1 (PTHR14938:SF2)	0	87.9603
Lars	9.89875e-30	0.613104	0.476	0.24	1.7112e-25	42.9571	0.331578	0.217359	0.936773	0.290427	0.328375	0.387429	0.341463	0.306952	0.351452	Leucine--tRNA ligase, cytoplasmic;Lars;ortholog	LEUCINE--TRNA LIGASE, CYTOPLASMIC (PTHR45794:SF1)	0	42.9571
Aldh18a1	4.16778e-26	0.549392	0.347	0.14	7.20485e-22	52.8189	0.221769	0.115914	0.739845	0.0779624	0.177861	0.237687	0.161555	0.167058	0.211193	Delta-1-pyrroline-5-carboxylate synthase;Aldh18a1;ortholog	DELTA-1-PYRROLINE-5-CARBOXYLATE SYNTHASE (PTHR11063:SF8)	amino acid kinase(PC00045);dehydrogenase(PC00092)	52.8189
Ehd1	1.79905e-25	0.610775	0.488	0.273	3.11002e-21	34.3253	0.363617	0.36311	0.993222	0.265303	0.265146	0.264316	0.5287	0.661075	0.518621	EH domain-containing protein 1;Ehd1;ortholog	EH DOMAIN-CONTAINING PROTEIN 1 (PTHR11216:SF127)	G-protein modulator(PC00022);calcium-binding protein(PC00060);membrane traffic protein(PC00150)	34.3253
Eif3c	7.88343e-24	0.59999	0.746	0.658	1.36281e-19	146.024	1.02226	1.01175	1.60046	0.907841	0.980138	0.994674	0.992325	0.920202	1.11201	Eukaryotic translation initiation factor 3 subunit C;Eif3c;ortholog	EUKARYOTIC TRANSLATION INITIATION FACTOR 3 SUBUNIT C-RELATED (PTHR13937:SF0)	translation initiation factor(PC00224)	146.024
Phf10	7.84949e-23	0.515159	0.302	0.119	1.35694e-18	44.1431	0.189184	0.160624	0.678585	0.176912	0.155966	0.207417	0.101735	0.0781638	0.071028	PHD finger protein 10;Phf10;ortholog	PHD FINGER PROTEIN 10 (PTHR10615:SF133)	acetyltransferase(PC00038);chromatin/chromatin-binding protein(PC00077);zinc finger transcription factor(PC00244)	44.1431
Yars	1.10173e-22	0.658296	0.44	0.244	1.90456e-18	41.613	0.361209	0.218925	0.986351	0.304308	0.279054	0.350078	0.335112	0.382295	0.337651	Tyrosine--tRNA ligase, cytoplasmic;Yars;ortholog	TYROSINE--TRNA LIGASE, CYTOPLASMIC (PTHR11586:SF1)	serine protease(PC00203)	41.613
Ppp3ca	8.29677e-21	0.505723	0.778	0.72	1.43426e-16	81.199	1.2398	1.23317	1.65857	1.18042	1.07581	1.09186	1.03884	0.817555	1.30661	Serine/threonine-protein phosphatase 2B catalytic subunit alpha isoform;Ppp3ca;ortholog	SERINE/THREONINE-PROTEIN PHOSPHATASE 2B CATALYTIC SUBUNIT ALPHA ISOFORM (PTHR45673:SF5)	0	81.199
Glipr2	3.01697e-17	0.515575	0.327	0.165	5.21543e-13	26.2091	0.100876	0.0129741	0.714645	0.0790046	0.292259	0.313895	0.155638	0.517878	0.108659	Golgi-associated plant pathogenesis-related protein 1;Glipr2;ortholog	GOLGI-ASSOCIATED PLANT PATHOGENESIS-RELATED PROTEIN 1 (PTHR10334:SF376)	defense/immunity protein(PC00090)	26.2091
Iah1	2.21744e-15	0.605352	0.343	0.191	3.8333e-11	27.4423	0.2554	0.326722	0.860764	0.121455	0.255327	0.257409	0.220214	0.20862	0.284243	Isoamyl acetate-hydrolyzing esterase 1 homolog;Iah1;ortholog	ISOAMYL ACETATE-HYDROLYZING ESTERASE 1 HOMOLOG (PTHR14209:SF9)	0	27.4423
Atf5	5.41132e-167	1.58604	0.79	0.191	9.35455e-163	11.7749	0.322753	1.88235	0.148079	0.225255	0.325308	0.350472	0.198753	0.424188	0.139646	Cyclic AMP-dependent transcription factor ATF-5;Atf5;ortholog	CYCLIC AMP-DEPENDENT TRANSCRIPTION FACTOR ATF-5 (PTHR13044:SF3)		11.7749

## Sheet: All_Cluster_Markers
gene	p_val	avg_logFC	pct.1	pct.2	p_val_adj	cluster	gene	E14.5 Aldiri & Xu, et al 2017 [FPKM]	Allen Brain Atlas In situ hybridization analysis performed?
Gngt2	0	1.35331	0.847	0.251	0	ConePR1	Gngt2	32.2154	No
Pdc	0	1.3495	0.797	0.2	0	ConePR1	Pdc	13.5114	No
Rpgrip1	0	1.25776	0.71	0.171	0	ConePR1	Rpgrip1	9.01094	No	YES
Gnb3	0	1.24192	0.775	0.224	0	ConePR1	Gnb3	3.65582	No
Pgc	0	1.20626	0.606	0.119	0	ConePR1	Pgc	0.195977	No
Nnat	0	1.18146	0.991	0.957	0	ConePR1	Nnat	745.039	YES
Thrb	0	1.17659	0.777	0.245	0	ConePR1	Thrb	12.3388	YES
Qsox1	0	1.05313	0.84	0.455	0	ConePR1	Qsox1	20.1546	No
Rbp4	0	1.01659	0.554	0.135	0	ConePR1	Rbp4	1.44473	No
Chgb	0	0.971185	0.752	0.35	0	ConePR1	Chgb	19.6375	No
Mfap4	0	0.962562	0.754	0.37	0	ConePR1	Mfap4	11.6218	YES
Otx2	0	0.945422	0.862	0.381	0	ConePR1	Otx2	69.2297	YES
Dnaic1	0	0.927982	0.525	0.127	0	ConePR1	Dnaic1	1.49017	No
Samsn1	0	0.895026	0.548	0.134	0	ConePR1	Samsn1	2.43636	No
Atp1b2	0	0.889393	0.67	0.303	0	ConePR1	Atp1b2	1.98847	YES
Cplx2	0	0.845679	0.777	0.434	0	ConePR1	Cplx2	25.9467	No
Ypel3	0	0.827989	0.931	0.801	0	ConePR1	Ypel3	21.5413	No
Crx	0	0.794204	0.794	0.281	0	ConePR1	Crx	28.8521	YES
Rsrp1	0	0.747479	0.964	0.926	0	ConePR1	Rsrp1	46.8139	No
Malat1	0	0.614361	1	0.998	0	ConePR1	Malat1	320.848	No
Son	0	0.612824	0.989	0.973	0	ConePR1	Son	66.3537	No
Nap1l1	0	0.601961	0.991	0.979	0	ConePR1	Nap1l1	191.382	No
Cdhr1	3.03903e-307	0.793108	0.588	0.19	5.25356e-303	ConePR1	Cdhr1	3.01515	YES
Tmem215	2.62167e-302	0.872668	0.434	0.091	4.53208e-298	ConePR1	Tmem215	0.665059	No
Neurod1	1.3244e-299	0.763256	0.843	0.441	2.28949e-295	ConePR1	Neurod1	35.8184	YES
Glo1	1.29468e-298	0.654602	0.936	0.848	2.23811e-294	ConePR1	Glo1	85.3834	No
Nfib	1.25711e-297	0.860385	0.515	0.164	2.17317e-293	ConePR1	Nfib	2.81944	YES
Tle1	6.61316e-297	0.808748	0.793	0.567	1.14322e-292	ConePR1	Tle1	67.9115	YES
Kcnab1	1.87204e-295	0.769991	0.453	0.11	3.23619e-291	ConePR1	Kcnab1	4.25421	YES
Arhgap31	4.33584e-294	0.857404	0.491	0.145	7.49537e-290	ConePR1	Arhgap31	1.44722	No
Rbp3	7.4349e-292	0.776816	0.429	0.097	1.28527e-287	ConePR1	Rbp3	3.88053	No
Platr17	3.28184e-289	0.759051	0.567	0.188	5.67332e-285	ConePR1	Platr17	2.52614	No
Lypd1	2.82616e-288	0.876274	0.581	0.183	4.88557e-284	ConePR1	Lypd1	7.43211	YES
Unc119	4.14287e-287	0.707413	0.867	0.633	7.16179e-283	ConePR1	Unc119	37.5024	No
Cltb	2.11281e-274	0.750801	0.808	0.54	3.65241e-270	ConePR1	Cltb	34.9452	No
Pcbp4	7.84847e-274	0.580942	0.974	0.948	1.35676e-269	ConePR1	Pcbp4	181.362	No
Meis2	3.39502e-267	0.667714	0.77	0.357	5.86897e-263	ConePR1	Meis2	19.262	YES
Pgm2	1.1381e-266	0.770501	0.676	0.355	1.96743e-262	ConePR1	Pgm2	49.006	No
Shisa2	6.26525e-264	0.781585	0.722	0.409	1.08307e-259	ConePR1	Shisa2	38.5599	No
Cplx3	1.06093e-261	0.747111	0.594	0.228	1.83402e-257	ConePR1	Cplx3	2.94196	No
Prdm1	4.3332e-259	0.726618	0.6	0.235	7.49079e-255	ConePR1	Prdm1	14.1675	No
Amer2	1.18351e-258	0.754565	0.822	0.623	2.04594e-254	ConePR1	Amer2	13.943	No
Tulp1	1.56801e-257	0.793137	0.483	0.157	2.71062e-253	ConePR1	Tulp1	2.77261	No
Gpx4	3.00381e-256	0.47153	0.99	0.982	5.19269e-252	ConePR1	Gpx4	237.61	No
Apbb1	8.08758e-256	0.721568	0.821	0.65	1.3981e-251	ConePR1	Apbb1	90.6279	No
Neurod4	1.53849e-250	0.725336	0.643	0.262	2.65959e-246	ConePR1	Neurod4	38.3031	YES
Grina	4.72484e-250	0.711583	0.783	0.55	8.16783e-246	ConePR1	Grina	42.711	No
Snap25	1.09872e-247	0.722543	0.722	0.42	1.89937e-243	ConePR1	Snap25	62.8266	No
Meg3	5.30282e-246	1.10197	0.765	0.522	9.16699e-242	ConePR1	Meg3	4.47568	No
Rraga	3.58236e-245	0.828779	0.755	0.587	6.19282e-241	ConePR1	Rraga	26.4764	No
Ctsf	2.92999e-243	0.704006	0.685	0.37	5.06507e-239	ConePR1	Ctsf	29.7485	No
Higd2a	3.76068e-243	0.589199	0.913	0.842	6.50109e-239	ConePR1	Higd2a	84.3604	No
Cntn1	3.53281e-242	0.742664	0.588	0.249	6.10717e-238	ConePR1	Cntn1	19.791	YES
Fam132a	2.6079e-236	0.735788	0.602	0.287	4.50827e-232	ConePR1	Fam132a	22.9837	No
Syp	7.44174e-234	0.71848	0.583	0.26	1.28645e-229	ConePR1	Syp	17.6378	No
Klc3	3.69365e-219	0.67769	0.487	0.18	6.38522e-215	ConePR1	Klc3	4.14489	No
Cngb3	8.8755e-218	0.660225	0.408	0.12	1.53431e-213	ConePR1	Cngb3	1.14574	No
Nxnl2	2.308e-212	0.670476	0.374	0.097	3.98983e-208	ConePR1	Nxnl2	0.658164	No
H3f3b	2.64515e-209	0.307173	1	1	4.57268e-205	ConePR1	H3f3b	659.052	No
Gm8797	1.06468e-206	0.523855	0.963	0.944	1.84051e-202	ConePR1	Gm8797	18.6459	No
Elovl4	6.17331e-205	0.736402	0.616	0.373	1.06718e-200	ConePR1	Elovl4	33.5562	No
Pik3r1	1.44919e-198	0.609401	0.747	0.455	2.50522e-194	ConePR1	Pik3r1	31.8298	YES
Rxrg	7.82146e-198	0.669444	0.495	0.2	1.3521e-193	ConePR1	Rxrg	10.1885	YES
Tma7	6.03064e-196	0.399848	0.99	0.991	1.04252e-191	ConePR1	Tma7	253.082	No
Cxx1a	1.9084e-195	0.728306	0.807	0.667	3.29906e-191	ConePR1	Cxx1a	50.2797	No
St6galnac5	1.32488e-194	0.647946	0.362	0.102	2.29032e-190	ConePR1	St6galnac5	1.16609	No
Dlc1	2.66739e-191	0.63155	0.417	0.143	4.61111e-187	ConePR1	Dlc1	4.08347	No
Rps27rt	4.30062e-190	0.393014	0.976	0.979	7.43448e-186	ConePR1	Rps27rt	1796.7	No
Kif19a	3.03315e-189	0.606831	0.39	0.124	5.2434e-185	ConePR1	Kif19a	4.08819	No
Gnat2	8.66378e-187	0.643546	0.388	0.121	1.49771e-182	ConePR1	Gnat2	2.40192	No
Fth1	1.02611e-184	0.357778	0.996	0.997	1.77384e-180	ConePR1	Fth1	167.095	No
Atp6v0b	5.06621e-184	0.568756	0.829	0.755	8.75796e-180	ConePR1	Atp6v0b	70.4268	No
Lhx4	5.10167e-180	0.611105	0.36	0.11	8.81926e-176	ConePR1	Lhx4	1.19577	YES
Otop3	1.65325e-179	0.591979	0.371	0.116	2.85797e-175	ConePR1	Otop3	2.21391	No
2018-03-01	2.36834e-177	0.585415	0.303	0.076	4.09416e-173	ConePR1	2018-03-01	#N/A	No
Clstn1	1.83708e-171	0.6526	0.589	0.379	3.17577e-167	ConePR1	Clstn1	90.8158	YES
Irx6	1.69787e-170	0.665814	0.371	0.126	2.93511e-166	ConePR1	Irx6	4.64499	YES
Abhd14b	5.19919e-170	0.644439	0.339	0.11	8.98784e-166	ConePR1	Abhd14b	2.94932	No
Bin1	1.23373e-169	0.655232	0.595	0.391	2.13274e-165	ConePR1	Bin1	23.8883	No
Celf3	5.4437e-165	0.635233	0.668	0.466	9.41053e-161	ConePR1	Celf3	25.5378	No
Dpysl3	2.77676e-163	0.542615	0.819	0.609	4.80018e-159	ConePR1	Dpysl3	323.515	No
Cd63	6.35106e-157	0.498054	0.829	0.764	1.09791e-152	ConePR1	Cd63	20.6757	No
Dtx3	7.88956e-157	0.534953	0.786	0.742	1.36387e-152	ConePR1	Dtx3	28.4518	YES
Aig1	8.81033e-156	0.669334	0.496	0.284	1.52304e-151	ConePR1	Aig1	16.642	No
Pcdh15	4.83531e-155	0.547695	0.28	0.071	8.35881e-151	ConePR1	Pcdh15	0.758558	No
Epha8	1.3394e-147	0.535282	0.288	0.081	2.31542e-143	ConePR1	Epha8	3.79886	YES
Tecr	6.1112e-143	0.394459	0.927	0.916	1.05644e-138	ConePR1	Tecr	183.104	No
Tmem158	4.89862e-142	0.730786	0.499	0.263	8.46825e-138	ConePR1	Tmem158	3.6133	No
Aplp2	2.99135e-138	0.552024	0.676	0.542	5.17114e-134	ConePR1	Aplp2	81.992	No
Tcerg1l	4.05615e-138	0.547144	0.312	0.107	7.01187e-134	ConePR1	Tcerg1l	1.92649	YES
Pcbp2	5.36444e-136	0.339857	0.967	0.985	9.27351e-132	ConePR1	Pcbp2	33.573	No
Gulo	1.80001e-135	0.516473	0.291	0.09	3.11168e-131	ConePR1	Gulo	4.08159	No
Cirbp	9.60847e-134	0.45849	0.857	0.834	1.66102e-129	ConePR1	Cirbp	45.7228	No
Blcap	7.75469e-133	0.651851	0.581	0.438	1.34055e-128	ConePR1	Blcap	36.5935	No
Tmem59	1.68274e-131	0.462548	0.823	0.81	2.90895e-127	ConePR1	Tmem59	67.7053	No
Plcd1	4.13208e-131	0.517722	0.319	0.116	7.14312e-127	ConePR1	Plcd1	4.02173	YES
Igsf21	1.23751e-129	0.52725	0.463	0.236	2.13928e-125	ConePR1	Igsf21	7.92453	No
Zfp444	1.45625e-127	0.549836	0.614	0.468	2.51741e-123	ConePR1	Zfp444	22.0701	No
Slc1a2	1.70841e-127	0.512633	0.36	0.147	2.95333e-123	ConePR1	Slc1a2	4.90358	YES
Ctbp2	2.10438e-125	0.547246	0.634	0.519	3.63784e-121	ConePR1	Ctbp2	68.4533	YES
Robo2	3.96193e-124	0.544515	0.634	0.486	6.84899e-120	ConePR1	Robo2	34.4701	YES
Acad10	1.72609e-123	0.491444	0.337	0.129	2.98389e-119	ConePR1	Acad10	1.86018	No
Ercc3	4.17919e-123	0.580793	0.304	0.113	7.22456e-119	ConePR1	Ercc3	13.1509	No
Cd81	1.35247e-122	0.405133	0.842	0.85	2.33801e-118	ConePR1	Cd81	127.806	No
Txndc5	3.33714e-122	0.577486	0.564	0.413	5.76891e-118	ConePR1	Txndc5	52.8365	No
Map1b	5.65706e-122	0.338635	0.973	0.931	9.77936e-118	ConePR1	Map1b	104.813	No
Stx3	1.03286e-121	0.554656	0.297	0.11	1.7855e-117	ConePR1	Stx3	6.35455	YES
Slc17a6	3.21411e-120	0.592809	0.306	0.114	5.55623e-116	ConePR1	Slc17a6	8.75953
Dmd	4.60447e-119	0.56642	0.416	0.222	7.95975e-115	ConePR1	Dmd	18.6835
Rbm39	5.48283e-117	0.283715	0.988	0.991	9.47817e-113	ConePR1	Rbm39	191.057
Tox3	1.42193e-116	0.624252	0.593	0.449	2.45809e-112	ConePR1	Tox3	13.4513
Gabarap	4.0926e-116	0.354017	0.953	0.955	7.07488e-112	ConePR1	Gabarap	217.111
Ahcyl2	2.53055e-115	0.563223	0.49	0.301	4.37456e-111	ConePR1	Ahcyl2	17.9055
Gm11744	3.56596e-115	0.481284	0.318	0.122	6.16447e-111	ConePR1	Gm11744	1.16865
Rps18-ps3	4.62839e-114	0.274354	0.967	0.976	8.0011e-110	ConePR1	Rps18-ps3	39.1155
Atxn7l3b	1.83466e-113	0.347995	0.941	0.957	3.17157e-109	ConePR1	Atxn7l3b	157.233
Ebpl	1.26652e-112	0.590316	0.574	0.436	2.18944e-108	ConePR1	Ebpl	8.23352
Ttyh2	1.23491e-110	0.509802	0.333	0.138	2.13479e-106	ConePR1	Ttyh2	7.89912
Rprm	4.17222e-109	0.660983	0.569	0.446	7.21252e-105	ConePR1	Rprm	10.5311
Cdkn1c	2.17642e-107	0.379066	0.707	0.573	3.76238e-103	ConePR1	Cdkn1c	91.3463
Btg2	2.62229e-107	0.414152	0.735	0.533	4.53315e-103	ConePR1	Btg2	68.1858
Tecpr1	1.00834e-106	0.516094	0.474	0.291	1.74311e-102	ConePR1	Tecpr1	9.43345
D930028M14Rik	1.37879e-106	0.405522	0.682	0.439	2.38351e-102	ConePR1	D930028M14Rik	84.5883
Elavl2	5.92094e-105	0.732019	0.416	0.246	1.02355e-100	ConePR1	Elavl2	24.4175
Ogt	1.83377e-102	0.491236	0.673	0.617	3.17003e-98	ConePR1	Ogt	42.3012
Zfp36l2	8.94899e-102	0.571784	0.414	0.239	1.54701e-97	ConePR1	Zfp36l2	6.50733
Nisch	2.99765e-101	0.431652	0.768	0.78	5.18203e-97	ConePR1	Nisch	73.0789
Cald1	7.30504e-100	0.509562	0.599	0.465	1.26282e-95	ConePR1	Cald1	11.4693
Tpd52	2.12576e-98	0.416284	0.713	0.586	3.6748e-94	ConePR1	Tpd52	64.0594
Gm9493	2.3379e-98	0.350256	0.843	0.885	4.04153e-94	ConePR1	Gm9493	206.41
Egflam	8.81825e-97	0.412369	0.314	0.131	1.52441e-92	ConePR1	Egflam	6.39979
Agpat3	3.24941e-94	0.490535	0.438	0.268	5.61726e-90	ConePR1	Agpat3	23.0989
Atf4	3.31721e-93	0.424308	0.731	0.722	5.73446e-89	ConePR1	Atf4	71.1183
H2-Ke6	8.28943e-92	0.50827	0.586	0.503	1.43299e-87	ConePR1	H2-Ke6	21.743
Cuedc1	1.30621e-91	0.540449	0.566	0.474	2.25804e-87	ConePR1	Cuedc1	5.26016
Srsf5	2.29766e-91	0.349655	0.868	0.9	3.97197e-87	ConePR1	Srsf5	143.23
Cadm2	1.17079e-89	0.496292	0.362	0.195	2.02395e-85	ConePR1	Cadm2	6.66543
Cir1	4.81939e-89	0.5189	0.587	0.512	8.33127e-85	ConePR1	Cir1	6.46233
Rbm24	7.1662e-88	0.461235	0.335	0.163	1.23882e-83	ConePR1	Rbm24	2.44583
Chrnb4	3.87883e-84	0.480207	0.341	0.186	6.70533e-80	ConePR1	Chrnb4	3.65606
Ccnl2	5.87847e-84	0.443116	0.72	0.739	1.01621e-79	ConePR1	Ccnl2	17.1171
Rora	2.34312e-83	0.493564	0.386	0.234	4.05055e-79	ConePR1	Rora	4.28284
Ampd2	5.85778e-81	0.434074	0.319	0.162	1.01263e-76	ConePR1	Ampd2	11.0227
Ptov1	4.80894e-80	0.270247	0.963	0.978	8.31321e-76	ConePR1	Ptov1	116.635
Serinc3	2.08134e-79	0.47618	0.461	0.33	3.59801e-75	ConePR1	Serinc3	42.1389
Lurap1l	3.26165e-79	0.454814	0.344	0.186	5.63841e-75	ConePR1	Lurap1l	2.94617
Ccdc136	7.34966e-79	0.582593	0.458	0.32	1.27054e-74	ConePR1	Ccdc136	12.8405
Acadvl	7.93637e-76	0.488306	0.318	0.174	1.37196e-71	ConePR1	Acadvl	16.0427
Ldha	4.60807e-75	0.261609	0.957	0.951	7.96597e-71	ConePR1	Ldha	736.62
Phpt1	2.82171e-74	0.38094	0.721	0.756	4.87789e-70	ConePR1	Phpt1	60.0251
Pnisr	3.04402e-74	0.358961	0.773	0.811	5.2622e-70	ConePR1	Pnisr	22.954
Rsrc2	4.11086e-74	0.385138	0.779	0.836	7.10644e-70	ConePR1	Rsrc2	63.909
Atp6v1b2	1.46e-71	0.478373	0.547	0.475	2.5239e-67	ConePR1	Atp6v1b2	56.7096
Fam53b	2.5729e-71	0.412401	0.276	0.133	4.44777e-67	ConePR1	Fam53b	3.97208
Nedd4	3.44564e-71	0.30604	0.854	0.911	5.95648e-67	ConePR1	Nedd4	564.253
Pcbp3	1.7567e-70	0.452712	0.561	0.471	3.0368e-66	ConePR1	Pcbp3	41.9633
Slc25a33	6.82372e-70	0.465336	0.377	0.24	1.17962e-65	ConePR1	Slc25a33	6.53819
Snrk	2.96609e-69	0.484531	0.395	0.269	5.12748e-65	ConePR1	Snrk	36.7561
Pcmtd2	3.49357e-69	0.425768	0.38	0.243	6.03934e-65	ConePR1	Pcmtd2	20.0676
Svip	2.43111e-68	0.456475	0.393	0.255	4.20265e-64	ConePR1	Svip	8.39185
Rem2	7.23201e-68	0.475704	0.427	0.3	1.2502e-63	ConePR1	Rem2	14.41
Shisa4	6.82866e-67	0.417976	0.614	0.58	1.18047e-62	ConePR1	Shisa4	18.5246
Prom1	1.64084e-66	0.447886	0.367	0.231	2.83652e-62	ConePR1	Prom1	38.6168
Cdc42ep3	6.35776e-66	0.454666	0.326	0.194	1.09907e-61	ConePR1	Cdc42ep3	5.39082
Parvb	8.91457e-66	0.4267	0.322	0.186	1.54106e-61	ConePR1	Parvb	3.05732
Erdr1	1.84501e-65	0.448772	0.728	0.731	3.18947e-61	ConePR1	Erdr1	#N/A
Pclo	3.46952e-65	0.432238	0.293	0.16	5.99776e-61	ConePR1	Pclo	0.616549
Adck4	7.11953e-65	0.4438	0.322	0.19	1.23075e-60	ConePR1	Adck4	9.05783
Pnrc1	3.23629e-64	0.417901	0.649	0.643	5.59457e-60	ConePR1	Pnrc1	98.9524
Ing4	3.92531e-62	0.393756	0.651	0.657	6.78569e-58	ConePR1	Ing4	59.6763
Rtkn2	4.1082e-62	0.391235	0.275	0.146	7.10184e-58	ConePR1	Rtkn2	18.5362
Grcc10	7.14941e-62	0.307541	0.833	0.884	1.23592e-57	ConePR1	Grcc10	189.529
Ndufv3	1.31633e-61	0.288873	0.834	0.883	2.27554e-57	ConePR1	Ndufv3	176.75
Rtn4rl1	3.93357e-61	0.401886	0.299	0.169	6.79997e-57	ConePR1	Rtn4rl1	7.79826
Clk1	5.45837e-61	0.438242	0.559	0.508	9.43588e-57	ConePR1	Clk1	29.0172
Vps37b	5.97387e-61	0.408358	0.514	0.431	1.0327e-56	ConePR1	Vps37b	18.3295
Rax	6.39609e-61	0.282275	0.829	0.777	1.10569e-56	ConePR1	Rax	159.102
Epha5	2.05724e-60	0.37051	0.752	0.769	3.55635e-56	ConePR1	Epha5	35.2814
Upf3b	3.1902e-59	0.407437	0.608	0.585	5.51489e-55	ConePR1	Upf3b	13.2714
Klhdc8b	5.96346e-59	0.503754	0.419	0.324	1.0309e-54	ConePR1	Klhdc8b	27.5922
Maged1	1.1566e-58	0.338152	0.799	0.838	1.99942e-54	ConePR1	Maged1	257.786
2900055J20Rik	3.72422e-58	0.443959	0.294	0.167	6.43806e-54	ConePR1	2900055J20Rik	1.22552
Apoe	7.16213e-57	0.548973	0.408	0.292	1.23812e-52	ConePR1	Apoe	77.623
Cnrip1	5.54219e-56	0.458619	0.477	0.4	9.58078e-52	ConePR1	Cnrip1	12.3251
Eif4a2	1.07482e-55	0.321418	0.75	0.793	1.85804e-51	ConePR1	Eif4a2	111.077
Tmem176a	1.09163e-55	0.448713	0.442	0.342	1.8871e-51	ConePR1	Tmem176a	26.1389
Hypk	3.30083e-55	0.338143	0.701	0.751	5.70614e-51	ConePR1	Hypk	63.4081
2018-09-04	3.50074e-54	0.392642	0.34	0.219	6.05172e-50	ConePR1	2018-09-04	#N/A
Srsf1	5.64419e-54	0.307029	0.79	0.859	9.75711e-50	ConePR1	Srsf1	356.238
Cd59a	2.33906e-53	0.468081	0.559	0.514	4.04353e-49	ConePR1	Cd59a	6.63009
Akap8l	3.14472e-53	0.419232	0.448	0.367	5.43628e-49	ConePR1	Akap8l	15.4294
Dync1li1	2.86047e-52	0.42206	0.501	0.451	4.9449e-48	ConePR1	Dync1li1	66.4097
St13	6.27931e-52	0.279031	0.832	0.896	1.0855e-47	ConePR1	St13	180.615
Vdac1	1.13123e-51	0.266618	0.82	0.879	1.95555e-47	ConePR1	Vdac1	146.164
Cadm3	1.56364e-51	0.381924	0.426	0.311	2.70306e-47	ConePR1	Cadm3	34.5196
Zfand6	1.19369e-50	0.325621	0.697	0.753	2.06354e-46	ConePR1	Zfand6	63.5801
Eml5	2.49248e-50	0.382527	0.338	0.22	4.30875e-46	ConePR1	Eml5	3.79081
Luc7l3	6.41211e-50	0.302918	0.756	0.831	1.10846e-45	ConePR1	Luc7l3	63.5174
Thsd7a	2.29193e-49	0.418152	0.395	0.295	3.96206e-45	ConePR1	Thsd7a	8.657
Zranb1	3.13941e-49	0.435247	0.431	0.349	5.42709e-45	ConePR1	Zranb1	33.458
Ssbp3	3.59848e-49	0.32979	0.728	0.782	6.22069e-45	ConePR1	Ssbp3	101.837
Alg2	4.86225e-49	0.407446	0.478	0.415	8.40536e-45	ConePR1	Alg2	9.82798
Adk	5.61502e-48	0.445999	0.382	0.286	9.70669e-44	ConePR1	Adk	43.6631
Smpd2	5.49699e-46	0.384019	0.381	0.287	9.50265e-42	ConePR1	Smpd2	17.9977
Lcorl	9.88086e-46	0.386976	0.383	0.281	1.7081e-41	ConePR1	Lcorl	33.2799
Trafd1	1.56843e-45	0.421246	0.372	0.284	2.71135e-41	ConePR1	Trafd1	25.0062
Mab21l1	3.01994e-45	0.416401	0.481	0.425	5.22057e-41	ConePR1	Mab21l1	54.0244
Pink1	7.61029e-45	0.397436	0.413	0.332	1.31559e-40	ConePR1	Pink1	45.9495
Mrpl49	1.72177e-44	0.342305	0.607	0.613	2.97642e-40	ConePR1	Mrpl49	30.5331
Ncbp3	2.78828e-44	0.379424	0.333	0.235	4.82011e-40	ConePR1	Ncbp3	#N/A
Ankrd33b	9.28652e-42	0.293801	0.325	0.204	1.60536e-37	ConePR1	Ankrd33b	4.36462
Tnrc6b	1.70302e-41	0.382773	0.434	0.373	2.944e-37	ConePR1	Tnrc6b	5.84648
Bnip3l	3.05295e-41	0.250998	0.768	0.842	5.27764e-37	ConePR1	Bnip3l	88.9793
App	4.68306e-41	0.441184	0.435	0.373	8.09561e-37	ConePR1	App	79.9935
Matr3	7.12035e-41	0.31941	0.65	0.71	1.23089e-36	ConePR1	Matr3	458.323
Nkiras2	1.94437e-40	0.399226	0.552	0.569	3.36123e-36	ConePR1	Nkiras2	41.6915
Lgmn	1.27693e-39	0.351017	0.363	0.27	2.20742e-35	ConePR1	Lgmn	28.8549
BC029214	7.98446e-39	0.376451	0.341	0.256	1.38027e-34	ConePR1	BC029214	7.55997
Sgip1	7.95718e-38	0.404071	0.457	0.406	1.37556e-33	ConePR1	Sgip1	13.9752
Fyco1	1.74448e-37	0.332294	0.281	0.186	3.01568e-33	ConePR1	Fyco1	2.16934
Camk2d	1.87159e-37	0.379449	0.413	0.348	3.23542e-33	ConePR1	Camk2d	11.1342
Pnn	3.15097e-37	0.292075	0.668	0.73	5.44708e-33	ConePR1	Pnn	23.4339
Igsf9	4.30325e-37	0.39818	0.456	0.42	7.43903e-33	ConePR1	Igsf9	33.0912
Mat2a	8.84619e-36	0.314259	0.704	0.79	1.52924e-31	ConePR1	Mat2a	64.2804
Ormdl3	3.53376e-35	0.32533	0.502	0.444	6.10881e-31	ConePR1	Ormdl3	34.7885
1810041L15Rik	1.13903e-34	0.356084	0.304	0.216	1.96904e-30	ConePR1	1810041L15Rik	8.50619
Dctn1	2.03257e-34	0.397585	0.422	0.379	3.51371e-30	ConePR1	Dctn1	46.9542
Bcl2l1	1.23513e-33	0.358193	0.48	0.458	2.13518e-29	ConePR1	Bcl2l1	35.1437
Rab24	1.52114e-32	0.319986	0.572	0.621	2.6296e-28	ConePR1	Rab24	10.3922
Ctsb	2.53849e-32	0.340091	0.505	0.501	4.38828e-28	ConePR1	Ctsb	29.8081
Tshz2	6.42741e-32	0.363622	0.285	0.204	1.11111e-27	ConePR1	Tshz2	2.55094
Ccdc107	1.80093e-31	0.387217	0.359	0.303	3.11326e-27	ConePR1	Ccdc107	10.0024
Ergic3	1.85479e-31	0.269844	0.655	0.729	3.20637e-27	ConePR1	Ergic3	65.6757
Sat2	3.78951e-31	0.376468	0.38	0.32	6.55092e-27	ConePR1	Sat2	3.94391
Gpi1	6.77336e-31	0.251141	0.67	0.733	1.17091e-26	ConePR1	Gpi1	189.771
Phip	6.98406e-31	0.25937	0.713	0.792	1.20733e-26	ConePR1	Phip	50.46
Ddb1	2.80027e-30	0.285267	0.633	0.677	4.84082e-26	ConePR1	Ddb1	350.63
Napa	1.04626e-29	0.330944	0.543	0.577	1.80867e-25	ConePR1	Napa	37.7474
Cited2	2.72852e-29	0.384957	0.537	0.514	4.71679e-25	ConePR1	Cited2	6.13629
Fam8a1	3.28124e-29	0.359458	0.34	0.277	5.67227e-25	ConePR1	Fam8a1	32.471
Galt	5.52734e-29	0.335079	0.304	0.233	9.5551e-25	ConePR1	Galt	6.40083
Dgkd	9.44392e-29	0.316148	0.287	0.212	1.63257e-24	ConePR1	Dgkd	28.3361
Peg3	1.33173e-28	0.340713	0.336	0.27	2.30217e-24	ConePR1	Peg3	24.4086
Slc22a17	1.93671e-28	0.35135	0.381	0.331	3.34799e-24	ConePR1	Slc22a17	18.4464
Prnp	6.04343e-28	0.294356	0.511	0.482	1.04473e-23	ConePR1	Prnp	56.0417
Ktn1	6.04405e-28	0.279657	0.669	0.759	1.04483e-23	ConePR1	Ktn1	26.22
Sec62	9.47648e-28	0.262221	0.688	0.772	1.6382e-23	ConePR1	Sec62	35.4868
Rpl9-ps6	2.22869e-27	0.264231	0.619	0.681	3.85273e-23	ConePR1	Rpl9-ps6	389.255
Zdhhc2	3.33131e-27	0.336408	0.291	0.217	5.75883e-23	ConePR1	Zdhhc2	12.3794
Tmem176b	4.68625e-27	0.279619	0.624	0.66	8.10113e-23	ConePR1	Tmem176b	56.7195
Impdh1	6.7893e-27	0.358001	0.32	0.261	1.17367e-22	ConePR1	Impdh1	14.3281
Scg3	6.93293e-26	0.314751	0.373	0.324	1.1985e-21	ConePR1	Scg3	37.2107
Ankrd12	1.04386e-25	0.365673	0.385	0.347	1.80451e-21	ConePR1	Ankrd12	10.8462
Cnpy2	2.12604e-25	0.257709	0.676	0.772	3.67528e-21	ConePR1	Cnpy2	59.3406
Tmem243	6.22821e-25	0.31136	0.42	0.382	1.07667e-20	ConePR1	Tmem243	11.9682
Tmem9	1.0026e-24	0.308849	0.511	0.539	1.7332e-20	ConePR1	Tmem9	46.4557
Tigd2	2.45572e-24	0.328861	0.341	0.292	4.24521e-20	ConePR1	Tigd2	9.04871
Psmc2	3.04781e-24	0.258422	0.635	0.706	5.26875e-20	ConePR1	Psmc2	78.7579
Pcyt2	4.26709e-24	0.351221	0.363	0.327	7.37652e-20	ConePR1	Pcyt2	14.883
Ccl27a	6.574e-24	0.340257	0.431	0.419	1.13645e-19	ConePR1	Ccl27a	29.3604
Atp6v0a1	1.53901e-23	0.327396	0.277	0.218	2.66049e-19	ConePR1	Atp6v0a1	12.6944
Nrip1	3.68232e-23	0.353742	0.305	0.252	6.36562e-19	ConePR1	Nrip1	11.9471
Tpr	7.3899e-23	0.282404	0.59	0.662	1.27749e-18	ConePR1	Tpr	39.7088
Npdc1	9.97715e-23	0.270474	0.5	0.475	1.72475e-18	ConePR1	Npdc1	20.8154
Spop	1.37458e-22	0.33111	0.505	0.541	2.37623e-18	ConePR1	Spop	24.3152
Gdap1l1	2.99599e-22	0.291002	0.375	0.333	5.17916e-18	ConePR1	Gdap1l1	21.3931
Dalrd3	4.35053e-22	0.322502	0.303	0.251	7.52075e-18	ConePR1	Dalrd3	16.1208
Polr3gl	4.41053e-22	0.313619	0.285	0.23	7.62448e-18	ConePR1	Polr3gl	10.5666
Smpd1	7.02301e-22	0.319353	0.289	0.235	1.21407e-17	ConePR1	Smpd1	25.2081
Acaa1a	8.93787e-22	0.327301	0.324	0.281	1.54509e-17	ConePR1	Acaa1a	16.2467
Kmt2e	1.67423e-21	0.298654	0.577	0.645	2.89425e-17	ConePR1	Kmt2e	4.32679
Acly	2.43031e-21	0.30567	0.473	0.484	4.20127e-17	ConePR1	Acly	182.52
Zdhhc16	3.50667e-21	0.320274	0.374	0.345	6.06198e-17	ConePR1	Zdhhc16	20.626
Mir124a-1hg	9.06895e-21	0.30085	0.374	0.328	1.56775e-16	ConePR1	Mir124a-1hg	11.8878
Tonsl	1.23507e-20	0.259018	0.596	0.662	2.13507e-16	ConePR1	Tonsl	86.3631
Kdm6b	4.96055e-19	0.337285	0.424	0.406	8.57531e-15	ConePR1	Kdm6b	1.28243
Cul4a	5.68052e-19	0.322455	0.305	0.266	9.81991e-15	ConePR1	Cul4a	35.0801
Ctsd	1.25929e-18	0.288636	0.477	0.495	2.17693e-14	ConePR1	Ctsd	121.479
Hspa4l	1.28964e-18	0.31254	0.439	0.441	2.2294e-14	ConePR1	Hspa4l	64.0654
Ip6k1	4.24833e-18	0.317925	0.365	0.349	7.34409e-14	ConePR1	Ip6k1	42.4216
Ubxn4	4.66006e-18	0.253438	0.603	0.697	8.05584e-14	ConePR1	Ubxn4	33.6263
Gnptg	4.67462e-18	0.313115	0.377	0.363	8.08102e-14	ConePR1	Gnptg	19.1734
Atp6ap2	5.53114e-18	0.309253	0.428	0.438	9.56167e-14	ConePR1	Atp6ap2	51.4604
Ppm1b	5.57132e-18	0.320677	0.431	0.446	9.63115e-14	ConePR1	Ppm1b	48.9535
Ubxn6	8.2443e-18	0.307355	0.477	0.508	1.42519e-13	ConePR1	Ubxn6	28.2796
Cspg5	8.70662e-18	0.285084	0.375	0.344	1.50511e-13	ConePR1	Cspg5	41.9674
Phf21b	9.77411e-18	0.284284	0.333	0.293	1.68965e-13	ConePR1	Phf21b	11.3946
4833420G17Rik	1.00069e-17	0.317077	0.372	0.361	1.7299e-13	ConePR1	4833420G17Rik	22.1455
Dach1	1.79728e-17	0.337981	0.366	0.349	3.10696e-13	ConePR1	Dach1	30.3047
Sirt2	2.38503e-17	0.31363	0.431	0.439	4.12299e-13	ConePR1	Sirt2	16.9233
Cdk2ap2	2.69212e-17	0.332626	0.425	0.434	4.65386e-13	ConePR1	Cdk2ap2	19.6262
Tmem147	4.62656e-17	0.270236	0.535	0.604	7.99794e-13	ConePR1	Tmem147	60.7545
Yif1a	1.44679e-16	0.287117	0.456	0.482	2.50107e-12	ConePR1	Yif1a	25.5115
Atraid	1.89194e-16	0.268644	0.511	0.56	3.27059e-12	ConePR1	Atraid	45.9876
Mbd6	2.2942e-16	0.300069	0.295	0.26	3.96598e-12	ConePR1	Mbd6	1.30496
Epb41l5	3.30062e-16	0.281037	0.263	0.218	5.70579e-12	ConePR1	Epb41l5	#N/A
Chchd10	3.96087e-16	0.278802	0.285	0.244	6.84715e-12	ConePR1	Chchd10	4.66611
Rbm5	5.44173e-16	0.289067	0.475	0.52	9.40712e-12	ConePR1	Rbm5	54.3227
Ift20	7.10451e-16	0.307182	0.495	0.55	1.22816e-11	ConePR1	Ift20	31.212
Rabepk	1.22756e-15	0.308016	0.278	0.238	2.12209e-11	ConePR1	Rabepk	12.3548
Jun	1.29604e-15	0.299322	0.49	0.507	2.24047e-11	ConePR1	Jun	23.0644
Rrp1	2.59701e-15	0.250115	0.571	0.657	4.48945e-11	ConePR1	Rrp1	96.8066
Gamt	3.49399e-15	0.256658	0.392	0.361	6.04006e-11	ConePR1	Gamt	18.653
Fgd4	4.07679e-15	0.288982	0.284	0.248	7.04755e-11	ConePR1	Fgd4	27.293
Itfg2	6.91082e-15	0.305629	0.349	0.334	1.19467e-10	ConePR1	Itfg2	7.75794
Rnf220	7.76532e-15	0.299976	0.465	0.511	1.34239e-10	ConePR1	Rnf220	60.1037
Cbx6	1.21484e-14	0.299748	0.277	0.24	2.1001e-10	ConePR1	Cbx6	14.9813
Gtf2ird1	1.38708e-14	0.299743	0.327	0.304	2.39785e-10	ConePR1	Gtf2ird1	18.0319
Reln	2.33895e-14	0.29301	0.266	0.228	4.04334e-10	ConePR1	Reln	43.2869
Mrps35	2.34695e-14	0.288228	0.445	0.469	4.05717e-10	ConePR1	Mrps35	48.1872
Zc3h14	2.64622e-14	0.270301	0.477	0.519	4.57452e-10	ConePR1	Zc3h14	62.4262
Dusp26	4.82557e-14	0.265166	0.294	0.24	8.34196e-10	ConePR1	Dusp26	32.2781
Leng8	4.85016e-14	0.29973	0.286	0.257	8.38448e-10	ConePR1	Leng8	15.9945
Ccndbp1	5.26706e-14	0.28462	0.338	0.324	9.10516e-10	ConePR1	Ccndbp1	21.0523
Cep290	5.98356e-14	0.29779	0.32	0.3	1.03438e-09	ConePR1	Cep290	3.27327
Abhd17a	5.99496e-14	0.263744	0.544	0.623	1.03635e-09	ConePR1	Abhd17a	42.6163
Fam114a2	1.28868e-13	0.306803	0.426	0.454	2.22775e-09	ConePR1	Fam114a2	34.1577
Smim14	2.00248e-13	0.264811	0.52	0.562	3.46168e-09	ConePR1	Smim14	38.5991
Fam173a	2.27926e-13	0.293378	0.413	0.431	3.94015e-09	ConePR1	Fam173a	39.6614
Dcaf8	2.51953e-13	0.268522	0.387	0.385	4.35552e-09	ConePR1	Dcaf8	49.1683
Ccnl1	4.9413e-13	0.283184	0.443	0.476	8.54202e-09	ConePR1	Ccnl1	12.892
Yipf3	5.10425e-13	0.281849	0.411	0.434	8.82372e-09	ConePR1	Yipf3	11.0095
Casz1	7.44421e-13	0.260197	0.381	0.365	1.28688e-08	ConePR1	Casz1	8.14912
Cbr1	9.44653e-13	0.268853	0.417	0.433	1.63302e-08	ConePR1	Cbr1	32.0715
Zfp811	2.07787e-12	0.289932	0.265	0.234	3.59201e-08	ConePR1	Zfp811	16.348
Slc38a1	2.64643e-12	0.301703	0.435	0.476	4.57488e-08	ConePR1	Slc38a1	23.8646
Nipbl	5.94366e-12	0.270201	0.513	0.586	1.02748e-07	ConePR1	Nipbl	16.5159
Trib2	6.31268e-12	0.326096	0.365	0.362	1.09127e-07	ConePR1	Trib2	40.8265
Mmd	8.55741e-12	0.265166	0.411	0.422	1.47932e-07	ConePR1	Mmd	39.7628
Pdcd7	1.00968e-11	0.308806	0.305	0.287	1.74544e-07	ConePR1	Pdcd7	13.2265
Lman2l	1.02383e-11	0.287428	0.3	0.287	1.7699e-07	ConePR1	Lman2l	11.602
Laptm4b	1.04527e-11	0.279076	0.317	0.305	1.80696e-07	ConePR1	Laptm4b	29.012
Micu1	1.34343e-11	0.290033	0.322	0.308	2.32239e-07	ConePR1	Micu1	36.1351
Usp19	1.36411e-11	0.292738	0.29	0.269	2.35814e-07	ConePR1	Usp19	27.6283
Dnpep	1.94775e-11	0.258801	0.451	0.489	3.36707e-07	ConePR1	Dnpep	76.5896
Ctsl	1.97609e-11	0.262556	0.485	0.537	3.41606e-07	ConePR1	Ctsl	75.8868
Wac	5.89569e-11	0.251325	0.494	0.57	1.01919e-06	ConePR1	Wac	43.6912
Alad	5.97882e-11	0.261765	0.419	0.449	1.03356e-06	ConePR1	Alad	26.4561
Ctsa	7.39183e-11	0.257019	0.364	0.365	1.27783e-06	ConePR1	Ctsa	41.0807
Mxi1	9.62905e-11	0.263736	0.33	0.321	1.66457e-06	ConePR1	Mxi1	12.454
Btbd9	1.16996e-10	0.264189	0.293	0.275	2.02251e-06	ConePR1	Btbd9	11.0782
Itch	1.29409e-10	0.298087	0.305	0.292	2.23709e-06	ConePR1	Itch	31.4816
Enho	2.30275e-10	0.262409	0.275	0.251	3.98077e-06	ConePR1	Enho	12.1997
Npepps	3.19576e-10	0.284497	0.41	0.445	5.52451e-06	ConePR1	Npepps	26.6065
Gm5914	5.83034e-10	0.27966	0.272	0.255	1.00789e-05	ConePR1	Gm5914	10.5106
Wdr6	1.19073e-09	0.252196	0.453	0.502	2.05841e-05	ConePR1	Wdr6	129.337
Glt8d1	2.06041e-09	0.278404	0.358	0.371	3.56183e-05	ConePR1	Glt8d1	24.0969
Ttc14	2.28165e-09	0.258366	0.488	0.569	3.94429e-05	ConePR1	Ttc14	10.1098
Lmo4	8.26745e-09	0.321006	0.386	0.411	0.000142919	ConePR1	Lmo4	28.4106
Gpatch8	1.06407e-08	0.276945	0.371	0.396	0.000183945	ConePR1	Gpatch8	13.0121
Vps50	1.18877e-08	0.258752	0.277	0.264	0.000205503	ConePR1	Vps50	#N/A
Ntm	4.46973e-08	0.269487	0.307	0.296	0.000772682	ConePR1	Ntm	15.8139
Chkb	4.87569e-08	0.27249	0.355	0.374	0.000842861	ConePR1	Chkb	12.8768
Amfr	8.91212e-08	0.256537	0.332	0.343	0.00154064	ConePR1	Amfr	60.5445
Golim4	1.12605e-07	0.272529	0.311	0.315	0.0019466	ConePR1	Golim4	17.9124
Scaf11	3.06838e-07	0.250281	0.412	0.452	0.00530431	ConePR1	Scaf11	24.8626
Tet3	7.76416e-07	0.258782	0.281	0.28	0.0134219	ConePR1	Tet3	5.94927
Dpp9	1.19389e-06	0.259891	0.26	0.254	0.0206387	ConePR1	Dpp9	14.4773
Msmo1	2.01961e-06	0.26381	0.41	0.447	0.034913	ConePR1	Msmo1	100.713
Dst	2.09856e-06	0.259913	0.272	0.273	0.0362777	ConePR1	Dst	20.268
Clk4	2.2069e-06	0.252774	0.347	0.373	0.0381506	ConePR1	Clk4	13.8566
Cxx1b	3.24914e-06	0.265508	0.452	0.516	0.0561679	ConePR1	Cxx1b	71.1487
Zbtb20	4.88282e-06	0.256593	0.305	0.312	0.0844092	ConePR1	Zbtb20	1.72547
Tmem230	0.000110242	0.253525	0.386	0.448	1	ConePR1	Tmem230	16.7157
Hist1h2ap	0	1.9558	0.946	0.52	0	MultiRPC1	Hist1h2ap	1118.51
Fgf15	0	1.58781	0.868	0.325	0	MultiRPC1	Fgf15	841.578
Ube2c	0	1.24452	0.605	0.12	0	MultiRPC1	Ube2c	128.092
Sfrp2	0	1.20334	0.878	0.349	0	MultiRPC1	Sfrp2	271.208
Top2a	0	1.19952	0.795	0.145	0	MultiRPC1	Top2a	457.94
Ccnd1	0	1.1364	0.875	0.357	0	MultiRPC1	Ccnd1	675.419
2810417H13Rik	0	1.13017	0.842	0.238	0	MultiRPC1	2810417H13Rik	147.958
Id3	0	1.12054	0.82	0.241	0	MultiRPC1	Id3	138.462
H2afx	0	1.10357	0.885	0.424	0	MultiRPC1	H2afx	326.815
Birc5	0	1.08549	0.799	0.187	0	MultiRPC1	Birc5	108.868
Hmgb2	0	1.04011	0.973	0.731	0	MultiRPC1	Hmgb2	123.068
Hes1	0	0.972962	0.821	0.22	0	MultiRPC1	Hes1	136.838
Dapl1	0	0.964286	0.857	0.329	0	MultiRPC1	Dapl1	197.159
Nusap1	0	0.920965	0.668	0.102	0	MultiRPC1	Nusap1	86.2473
Hist1h1b	0	0.914641	0.611	0.096	0	MultiRPC1	Hist1h1b	1536.56
Cdk1	0	0.912787	0.732	0.127	0	MultiRPC1	Cdk1	164.335
Zfp36l1	0	0.900855	0.832	0.249	0	MultiRPC1	Zfp36l1	26.1047
Cenpf	0	0.861285	0.656	0.149	0	MultiRPC1	Cenpf	26.3448
Id2	0	0.856528	0.776	0.255	0	MultiRPC1	Id2	104.55
Spc25	0	0.821868	0.706	0.116	0	MultiRPC1	Spc25	103.104
Cdca8	0	0.803493	0.73	0.185	0	MultiRPC1	Cdca8	68.4569
Id1	0	0.79627	0.757	0.206	0	MultiRPC1	Id1	85.223
Cdca3	0	0.750486	0.673	0.149	0	MultiRPC1	Cdca3	94.7763
Sparc	0	0.710689	0.783	0.199	0	MultiRPC1	Sparc	88.7614
Plagl1	0	0.704928	0.831	0.277	0	MultiRPC1	Plagl1	92.7339
Prc1	0	0.700774	0.593	0.086	0	MultiRPC1	Prc1	98.8457
Fam64a	0	0.693437	0.597	0.124	0	MultiRPC1	Fam64a	71.4407
Aurkb	0	0.670567	0.63	0.082	0	MultiRPC1	Aurkb	68.7944
Ccna2	0	0.666096	0.62	0.114	0	MultiRPC1	Ccna2	122.826
Gmnn	0	0.622608	0.779	0.229	0	MultiRPC1	Gmnn	71.8819
Cox4i2	0	0.619435	0.694	0.171	0	MultiRPC1	Cox4i2	44.9741
Fgf3	0	0.598911	0.582	0.109	0	MultiRPC1	Fgf3	32.572
Vsx2	0	0.590797	0.728	0.186	0	MultiRPC1	Vsx2	127.758
Mki67	0	0.58926	0.611	0.113	0	MultiRPC1	Mki67	40.4653
Pbk	0	0.587567	0.655	0.108	0	MultiRPC1	Pbk	94.9412
Spc24	0	0.565052	0.677	0.145	0	MultiRPC1	Spc24	34.7538
Cenpm	0	0.539836	0.681	0.172	0	MultiRPC1	Cenpm	20.3256
Nr2e1	0	0.489829	0.622	0.129	0	MultiRPC1	Nr2e1	16.8647
Fbxo5	0	0.480891	0.528	0.082	0	MultiRPC1	Fbxo5	0
Sgol1	0	0.479465	0.532	0.083	0	MultiRPC1	Sgol1	15.6416
Incenp	0	0.459683	0.527	0.098	0	MultiRPC1	Incenp	36.865
Mis18bp1	0	0.459552	0.454	0.063	0	MultiRPC1	Mis18bp1	18.9128
Ckap2l	0	0.450537	0.476	0.061	0	MultiRPC1	Ckap2l	19.916
Ska1	0	0.391765	0.469	0.062	0	MultiRPC1	Ska1	7.18113
Hist1h3b	0	0.357465	0.331	0.028	0	MultiRPC1	Hist1h3b	2336.93
Cdca2	0	0.355902	0.425	0.056	0	MultiRPC1	Cdca2	34.1669
Cdca5	0	0.349611	0.434	0.056	0	MultiRPC1	Cdca5	28.7485
Smc4	4.80987e-308	0.75242	0.79	0.282	8.31482e-304	MultiRPC1	Smc4	102.477
Racgap1	3.05005e-306	0.545409	0.604	0.139	5.27263e-302	MultiRPC1	Racgap1	105.488
Col9a1	5.40648e-306	0.617177	0.654	0.163	9.34618e-302	MultiRPC1	Col9a1	108.74
Dek	2.62736e-305	0.881183	0.935	0.598	4.54191e-301	MultiRPC1	Dek	156.992
Tpx2	1.49579e-304	0.526748	0.549	0.107	2.58577e-300	MultiRPC1	Tpx2	87.3068
Hist1h1a	7.43076e-298	0.587463	0.526	0.102	1.28456e-293	MultiRPC1	Hist1h1a	2038.26
Esco2	2.93826e-296	0.307402	0.375	0.043	5.07937e-292	MultiRPC1	Esco2	24.3908
Tuba1b	6.32579e-295	0.765957	0.99	0.899	1.09354e-290	MultiRPC1	Tuba1b	1245.55
Sox2	9.77262e-295	0.712188	0.854	0.313	1.68939e-290	MultiRPC1	Sox2	72.6405
Ccnb1	7.31133e-294	0.704869	0.515	0.101	1.26391e-289	MultiRPC1	Ccnb1	142.889
Hist1h2ae	2.21957e-293	0.480974	0.527	0.1	3.83696e-289	MultiRPC1	Hist1h2ae	1016.44
Espn	2.22141e-293	0.601984	0.615	0.145	3.84015e-289	MultiRPC1	Espn	10.8034
Mad2l1	1.31003e-290	0.415089	0.581	0.123	2.26466e-286	MultiRPC1	Mad2l1	52.7016
Smc2	6.86745e-290	0.578013	0.762	0.241	1.18718e-285	MultiRPC1	Smc2	56.7271
Plk1	1.79004e-288	0.426841	0.378	0.047	3.09445e-284	MultiRPC1	Plk1	31.691
Cks2	1.34412e-287	1.0211	0.825	0.351	2.32357e-283	MultiRPC1	Cks2	163.904
Cp	3.17756e-282	0.433302	0.578	0.125	5.49304e-278	MultiRPC1	Cp	57.6713
Tk1	1.33306e-280	0.480032	0.553	0.119	2.30447e-276	MultiRPC1	Tk1	41.5412
Cks1b	3.44891e-280	0.756199	0.903	0.502	5.96213e-276	MultiRPC1	Cks1b	129.248
Hist1h2bm	4.26675e-278	0.603128	0.553	0.124	7.37593e-274	MultiRPC1	Hist1h2bm	2273.93
Neil3	3.61817e-277	0.33286	0.38	0.05	6.25473e-273	MultiRPC1	Neil3	9.89254
Dkk3	3.77931e-273	0.763113	0.877	0.424	6.53329e-269	MultiRPC1	Dkk3	427.496
Mest	6.38403e-273	0.748763	0.827	0.32	1.10361e-268	MultiRPC1	Mest	148.678
Cenpw	7.86344e-268	0.502478	0.708	0.213	1.35935e-263	MultiRPC1	Cenpw	16.315
H2afz	7.27957e-263	0.718655	0.995	0.969	1.25842e-258	MultiRPC1	H2afz	780.534
Lockd	9.30239e-263	0.529521	0.616	0.158	1.6081e-258	MultiRPC1	Lockd	#N/A
Kcnk1	8.21168e-262	0.433843	0.572	0.136	1.41955e-257	MultiRPC1	Kcnk1	34.0708
Slc1a3	3.0581e-260	0.471605	0.644	0.168	5.28653e-256	MultiRPC1	Slc1a3	60.1908
Rplp0	8.49642e-259	0.46213	0.999	0.999	1.46878e-254	MultiRPC1	Rplp0	1848.09
Tacc3	1.45733e-258	0.44207	0.531	0.117	2.51929e-254	MultiRPC1	Tacc3	82.7612
Asf1b	4.00898e-257	0.357546	0.469	0.089	6.93032e-253	MultiRPC1	Asf1b	26.4122
Rps4x	9.2377e-257	0.461267	0.999	0.999	1.59692e-252	MultiRPC1	Rps4x	2279.04
Pmepa1	4.50409e-256	0.439386	0.598	0.151	7.78622e-252	MultiRPC1	Pmepa1	22.6318
Mis18a	6.45939e-254	0.402505	0.595	0.153	1.11663e-249	MultiRPC1	Mis18a	31.7103
Prss23	1.53611e-250	0.502827	0.629	0.173	2.65547e-246	MultiRPC1	Prss23	24.4763
Pla2g16	3.33951e-250	0.406742	0.593	0.147	5.77302e-246	MultiRPC1	Pla2g16	25.0549
Hjurp	1.34036e-249	0.338837	0.429	0.075	2.31708e-245	MultiRPC1	Hjurp	54.901
Rplp1	3.46254e-246	0.522031	0.998	0.983	5.98569e-242	MultiRPC1	Rplp1	2613.61
Rpl13	7.46622e-241	0.40825	1	0.999	1.29068e-236	MultiRPC1	Rpl13	968.773
Hmmr	1.04154e-238	0.331849	0.371	0.056	1.80051e-234	MultiRPC1	Hmmr	36.0597
Kif23	4.53918e-238	0.297291	0.344	0.048	7.84688e-234	MultiRPC1	Kif23	21.5088
Aurka	6.945e-238	0.382491	0.422	0.077	1.20058e-233	MultiRPC1	Aurka	39.7086
Ncapd2	1.97635e-237	0.381231	0.533	0.127	3.41652e-233	MultiRPC1	Ncapd2	109.426
Rps8	3.75981e-237	0.436519	1	0.999	6.49959e-233	MultiRPC1	Rps8	1133.18
Rpsa	9.49173e-237	0.529105	0.997	0.978	1.64083e-232	MultiRPC1	Rpsa	1088.77
Melk	1.07745e-236	0.280798	0.374	0.059	1.86259e-232	MultiRPC1	Melk	33.7424
Hist1h1d	1.93944e-236	0.490347	0.487	0.107	3.35271e-232	MultiRPC1	Hist1h1d	2814.37
Rps19	8.40615e-236	0.364171	1	0.999	1.45317e-231	MultiRPC1	Rps19	1267.99
Crabp2	1.64127e-235	0.657317	0.827	0.356	2.83726e-231	MultiRPC1	Crabp2	282.255
Kif22	1.15731e-234	0.414358	0.504	0.114	2.00064e-230	MultiRPC1	Kif22	52.7246
Rps12	2.99522e-233	0.519445	0.995	0.964	5.17784e-229	MultiRPC1	Rps12	502.408
Ncaph	2.47462e-232	0.282395	0.4	0.069	4.27788e-228	MultiRPC1	Ncaph	53.3954
Cenpe	6.37757e-231	0.389248	0.435	0.084	1.10249e-226	MultiRPC1	Cenpe	18.9019
Rplp2	1.20179e-228	0.416567	1	0.997	2.07753e-224	MultiRPC1	Rplp2	1252.06
Knstrn	1.46437e-226	0.462772	0.538	0.136	2.53146e-222	MultiRPC1	Knstrn	63.4994
Hist1h2bj	6.61912e-225	0.480827	0.548	0.142	1.14425e-220	MultiRPC1	Hist1h2bj	1567.13
Hist1h2bp	3.27837e-224	0.525719	0.421	0.084	5.66732e-220	MultiRPC1	Hist1h2bp	499.612
Rps20	8.89593e-224	0.407319	1	0.992	1.53784e-219	MultiRPC1	Rps20	199.593
Cenph	1.09473e-222	0.323685	0.481	0.108	1.89246e-218	MultiRPC1	Cenph	16.6368
Foxm1	1.83155e-222	0.256784	0.313	0.042	3.1662e-218	MultiRPC1	Foxm1	12.0343
Rps5	2.05234e-222	0.373942	1	0.998	3.54789e-218	MultiRPC1	Rps5	1921.87
Siva1	3.74366e-222	0.618374	0.889	0.451	6.47166e-218	MultiRPC1	Siva1	99.3999
Foxn4	5.02101e-222	0.330029	0.476	0.104	8.67982e-218	MultiRPC1	Foxn4	46.3255
Rpl36a	3.32979e-220	0.480515	0.998	0.982	5.75621e-216	MultiRPC1	Rpl36a	498.493
Ndufa4l2	3.49165e-220	0.577379	0.512	0.128	6.03602e-216	MultiRPC1	Ndufa4l2	28.5466
Hist1h3c	2.11226e-219	0.270711	0.302	0.039	3.65146e-215	MultiRPC1	Hist1h3c	2961.9
Etv5	4.30412e-219	0.298022	0.415	0.08	7.44054e-215	MultiRPC1	Etv5	28.2276
Metrn	4.4771e-218	0.44036	0.71	0.234	7.73956e-214	MultiRPC1	Metrn	213.234
H1fx	2.51781e-217	0.731644	0.965	0.753	4.35254e-213	MultiRPC1	H1fx	13.5731
Rpl23	1.66778e-214	0.342912	1	0.999	2.88309e-210	MultiRPC1	Rpl23	980.025
Tyms	7.92709e-214	0.513241	0.729	0.266	1.37036e-209	MultiRPC1	Tyms	50.4412
Rbp1	4.75651e-213	0.692279	0.858	0.416	8.22257e-209	MultiRPC1	Rbp1	51.1912
Rpl12	1.85017e-212	0.507383	0.992	0.919	3.19839e-208	MultiRPC1	Rpl12	382.156
Cdca7l	6.94532e-212	0.340739	0.531	0.136	1.20064e-207	MultiRPC1	Cdca7l	45.5771
Hist1h2bl	1.78895e-211	0.344367	0.402	0.077	3.09257e-207	MultiRPC1	Hist1h2bl	166.743
Rps15	7.29963e-211	0.355591	1	0.997	1.26189e-206	MultiRPC1	Rps15	1789.2
Clspn	9.25678e-211	0.316812	0.472	0.107	1.60022e-206	MultiRPC1	Clspn	29.8491
Rps16	1.6993e-208	0.344115	1	0.998	2.93758e-204	MultiRPC1	Rps16	163.529
Rpl14	1.91253e-208	0.36374	0.999	0.999	3.3062e-204	MultiRPC1	Rpl14	755.24
2700094K13Rik	1.98125e-206	0.549043	0.951	0.695	3.42498e-202	MultiRPC1	2700094K13Rik	232.361
Rad51	3.03296e-206	0.317038	0.458	0.103	5.24308e-202	MultiRPC1	Rad51	6.37722
Rad51ap1	5.83161e-206	0.293787	0.425	0.089	1.00811e-201	MultiRPC1	Rad51ap1	23.262
Ube2t	2.33489e-204	0.275541	0.422	0.087	4.03633e-200	MultiRPC1	Ube2t	16.7895
Nrarp	3.19763e-204	0.376044	0.575	0.165	5.52775e-200	MultiRPC1	Nrarp	36.392
Rps24	1.01422e-203	0.320261	1	0.999	1.75328e-199	MultiRPC1	Rps24	1839.77
Cdk6	2.71347e-203	0.325239	0.469	0.109	4.69078e-199	MultiRPC1	Cdk6	13.9669
Eef1d	8.04047e-203	0.551277	0.916	0.54	1.38996e-198	MultiRPC1	Eef1d	224.734
Hes5	4.39406e-202	0.439921	0.678	0.23	7.596e-198	MultiRPC1	Hes5	128.455
Hist1h4i	3.87852e-200	0.571253	0.792	0.336	6.7048e-196	MultiRPC1	Hist1h4i	343.918
Aldh1a3	5.15997e-200	0.448281	0.356	0.066	8.92004e-196	MultiRPC1	Aldh1a3	80.5898
Sapcd1	2.48241e-199	0.514498	0.776	0.329	4.29134e-195	MultiRPC1	Sapcd1	19.7204
Eno1	4.06207e-199	0.702937	0.932	0.673	7.0221e-195	MultiRPC1	Eno1	623.349
Itm2a	5.17609e-199	0.508195	0.826	0.346	8.94791e-195	MultiRPC1	Itm2a	138.388
Rpl41	1.2289e-198	0.315675	1	1	2.12439e-194	MultiRPC1	Rpl41	2678.1
Rpl22l1	5.15565e-198	0.475994	0.996	0.934	8.91258e-194	MultiRPC1	Rpl22l1	364.563
Hist1h2ak	9.53814e-198	0.297765	0.363	0.067	1.64886e-193	MultiRPC1	Hist1h2ak	698.821
Hist1h2bb	1.45336e-197	0.338789	0.356	0.064	2.51243e-193	MultiRPC1	Hist1h2bb	3860.94
Anp32b	3.22039e-196	0.558488	0.959	0.72	5.56709e-192	MultiRPC1	Anp32b	78.2657
Hirip3	4.53528e-196	0.355727	0.591	0.175	7.84013e-192	MultiRPC1	Hirip3	45.1086
Sox9	6.83523e-196	0.375507	0.524	0.141	1.18161e-191	MultiRPC1	Sox9	7.15784
Hist1h4d	1.08464e-194	0.335747	0.48	0.118	1.87502e-190	MultiRPC1	Hist1h4d	1898.26
Rps2	2.55334e-194	0.397939	1	0.994	4.41396e-190	MultiRPC1	Rps2	1244.16
Mdk	2.91523e-194	0.66497	0.913	0.52	5.03955e-190	MultiRPC1	Mdk	301.292
Ran	2.05142e-193	0.547951	0.973	0.867	3.54629e-189	MultiRPC1	Ran	479.654
Usp1	9.50271e-193	0.404488	0.696	0.24	1.64273e-188	MultiRPC1	Usp1	73.2144
Fgf9	4.11689e-192	0.419517	0.67	0.239	7.11686e-188	MultiRPC1	Fgf9	33.4677
Ano1	1.10916e-191	0.262784	0.36	0.067	1.9174e-187	MultiRPC1	Ano1	43.9013
Gm10076	1.52435e-191	0.343869	1	0.996	2.63515e-187	MultiRPC1	Gm10076	59.3956
Rps17	5.24223e-191	0.317542	1	0.998	9.06225e-187	MultiRPC1	Rps17	2196.89
Rps15a	8.90373e-191	0.324866	0.999	0.999	1.53919e-186	MultiRPC1	Rps15a	1882.24
Gli1	9.00326e-191	0.255639	0.324	0.054	1.55639e-186	MultiRPC1	Gli1	6.56592
Dut	7.00354e-190	0.596705	0.906	0.521	1.2107e-185	MultiRPC1	Dut	151.436
Lsm2	1.86449e-189	0.535815	0.899	0.54	3.22315e-185	MultiRPC1	Lsm2	59.2092
Rps29	2.42675e-189	0.2833	1	1	4.19512e-185	MultiRPC1	Rps29	1268.22
Ccnb2	6.93624e-189	0.387888	0.462	0.114	1.19907e-184	MultiRPC1	Ccnb2	66.1487
Tox2	1.8602e-188	0.428332	0.695	0.266	3.21574e-184	MultiRPC1	Tox2	10.2678
Psrc1	1.2062e-187	0.31008	0.33	0.059	2.08516e-183	MultiRPC1	Psrc1	19.4945
Ssbp4	4.12028e-187	0.441074	0.761	0.316	7.12273e-183	MultiRPC1	Ssbp4	31.5267
Rpl39	1.83415e-185	0.31006	1	0.998	3.17069e-181	MultiRPC1	Rpl39	891.715
Tpt1	4.96581e-185	0.332528	1	0.997	8.58439e-181	MultiRPC1	Tpt1	1287.22
Rps3a1	1.68796e-184	0.316336	1	0.998	2.91797e-180	MultiRPC1	Rps3a1	1311.57
Rpl31	2.97504e-184	0.330367	1	0.994	5.14296e-180	MultiRPC1	Rpl31	738.799
Gnai2	3.78952e-184	0.531805	0.961	0.755	6.55093e-180	MultiRPC1	Gnai2	207.912
Cdc20	4.88451e-184	0.589356	0.481	0.134	8.44386e-180	MultiRPC1	Cdc20	106.47
Rad54l	5.17271e-184	0.270744	0.399	0.087	8.94207e-180	MultiRPC1	Rad54l	19.5654
Myb	8.75422e-183	0.321149	0.538	0.153	1.51334e-178	MultiRPC1	Myb	77.1127
Dnajc9	8.44076e-181	0.475703	0.801	0.363	1.45915e-176	MultiRPC1	Dnajc9	102.082
Lhx2	1.04409e-180	0.502182	0.875	0.424	1.80491e-176	MultiRPC1	Lhx2	45.2194
Rpl32	3.93887e-180	0.28395	1	1	6.80913e-176	MultiRPC1	Rpl32	2644.67
Eef1b2	1.2085e-178	0.46401	0.976	0.835	2.08913e-174	MultiRPC1	Eef1b2	689.489
Rpl18a	1.85436e-178	0.282735	1	0.999	3.20563e-174	MultiRPC1	Rpl18a	691.174
Cenpa	2.21379e-178	0.662968	0.589	0.204	3.82698e-174	MultiRPC1	Cenpa	50.2538
Hist1h2bk	1.65303e-177	0.277118	0.332	0.061	2.85759e-173	MultiRPC1	Hist1h2bk	1868.06
Nr2f1	4.59491e-177	0.441191	0.713	0.29	7.94322e-173	MultiRPC1	Nr2f1	36.7854
Sapcd2	5.36656e-176	0.288271	0.308	0.054	9.27718e-172	MultiRPC1	Sapcd2	20.4548
Rpl23a	7.61343e-176	0.29105	0.999	0.998	1.31613e-171	MultiRPC1	Rpl23a	1134.54
Cit	4.51051e-175	0.257466	0.504	0.132	7.79732e-171	MultiRPC1	Cit	7.67153
Hist2h2bb.1	1.25139e-174	0.379782	0.442	0.111	2.16327e-170	MultiRPC1	Hist2h2bb.1	#N/A
Pmf1	4.93034e-174	0.374497	0.666	0.242	8.52308e-170	MultiRPC1	Pmf1	52.1127
Gins2	1.44569e-173	0.350157	0.6	0.192	2.49917e-169	MultiRPC1	Gins2	12.6389
Cenpq	6.51048e-173	0.279704	0.468	0.124	1.12547e-168	MultiRPC1	Cenpq	23.3844
Rrm2	8.49168e-173	0.357629	0.586	0.185	1.46796e-168	MultiRPC1	Rrm2	122.873
Rpl35	4.66838e-172	0.307728	1	0.998	8.07022e-168	MultiRPC1	Rpl35	605.846
Dio3	8.77124e-172	0.269295	0.359	0.075	1.51628e-167	MultiRPC1	Dio3	32.7676
Rpl4	3.48433e-171	0.323747	0.999	0.994	6.02336e-167	MultiRPC1	Rpl4	966.962
Kdr	7.37877e-171	0.280721	0.389	0.089	1.27557e-166	MultiRPC1	Kdr	36.6365
Atad2	7.73461e-171	0.285165	0.398	0.093	1.33708e-166	MultiRPC1	Atad2	40.9696
Rpl28	8.42291e-171	0.336689	0.999	0.989	1.45607e-166	MultiRPC1	Rpl28	546.172
Mif	1.46796e-170	0.524983	0.982	0.859	2.53766e-166	MultiRPC1	Mif	704.89
Nde1	7.65122e-170	0.411411	0.568	0.188	1.32267e-165	MultiRPC1	Nde1	58.3625
Hist1h4h	2.02627e-169	0.35097	0.441	0.115	3.50281e-165	MultiRPC1	Hist1h4h	6574.43
Ccdc34	5.05713e-169	0.506154	0.903	0.545	8.74226e-165	MultiRPC1	Ccdc34	42.2493
Tipin	5.61469e-169	0.455747	0.78	0.339	9.70611e-165	MultiRPC1	Tipin	108.238
Chaf1a	3.44078e-168	0.277418	0.471	0.127	5.94807e-164	MultiRPC1	Chaf1a	37.8735
Uhrf1	3.78286e-168	0.333295	0.583	0.189	6.53944e-164	MultiRPC1	Uhrf1	145.329
Alyref	1.59443e-167	0.48909	0.932	0.64	2.7563e-163	MultiRPC1	Alyref	265.246
Tcf7l2	2.09442e-167	0.284369	0.529	0.153	3.62063e-163	MultiRPC1	Tcf7l2	1.90443
Rpl27a	2.56077e-166	0.31248	1	0.998	4.4268e-162	MultiRPC1	Rpl27a	312.11
Npm3	5.66172e-166	0.424259	0.793	0.353	9.78741e-162	MultiRPC1	Npm3	76.7725
Rps10	1.15717e-165	0.30318	1	0.994	2.00041e-161	MultiRPC1	Rps10	1091.6
Rpl3	2.43677e-163	0.295835	1	0.996	4.21245e-159	MultiRPC1	Rpl3	841.728
Rpa2	4.22311e-163	0.381241	0.678	0.251	7.30048e-159	MultiRPC1	Rpa2	79.6261
Rhoc	8.67294e-162	0.331049	0.593	0.204	1.49929e-157	MultiRPC1	Rhoc	38.1731
Rps21	9.28308e-162	0.346115	0.995	0.977	1.60477e-157	MultiRPC1	Rps21	1641.13
Hist1h3i	1.31517e-161	0.250555	0.294	0.052	2.27353e-157	MultiRPC1	Hist1h3i	1788.33
Dtx4	2.37284e-161	0.280383	0.499	0.148	4.10192e-157	MultiRPC1	Dtx4	63.9109
Lig1	3.16859e-159	0.488732	0.746	0.324	5.47755e-155	MultiRPC1	Lig1	79.4658
Rnf26	1.2831e-158	0.305958	0.515	0.158	2.21809e-154	MultiRPC1	Rnf26	18.2769
Skp2	2.17828e-158	0.298468	0.511	0.155	3.7656e-154	MultiRPC1	Skp2	41.7941
Ranbp1	3.30036e-158	0.465561	0.971	0.813	5.70533e-154	MultiRPC1	Ranbp1	354.776
Bcl2	3.40885e-158	0.280663	0.495	0.145	5.89288e-154	MultiRPC1	Bcl2	13.1649
Nudt4	2.0117e-157	0.428559	0.77	0.359	3.47763e-153	MultiRPC1	Nudt4	123.65
2018-03-11	3.26977e-157	0.289611	0.359	0.084	5.65245e-153	MultiRPC1	2018-03-11	#N/A
Hist1h2an	9.27291e-156	0.255796	0.299	0.056	1.60301e-151	MultiRPC1	Hist1h2an	866.356
Six6	1.16427e-155	0.461652	0.971	0.709	2.01267e-151	MultiRPC1	Six6	61.8993
E130114P18Rik	2.60724e-155	0.373786	0.564	0.196	4.50714e-151	MultiRPC1	E130114P18Rik	33.3521
Suclg2	1.28506e-154	0.250015	0.432	0.115	2.22149e-150	MultiRPC1	Suclg2	42.8943
Hmga2	1.3032e-154	0.26267	0.399	0.1	2.25285e-150	MultiRPC1	Hmga2	7.51052
Rfc5	1.7268e-154	0.324585	0.603	0.211	2.98511e-150	MultiRPC1	Rfc5	32.3982
Tubb4b	2.86102e-154	0.60482	0.828	0.475	4.94585e-150	MultiRPC1	Tubb4b	353.443
Hist1h3a	7.75542e-153	0.27016	0.358	0.082	1.34068e-148	MultiRPC1	Hist1h3a	1674.32
Vamp3	1.04889e-152	0.312225	0.612	0.222	1.81322e-148	MultiRPC1	Vamp3	58.6686
Prdx4	1.51811e-152	0.443043	0.863	0.46	2.62435e-148	MultiRPC1	Prdx4	164.463
Phgdh	4.07325e-152	0.307299	0.506	0.156	7.04142e-148	MultiRPC1	Phgdh	41.0098
Trim59	1.41048e-151	0.34115	0.591	0.212	2.43829e-147	MultiRPC1	Trim59	29.482
Rpl18	2.48485e-151	0.292028	0.998	0.992	4.29556e-147	MultiRPC1	Rpl18	1048.69
Rpl17	6.95387e-151	0.260663	1	0.999	1.20211e-146	MultiRPC1	Rpl17	687.373
Rfc4	6.29952e-150	0.335753	0.678	0.262	1.089e-145	MultiRPC1	Rfc4	59.0592
Cdca4	7.74911e-149	0.312642	0.603	0.221	1.33959e-144	MultiRPC1	Cdca4	51.9649
Dtl	2.13108e-148	0.304834	0.472	0.142	3.68399e-144	MultiRPC1	Dtl	27.1818
Gapdh	8.52233e-148	0.423655	0.999	0.953	1.47326e-143	MultiRPC1	Gapdh	482.471
Grb10	1.07554e-147	0.466071	0.878	0.496	1.85928e-143	MultiRPC1	Grb10	404.682
Tcf19	3.29222e-147	0.303117	0.403	0.108	5.69125e-143	MultiRPC1	Tcf19	32.598
Dbf4	8.01508e-147	0.270095	0.456	0.133	1.38557e-142	MultiRPC1	Dbf4	43.0676
Rps25	1.04816e-146	0.287627	0.998	0.992	1.81195e-142	MultiRPC1	Rps25	908.382
Eif4ebp1	1.81136e-146	0.45711	0.655	0.262	3.1313e-142	MultiRPC1	Eif4ebp1	32.251
Rps3	2.74437e-144	0.257096	1	0.998	4.7442e-140	MultiRPC1	Rps3	852.575
Ppia	1.05549e-143	0.376609	0.998	0.997	1.82462e-139	MultiRPC1	Ppia	1518.33
Fen1	6.31325e-143	0.319484	0.577	0.205	1.09137e-138	MultiRPC1	Fen1	53.1459
Id4	2.56843e-142	0.286417	0.373	0.098	4.44004e-138	MultiRPC1	Id4	31.3262
Apitd1	5.17667e-141	0.274408	0.478	0.152	8.94891e-137	MultiRPC1	Apitd1	16.4621
Rpl8	1.47562e-139	0.26652	1	0.996	2.5509e-135	MultiRPC1	Rpl8	1674.04
Prim1	2.94887e-139	0.274217	0.506	0.165	5.09771e-135	MultiRPC1	Prim1	60.7967
Lbr	4.59259e-139	0.268378	0.48	0.152	7.9392e-135	MultiRPC1	Lbr	81.5804
Hist2h2aa1	3.36298e-138	0.579375	0.696	0.343	5.81358e-134	MultiRPC1	Hist2h2aa1	2652.02
Hmgb1	3.63621e-138	0.319127	0.997	0.976	6.28592e-134	MultiRPC1	Hmgb1	553.621
Rpl7	2.30124e-137	0.268938	1	0.994	3.97816e-133	MultiRPC1	Rpl7	1636.59
Tuba1c	5.42867e-137	0.35316	0.285	0.06	9.38455e-133	MultiRPC1	Tuba1c	522.391
Hn1l	4.55673e-136	0.371732	0.737	0.342	7.87722e-132	MultiRPC1	Hn1l	153.529
Cmc2	6.30402e-135	0.296636	0.632	0.245	1.08978e-130	MultiRPC1	Cmc2	22.9186
Ipo5	6.44321e-134	0.283341	0.612	0.232	1.11384e-129	MultiRPC1	Ipo5	126.871
Tmem107	7.46739e-134	0.298834	0.689	0.277	1.29089e-129	MultiRPC1	Tmem107	43.9695
Snrpg	1.31033e-133	0.307285	0.999	0.967	2.26517e-129	MultiRPC1	Snrpg	152.298
Hist2h4	1.4623e-131	0.259931	0.334	0.083	2.52787e-127	MultiRPC1	Hist2h4	214.747
Nucks1	1.48224e-130	0.455352	0.906	0.626	2.56235e-126	MultiRPC1	Nucks1	193.166
Pttg1	1.12917e-127	0.457883	0.56	0.226	1.952e-123	MultiRPC1	Pttg1	30.2757
Hist1h3e	1.6664e-127	0.276331	0.403	0.118	2.88071e-123	MultiRPC1	Hist1h3e	1432.55
Dctpp1	3.55881e-126	0.403007	0.874	0.523	6.15211e-122	MultiRPC1	Dctpp1	131.186
Tmpo	6.72151e-126	0.395183	0.885	0.536	1.16195e-121	MultiRPC1	Tmpo	244.856
Nxt1	1.97153e-124	0.305692	0.663	0.281	3.40818e-120	MultiRPC1	Nxt1	62.9992
Snrpd1	2.00074e-124	0.376419	0.956	0.754	3.45868e-120	MultiRPC1	Snrpd1	211.977
Lsm3	3.36367e-124	0.366347	0.882	0.513	5.81478e-120	MultiRPC1	Lsm3	128.106
Gltp	3.86405e-124	0.280333	0.584	0.226	6.67978e-120	MultiRPC1	Gltp	17.4273
Prdx1	1.55248e-123	0.390555	0.971	0.763	2.68377e-119	MultiRPC1	Prdx1	294.312
Shmt2	6.44096e-123	0.299964	0.614	0.25	1.11345e-118	MultiRPC1	Shmt2	57.2383
Hadh	9.13777e-123	0.265337	0.624	0.241	1.57965e-118	MultiRPC1	Hadh	56.4209
B930036N10Rik	3.60313e-122	0.386813	0.388	0.119	6.22874e-118	MultiRPC1	B930036N10Rik	#N/A
Lsm5	1.41043e-121	0.377165	0.903	0.582	2.43821e-117	MultiRPC1	Lsm5	91.6082
Frat2	2.6106e-121	0.32553	0.689	0.308	4.51294e-117	MultiRPC1	Frat2	26.9585
Gar1	2.86638e-120	0.339239	0.797	0.399	4.95511e-116	MultiRPC1	Gar1	12.8638
Ptbp1	3.76072e-120	0.313584	0.731	0.333	6.50115e-116	MultiRPC1	Ptbp1	124.758
Atp5g2	5.42753e-119	0.31063	0.994	0.917	9.38257e-115	MultiRPC1	Atp5g2	183.879
Impdh2	9.58641e-119	0.399058	0.89	0.544	1.6572e-114	MultiRPC1	Impdh2	99.3877
Sfrp1	1.992e-117	0.261721	0.466	0.162	3.44357e-113	MultiRPC1	Sfrp1	20.9447
Cdca7	8.89505e-115	0.260265	0.575	0.22	1.53769e-110	MultiRPC1	Cdca7	80.6361
Kpna2	1.3618e-113	0.420684	0.611	0.27	2.35415e-109	MultiRPC1	Kpna2	187.781
Slc2a1	3.98627e-113	0.310054	0.766	0.365	6.89106e-109	MultiRPC1	Slc2a1	187.02
Pcna	5.7291e-113	0.320978	0.591	0.247	9.90389e-109	MultiRPC1	Pcna	340.464
Ptn	1.40866e-111	0.296633	0.67	0.304	2.43516e-107	MultiRPC1	Ptn	84.6026
Larp7	1.73485e-111	0.351339	0.836	0.466	2.99904e-107	MultiRPC1	Larp7	74.4145
Nkd1	3.69083e-111	0.279519	0.632	0.273	6.38034e-107	MultiRPC1	Nkd1	8.12792
Pmm1	7.23869e-111	0.281649	0.608	0.258	1.25135e-106	MultiRPC1	Pmm1	39.3877
Banf1	6.3965e-110	0.362808	0.895	0.561	1.10576e-105	MultiRPC1	Banf1	182.424
Rpl22	1.45861e-107	0.27057	0.998	0.961	2.52151e-103	MultiRPC1	Rpl22	794.273
Snrpb	7.34137e-107	0.318902	0.98	0.85	1.2691e-102	MultiRPC1	Snrpb	334.197
Fhl1	9.07526e-107	0.286958	0.672	0.306	1.56884e-102	MultiRPC1	Fhl1	53.3323
Mcm6	4.45049e-104	0.260463	0.556	0.223	7.69356e-100	MultiRPC1	Mcm6	184.693
Eno1b	5.79893e-103	0.270018	0.572	0.246	1.00246e-98	MultiRPC1	Eno1b	211.748
Rhno1	4.08245e-102	0.28473	0.68	0.321	7.05734e-98	MultiRPC1	Rhno1	26.3885
Tubb5	6.81945e-102	0.295436	0.999	0.987	1.17888e-97	MultiRPC1	Tubb5	1722.13
Pabpc1	1.00116e-98	0.310322	0.988	0.908	1.73071e-94	MultiRPC1	Pabpc1	87.4183
Sf3b5	6.62202e-98	0.330571	0.908	0.608	1.14475e-93	MultiRPC1	Sf3b5	14.2212
Bola3	8.01771e-98	0.257963	0.67	0.311	1.38602e-93	MultiRPC1	Bola3	27.3406
Npm1	2.23611e-97	0.272309	0.997	0.97	3.86556e-93	MultiRPC1	Npm1	940.213
Rbm3	2.31419e-97	0.349716	0.951	0.739	4.00054e-93	MultiRPC1	Rbm3	314.792
Srsf3	1.20703e-95	0.308485	0.983	0.881	2.08659e-91	MultiRPC1	Srsf3	308.207
Dtymk	4.20412e-95	0.328028	0.817	0.468	7.26766e-91	MultiRPC1	Dtymk	68.9076
Odc1	2.62622e-94	0.317704	0.822	0.475	4.53994e-90	MultiRPC1	Odc1	222.95
Jam3	8.02351e-94	0.285467	0.785	0.426	1.38702e-89	MultiRPC1	Jam3	88.4191
Txn1	1.59353e-93	0.326274	0.957	0.76	2.75473e-89	MultiRPC1	Txn1	217.085
Gnb2l1	2.35067e-93	0.254519	0.992	0.948	4.0636e-89	MultiRPC1	Gnb2l1	1288.48
Tead2	4.15014e-93	0.259226	0.839	0.435	7.17436e-89	MultiRPC1	Tead2	138.689
Cdv3	3.14967e-92	0.299726	0.78	0.415	5.44483e-88	MultiRPC1	Cdv3	108.226
Rpl5	1.15422e-91	0.258985	0.995	0.929	1.9953e-87	MultiRPC1	Rpl5	621.271
Ppp1r1a	1.37162e-91	0.255979	0.716	0.343	2.37111e-87	MultiRPC1	Ppp1r1a	35.8311
Nop10	1.69305e-91	0.322711	0.951	0.709	2.92677e-87	MultiRPC1	Nop10	87.4732
Nrm	2.13438e-91	0.252712	0.64	0.296	3.6897e-87	MultiRPC1	Nrm	42.7081
Lsm6	7.69258e-91	0.327127	0.88	0.565	1.32982e-86	MultiRPC1	Lsm6	32.6302
B230118H07Rik	3.11831e-90	0.27434	0.724	0.369	5.39063e-86	MultiRPC1	B230118H07Rik	71.8366
Anapc11	2.2737e-89	0.311238	0.935	0.693	3.93054e-85	MultiRPC1	Anapc11	61.955
Pole3	3.87538e-89	0.27264	0.737	0.382	6.69937e-85	MultiRPC1	Pole3	56.1647
Serpinh1	4.33904e-89	0.32103	0.867	0.517	7.5009e-85	MultiRPC1	Serpinh1	257.463
Csrp2	4.75822e-89	0.338549	0.957	0.744	8.22554e-85	MultiRPC1	Csrp2	261.816
Hspe1	8.06044e-89	0.301543	0.967	0.795	1.39341e-84	MultiRPC1	Hspe1	180.093
Hist1h2bc	8.93752e-88	0.368797	0.623	0.314	1.54503e-83	MultiRPC1	Hist1h2bc	957.809
Snrpf	3.43112e-85	0.268434	0.976	0.854	5.93138e-81	MultiRPC1	Snrpf	90.7127
Aes	7.13689e-85	0.316577	0.886	0.575	1.23376e-80	MultiRPC1	Aes	144.431
Hist1h1e	3.6683e-84	0.27519	0.704	0.361	6.34139e-80	MultiRPC1	Hist1h1e	3117.81
Oxct1	3.97828e-84	0.272133	0.756	0.405	6.87726e-80	MultiRPC1	Oxct1	139.964
Srsf9	6.64423e-83	0.273607	0.819	0.465	1.14859e-78	MultiRPC1	Srsf9	98.5269
Pfn1	1.51802e-81	0.272966	0.985	0.899	2.6242e-77	MultiRPC1	Pfn1	263.266
Slbp	2.67063e-80	0.314328	0.836	0.511	4.61671e-76	MultiRPC1	Slbp	89.7726
1810037I17Rik	7.69937e-78	0.298433	0.909	0.618	1.33099e-73	MultiRPC1	1810037I17Rik	54.3277
Vim	1.50692e-77	0.29493	0.82	0.489	2.60502e-73	MultiRPC1	Vim	416.686
Rfc2	1.23811e-75	0.254519	0.771	0.428	2.14032e-71	MultiRPC1	Rfc2	35.357
Sfr1	1.83412e-75	0.281022	0.951	0.749	3.17065e-71	MultiRPC1	Sfr1	167.014
Lmnb1	8.00467e-75	0.279024	0.828	0.512	1.38377e-70	MultiRPC1	Lmnb1	158.905
Nudcd2	1.07752e-74	0.261907	0.764	0.434	1.86271e-70	MultiRPC1	Nudcd2	76.6586
Sae1	1.15329e-73	0.259391	0.751	0.431	1.99369e-69	MultiRPC1	Sae1	129.648
Hnrnpf	3.2362e-72	0.266628	0.967	0.79	5.59442e-68	MultiRPC1	Hnrnpf	380.978
Nasp	8.55738e-72	0.263845	0.883	0.571	1.47931e-67	MultiRPC1	Nasp	194.471
Stoml2	2.36101e-70	0.2544	0.814	0.499	4.08148e-66	MultiRPC1	Stoml2	119.618
Glul	2.78284e-70	0.252522	0.835	0.508	4.81069e-66	MultiRPC1	Glul	265.441
Pa2g4	1.08186e-65	0.264495	0.868	0.585	1.87021e-61	MultiRPC1	Pa2g4	60.1271
Clic1	3.30631e-64	0.25244	0.936	0.692	5.71562e-60	MultiRPC1	Clic1	149.529
Mrpl23	9.63967e-63	0.25245	0.924	0.693	1.66641e-58	MultiRPC1	Mrpl23	55.2123
Pgam1	2.07777e-59	0.272323	0.932	0.709	3.59185e-55	MultiRPC1	Pgam1	292.801
Vax2os	3.33258e-53	0.285404	0.361	0.168	5.76102e-49	MultiRPC1	Vax2os	#N/A
Hist1h2al	2.67188e-50	0.268402	0.758	0.486	4.61888e-46	MultiRPC1	Hist1h2al	134.335
H1f0	1.99171e-44	0.278054	0.976	0.9	3.44307e-40	MultiRPC1	H1f0	298.734
Arl6ip1	1.53577e-39	0.416014	0.841	0.661	2.65488e-35	MultiRPC1	Arl6ip1	159.918
Fabp7	0	2.0136	0.718	0.158	0	ConePR3	Fabp7	30.3134	No
Meis2	0	1.10338	0.977	0.42	0	ConePR3	Meis2	19.262	YES
Crx	0	0.956234	0.983	0.37	0	ConePR3	Crx	28.8521	YES
Pik3r1	3.41162e-284	0.899034	0.957	0.49	5.89767e-280	ConePR3	Pik3r1	31.8298	YES
Neurod1	4.9329e-282	0.906816	0.995	0.509	8.52751e-278	ConePR3	Neurod1	35.8184	YES
Unc119	4.42348e-269	0.886631	0.975	0.67	7.64687e-265	ConePR3	Unc119	37.5024	No
Abca4	1.43134e-251	0.847087	0.519	0.111	2.47436e-247	ConePR3	Abca4	0.811047	No
Neurod4	5.31769e-248	0.783259	0.867	0.315	9.1927e-244	ConePR3	Neurod4	38.3031	YES
Tma7	2.55604e-241	0.739402	0.997	0.99	4.41863e-237	ConePR3	Tma7	253.082	No
Ankrd33b	7.57989e-236	0.712602	0.647	0.184	1.31034e-231	ConePR3	Ankrd33b	4.36462	No
Btbd17	2.91647e-231	0.816542	0.877	0.444	5.0417e-227	ConePR3	Btbd17	41.0744	No
Higd2a	3.36212e-230	0.701668	0.981	0.848	5.81209e-226	ConePR3	Higd2a	84.3604	No
A830036E02Rik	1.53254e-224	0.568269	0.291	0.031	2.6493e-220	ConePR3	A830036E02Rik	#N/A	No
Otx2	6.25457e-221	0.762573	0.995	0.47	1.08123e-216	ConePR3	Otx2	69.2297	YES
Cltb	8.04664e-215	0.78659	0.936	0.582	1.39102e-210	ConePR3	Cltb	34.9452	No
Btg2	1.95736e-211	0.73951	0.944	0.548	3.3837e-207	ConePR3	Btg2	68.1858	No
3632451O06Rik	2.2369e-211	0.872186	0.666	0.251	3.86693e-207	ConePR3	3632451O06Rik	26.8233	No
Eef2	1.95775e-210	0.430754	1	0.996	3.38436e-206	ConePR3	Eef2	1389.83	No
Ckb	1.61584e-208	0.593374	1	0.985	2.7933e-204	ConePR3	Ckb	1628.63	No
Prdm1	4.48167e-206	0.672197	0.805	0.287	7.74747e-202	ConePR3	Prdm1	14.1675	No
Tpd52	5.10938e-206	0.73488	0.911	0.585	8.83259e-202	ConePR3	Tpd52	64.0594	No
Btg1	4.09346e-203	0.919359	0.913	0.734	7.07636e-199	ConePR3	Btg1	34.5757	No
Ppib	6.36052e-189	0.676364	0.939	0.839	1.09954e-184	ConePR3	Ppib	337.166	No
Npc2	1.30161e-184	0.659625	0.927	0.788	2.25009e-180	ConePR3	Npc2	60.9892	No
Gm8797	5.86846e-181	0.559825	0.986	0.945	1.01448e-176	ConePR3	Gm8797	18.6459	No
Ptms	2.53859e-180	0.575251	0.992	0.914	4.38846e-176	ConePR3	Ptms	270.714	No
Dll3	8.1809e-178	0.748441	0.619	0.229	1.41423e-173	ConePR3	Dll3	13.7844	YES
Ubb	2.7382e-173	0.370865	1	0.999	4.73352e-169	ConePR3	Ubb	810.107	No
Robo2	7.4065e-171	0.639172	0.842	0.489	1.28036e-166	ConePR3	Robo2	34.4701	YES
Ormdl3	4.37937e-169	0.666892	0.773	0.417	7.57062e-165	ConePR3	Ormdl3	34.7885	No
Ctsf	2.26316e-168	0.670599	0.836	0.419	3.91233e-164	ConePR3	Ctsf	29.7485	No
Cplx2	1.13308e-162	0.659478	0.899	0.494	1.95875e-158	ConePR3	Cplx2	25.9467	No
Mfap4	4.09137e-157	0.632791	0.871	0.44	7.07274e-153	ConePR3	Mfap4	11.6218	YES
Cadm3	6.2622e-155	0.629506	0.68	0.3	1.08255e-150	ConePR3	Cadm3	34.5196	YES
Amer2	1.17546e-151	0.566704	0.925	0.653	2.03202e-147	ConePR3	Amer2	13.943	No
Cntn1	2.557e-150	0.564499	0.742	0.303	4.42029e-146	ConePR3	Cntn1	19.791	YES
Cdhr1	2.94446e-148	0.571924	0.7	0.263	5.0901e-144	ConePR3	Cdhr1	3.01515	YES
D930028M14Rik	1.5717e-139	0.57412	0.87	0.467	2.71699e-135	ConePR3	D930028M14Rik	84.5883	No
Reep6	3.54634e-138	0.439359	0.331	0.073	6.13056e-134	ConePR3	Reep6	0.302263	No
Platr17	1.15252e-133	0.523557	0.669	0.259	1.99236e-129	ConePR3	Platr17	2.52614	No
Ftl1	1.09881e-132	0.278653	1	1	1.89951e-128	ConePR3	Ftl1	1036.17	No
Prnp	1.15481e-131	0.583402	0.765	0.451	1.99632e-127	ConePR3	Prnp	56.0417	YES
Ypel3	1.48134e-130	0.497043	0.983	0.823	2.56079e-126	ConePR3	Ypel3	21.5413	No
Ndufv3	3.70419e-129	0.492591	0.939	0.856	6.40343e-125	ConePR3	Ndufv3	176.75	No
Lypla1	5.45313e-129	0.599155	0.687	0.393	9.42683e-125	ConePR3	Lypla1	54.3531	No
Map1lc3b	7.1321e-127	0.448749	0.97	0.893	1.23293e-122	ConePR3	Map1lc3b	73.4978	No
Egflam	1.6327e-126	0.500435	0.472	0.149	2.82245e-122	ConePR3	Egflam	6.39979	No
Rps18-ps3	1.71161e-125	0.426777	0.989	0.971	2.95887e-121	ConePR3	Rps18-ps3	39.1155	No
Apbb1	1.83268e-125	0.482048	0.918	0.675	3.16816e-121	ConePR3	Apbb1	90.6279	No
Nlk	1.04009e-122	0.596558	0.59	0.274	1.798e-118	ConePR3	Nlk	32.3157	YES
Oaz1	1.89064e-122	0.319411	1	0.996	3.26836e-118	ConePR3	Oaz1	421.048	No
Bcat1	1.59744e-119	0.616423	0.715	0.484	2.76149e-115	ConePR3	Bcat1	182.563	YES
Malat1	4.77764e-117	0.383959	1	0.998	8.25911e-113	ConePR3	Malat1	320.848	No
Rxrg	2.09935e-116	0.552393	0.606	0.25	3.62914e-112	ConePR3	Rxrg	10.1885	YES
Snap25	3.50232e-116	0.512826	0.846	0.47	6.05446e-112	ConePR3	Snap25	62.8266	No
Grina	4.73953e-116	0.493844	0.874	0.589	8.19323e-112	ConePR3	Grina	42.711	No
Syp	1.12424e-115	0.472872	0.704	0.315	1.94347e-111	ConePR3	Syp	17.6378	No
Dpysl3	3.13783e-115	0.495963	0.935	0.64	5.42436e-111	ConePR3	Dpysl3	323.515	No
Phf21b	4.20719e-115	0.511222	0.589	0.264	7.27297e-111	ConePR3	Phf21b	11.3946	No
Gabarap	1.0002e-114	0.374843	0.988	0.949	1.72904e-110	ConePR3	Gabarap	217.111	No
Glo1	4.5484e-114	0.446617	0.955	0.865	7.86282e-110	ConePR3	Glo1	85.3834	No
Lingo3	6.61653e-113	0.356506	0.253	0.051	1.1438e-108	ConePR3	Lingo3	2.56459	No
Gm11744	1.31733e-111	0.457635	0.452	0.146	2.27727e-107	ConePR3	Gm11744	1.16865	No
Gngt2	1.3246e-110	0.462519	0.863	0.384	2.28983e-106	ConePR3	Gngt2	32.2154	No
Lcorl	3.04702e-109	0.501279	0.59	0.274	5.26739e-105	ConePR3	Lcorl	33.2799	No
Zfp365	3.33794e-108	0.411604	0.275	0.066	5.77029e-104	ConePR3	Zfp365	2.02721	No
Ahcyl2	1.47828e-106	0.468809	0.652	0.319	2.55551e-102	ConePR3	Ahcyl2	17.9055	No
Cplx3	1.50579e-106	0.444391	0.691	0.296	2.60306e-102	ConePR3	Cplx3	2.94196	No
Qsox1	3.85363e-106	0.396536	0.909	0.532	6.66178e-102	ConePR3	Qsox1	20.1546	No
Shisa2	1.87323e-105	0.485017	0.807	0.467	3.23825e-101	ConePR3	Shisa2	38.5599	No
Rsrp1	1.07406e-104	0.375189	0.979	0.933	1.85673e-100	ConePR3	Rsrp1	46.8139	No
Igsf21	4.53034e-103	0.482468	0.605	0.267	7.8316e-99	ConePR3	Igsf21	7.92453	No
Trp53i11	1.28137e-102	0.498539	0.816	0.536	2.2151e-98	ConePR3	Trp53i11	67.8764	YES
Pkm	3.52222e-102	0.383555	0.996	0.981	6.08885e-98	ConePR3	Pkm	1223.8	No
Pcbp4	2.44537e-100	0.366794	0.989	0.952	4.22732e-96	ConePR3	Pcbp4	181.362	No
Fam132a	1.13828e-99	0.484646	0.68	0.347	1.96774e-95	ConePR3	Fam132a	22.9837	No
Tecpr1	2.80879e-99	0.491035	0.629	0.309	4.85555e-95	ConePR3	Tecpr1	9.43345	No
Ptov1	5.75366e-99	0.340725	0.984	0.972	9.94635e-95	ConePR3	Ptov1	116.635	No
Chgb	1.7202e-98	0.450954	0.808	0.433	2.97371e-94	ConePR3	Chgb	19.6375	No
Aplp2	4.86897e-97	0.475988	0.788	0.556	8.41699e-93	ConePR3	Aplp2	81.992	No
Ddb1	1.89758e-96	0.47992	0.805	0.642	3.28035e-92	ConePR3	Ddb1	350.63	No
3110035E14Rik	3.93014e-96	0.477656	0.348	0.114	6.79403e-92	ConePR3	3110035E14Rik	12.6006	No
Trp53inp2	5.4761e-96	0.479461	0.48	0.211	9.46653e-92	ConePR3	Trp53inp2	14.1436	No
Cxx1a	5.26676e-93	0.507635	0.863	0.691	9.10465e-89	ConePR3	Cxx1a	50.2797	No
Gpr162	5.52316e-93	0.511289	0.584	0.314	9.54789e-89	ConePR3	Gpr162	22.0583	No
Doc2b	1.26098e-92	0.364487	0.372	0.117	2.17985e-88	ConePR3	Doc2b	1.46915	YES
Lrp1b	6.92265e-91	0.425832	0.345	0.109	1.19672e-86	ConePR3	Lrp1b	0.776995	No
Acad10	1.23282e-90	0.438594	0.441	0.161	2.13118e-86	ConePR3	Acad10	1.86018	No
Ackr1	4.56708e-89	0.374035	0.297	0.086	7.89512e-85	ConePR3	Ackr1	1.45268	No
Mrpl49	2.51714e-88	0.487561	0.759	0.589	4.35137e-84	ConePR3	Mrpl49	30.5331	No
Mxd4	1.24119e-87	0.484415	0.496	0.232	2.14564e-83	ConePR3	Mxd4	13.6254	YES
Gdap1l1	4.95359e-87	0.472759	0.591	0.31	8.56327e-83	ConePR3	Gdap1l1	21.3931	No
Gamt	7.34217e-87	0.451339	0.626	0.333	1.26924e-82	ConePR3	Gamt	18.653	No
Gnat2	2.23812e-86	0.425041	0.454	0.172	3.86903e-82	ConePR3	Gnat2	2.40192	No
Svip	7.9915e-86	0.466729	0.543	0.264	1.38149e-81	ConePR3	Svip	8.39185	No
Ttyh2	2.96844e-85	0.409799	0.441	0.167	5.13154e-81	ConePR3	Ttyh2	7.89912	No
Onecut2	3.01968e-83	0.349702	0.695	0.383	5.22012e-79	ConePR3	Onecut2	3.53464	YES
Fyco1	1.1387e-81	0.386485	0.444	0.183	1.96847e-77	ConePR3	Fyco1	2.16934	No
Thrb	4.3576e-80	0.277056	0.781	0.365	7.53298e-76	ConePR3	Thrb	12.3388	YES
Klc3	2.51561e-77	0.39019	0.547	0.241	4.34873e-73	ConePR3	Klc3	4.14489	No
Pfdn5	1.17575e-76	0.30505	0.97	0.941	2.03252e-72	ConePR3	Pfdn5	190.466	No
Vps37b	1.77083e-76	0.436836	0.661	0.428	3.06123e-72	ConePR3	Vps37b	18.3295
Grasp	4.2487e-76	0.402419	0.405	0.167	7.34473e-72	ConePR3	Grasp	5.53671
Pdk2	6.06194e-74	0.392455	0.383	0.155	1.04793e-69	ConePR3	Pdk2	2.65762
Ddit4	2.17427e-73	0.473182	0.495	0.264	3.75866e-69	ConePR3	Ddit4	24.6532
Rbm24	2.50603e-72	0.399252	0.439	0.187	4.33217e-68	ConePR3	Rbm24	2.44583
Son	4.99493e-72	0.255712	0.993	0.976	8.63474e-68	ConePR3	Son	66.3537
Atp6v0b	2.51787e-71	0.331442	0.895	0.762	4.35264e-67	ConePR3	Atp6v0b	70.4268
Ccdc136	3.10846e-71	0.520953	0.576	0.334	5.3736e-67	ConePR3	Ccdc136	12.8405
Serinc5	3.6534e-71	0.331899	0.33	0.115	6.31563e-67	ConePR3	Serinc5	10.6616
Cald1	3.72977e-71	0.427526	0.698	0.48	6.44765e-67	ConePR3	Cald1	11.4693
Tmem59	4.3857e-70	0.345885	0.888	0.803	7.58156e-66	ConePR3	Tmem59	67.7053
Slc1a2	7.15958e-70	0.33137	0.446	0.182	1.23768e-65	ConePR3	Slc1a2	4.90358
Ppp1cc	8.4139e-70	0.371858	0.914	0.887	1.45451e-65	ConePR3	Ppp1cc	136.167
Rps27rt	1.79488e-69	0.288949	0.986	0.977	3.10282e-65	ConePR3	Rps27rt	1796.7
Dynll2	4.3513e-69	0.401179	0.788	0.653	7.52209e-65	ConePR3	Dynll2	28.5376
Zfos1	4.68027e-68	0.398586	0.831	0.717	8.09078e-64	ConePR3	Zfos1	#N/A
Pgm2	4.93505e-68	0.387135	0.693	0.425	8.53122e-64	ConePR3	Pgm2	49.006
Abcg1	5.04482e-68	0.347962	0.307	0.111	8.72099e-64	ConePR3	Abcg1	11.4316
Wscd2	8.34367e-68	0.36983	0.335	0.129	1.44237e-63	ConePR3	Wscd2	4.1505
Tmem158	2.68971e-67	0.426324	0.565	0.307	4.64971e-63	ConePR3	Tmem158	3.6133
Fam53b	6.7907e-67	0.344522	0.376	0.151	1.17391e-62	ConePR3	Fam53b	3.97208
Lgmn	7.81942e-67	0.435602	0.502	0.27	1.35174e-62	ConePR3	Lgmn	28.8549
Dlc1	7.90664e-67	0.361164	0.463	0.198	1.36682e-62	ConePR3	Dlc1	4.08347
Pcbp2	9.72465e-67	0.260665	0.986	0.978	1.6811e-62	ConePR3	Pcbp2	33.573
Hmgn3	1.37278e-66	0.475664	0.78	0.662	2.37312e-62	ConePR3	Hmgn3	77.5284
Lypd1	1.58462e-66	0.539124	0.553	0.278	2.73934e-62	ConePR3	Lypd1	7.43211
Agpat3	3.64384e-64	0.425321	0.532	0.293	6.2991e-60	ConePR3	Agpat3	23.0989
Zfp444	1.42751e-63	0.387163	0.69	0.49	2.46774e-59	ConePR3	Zfp444	22.0701
Trib2	5.67471e-63	0.488293	0.546	0.336	9.80986e-59	ConePR3	Trib2	40.8265
Ndn	1.07662e-62	0.510069	0.833	0.785	1.86116e-58	ConePR3	Ndn	105.201
Hist3h2ba	9.16549e-60	0.33671	0.944	0.852	1.58444e-55	ConePR3	Hist3h2ba	690.997
Ndufa6	1.14138e-59	0.303597	0.924	0.901	1.97311e-55	ConePR3	Ndufa6	128.229
Rasa4	6.85249e-59	0.422904	0.445	0.259	1.18459e-54	ConePR3	Rasa4	12.6214
Ebpl	8.40444e-59	0.392776	0.645	0.457	1.45288e-54	ConePR3	Ebpl	8.23352
Gpx4	1.31995e-58	0.277229	0.989	0.984	2.2818e-54	ConePR3	Gpx4	237.61
Eml5	1.92107e-58	0.353832	0.459	0.229	3.32095e-54	ConePR3	Eml5	3.79081
Gm9843	6.79692e-58	0.357477	0.861	0.815	1.17498e-53	ConePR3	Gm9843	729.322
Rpl6l	1.4085e-57	0.362137	0.81	0.747	2.43488e-53	ConePR3	Rpl6l	#N/A
Mir124a-1hg	1.64833e-57	0.393085	0.54	0.314	2.84947e-53	ConePR3	Mir124a-1hg	11.8878
Msi1	3.24971e-57	0.333262	0.879	0.82	5.61778e-53	ConePR3	Msi1	38.0383
Rgr	9.82943e-56	0.300975	0.287	0.104	1.69921e-51	ConePR3	Rgr	0.181898
Phip	3.76546e-55	0.341656	0.827	0.757	6.50936e-51	ConePR3	Phip	50.46
Meg3	5.61239e-55	0.482343	0.789	0.574	9.70214e-51	ConePR3	Meg3	4.47568
Otop3	7.91509e-55	0.29126	0.401	0.169	1.36828e-50	ConePR3	Otop3	2.21391
Hist3h2a	1.59089e-54	0.417775	0.713	0.531	2.75017e-50	ConePR3	Hist3h2a	345.341
Lurap1l	7.35655e-54	0.338072	0.432	0.209	1.27173e-49	ConePR3	Lurap1l	2.94617
Upf3b	1.08446e-52	0.39398	0.71	0.575	1.87471e-48	ConePR3	Upf3b	13.2714
Ivd	1.97486e-52	0.337213	0.348	0.167	3.41394e-48	ConePR3	Ivd	23.5504
Kif19a	2.17338e-52	0.311406	0.408	0.182	3.75712e-48	ConePR3	Kif19a	4.08819
Tmem176a	1.88802e-51	0.389444	0.545	0.349	3.26382e-47	ConePR3	Tmem176a	26.1389
1810041L15Rik	3.2529e-51	0.33178	0.427	0.217	5.62328e-47	ConePR3	1810041L15Rik	8.50619
Map1b	3.28333e-51	0.276744	0.984	0.938	5.6759e-47	ConePR3	Map1b	104.813
Eif3e	4.54383e-51	0.270837	0.95	0.908	7.85491e-47	ConePR3	Eif3e	232.636
Dgkd	5.74775e-51	0.341193	0.408	0.211	9.93613e-47	ConePR3	Dgkd	28.3361
Kcnd3	8.0091e-51	0.284234	0.315	0.13	1.38453e-46	ConePR3	Kcnd3	10.7715
Zfand6	7.96371e-50	0.30908	0.796	0.726	1.37669e-45	ConePR3	Zfand6	63.5801
Gltscr2	3.58849e-49	0.329295	0.825	0.768	6.20342e-45	ConePR3	Gltscr2	152.235
BC029214	6.35669e-49	0.320735	0.464	0.257	1.09888e-44	ConePR3	BC029214	7.55997
Isl2	7.57843e-47	0.285978	0.286	0.119	1.31008e-42	ConePR3	Isl2	5.91067
Ccnd3	1.06171e-46	0.52467	0.599	0.468	1.83538e-42	ConePR3	Ccnd3	46.6828
Gm10116	4.66464e-46	0.327687	0.726	0.622	8.06377e-42	ConePR3	Gm10116	62.5558
Fam210b	9.05617e-46	0.310533	0.341	0.167	1.56554e-41	ConePR3	Fam210b	2.84507
Ece1	1.99137e-45	0.290326	0.288	0.124	3.44248e-41	ConePR3	Ece1	36.4059
Gm9493	1.50116e-44	0.257977	0.894	0.868	2.59506e-40	ConePR3	Gm9493	206.41
Sat2	1.68914e-44	0.347587	0.499	0.316	2.92001e-40	ConePR3	Sat2	3.94391
Gadd45g	1.75715e-44	0.327188	0.336	0.164	3.03758e-40	ConePR3	Gadd45g	2.64315
Atp6v1f	1.82329e-44	0.266587	0.866	0.827	3.15192e-40	ConePR3	Atp6v1f	109.119
Ccnl2	2.20094e-44	0.26749	0.81	0.721	3.80476e-40	ConePR3	Ccnl2	17.1171
Ing4	6.03757e-44	0.306359	0.735	0.643	1.04371e-39	ConePR3	Ing4	59.6763
Rsrc2	1.04975e-43	0.262802	0.856	0.812	1.8147e-39	ConePR3	Rsrc2	63.909
Rax	1.47683e-43	0.302411	0.901	0.778	2.55299e-39	ConePR3	Rax	159.102
Slc25a33	3.12698e-43	0.307281	0.455	0.26	5.40561e-39	ConePR3	Slc25a33	6.53819
Abhd17a	9.1997e-43	0.364629	0.669	0.586	1.59035e-38	ConePR3	Abhd17a	42.6163
Sltm	1.70073e-42	0.359833	0.682	0.594	2.94005e-38	ConePR3	Sltm	23.0202
Pak3	6.13618e-42	0.488063	0.443	0.292	1.06076e-37	ConePR3	Pak3	39.3249
Micu1	1.39701e-41	0.35743	0.456	0.291	2.41501e-37	ConePR3	Micu1	36.1351
Map2	3.10291e-41	0.345236	0.458	0.283	5.364e-37	ConePR3	Map2	118.503
Ogt	3.52093e-41	0.268714	0.743	0.62	6.08662e-37	ConePR3	Ogt	42.3012
Numbl	3.99281e-41	0.321923	0.393	0.224	6.90237e-37	ConePR3	Numbl	16.2652
Rpl23a-ps3	7.26473e-41	0.266653	0.932	0.914	1.25585e-36	ConePR3	Rpl23a-ps3	426.591
Cadm2	1.08004e-40	0.289009	0.418	0.224	1.86707e-36	ConePR3	Cadm2	6.66543
Bcl2l1	1.47394e-40	0.329073	0.589	0.446	2.548e-36	ConePR3	Bcl2l1	35.1437
Cbfa2t2	1.56883e-40	0.304671	0.366	0.199	2.71204e-36	ConePR3	Cbfa2t2	18.0366
Vdac1	1.74092e-40	0.274768	0.881	0.857	3.00953e-36	ConePR3	Vdac1	146.164
Trappc2l	9.08004e-40	0.321301	0.626	0.506	1.56967e-35	ConePR3	Trappc2l	51.9336
Pink1	1.65839e-39	0.312029	0.51	0.336	2.86686e-35	ConePR3	Pink1	45.9495
Wbp1	4.06731e-39	0.323951	0.664	0.549	7.03116e-35	ConePR3	Wbp1	70.3709
Plppr2	1.61114e-38	0.286557	0.341	0.183	2.78518e-34	ConePR3	Plppr2	#N/A
Ldha	3.34386e-38	0.2514	0.984	0.948	5.78052e-34	ConePR3	Ldha	736.62
Ubxn6	1.29663e-37	0.301901	0.611	0.481	2.24149e-33	ConePR3	Ubxn6	28.2796
Hist1h2al	1.32248e-37	0.35811	0.654	0.509	2.28618e-33	ConePR3	Hist1h2al	134.335
Ip6k2	1.3786e-37	0.328229	0.657	0.549	2.38318e-33	ConePR3	Ip6k2	63.3392
Sdf2	3.40959e-37	0.334286	0.586	0.466	5.89417e-33	ConePR3	Sdf2	35.3679
Mgarp	6.60226e-37	0.328303	0.667	0.557	1.14133e-32	ConePR3	Mgarp	105.711
Rpl27-ps3	8.68958e-37	0.275258	0.761	0.701	1.50217e-32	ConePR3	Rpl27-ps3	387.545
Cd63	2.90939e-36	0.254778	0.824	0.779	5.02947e-32	ConePR3	Cd63	20.6757
Pcmtd2	4.22316e-36	0.300977	0.438	0.265	7.30058e-32	ConePR3	Pcmtd2	20.0676
Kdm6b	4.87862e-36	0.34835	0.547	0.392	8.43368e-32	ConePR3	Kdm6b	1.28243
Cln6	6.33199e-36	0.295228	0.366	0.209	1.09461e-31	ConePR3	Cln6	11.9939
Gm11808	8.42043e-36	0.285702	0.781	0.769	1.45564e-31	ConePR3	Gm11808	749.251
Lbh	2.11067e-35	0.323291	0.418	0.265	3.64871e-31	ConePR3	Lbh	39.5396
Thsd7a	3.49526e-35	0.273204	0.486	0.304	6.04225e-31	ConePR3	Thsd7a	8.657
Alg2	5.50557e-35	0.289141	0.567	0.417	9.51749e-31	ConePR3	Alg2	9.82798
Klf10	1.69456e-34	0.293319	0.27	0.139	2.92939e-30	ConePR3	Klf10	11.3212
Agap1	6.90104e-34	0.332027	0.393	0.259	1.19298e-29	ConePR3	Agap1	18.4564
Pgs1	8.91793e-34	0.306018	0.397	0.25	1.54164e-29	ConePR3	Pgs1	12.0988
Ppp1r14a	2.58213e-33	0.301627	0.394	0.234	4.46372e-29	ConePR3	Ppp1r14a	23.7465
Zranb1	4.9481e-33	0.274653	0.511	0.356	8.55378e-29	ConePR3	Zranb1	33.458
Tmem50a	5.31143e-33	0.262918	0.76	0.704	9.18187e-29	ConePR3	Tmem50a	55.0023
Wdr6	2.09008e-32	0.324255	0.582	0.472	3.61313e-28	ConePR3	Wdr6	129.337
Glrx	2.20102e-32	0.292791	0.372	0.225	3.8049e-28	ConePR3	Glrx	19.9488
Shisa4	2.35263e-32	0.312117	0.673	0.579	4.06699e-28	ConePR3	Shisa4	18.5246
Lpcat1	3.04271e-32	0.305916	0.413	0.275	5.25994e-28	ConePR3	Lpcat1	43.8847
Abtb1	3.22948e-32	0.256693	0.323	0.179	5.58279e-28	ConePR3	Abtb1	9.4864
Dhx32	1.02475e-31	0.356451	0.373	0.25	1.77148e-27	ConePR3	Dhx32	37.2088
Glmp	2.16033e-31	0.300853	0.416	0.283	3.73457e-27	ConePR3	Glmp	24.0648
Tonsl	2.6193e-31	0.258794	0.716	0.63	4.52798e-27	ConePR3	Tonsl	86.3631
Tox3	4.53455e-31	0.30525	0.603	0.48	7.83888e-27	ConePR3	Tox3	13.4513
Tmem243	1.45138e-30	0.310036	0.508	0.377	2.50901e-26	ConePR3	Tmem243	11.9682
Oxa1l	1.86111e-30	0.299561	0.596	0.511	3.21731e-26	ConePR3	Oxa1l	23.658
Nkiras2	2.82557e-30	0.255694	0.645	0.552	4.88457e-26	ConePR3	Nkiras2	41.6915
Enho	2.86873e-30	0.311886	0.382	0.24	4.95918e-26	ConePR3	Enho	12.1997
Txnip	2.93125e-30	0.305634	0.32	0.188	5.06726e-26	ConePR3	Txnip	42.3696
Csrnp3	3.03303e-30	0.250168	0.296	0.16	5.2432e-26	ConePR3	Csrnp3	13.6218
Supt4a	5.34227e-30	0.250099	0.745	0.7	9.23519e-26	ConePR3	Supt4a	90.079
Vcp	9.36509e-30	0.288658	0.763	0.755	1.61894e-25	ConePR3	Vcp	159.077
Jun	1.23398e-29	0.296802	0.602	0.487	2.13318e-25	ConePR3	Jun	23.0644
Ctsa	1.25735e-29	0.299184	0.476	0.348	2.17358e-25	ConePR3	Ctsa	41.0807
Gm10036	2.12974e-29	0.332569	0.566	0.491	3.68168e-25	ConePR3	Gm10036	52.1537
Hspa4l	8.23502e-29	0.313538	0.536	0.426	1.42359e-24	ConePR3	Hspa4l	64.0654
Gm2000	1.03883e-28	0.261675	0.714	0.673	1.79583e-24	ConePR3	Gm2000	441.132
Ndrg1	1.33727e-28	0.270112	0.444	0.285	2.31173e-24	ConePR3	Ndrg1	40.2935
Vps37a	2.21674e-28	0.266809	0.316	0.185	3.83208e-24	ConePR3	Vps37a	5.4392
Chchd5	2.34864e-28	0.296069	0.522	0.417	4.06009e-24	ConePR3	Chchd5	16.6996
Rpl9-ps6	4.4266e-28	0.274799	0.699	0.655	7.65227e-24	ConePR3	Rpl9-ps6	389.255
Serinc1	5.31486e-28	0.275366	0.652	0.568	9.18779e-24	ConePR3	Serinc1	139.308
Smim14	1.27871e-27	0.261316	0.634	0.536	2.21051e-23	ConePR3	Smim14	38.5991
Fam110a	1.45873e-27	0.290186	0.529	0.395	2.5217e-23	ConePR3	Fam110a	30.1757
Ssbp3	2.87243e-27	0.251198	0.793	0.76	4.96558e-23	ConePR3	Ssbp3	101.837
Kcne1l	3.61382e-27	0.305888	0.361	0.239	6.24721e-23	ConePR3	Kcne1l	14.2198
Wdr66	3.94748e-27	0.303841	0.409	0.28	6.824e-23	ConePR3	Wdr66	20.9456
Urod	5.00106e-27	0.280153	0.473	0.358	8.64534e-23	ConePR3	Urod	35.3491
Ccndbp1	6.37825e-27	0.264952	0.444	0.311	1.10261e-22	ConePR3	Ccndbp1	21.0523
Fryl	6.48749e-27	0.280042	0.339	0.208	1.12149e-22	ConePR3	Fryl	12.5432
Psap	6.50576e-27	0.250387	0.698	0.656	1.12465e-22	ConePR3	Psap	156.378
Gm26917	1.31388e-26	0.270455	0.737	0.695	2.2713e-22	ConePR3	Gm26917	1566.7
Prom1	5.57681e-26	0.250389	0.398	0.257	9.64063e-22	ConePR3	Prom1	38.6168
Ap3s1	6.32422e-26	0.253019	0.675	0.622	1.09327e-21	ConePR3	Ap3s1	51.6706
Ctsd	9.26518e-25	0.252101	0.568	0.477	1.60167e-20	ConePR3	Ctsd	121.479
Sirt2	1.03841e-24	0.266099	0.526	0.423	1.7951e-20	ConePR3	Sirt2	16.9233
4932422M17Rik	1.28523e-24	0.274032	0.264	0.156	2.22178e-20	ConePR3	4932422M17Rik	#N/A
Tmem176b	1.30355e-24	0.253908	0.709	0.64	2.25345e-20	ConePR3	Tmem176b	56.7195
Ndufs2	1.38439e-24	0.26224	0.702	0.678	2.3932e-20	ConePR3	Ndufs2	124.941
Cacna2d1	3.39435e-24	0.2501	0.3	0.186	5.86781e-20	ConePR3	Cacna2d1	12.2656
Timm50	1.87587e-23	0.278188	0.606	0.549	3.24282e-19	ConePR3	Timm50	60.6227
Chrna3	1.87991e-23	0.277473	0.456	0.323	3.2498e-19	ConePR3	Chrna3	34.7243
Wbp2	6.15152e-23	0.256223	0.552	0.468	1.06341e-18	ConePR3	Wbp2	22.8362
Exoc7	2.41522e-21	0.2629	0.346	0.241	4.17518e-17	ConePR3	Exoc7	38.8818
Chkb	2.68086e-21	0.25094	0.46	0.354	4.6344e-17	ConePR3	Chkb	12.8768
P3h3	2.83933e-21	0.258828	0.288	0.174	4.90834e-17	ConePR3	P3h3	4.89709
Casz1	4.05813e-21	0.261471	0.464	0.356	7.01529e-17	ConePR3	Casz1	8.14912
Pdcd4	7.12089e-21	0.277347	0.444	0.347	1.23099e-16	ConePR3	Pdcd4	34.4417
Gadd45gip1	1.23406e-20	0.282194	0.459	0.382	2.13331e-16	ConePR3	Gadd45gip1	12.1718
Acly	1.67334e-20	0.250889	0.56	0.469	2.89271e-16	ConePR3	Acly	182.52
Zdhhc2	2.50305e-20	0.274362	0.337	0.227	4.32703e-16	ConePR3	Zdhhc2	12.3794
Pdcd7	2.59357e-20	0.260787	0.386	0.279	4.4835e-16	ConePR3	Pdcd7	13.2265
Cxx1b	9.15245e-20	0.266477	0.559	0.486	1.58218e-15	ConePR3	Cxx1b	71.1487
Mvd	2.78288e-18	0.253646	0.367	0.277	4.81076e-14	ConePR3	Mvd	27.92
Lpar6	2.29771e-17	0.263129	0.302	0.212	3.97206e-13	ConePR3	Lpar6	7.9712
Zfp536	1.20179e-16	0.269144	0.434	0.358	2.07753e-12	ConePR3	Zfp536	23.2453
Ppp1r10	2.28905e-15	0.258787	0.439	0.37	3.95708e-11	ConePR3	Ppp1r10	21.1744
Hist1h1e	5.50022e-14	0.272977	0.481	0.405	9.50822e-10	ConePR3	Hist1h1e	3117.81
Dapl1	0	1.24788	0.969	0.333	0	MultiRPC2	Dapl1	197.159
Sfrp2	0	1.22715	0.945	0.36	0	MultiRPC2	Sfrp2	271.208
Ccnd1	0	1.21755	0.98	0.361	0	MultiRPC2	Ccnd1	675.419
Mdk	0	1.08986	0.98	0.525	0	MultiRPC2	Mdk	301.292
Hes1	0	1.08585	0.853	0.238	0	MultiRPC2	Hes1	136.838
Rbp1	0	0.986408	0.95	0.419	0	MultiRPC2	Rbp1	51.1912
Fgf15	0	0.96442	0.96	0.333	0	MultiRPC2	Fgf15	841.578
Mest	0	0.956371	0.89	0.33	0	MultiRPC2	Mest	148.678
Crabp2	0	0.948809	0.906	0.363	0	MultiRPC2	Crabp2	282.255
Sparc	0	0.90938	0.827	0.214	0	MultiRPC2	Sparc	88.7614
Zfp36l1	0	0.789234	0.853	0.268	0	MultiRPC2	Zfp36l1	26.1047
Cdca7	0	0.749171	0.756	0.208	0	MultiRPC2	Cdca7	80.6361
Rpl12	0	0.715662	0.995	0.922	0	MultiRPC2	Rpl12	382.156
Rpl36a	0	0.636511	0.996	0.983	0	MultiRPC2	Rpl36a	498.493
Rps8	0	0.554954	0.999	0.999	0	MultiRPC2	Rps8	1133.18
Rpl13	0	0.531556	1	0.999	0	MultiRPC2	Rpl13	968.773
Rpl17	0	0.467343	1	0.999	0	MultiRPC2	Rpl17	687.373
Rpl32	0	0.436384	1	1	0	MultiRPC2	Rpl32	2644.67
Rpl27a	8.17832e-307	0.485584	0.997	0.998	1.41379e-302	MultiRPC2	Rpl27a	312.11
Rpl41	3.96294e-305	0.454203	1	1	6.85073e-301	MultiRPC2	Rpl41	2678.1
Rplp0	1.50445e-304	0.53399	1	0.999	2.60075e-300	MultiRPC2	Rplp0	1848.09
Rps16	1.33019e-302	0.46131	0.999	0.998	2.29951e-298	MultiRPC2	Rps16	163.529
Rpl14	3.90351e-301	0.479123	0.997	0.999	6.748e-297	MultiRPC2	Rpl14	755.24
Rps4x	1.09024e-300	0.530548	1	0.999	1.88469e-296	MultiRPC2	Rps4x	2279.04
Eno1	1.11178e-300	0.942313	0.989	0.675	1.92193e-296	MultiRPC2	Eno1	623.349
Rps19	1.20426e-300	0.453612	1	0.999	2.0818e-296	MultiRPC2	Rps19	1267.99
Id3	1.38644e-296	1.0956	0.818	0.262	2.39674e-292	MultiRPC2	Id3	138.462
Rps2	1.80838e-295	0.56203	0.999	0.995	3.12614e-291	MultiRPC2	Rps2	1244.16
Ung	3.37035e-294	0.608997	0.556	0.104	5.82632e-290	MultiRPC2	Ung	26.0891
Rpl18a	3.28767e-293	0.418302	0.998	0.999	5.6834e-289	MultiRPC2	Rpl18a	691.174
Rpl23	4.53799e-293	0.450481	0.999	0.999	7.84483e-289	MultiRPC2	Rpl23	980.025
Rps15a	8.82686e-292	0.450802	1	0.999	1.5259e-287	MultiRPC2	Rps15a	1882.24
Rps5	4.48517e-287	0.471701	0.998	0.998	7.75351e-283	MultiRPC2	Rps5	1921.87
Rps12	1.2176e-286	0.619587	0.993	0.966	2.10486e-282	MultiRPC2	Rps12	502.408
Rpsa	3.39779e-285	0.613066	0.996	0.978	5.87376e-281	MultiRPC2	Rpsa	1088.77
Rps29	1.59926e-282	0.396176	1	1	2.76465e-278	MultiRPC2	Rps29	1268.22
Sox2	8.35344e-282	0.79247	0.882	0.329	1.44406e-277	MultiRPC2	Sox2	72.6405
Rps27a	3.01264e-279	0.390991	1	1	5.20795e-275	MultiRPC2	Rps27a	818.909
Rplp1	2.88938e-277	0.58064	0.997	0.984	4.99486e-273	MultiRPC2	Rplp1	2613.61
Rpl11	7.44345e-277	0.402591	0.998	0.999	1.28675e-272	MultiRPC2	Rpl11	553.238
Rplp2	1.00776e-276	0.49496	0.998	0.997	1.74211e-272	MultiRPC2	Rplp2	1252.06
Gm10076	4.1462e-276	0.475716	0.999	0.996	7.16753e-272	MultiRPC2	Gm10076	59.3956
Itm2a	4.86343e-268	0.901519	0.862	0.358	8.40742e-264	MultiRPC2	Itm2a	138.388
Rpl18	5.36826e-268	0.45426	0.995	0.993	9.28011e-264	MultiRPC2	Rpl18	1048.69
Rps20	8.38705e-263	0.488288	1	0.993	1.44987e-258	MultiRPC2	Rps20	199.593
Rpl38	1.2782e-262	0.403965	1	0.999	2.20963e-258	MultiRPC2	Rpl38	1378.76
Plagl1	2.99225e-261	0.69615	0.836	0.297	5.1727e-257	MultiRPC2	Plagl1	92.7339
Rpl35	9.19281e-257	0.422479	1	0.998	1.58916e-252	MultiRPC2	Rpl35	605.846
Rps17	1.24913e-256	0.413336	0.998	0.998	2.15937e-252	MultiRPC2	Rps17	2196.89
Rps6	2.15766e-256	0.39946	1	1	3.72994e-252	MultiRPC2	Rps6	843.55
Rps26	7.32045e-256	0.47065	0.999	0.997	1.26549e-251	MultiRPC2	Rps26	1923.67
Rpl8	5.99256e-254	0.412021	1	0.997	1.03593e-249	MultiRPC2	Rpl8	1674.04
Pla2g16	1.10047e-253	0.566213	0.608	0.162	1.90237e-249	MultiRPC2	Pla2g16	25.0549
Rps15	6.97848e-252	0.435563	0.998	0.997	1.20637e-247	MultiRPC2	Rps15	1789.2
Rpl39	1.63457e-250	0.41445	1	0.998	2.82568e-246	MultiRPC2	Rpl39	891.715
Rps21	1.68809e-250	0.483797	0.998	0.977	2.9182e-246	MultiRPC2	Rps21	1641.13
Rpl31	1.07539e-249	0.438146	0.999	0.994	1.85902e-245	MultiRPC2	Rpl31	738.799
Siva1	1.18812e-246	0.73117	0.932	0.462	2.0539e-242	MultiRPC2	Siva1	99.3999
Rpl28	1.93002e-243	0.454683	0.998	0.99	3.33642e-239	MultiRPC2	Rpl28	546.172
Rpl22l1	1.29633e-241	0.609449	0.991	0.937	2.24097e-237	MultiRPC2	Rpl22l1	364.563
Cox4i2	1.60814e-241	0.67442	0.665	0.194	2.77999e-237	MultiRPC2	Cox4i2	44.9741
Rps25	2.7148e-241	0.426576	0.997	0.992	4.69308e-237	MultiRPC2	Rps25	908.382
Rps18	9.73916e-240	0.376134	1	0.999	1.68361e-235	MultiRPC2	Rps18	1808.29
Espn	2.27884e-237	0.68291	0.607	0.163	3.93944e-233	MultiRPC2	Espn	10.8034
Dkk3	5.69604e-237	0.732058	0.935	0.433	9.84674e-233	MultiRPC2	Dkk3	427.496
Rps13	3.04302e-231	0.358964	1	0.998	5.26046e-227	MultiRPC2	Rps13	391.376
Rps3a1	3.24555e-231	0.396157	0.997	0.998	5.61058e-227	MultiRPC2	Rps3a1	1311.57
Cp	5.14486e-231	0.555825	0.558	0.145	8.89392e-227	MultiRPC2	Cp	57.6713
Rps23	9.30194e-231	0.354173	1	0.999	1.60803e-226	MultiRPC2	Rps23	633.714
Rpl35a	5.97282e-230	0.342178	1	0.999	1.03252e-225	MultiRPC2	Rpl35a	1046.68
Rpl10	1.70249e-229	0.409358	0.999	0.996	2.9431e-225	MultiRPC2	Rpl10	692.956
Rpl23a	8.71466e-226	0.372013	1	0.998	1.5065e-221	MultiRPC2	Rpl23a	1134.54
Rpl26	3.12143e-223	0.35785	1	0.998	5.39601e-219	MultiRPC2	Rpl26	2283.84
Rpl7	5.70204e-221	0.393808	0.998	0.995	9.85711e-217	MultiRPC2	Rpl7	1636.59
Gapdh	8.16966e-220	0.610374	0.997	0.955	1.41229e-215	MultiRPC2	Gapdh	482.471
Sapcd1	1.8667e-219	0.656106	0.815	0.34	3.22697e-215	MultiRPC2	Sapcd1	19.7204
Eef1d	6.75541e-217	0.649629	0.944	0.55	1.16781e-212	MultiRPC2	Eef1d	224.734
Rps24	3.44849e-215	0.359483	1	0.999	5.9614e-211	MultiRPC2	Rps24	1839.77
Mif	5.21637e-214	0.637803	0.993	0.862	9.01754e-210	MultiRPC2	Mif	704.89
Npm3	6.56942e-214	0.65224	0.818	0.366	1.13566e-209	MultiRPC2	Npm3	76.7725
Gnai2	2.82139e-212	0.662868	0.979	0.76	4.87734e-208	MultiRPC2	Gnai2	207.912
Ppia	1.03492e-211	0.50455	0.999	0.996	1.78907e-207	MultiRPC2	Ppia	1518.33
Rpl37	3.80466e-209	0.333635	1	0.999	6.57711e-205	MultiRPC2	Rpl37	461.41
Rpl6	8.81955e-209	0.328792	1	0.999	1.52464e-204	MultiRPC2	Rpl6	833.526
Rpl3	8.72685e-208	0.387075	0.999	0.997	1.50861e-203	MultiRPC2	Rpl3	841.728
Ran	1.11519e-205	0.606953	0.988	0.869	1.92783e-201	MultiRPC2	Ran	479.654
Hspe1	1.38861e-205	0.56863	0.975	0.8	2.40049e-201	MultiRPC2	Hspe1	180.093
Serpinh1	3.50193e-205	0.687004	0.928	0.522	6.05379e-201	MultiRPC2	Serpinh1	257.463
Prss23	2.2349e-201	0.597295	0.609	0.192	3.86348e-197	MultiRPC2	Prss23	24.4763
Rps10	7.73659e-199	0.367406	0.998	0.995	1.33742e-194	MultiRPC2	Rps10	1091.6
Eef1b2	3.44518e-198	0.54379	0.99	0.838	5.95568e-194	MultiRPC2	Eef1b2	689.489
Col9a1	3.19208e-196	0.682068	0.594	0.19	5.51816e-192	MultiRPC2	Col9a1	108.74
Npm1	1.82121e-195	0.465977	0.996	0.972	3.14832e-191	MultiRPC2	Npm1	940.213
Vsx2	3.74978e-194	0.573227	0.642	0.218	6.48225e-190	MultiRPC2	Vsx2	127.758
Rpl9	1.65035e-193	0.30098	1	0.999	2.85295e-189	MultiRPC2	Rpl9	855.527
Rpl37a	3.85195e-193	0.309304	1	0.999	6.65887e-189	MultiRPC2	Rpl37a	1253.97
Grb10	5.08888e-193	0.674614	0.908	0.506	8.79715e-189	MultiRPC2	Grb10	404.682
Tpt1	6.99748e-193	0.36664	0.998	0.998	1.20965e-188	MultiRPC2	Tpt1	1287.22
Rps3	1.72674e-192	0.332317	0.999	0.998	2.98501e-188	MultiRPC2	Rps3	852.575
Fau	2.38934e-188	0.322412	1	0.998	4.13045e-184	MultiRPC2	Fau	567.027
Gm10260	8.84981e-188	0.343389	1	0.998	1.52987e-183	MultiRPC2	Gm10260	0
Rpl4	1.69352e-187	0.373368	0.996	0.995	2.92758e-183	MultiRPC2	Rpl4	966.962
Rpl21	9.38966e-187	0.296177	0.999	0.999	1.62319e-182	MultiRPC2	Rpl21	648.354
Mcm6	5.03336e-185	0.544808	0.641	0.223	8.70117e-181	MultiRPC2	Mcm6	184.693
Rpl19	4.63867e-180	0.32516	0.998	0.996	8.01887e-176	MultiRPC2	Rpl19	880.94
Rps7	4.37916e-179	0.264675	1	0.999	7.57025e-175	MultiRPC2	Rps7	886.427
Mcm5	4.62166e-179	0.499733	0.571	0.183	7.98947e-175	MultiRPC2	Mcm5	95.2358
H2afz	8.70949e-179	0.569239	0.996	0.97	1.50561e-174	MultiRPC2	H2afz	780.534
Gins2	3.99439e-173	0.503516	0.611	0.206	6.9051e-169	MultiRPC2	Gins2	12.6389
Fgf9	5.95713e-173	0.543678	0.654	0.257	1.02981e-168	MultiRPC2	Fgf9	33.4677
Ranbp1	5.23176e-170	0.522572	0.988	0.816	9.04415e-166	MultiRPC2	Ranbp1	354.776
Rpl24	1.68116e-169	0.288319	1	0.998	2.90622e-165	MultiRPC2	Rpl24	628.101
Rpl13a	1.71433e-168	0.265252	1	1	2.96356e-164	MultiRPC2	Rpl13a	1402.73
Id1	2.43707e-168	0.594734	0.663	0.24	4.21297e-164	MultiRPC2	Id1	85.223
Id2	2.36201e-167	0.66541	0.715	0.283	4.08321e-163	MultiRPC2	Id2	104.55
Prdx1	5.63443e-166	0.531878	0.975	0.77	9.74023e-162	MultiRPC2	Prdx1	294.312
Mcm3	3.17668e-164	0.492121	0.493	0.151	5.49152e-160	MultiRPC2	Mcm3	101.834
Rps14	1.44242e-163	0.274021	1	0.999	2.49351e-159	MultiRPC2	Rps14	1910.62
Slc1a3	9.92219e-161	0.520752	0.57	0.196	1.71525e-156	MultiRPC2	Slc1a3	60.1908
Rpl15	4.75243e-159	0.305207	1	0.996	8.21553e-155	MultiRPC2	Rpl15	687.958
Rps11	3.03197e-157	0.281671	0.999	0.999	5.24136e-153	MultiRPC2	Rps11	1817.45
Lhx2	3.80621e-155	0.575507	0.854	0.444	6.57979e-151	MultiRPC2	Lhx2	45.2194
Metrn	5.29168e-155	0.476929	0.662	0.258	9.14772e-151	MultiRPC2	Metrn	213.234
Rpl10a	2.85438e-153	0.296684	0.998	0.999	4.93437e-149	MultiRPC2	Rpl10a	482.245
Rps9	3.25115e-153	0.263911	0.999	0.999	5.62027e-149	MultiRPC2	Rps9	1846.02
Nr2e1	1.60671e-152	0.419096	0.511	0.163	2.77752e-148	MultiRPC2	Nr2e1	16.8647
Slc2a1	1.99786e-152	0.629031	0.774	0.379	3.45369e-148	MultiRPC2	Slc2a1	187.02
Myb	7.40273e-150	0.425176	0.513	0.171	1.27971e-145	MultiRPC2	Myb	77.1127
Gnb2l1	1.36198e-148	0.377178	0.994	0.949	2.35446e-144	MultiRPC2	Gnb2l1	1288.48
Tead2	1.13309e-147	0.502976	0.86	0.447	1.95878e-143	MultiRPC2	Tead2	138.689
Rpl7a	1.13186e-145	0.342183	0.999	0.97	1.95665e-141	MultiRPC2	Rpl7a	923.265
Rpl34	3.09104e-145	0.262827	0.998	0.998	5.34348e-141	MultiRPC2	Rpl34	1092.42
Dek	3.27952e-144	0.515725	0.95	0.608	5.6693e-140	MultiRPC2	Dek	156.992
Snrpg	9.55404e-143	0.361862	0.996	0.968	1.65161e-138	MultiRPC2	Snrpg	152.298
Rpl5	5.52414e-142	0.380782	0.989	0.932	9.54958e-138	MultiRPC2	Rpl5	621.271
Hells	1.41576e-141	0.42704	0.553	0.195	2.44743e-137	MultiRPC2	Hells	61.9953
Hes5	2.25843e-140	0.470626	0.643	0.252	3.90415e-136	MultiRPC2	Hes5	128.455
Sfr1	7.08326e-140	0.51222	0.956	0.756	1.22448e-135	MultiRPC2	Sfr1	167.014
Txn1	2.10967e-136	0.46162	0.98	0.764	3.64699e-132	MultiRPC2	Txn1	217.085
Pabpc1	2.38764e-136	0.435046	0.989	0.911	4.12752e-132	MultiRPC2	Pabpc1	87.4183
2700094K13Rik	3.38504e-136	0.510121	0.958	0.704	5.85172e-132	MultiRPC2	2700094K13Rik	232.361
Nme4	3.79674e-136	0.467674	0.689	0.316	6.56343e-132	MultiRPC2	Nme4	43.6449
Rpl30	5.60708e-135	0.293837	0.998	0.992	9.69295e-131	MultiRPC2	Rpl30	962.531
Naca	1.2232e-134	0.29805	0.999	0.99	2.11455e-130	MultiRPC2	Naca	534.27
Gm10709	2.38904e-132	0.282516	0.999	0.994	4.12994e-128	MultiRPC2	Gm10709	82.7056
Ssbp4	1.6881e-130	0.487801	0.702	0.341	2.91822e-126	MultiRPC2	Ssbp4	31.5267
Rpl22	6.60674e-129	0.361923	0.996	0.962	1.14211e-124	MultiRPC2	Rpl22	794.273
Nudt4	1.32949e-128	0.505071	0.737	0.379	2.29828e-124	MultiRPC2	Nudt4	123.65
Fgf3	2.39065e-128	0.45493	0.451	0.145	4.13271e-124	MultiRPC2	Fgf3	32.572
Rhoc	4.53281e-128	0.40814	0.56	0.224	7.83586e-124	MultiRPC2	Rhoc	38.1731
Hadh	1.11891e-127	0.417992	0.619	0.256	1.93426e-123	MultiRPC2	Hadh	56.4209
Gpx8	9.97446e-127	0.399717	0.543	0.211	1.72429e-122	MultiRPC2	Gpx8	46.7237
Dut	1.38869e-126	0.470297	0.899	0.536	2.40063e-122	MultiRPC2	Dut	151.436
Tipin	3.36011e-126	0.455372	0.755	0.359	5.80861e-122	MultiRPC2	Tipin	108.238
Anp32b	5.7844e-126	0.468928	0.969	0.728	9.99949e-122	MultiRPC2	Anp32b	78.2657
Pfn1	8.8679e-126	0.39447	0.989	0.901	1.53299e-121	MultiRPC2	Pfn1	263.266
Cdca7l	2.92633e-125	0.376806	0.463	0.16	5.05875e-121	MultiRPC2	Cdca7l	45.5771
Vim	7.97952e-125	0.527768	0.862	0.496	1.37942e-120	MultiRPC2	Vim	416.686
Prdx4	3.81967e-123	0.484149	0.834	0.479	6.60306e-119	MultiRPC2	Prdx4	164.463
Snrpf	1.46976e-122	0.400438	0.981	0.858	2.54077e-118	MultiRPC2	Snrpf	90.7127
Rpl36	7.08185e-122	0.264329	0.998	0.998	1.22424e-117	MultiRPC2	Rpl36	1092.25
Csrp2	1.30855e-121	0.452087	0.96	0.751	2.26209e-117	MultiRPC2	Csrp2	261.816
Fhl1	1.42518e-121	0.442249	0.662	0.321	2.4637e-117	MultiRPC2	Fhl1	53.3323
Cnbp	2.43611e-120	0.38204	0.984	0.898	4.21131e-116	MultiRPC2	Cnbp	304.749
Sfrp1	5.07609e-120	0.434549	0.472	0.173	8.77504e-116	MultiRPC2	Sfrp1	20.9447
Igfbp4	6.90825e-120	0.465533	0.7	0.362	1.19423e-115	MultiRPC2	Igfbp4	67.918
Lpar1	9.72287e-117	0.304596	0.306	0.077	1.68079e-112	MultiRPC2	Lpar1	28.161
Dbi	1.52247e-116	0.476734	0.937	0.699	2.6319e-112	MultiRPC2	Dbi	242.305
E530001K10Rik	1.6934e-116	0.341257	0.329	0.09	2.92739e-112	MultiRPC2	E530001K10Rik	17.4541
Rbm3	8.69737e-116	0.431979	0.97	0.744	1.50351e-111	MultiRPC2	Rbm3	314.792
Pmm1	5.4755e-114	0.417351	0.603	0.272	9.46549e-110	MultiRPC2	Pmm1	39.3877
Sox9	6.3095e-113	0.416637	0.456	0.165	1.09072e-108	MultiRPC2	Sox9	7.15784
Mcm2	6.93545e-113	0.406495	0.573	0.247	1.19893e-108	MultiRPC2	Mcm2	107.635
Eno1b	3.06007e-112	0.410252	0.573	0.258	5.28995e-108	MultiRPC2	Eno1b	211.748
Nrarp	1.60796e-111	0.393702	0.493	0.191	2.77969e-107	MultiRPC2	Nrarp	36.392
Fstl1	3.17872e-111	0.388581	0.482	0.191	5.49505e-107	MultiRPC2	Fstl1	85.4757
Ndufa4l2	1.20521e-108	0.504718	0.433	0.154	2.08344e-104	MultiRPC2	Ndufa4l2	28.5466
Atp5g2	4.12379e-107	0.342368	0.99	0.92	7.12879e-103	MultiRPC2	Atp5g2	183.879
Kcnk1	2.46309e-106	0.361688	0.455	0.169	4.25795e-102	MultiRPC2	Kcnk1	34.0708
Dio3	1.85612e-105	0.319618	0.319	0.091	3.20868e-101	MultiRPC2	Dio3	32.7676
Impdh2	1.92032e-105	0.459778	0.858	0.561	3.31965e-101	MultiRPC2	Impdh2	99.3877
Snrpd2	3.76698e-105	0.348525	0.979	0.875	6.51198e-101	MultiRPC2	Snrpd2	307.52
Trip6	3.86095e-105	0.285025	0.333	0.098	6.67442e-101	MultiRPC2	Trip6	20.0518
Ajuba	7.56216e-105	0.299893	0.314	0.088	1.30727e-100	MultiRPC2	Ajuba	28.0666
Hmgb2	1.93176e-104	0.486959	0.962	0.741	3.33944e-100	MultiRPC2	Hmgb2	123.068
Rps27l	4.69738e-104	0.359808	0.975	0.872	8.12036e-100	MultiRPC2	Rps27l	271.916
Mcm4	5.92817e-104	0.340384	0.406	0.141	1.0248e-99	MultiRPC2	Mcm4	69.2382
Dctpp1	8.0769e-103	0.412337	0.872	0.536	1.39625e-98	MultiRPC2	Dctpp1	131.186
Nasp	9.23407e-103	0.482763	0.863	0.585	1.59629e-98	MultiRPC2	Nasp	194.471
Eef1g	2.35448e-102	0.2928	0.997	0.977	4.07019e-98	MultiRPC2	Eef1g	449.077
Prdx6	6.47139e-102	0.415457	0.953	0.727	1.11871e-97	MultiRPC2	Prdx6	179.034
H1fx	6.74281e-101	0.464679	0.959	0.762	1.16563e-96	MultiRPC2	H1fx	13.5731
Odc1	8.67544e-100	0.496817	0.792	0.492	1.49972e-95	MultiRPC2	Odc1	222.95
Snrpb	4.58538e-99	0.359767	0.974	0.856	7.92675e-95	MultiRPC2	Snrpb	334.197
Rsph1	1.10499e-98	0.316572	0.375	0.128	1.9102e-94	MultiRPC2	Rsph1	10.0547
Rpa2	5.73337e-98	0.357358	0.609	0.276	9.91128e-94	MultiRPC2	Rpa2	79.6261
Gcat	1.34998e-96	0.329149	0.4	0.147	2.3337e-92	MultiRPC2	Gcat	21.3731
Hdgf	6.35605e-95	0.401729	0.934	0.734	1.09877e-90	MultiRPC2	Hdgf	114.19
Dtx4	9.77263e-95	0.325302	0.433	0.171	1.68939e-90	MultiRPC2	Dtx4	63.9109
Uba52	1.79332e-94	0.265094	0.998	0.986	3.10011e-90	MultiRPC2	Uba52	1233
E130114P18Rik	1.49907e-93	0.37974	0.504	0.218	2.59144e-89	MultiRPC2	E130114P18Rik	33.3521
Nop10	3.09072e-93	0.38019	0.947	0.719	5.34293e-89	MultiRPC2	Nop10	87.4732
Hebp1	6.42069e-93	0.286124	0.322	0.102	1.10994e-88	MultiRPC2	Hebp1	7.96139
Nr2f1	1.28703e-92	0.430297	0.623	0.318	2.22489e-88	MultiRPC2	Nr2f1	36.7854
Cdh11	1.43663e-92	0.300736	0.372	0.134	2.4835e-88	MultiRPC2	Cdh11	111.493
Tuba1b	5.76469e-92	0.309542	0.991	0.903	9.96542e-88	MultiRPC2	Tuba1b	1245.55
Uhrf1	1.95224e-90	0.326778	0.505	0.215	3.37484e-86	MultiRPC2	Uhrf1	145.329
Eif1ax	2.2659e-90	0.395904	0.888	0.619	3.91707e-86	MultiRPC2	Eif1ax	65.0726
Ppp1r1a	2.40144e-90	0.348219	0.702	0.359	4.15137e-86	MultiRPC2	Ppp1r1a	35.8311
Hint1	2.59122e-90	0.30134	0.99	0.935	4.47944e-86	MultiRPC2	Hint1	436.366
Gcsh	4.32858e-90	0.370404	0.647	0.343	7.48282e-86	MultiRPC2	Gcsh	62.8854
Hnrnpf	3.20595e-89	0.36841	0.956	0.798	5.54213e-85	MultiRPC2	Hnrnpf	380.978
Pmepa1	1.78661e-87	0.357335	0.452	0.188	3.08851e-83	MultiRPC2	Pmepa1	22.6318
Dnajc9	1.87581e-86	0.363835	0.726	0.39	3.24271e-82	MultiRPC2	Dnajc9	102.082
Suclg2	9.3379e-86	0.276231	0.369	0.135	1.61424e-81	MultiRPC2	Suclg2	42.8943
Eif5a	9.76478e-86	0.317856	0.995	0.912	1.68804e-81	MultiRPC2	Eif5a	339.232
Lrrc42	5.1756e-85	0.381234	0.681	0.377	8.94705e-81	MultiRPC2	Lrrc42	59.5288
Gar1	8.52175e-85	0.363491	0.748	0.421	1.47316e-80	MultiRPC2	Gar1	12.8638
Jam3	2.99925e-84	0.388349	0.748	0.444	5.1848e-80	MultiRPC2	Jam3	88.4191
Prim1	2.65393e-83	0.329941	0.442	0.187	4.58786e-79	MultiRPC2	Prim1	60.7967
Ost4	4.62783e-83	0.367047	0.929	0.724	8.00013e-79	MultiRPC2	Ost4	154.868
Isyna1	4.71433e-83	0.329067	0.527	0.25	8.14967e-79	MultiRPC2	Isyna1	38.8052
Alyref	3.8234e-82	0.355728	0.931	0.652	6.6095e-78	MultiRPC2	Alyref	265.246
Tgfb2	8.09305e-81	0.351392	0.465	0.202	1.39905e-76	MultiRPC2	Tgfb2	22.2919
B230118H07Rik	9.88131e-81	0.359912	0.682	0.389	1.70818e-76	MultiRPC2	B230118H07Rik	71.8366
Sri	1.04883e-80	0.345609	0.694	0.391	1.81311e-76	MultiRPC2	Sri	30.4276
Cdk6	1.60121e-80	0.319374	0.363	0.137	2.76801e-76	MultiRPC2	Cdk6	13.9669
Cyba	4.20648e-80	0.292006	0.398	0.154	7.27174e-76	MultiRPC2	Cyba	18.1423
Rest	6.09522e-80	0.266589	0.362	0.136	1.05368e-75	MultiRPC2	Rest	15.6051
Rrp15	6.808e-80	0.314772	0.563	0.283	1.1769e-75	MultiRPC2	Rrp15	40.7324
Bcl2	1.25559e-79	0.310774	0.409	0.17	2.17053e-75	MultiRPC2	Bcl2	13.1649
Dtl	1.38482e-79	0.299863	0.407	0.163	2.39394e-75	MultiRPC2	Dtl	27.1818
Etv5	1.25281e-78	0.275356	0.311	0.107	2.16573e-74	MultiRPC2	Etv5	28.2276
Gpx3	6.48434e-78	0.26922	0.261	0.079	1.12095e-73	MultiRPC2	Gpx3	3.17489
Vamp3	4.50575e-77	0.313063	0.513	0.25	7.7891e-73	MultiRPC2	Vamp3	58.6686
Lsm5	2.48602e-76	0.372645	0.87	0.598	4.29758e-72	MultiRPC2	Lsm5	91.6082
Lsm6	3.35272e-76	0.358479	0.875	0.578	5.79584e-72	MultiRPC2	Lsm6	32.6302
Fkbp3	5.53977e-76	0.331222	0.973	0.845	9.57661e-72	MultiRPC2	Fkbp3	257.949
Aes	1.9202e-75	0.378069	0.844	0.592	3.31944e-71	MultiRPC2	Aes	144.431
Rangrf	8.26898e-75	0.265001	0.402	0.169	1.42946e-70	MultiRPC2	Rangrf	24.5984
Ptn	2.28671e-74	0.373715	0.608	0.326	3.95304e-70	MultiRPC2	Ptn	84.6026
Set	2.55891e-74	0.319566	0.98	0.923	4.42358e-70	MultiRPC2	Set	458.925
Mrpl23	4.93519e-74	0.351722	0.922	0.701	8.53147e-70	MultiRPC2	Mrpl23	55.2123
Psmg4	1.96961e-73	0.336055	0.701	0.415	3.40486e-69	MultiRPC2	Psmg4	53.2662
Srsf2	3.86424e-73	0.30923	0.979	0.899	6.68011e-69	MultiRPC2	Srsf2	234.148
Ccnb2	3.93911e-73	0.455078	0.356	0.142	6.80953e-69	MultiRPC2	Ccnb2	66.1487
Cenpm	6.03778e-73	0.289826	0.487	0.218	1.04375e-68	MultiRPC2	Cenpm	20.3256
Snrpd1	3.18263e-72	0.312018	0.954	0.762	5.50181e-68	MultiRPC2	Snrpd1	211.977
Glul	8.91918e-72	0.378238	0.794	0.526	1.54186e-67	MultiRPC2	Glul	265.441
Hmgb3	1.36102e-71	0.343282	0.957	0.818	2.3528e-67	MultiRPC2	Hmgb3	197.133
Knstrn	3.55778e-71	0.406191	0.397	0.17	6.15033e-67	MultiRPC2	Knstrn	63.4994
Fbn2	4.04569e-71	0.264976	0.313	0.115	6.99378e-67	MultiRPC2	Fbn2	24.2482
Lsm4	6.3379e-71	0.346102	0.93	0.737	1.09563e-66	MultiRPC2	Lsm4	90.4505
Nhp2	9.7045e-71	0.340167	0.786	0.515	1.67762e-66	MultiRPC2	Nhp2	53.5005
Lig1	1.22732e-70	0.335958	0.658	0.352	2.12166e-66	MultiRPC2	Lig1	79.4658
Hmga2	1.65115e-70	0.291634	0.323	0.122	2.85434e-66	MultiRPC2	Hmga2	7.51052
Dhfr	2.07965e-70	0.299246	0.484	0.222	3.5951e-66	MultiRPC2	Dhfr	19.5404
Hn1l	5.34304e-70	0.311013	0.658	0.367	9.23652e-66	MultiRPC2	Hn1l	153.529
Cdt1	6.40973e-70	0.266908	0.42	0.178	1.10805e-65	MultiRPC2	Cdt1	38.744
Bola3	5.81729e-69	0.31991	0.605	0.334	1.00564e-64	MultiRPC2	Bola3	27.3406
Pgam1	6.3114e-69	0.343766	0.936	0.717	1.09105e-64	MultiRPC2	Pgam1	292.801
Aldh1a3	1.84643e-68	0.28925	0.272	0.089	3.19193e-64	MultiRPC2	Aldh1a3	80.5898
Cmtm3	9.74216e-68	0.252665	0.308	0.114	1.68413e-63	MultiRPC2	Cmtm3	11.6249
Srsf9	1.38216e-67	0.333284	0.759	0.486	2.38934e-63	MultiRPC2	Srsf9	98.5269
Peg12	2.20432e-66	0.279034	0.383	0.165	3.81061e-62	MultiRPC2	Peg12	40.0411
Snrpd3	2.56178e-66	0.324851	0.923	0.706	4.42855e-62	MultiRPC2	Snrpd3	15.1897
Emg1	9.69804e-66	0.321316	0.9	0.67	1.6765e-61	MultiRPC2	Emg1	140.12
Rpl29	2.20085e-65	0.259487	0.98	0.914	3.80461e-61	MultiRPC2	Rpl29	576.825
Nkd1	3.88059e-65	0.307529	0.55	0.298	6.70838e-61	MultiRPC2	Nkd1	8.12792
Kdr	4.9118e-65	0.251042	0.298	0.113	8.49103e-61	MultiRPC2	Kdr	36.6365
2610318N02Rik	1.22443e-64	0.299997	0.388	0.176	2.11667e-60	MultiRPC2	2610318N02Rik	10.1275
Nmral1	3.02696e-64	0.316931	0.598	0.333	5.2327e-60	MultiRPC2	Nmral1	73.5384
Galk1	4.82022e-64	0.290814	0.523	0.267	8.33272e-60	MultiRPC2	Galk1	51.056
Larp7	5.94091e-64	0.338001	0.765	0.49	1.027e-59	MultiRPC2	Larp7	74.4145
Efnb2	1.98556e-63	0.286367	0.297	0.112	3.43243e-59	MultiRPC2	Efnb2	32.195
Pmf1	3.5684e-63	0.276708	0.538	0.276	6.16869e-59	MultiRPC2	Pmf1	52.1127
Atic	3.77005e-63	0.271662	0.388	0.177	6.51729e-59	MultiRPC2	Atic	55.9081
Cks1b	3.92202e-63	0.289913	0.855	0.524	6.78e-59	MultiRPC2	Cks1b	129.248
Ptbp1	4.62992e-63	0.287871	0.647	0.36	8.00375e-59	MultiRPC2	Ptbp1	124.758
Smim11	5.04448e-63	0.296438	0.692	0.418	8.7204e-59	MultiRPC2	Smim11	65.0863
Tomm5	5.31244e-62	0.30442	0.797	0.516	9.18362e-58	MultiRPC2	Tomm5	92.3786
Tnfaip8	6.1727e-62	0.2804	0.48	0.239	1.06707e-57	MultiRPC2	Tnfaip8	49.4862
Six6	7.66904e-62	0.339059	0.912	0.728	1.32575e-57	MultiRPC2	Six6	61.8993
Cetn2	1.01705e-61	0.323414	0.725	0.468	1.75818e-57	MultiRPC2	Cetn2	93.8774
Tcf3	2.02893e-61	0.32279	0.783	0.505	3.50741e-57	MultiRPC2	Tcf3	70.1015
Bex4	3.00722e-61	0.322209	0.808	0.542	5.19858e-57	MultiRPC2	Bex4	47.9044
Cenpa	1.07632e-60	0.568985	0.459	0.236	1.86064e-56	MultiRPC2	Cenpa	50.2538
Ppa1	1.69668e-60	0.327376	0.707	0.448	2.93305e-56	MultiRPC2	Ppa1	123.948
Tsen15	9.61949e-60	0.267816	0.463	0.235	1.66292e-55	MultiRPC2	Tsen15	36.6814
Hmga1	9.89742e-60	0.277217	0.834	0.549	1.71097e-55	MultiRPC2	Hmga1	177.583
Polr2f	5.30946e-59	0.315471	0.888	0.658	9.17846e-55	MultiRPC2	Polr2f	127.6
2810004N23Rik	1.0535e-58	0.306551	0.627	0.374	1.82119e-54	MultiRPC2	2810004N23Rik	34.62
Tox2	1.57603e-58	0.305319	0.541	0.304	2.72448e-54	MultiRPC2	Tox2	10.2678
Mrpl42	3.47256e-58	0.316059	0.867	0.645	6.00301e-54	MultiRPC2	Mrpl42	110.302
Dtymk	2.76128e-57	0.292237	0.771	0.487	4.77342e-53	MultiRPC2	Dtymk	68.9076
Banf1	2.86214e-57	0.318703	0.832	0.583	4.94779e-53	MultiRPC2	Banf1	182.424
Toporsos	1.49928e-56	0.268261	0.48	0.25	2.5918e-52	MultiRPC2	Toporsos	#N/A
Tcf7l2	2.05695e-56	0.251884	0.401	0.185	3.55584e-52	MultiRPC2	Tcf7l2	1.90443
Aprt	3.40169e-56	0.313731	0.767	0.525	5.8805e-52	MultiRPC2	Aprt	81.9809
Ptp4a2	6.94036e-55	0.306592	0.68	0.427	1.19978e-50	MultiRPC2	Ptp4a2	190.774
Bola2	5.3568e-54	0.300147	0.892	0.632	9.2603e-50	MultiRPC2	Bola2	80.015
Mfap2	5.60971e-54	0.290734	0.634	0.387	9.6975e-50	MultiRPC2	Mfap2	13.4583
Nde1	6.65708e-54	0.332152	0.434	0.221	1.15081e-49	MultiRPC2	Nde1	58.3625
Ifitm2	1.21854e-53	0.352035	0.607	0.367	2.10649e-49	MultiRPC2	Ifitm2	65.8044
Bex1	5.1938e-53	0.283918	0.836	0.582	8.97853e-49	MultiRPC2	Bex1	65.3391
Scd2	2.88837e-52	0.326289	0.789	0.526	4.99313e-48	MultiRPC2	Scd2	177.887
Mcm7	3.17953e-52	0.298238	0.692	0.441	5.49645e-48	MultiRPC2	Mcm7	163.513
E2f1	1.0813e-51	0.266511	0.512	0.278	1.86925e-47	MultiRPC2	E2f1	19.3196
Sumo3	1.69441e-51	0.295511	0.882	0.688	2.92912e-47	MultiRPC2	Sumo3	158.905
Tmpo	3.89109e-50	0.28895	0.819	0.559	6.72652e-46	MultiRPC2	Tmpo	244.856
Prelid1	4.36922e-50	0.285984	0.899	0.694	7.55306e-46	MultiRPC2	Prelid1	180.139
Ddx39	8.77656e-50	0.291566	0.691	0.446	1.5172e-45	MultiRPC2	Ddx39	98.9471
Srsf3	2.94582e-49	0.25234	0.984	0.884	5.09244e-45	MultiRPC2	Srsf3	308.207
Hsd17b10	8.51723e-49	0.266638	0.777	0.53	1.47237e-44	MultiRPC2	Hsd17b10	74.8066
Lman1	2.77755e-48	0.323908	0.826	0.609	4.80154e-44	MultiRPC2	Lman1	180.948
Pttg1	1.07873e-47	0.45652	0.447	0.254	1.8648e-43	MultiRPC2	Pttg1	30.2757
Atp5k	1.10759e-47	0.254392	0.961	0.785	1.91469e-43	MultiRPC2	Atp5k	523.019
Lmnb1	2.03309e-47	0.315703	0.762	0.533	3.51461e-43	MultiRPC2	Lmnb1	158.905
Rps12-ps3	8.42945e-47	0.257731	0.924	0.774	1.4572e-42	MultiRPC2	Rps12-ps3	397.377
G3bp1	1.34891e-46	0.266914	0.904	0.702	2.33186e-42	MultiRPC2	G3bp1	87.9779
Fam162a	2.44812e-46	0.267824	0.714	0.475	4.23207e-42	MultiRPC2	Fam162a	90.172
Rfc2	3.02365e-46	0.265687	0.69	0.452	5.22698e-42	MultiRPC2	Rfc2	35.357
1110001J03Rik	7.83864e-46	0.268459	0.728	0.484	1.35507e-41	MultiRPC2	1110001J03Rik	83.4584
Cyb5a	7.88463e-46	0.263975	0.745	0.491	1.36302e-41	MultiRPC2	Cyb5a	89.0099
Bccip	2.6203e-44	0.257687	0.621	0.395	4.52971e-40	MultiRPC2	Bccip	47.1015
Nudt21	3.43789e-44	0.264744	0.884	0.701	5.94308e-40	MultiRPC2	Nudt21	74.6111
Snrpa	4.04448e-44	0.282528	0.803	0.592	6.9917e-40	MultiRPC2	Snrpa	55.6428
Lsm2	5.13138e-44	0.26127	0.815	0.565	8.87062e-40	MultiRPC2	Lsm2	59.2092
Tubb4b	2.2977e-42	0.395102	0.706	0.505	3.97204e-38	MultiRPC2	Tubb4b	353.443
Myl12a	2.56128e-42	0.269059	0.859	0.662	4.42768e-38	MultiRPC2	Myl12a	95.114
Paics	1.58064e-41	0.251875	0.817	0.592	2.73245e-37	MultiRPC2	Paics	263.441
Zfp422	1.97782e-41	0.258859	0.838	0.634	3.41905e-37	MultiRPC2	Zfp422	52.7252
Sf3b5	2.48608e-39	0.259163	0.839	0.629	4.29769e-35	MultiRPC2	Sf3b5	14.2212
C1qbp	5.50912e-39	0.250874	0.827	0.615	9.52362e-35	MultiRPC2	C1qbp	52.3485
Gpx1	5.8624e-38	0.251834	0.797	0.583	1.01343e-33	MultiRPC2	Gpx1	156.646
Foxp1	6.96263e-38	0.251474	0.739	0.524	1.20363e-33	MultiRPC2	Foxp1	25.1821
Gm10073	1.48151e-37	0.285556	0.831	0.662	2.56108e-33	MultiRPC2	Gm10073	30.5774
Birc5	1.36034e-36	0.300469	0.464	0.257	2.35162e-32	MultiRPC2	Birc5	108.868
Rnaseh2c	3.17554e-34	0.259189	0.756	0.56	5.48956e-30	MultiRPC2	Rnaseh2c	44.0254
Nucks1	3.41206e-34	0.259078	0.854	0.644	5.89843e-30	MultiRPC2	Nucks1	193.166
Cdca8	1.32269e-29	0.278586	0.419	0.249	2.28653e-25	MultiRPC2	Cdca8	68.4569
Cdc20	2.5585e-16	0.325981	0.276	0.176	4.42288e-12	MultiRPC2	Cdc20	106.47
Gm8730	0.000542848	0.257829	0.935	0.873	1	MultiRPC2	Gm8730	16.4477
Sncg	0	3.4333	0.979	0.118	0	RGCs	Sncg	282.413
Gap43	0	3.21441	0.992	0.181	0	RGCs	Gap43	393.567
Nefl	0	2.63959	0.978	0.091	0	RGCs	Nefl	206.516
Stmn2	0	2.3297	0.99	0.51	0	RGCs	Stmn2	169.459
Rtn1	0	2.32964	0.992	0.346	0	RGCs	Rtn1	94.1958
Nefm	0	2.22789	0.979	0.093	0	RGCs	Nefm	78.4266
Igfbpl1	0	2.20601	0.976	0.15	0	RGCs	Igfbpl1	52.7271
Stmn3	0	2.1456	0.987	0.337	0	RGCs	Stmn3	176.971
S100a10	0	2.0607	0.843	0.117	0	RGCs	S100a10	208.988
Gng3	0	2.02417	0.986	0.208	0	RGCs	Gng3	11.3129
Tubb3	0	2.00464	0.993	0.674	0	RGCs	Tubb3	1142.07
Mllt11	0	1.99279	0.992	0.288	0	RGCs	Mllt11	66.765
Snca	0	1.93753	0.964	0.138	0	RGCs	Snca	81.7588
Isl1	0	1.9007	0.978	0.075	0	RGCs	Isl1	90.3344
Mapt	0	1.88146	0.959	0.055	0	RGCs	Mapt	55.4077
Uchl1	0	1.86743	0.992	0.371	0	RGCs	Uchl1	222.166
Ina	0	1.8463	0.983	0.325	0	RGCs	Ina	49.746
Elavl4	0	1.81479	0.989	0.212	0	RGCs	Elavl4	75.6633
Tmsb10	0	1.79416	1	0.979	0	RGCs	Tmsb10	826.306
Tubb2b	0	1.77904	0.997	0.896	0	RGCs	Tubb2b	990.319
Pou6f2	0	1.67534	0.917	0.02	0	RGCs	Pou6f2	3.18862
Stmn4	0	1.66774	0.914	0.154	0	RGCs	Stmn4	54.5475
Tubb2a	0	1.62775	0.975	0.216	0	RGCs	Tubb2a	326.917
Tuba1a	0	1.59062	1	0.997	0	RGCs	Tuba1a	4432.22
Ebf1	0	1.53815	0.99	0.391	0	RGCs	Ebf1	24.1565
Pcsk1n	0	1.4829	0.893	0.167	0	RGCs	Pcsk1n	5.41761
Cd24a	0	1.45756	0.994	0.672	0	RGCs	Cd24a	429.098
Crmp1	0	1.41025	0.992	0.355	0	RGCs	Crmp1	94.6849
Elavl3	0	1.33336	0.99	0.232	0	RGCs	Elavl3	22.7079
Tppp3	0	1.30478	0.913	0.154	0	RGCs	Tppp3	52.8899
Tagln3	0	1.29767	0.996	0.651	0	RGCs	Tagln3	205.859
Basp1	0	1.29276	0.997	0.822	0	RGCs	Basp1	255.698
Islr2	0	1.29034	0.941	0.214	0	RGCs	Islr2	137.795
Klf7	0	1.26243	0.979	0.332	0	RGCs	Klf7	10.2665
Tubb4a	0	1.24027	0.951	0.101	0	RGCs	Tubb4a	8.80196
Dpysl2	0	1.22108	0.986	0.528	0	RGCs	Dpysl2	192.316
Fabp5	0	1.16286	0.999	0.805	0	RGCs	Fabp5	427.349
Rbpms2	0	1.16136	0.969	0.177	0	RGCs	Rbpms2	10.292
Rbpms	0	1.1396	0.849	0.054	0	RGCs	Rbpms	31.4734
Nsg1	0	1.13026	0.989	0.431	0	RGCs	Nsg1	138.422
Cnih2	0	1.12397	0.85	0.128	0	RGCs	Cnih2	19.9878
Rbfox2	0	1.12352	0.98	0.216	0	RGCs	Rbfox2	36.1864
Crip2	0	1.12282	0.966	0.334	0	RGCs	Crip2	53.8815
Actg1	0	1.11624	1	0.996	0	RGCs	Actg1	945.493
Serf1	0	1.10359	0.997	0.83	0	RGCs	Serf1	213.133
Gng2	0	1.10131	0.957	0.165	0	RGCs	Gng2	112.988
Kif5c	0	1.09961	0.952	0.205	0	RGCs	Kif5c	81.9251
Ly6h	0	1.09232	0.665	0.067	0	RGCs	Ly6h	17.1941
Apbb2	0	1.06825	0.854	0.132	0	RGCs	Apbb2	20.0859
Nhlh2	0	1.067	0.92	0.108	0	RGCs	Nhlh2	27.9751
Mab21l2	0	1.05732	0.935	0.274	0	RGCs	Mab21l2	41.5397
Gal	0	1.05588	0.732	0.086	0	RGCs	Gal	36.8975
Nsg2	0	1.0519	0.926	0.083	0	RGCs	Nsg2	95.281
Klc1	0	1.05062	0.992	0.556	0	RGCs	Klc1	165.093
Cdk5r1	0	1.04622	0.962	0.168	0	RGCs	Cdk5r1	49.03
Syt4	0	1.03168	0.75	0.024	0	RGCs	Syt4	25.2745
Ccer2	0	1.02888	0.438	0.011	0	RGCs	Ccer2	#N/A
Stmn1	0	1.02827	1	0.997	0	RGCs	Stmn1	1266.83
Rab3a	0	1.02109	0.955	0.229	0	RGCs	Rab3a	28.6279
Evl	0	1.00854	0.994	0.639	0	RGCs	Evl	68.9335
Syt13	0	1.00243	0.783	0.016	0	RGCs	Syt13	42.7803
Ebf3	0	0.994434	0.872	0.085	0	RGCs	Ebf3	35.1565
Tmeff1	0	0.993843	0.983	0.468	0	RGCs	Tmeff1	202.226
Tmsb4x	0	0.987571	1	0.998	0	RGCs	Tmsb4x	1539.53
Akap7	0	0.982182	0.835	0.105	0	RGCs	Akap7	47.2626
Snhg11	0	0.978688	0.401	0.013	0	RGCs	Snhg11	0.348155
Pou4f1	0	0.978195	0.714	0.058	0	RGCs	Pou4f1	23.9514
Cntn2	0	0.977262	0.701	0.028	0	RGCs	Cntn2	43.972
Arl8a	0	0.959423	0.941	0.221	0	RGCs	Arl8a	15.4718
Ywhag	0	0.951667	0.979	0.436	0	RGCs	Ywhag	102.681
Nme1	0	0.936981	0.999	0.748	0	RGCs	Nme1	102.076
Gm9844	0	0.915217	0.971	0.372	0	RGCs	Gm9844	44.8586
Sst	0	0.89914	0.259	0.007	0	RGCs	Sst	12.3469
Irx2	0	0.893898	0.783	0.033	0	RGCs	Irx2	28.2936
Tubb5	0	0.878157	1	0.988	0	RGCs	Tubb5	1722.13
Ube2d1	0	0.863092	0.973	0.414	0	RGCs	Ube2d1	14.2429
Rac3	0	0.858244	0.847	0.166	0	RGCs	Rac3	40.501
Acot7	0	0.848833	0.865	0.196	0	RGCs	Acot7	55.0454
Sepw1	0	0.847612	0.999	0.972	0	RGCs	Sepw1	118.644
Nrn1	0	0.842802	0.694	0.061	0	RGCs	Nrn1	24.9153
Tmod2	0	0.837064	0.857	0.104	0	RGCs	Tmod2	24.5021
Stx7	0	0.831031	0.937	0.256	0	RGCs	Stx7	41.1724
Ttc9b	0	0.822556	0.732	0.034	0	RGCs	Ttc9b	10.3083
Dcx	0	0.816816	0.874	0.121	0	RGCs	Dcx	37.7904
Smpd3	0	0.806653	0.853	0.107	0	RGCs	Smpd3	12.3315
L1cam	0	0.789219	0.766	0.042	0	RGCs	L1cam	23.0542
Cfl1	0	0.778982	1	0.985	0	RGCs	Cfl1	896.562
Rab6b	0	0.770821	0.851	0.116	0	RGCs	Rab6b	19.4033
Vat1	0	0.758644	0.86	0.185	0	RGCs	Vat1	36.5001
Spock1	0	0.757977	0.864	0.126	0	RGCs	Spock1	21.9353
Nell2	0	0.742017	0.617	0.018	0	RGCs	Nell2	60.4455
Nrxn2	0	0.729494	0.808	0.072	0	RGCs	Nrxn2	9.12234
Pou4f2	0	0.705659	0.67	0.049	0	RGCs	Pou4f2	41.0081
Runx1t1	0	0.704172	0.722	0.057	0	RGCs	Runx1t1	7.76575
Cacnb3	0	0.694292	0.875	0.188	0	RGCs	Cacnb3	42.9418
Fam63b	0	0.689925	0.82	0.183	0	RGCs	Fam63b	20.7431
2900011O08Rik	0	0.683692	0.679	0.051	0	RGCs	2900011O08Rik	17.2984
Nrp1	0	0.676635	0.651	0.028	0	RGCs	Nrp1	20.876
Calb2	0	0.669548	0.442	0.042	0	RGCs	Calb2	20.9782
Ecel1	0	0.660112	0.712	0.054	0	RGCs	Ecel1	2.53834
Fez1	0	0.659078	0.809	0.165	0	RGCs	Fez1	56.7474
Cd200	0	0.61862	0.648	0.029	0	RGCs	Cd200	24.1201
Reep1	0	0.617708	0.736	0.079	0	RGCs	Reep1	41.5672
Scn9a	0	0.61545	0.637	0.01	0	RGCs	Scn9a	4.73223
2018-09-03	0	0.600538	0.826	0.181	0	RGCs	2018-09-03	#N/A
Nrxn1	0	0.600311	0.727	0.085	0	RGCs	Nrxn1	14.4465
Ubash3b	0	0.597795	0.504	0.038	0	RGCs	Ubash3b	16.1487
Actl6b	0	0.5927	0.843	0.154	0	RGCs	Actl6b	11.4902
Map6	0	0.58648	0.717	0.093	0	RGCs	Map6	18.0329
Fam57b	0	0.58519	0.835	0.164	0	RGCs	Fam57b	2.34382
Cystm1	0	0.570885	0.724	0.112	0	RGCs	Cystm1	12.3404
Tub	0	0.563367	0.585	0.042	0	RGCs	Tub	26.0906
2510009E07Rik	0	0.556177	0.718	0.088	0	RGCs	2510009E07Rik	31.7317
Irx3	0	0.548767	0.415	0.022	0	RGCs	Irx3	6.81972
Cend1	0	0.545356	0.602	0.019	0	RGCs	Cend1	10.3207
Smim18	0	0.544036	0.541	0.008	0	RGCs	Smim18	16.8032
Resp18	0	0.543517	0.452	0.023	0	RGCs	Resp18	21.7866
Add2	0	0.540403	0.689	0.077	0	RGCs	Add2	41.7415
Nav2	0	0.538028	0.548	0.045	0	RGCs	Nav2	1.63584
Serp2	0	0.527078	0.638	0.101	0	RGCs	Serp2	11.2649
2018-09-06	0	0.52394	0.715	0.136	0	RGCs	2018-09-06	#N/A
Apc2	0	0.521519	0.659	0.064	0	RGCs	Apc2	50.485
Ablim1	0	0.520858	0.609	0.028	0	RGCs	Ablim1	17.2941
Pfkp	0	0.516708	0.603	0.042	0	RGCs	Pfkp	9.41785
Vstm2l	0	0.516337	0.564	0.024	0	RGCs	Vstm2l	11.6883
Ppp2r2c	0	0.513622	0.515	0.011	0	RGCs	Ppp2r2c	7.85466
Nova2	0	0.506914	0.626	0.044	0	RGCs	Nova2	0.910482
Lhfp	0	0.502736	0.505	0.037	0	RGCs	Lhfp	12.354
Nfasc	0	0.496337	0.579	0.026	0	RGCs	Nfasc	9.31537
Scrt1	0	0.496222	0.666	0.068	0	RGCs	Scrt1	4.91029
Kif5a	0	0.489667	0.628	0.06	0	RGCs	Kif5a	25.9654
Iglon5	0	0.488649	0.64	0.098	0	RGCs	Iglon5	4.83041
Cda	0	0.482938	0.504	0.017	0	RGCs	Cda	9.31299
Slc18a2	0	0.4803	0.499	0.012	0	RGCs	Slc18a2	16.0946
Pak7	0	0.47568	0.616	0.044	0	RGCs	Pak7	5.47384
Prkar1b	0	0.471858	0.576	0.038	0	RGCs	Prkar1b	14.8518
Gm2694	0	0.47122	0.701	0.101	0	RGCs	Gm2694	6.81288
Scn3a	0	0.46447	0.659	0.064	0	RGCs	Scn3a	8.3222
Myt1l	0	0.462535	0.418	0.01	0	RGCs	Myt1l	2.74971
Srgap1	0	0.461823	0.585	0.044	0	RGCs	Srgap1	2.03769
Rgs10	0	0.460615	0.38	0.018	0	RGCs	Rgs10	8.89312
Ngfr	0	0.458813	0.506	0.047	0	RGCs	Ngfr	24.7544
Jup	0	0.458013	0.675	0.095	0	RGCs	Jup	25.5502
Tenm4	0	0.452418	0.612	0.093	0	RGCs	Tenm4	14.5474
Coro1a	0	0.448311	0.59	0.043	0	RGCs	Coro1a	17.0727
Ncan	0	0.44689	0.557	0.033	0	RGCs	Ncan	13.7876
Mstn	0	0.440765	0.372	0.004	0	RGCs	Mstn	20.5764
Rph3a	0	0.432016	0.449	0.009	0	RGCs	Rph3a	3.45631
Rusc1	0	0.426877	0.532	0.024	0	RGCs	Rusc1	14.9164
Tes	0	0.417317	0.576	0.063	0	RGCs	Tes	26.9039
Cyfip2	0	0.414431	0.635	0.093	0	RGCs	Cyfip2	13.3725
Scrt2	0	0.414398	0.561	0.044	0	RGCs	Scrt2	1.26273
Adcyap1	0	0.413909	0.44	0.013	0	RGCs	Adcyap1	7.88232
Syngr3	0	0.411023	0.485	0.026	0	RGCs	Syngr3	10.2763
Hecw1	0	0.410743	0.519	0.02	0	RGCs	Hecw1	9.15666
Edil3	0	0.407663	0.501	0.029	0	RGCs	Edil3	28.4434
Nap1l5	0	0.402157	0.495	0.036	0	RGCs	Nap1l5	4.30643
Syt5	0	0.39765	0.496	0.054	0	RGCs	Syt5	8.93619
Rab33a	0	0.393952	0.523	0.036	0	RGCs	Rab33a	11.4994
Nacad	0	0.392199	0.541	0.035	0	RGCs	Nacad	7.53193
Scn3b	0	0.386121	0.439	0.012	0	RGCs	Scn3b	13.6695
Gria2	0	0.375274	0.468	0.041	0	RGCs	Gria2	2.23463
Mtus2	0	0.370874	0.473	0.024	0	RGCs	Mtus2	8.91213
Celf5	0	0.368463	0.487	0.033	0	RGCs	Celf5	1.32129
Chst1	0	0.362303	0.414	0.014	0	RGCs	Chst1	4.75339
Dok5	0	0.360259	0.432	0.01	0	RGCs	Dok5	6.84965
Fblim1	0	0.359577	0.41	0.02	0	RGCs	Fblim1	4.64169
Ppp1r1c	0	0.35876	0.366	0.003	0	RGCs	Ppp1r1c	6.3108
Ndrg4	0	0.354809	0.502	0.045	0	RGCs	Ndrg4	22.1829
Ctnna2	0	0.354167	0.515	0.056	0	RGCs	Ctnna2	48.4063
Eef1a2	0	0.353546	0.443	0.02	0	RGCs	Eef1a2	9.11925
Rgs6	0	0.350592	0.358	0.006	0	RGCs	Rgs6	7.32863
Atcay	0	0.342392	0.47	0.033	0	RGCs	Atcay	16.2198
Csdc2	0	0.340697	0.461	0.047	0	RGCs	Csdc2	6.10864
Phactr3	0	0.338987	0.445	0.015	0	RGCs	Phactr3	8.54866
Brinp2	0	0.335306	0.431	0.032	0	RGCs	Brinp2	11.5284
Cnr1	0	0.332779	0.353	0.023	0	RGCs	Cnr1	26.4376
Sv2a	0	0.326242	0.39	0.024	0	RGCs	Sv2a	11.3977
Elmo1	0	0.324987	0.421	0.032	0	RGCs	Elmo1	3.23703
Mapk10	0	0.319576	0.435	0.027	0	RGCs	Mapk10	13.0903
Thsd7b	0	0.300398	0.358	0.009	0	RGCs	Thsd7b	15.4993
Nyap1	0	0.295534	0.419	0.036	0	RGCs	Nyap1	9.44928
Olfm2	0	0.282656	0.419	0.03	0	RGCs	Olfm2	4.59042
Fam163a	0	0.273528	0.362	0.02	0	RGCs	Fam163a	8.17353
Slc10a4	0	0.265049	0.337	0.009	0	RGCs	Slc10a4	3.64493
Insc	0	0.261134	0.296	0.004	0	RGCs	Insc	4.40177
Cxcr4	0	0.259763	0.297	0.012	0	RGCs	Cxcr4	64.4552
Trim67	0	0.258515	0.355	0.017	0	RGCs	Trim67	3.32668
Dpf1	1.39102e-303	0.413063	0.546	0.074	2.40466e-299	RGCs	Dpf1	16.2777
Hn1	7.97955e-302	0.867847	0.996	0.855	1.37943e-297	RGCs	Hn1	359.924
Zfhx2	1.01544e-300	0.474995	0.635	0.108	1.75539e-296	RGCs	Zfhx2	0.306973
Ncs1	7.20423e-300	0.467294	0.712	0.132	1.2454e-295	RGCs	Ncs1	47.5201
Calm3	1.78884e-297	0.890802	0.993	0.777	3.09237e-293	RGCs	Calm3	369.171
Fkbp1a	2.84781e-296	0.785248	0.997	0.823	4.92301e-292	RGCs	Fkbp1a	39.0174
Syn1	1.53652e-294	0.303253	0.461	0.048	2.65617e-290	RGCs	Syn1	0.802998
Fgf12	1.86741e-294	0.388085	0.386	0.033	3.22819e-290	RGCs	Fgf12	5.50562
Calm2	1.33826e-293	0.727848	0.999	0.964	2.31345e-289	RGCs	Calm2	895.234
Rgs17	8.39941e-293	0.353994	0.477	0.055	1.45201e-288	RGCs	Rgs17	0
Afap1	1.21796e-292	0.385028	0.614	0.093	2.10549e-288	RGCs	Afap1	6.80974
Rnd3	3.99329e-292	0.796774	0.895	0.274	6.90319e-288	RGCs	Rnd3	98.7479
Rufy3	7.7441e-292	0.835454	0.961	0.359	1.33872e-287	RGCs	Rufy3	91.3239
Gnao1	3.41509e-291	0.609033	0.806	0.173	5.90366e-287	RGCs	Gnao1	10.5636
Ppp2r2b	5.16994e-291	0.443125	0.467	0.051	8.93727e-287	RGCs	Ppp2r2b	14.7874
Gm1673	6.32258e-289	0.845173	0.994	0.77	1.09298e-284	RGCs	Gm1673	103.868
Tmem163	5.97176e-287	0.305658	0.306	0.018	1.03234e-282	RGCs	Tmem163	4.37116
Palm	9.67606e-287	0.660699	0.886	0.253	1.6727e-282	RGCs	Palm	41.637
Mapk11	1.70241e-286	0.289873	0.443	0.047	2.94296e-282	RGCs	Mapk11	11.1638
Olfm1	7.32856e-286	0.895788	0.944	0.356	1.26689e-281	RGCs	Olfm1	102.719
Ywhaq	3.89157e-285	0.732616	0.999	0.916	6.72735e-281	RGCs	Ywhaq	525.617
Sox11	1.13416e-280	0.982142	0.997	0.69	1.96062e-276	RGCs	Sox11	139.83
Ppp1r17	1.27772e-280	0.601811	0.544	0.086	2.20879e-276	RGCs	Ppp1r17	11.2413
Calm1	1.79116e-279	0.786475	0.999	0.936	3.09637e-275	RGCs	Calm1	236.453
Meis3	1.80089e-279	0.758229	0.945	0.323	3.1132e-275	RGCs	Meis3	32.3832
Clec2l	3.39244e-279	0.299605	0.384	0.034	5.86452e-275	RGCs	Clec2l	11.6991
Tac1	1.69717e-278	0.381535	0.258	0.011	2.93389e-274	RGCs	Tac1	6.93609
Cadps	1.40284e-277	0.30461	0.485	0.058	2.42508e-273	RGCs	Cadps	28.9522
Camkk2	6.02075e-275	0.398021	0.583	0.093	1.04081e-270	RGCs	Camkk2	11.3121
Fam219a	1.66182e-274	0.351141	0.59	0.089	2.87279e-270	RGCs	Fam219a	3.657
Jakmip2	3.30483e-273	0.305965	0.485	0.061	5.71307e-269	RGCs	Jakmip2	12.0115
Arl4c	4.92002e-271	0.426886	0.68	0.129	8.50523e-267	RGCs	Arl4c	14.428
Ttll7	1.33689e-270	0.299975	0.438	0.048	2.31107e-266	RGCs	Ttll7	9.27489
Fam20c	4.43096e-268	0.261791	0.393	0.038	7.65979e-264	RGCs	Fam20c	9.5802
Tenm2	1.07371e-265	0.270484	0.362	0.032	1.85613e-261	RGCs	Tenm2	3.33138
Ramp3	1.15375e-265	0.284389	0.355	0.03	1.99448e-261	RGCs	Ramp3	6.8148
Trim2	3.96029e-265	0.615968	0.9	0.259	6.84615e-261	RGCs	Trim2	49.071
Ppp1r1a	5.32914e-265	0.771009	0.945	0.349	9.21248e-261	RGCs	Ppp1r1a	35.8311
Slc25a4	5.39295e-265	0.611463	1	0.957	9.32279e-261	RGCs	Slc25a4	258.521
Tgfb1i1	7.41608e-264	0.321611	0.47	0.06	1.28202e-259	RGCs	Tgfb1i1	1.29388
Fkbp1b	2.13008e-262	0.26282	0.394	0.039	3.68226e-258	RGCs	Fkbp1b	6.28571
Dclk1	3.33158e-262	0.504159	0.743	0.169	5.75931e-258	RGCs	Dclk1	41.4045
6330403K07Rik	1.02316e-258	0.89665	0.985	0.597	1.76873e-254	RGCs	6330403K07Rik	112.719
Aplp1	3.98393e-258	0.826139	0.982	0.407	6.88701e-254	RGCs	Aplp1	37.3102
Cotl1	5.23252e-254	0.86699	0.978	0.588	9.04546e-250	RGCs	Cotl1	146.192
Ap2m1	8.48593e-254	0.73584	0.993	0.726	1.46696e-249	RGCs	Ap2m1	140.03
Arpc5	4.00454e-252	0.753294	0.989	0.544	6.92265e-248	RGCs	Arpc5	69.1233
Sh3yl1	4.73873e-252	0.370816	0.544	0.087	8.19184e-248	RGCs	Sh3yl1	6.53985
Cacng4	1.9457e-251	0.552312	0.78	0.202	3.36352e-247	RGCs	Cacng4	18.483
Rab3b	5.66595e-250	0.279581	0.393	0.042	9.79473e-246	RGCs	Rab3b	10.8091
Barhl2	7.21347e-250	0.470531	0.473	0.068	1.24699e-245	RGCs	Barhl2	7.30255
Ctnnd2	2.82619e-249	0.476266	0.705	0.161	4.88563e-245	RGCs	Ctnnd2	20.5517
Mtch1	7.36381e-249	0.748766	0.997	0.685	1.27298e-244	RGCs	Mtch1	190.93
Snrpn	1.38638e-248	0.871833	0.985	0.612	2.39664e-244	RGCs	Snrpn	56.1996
Akap12	2.7577e-247	0.335765	0.443	0.059	4.76724e-243	RGCs	Akap12	0
Sobp	5.98972e-247	0.25931	0.335	0.029	1.03544e-242	RGCs	Sobp	0.983327
Gpr153	1.10964e-246	0.259027	0.38	0.04	1.91823e-242	RGCs	Gpr153	15.7855
Gprin1	1.12789e-245	0.348385	0.588	0.1	1.94978e-241	RGCs	Gprin1	29.1751
Sbk1	6.62001e-245	0.756153	0.99	0.446	1.1444e-240	RGCs	Sbk1	151.549
Atpif1	7.4725e-245	0.559269	0.999	0.97	1.29177e-240	RGCs	Atpif1	460.795
Sh3bgrl	9.20951e-244	0.658114	0.899	0.316	1.59205e-239	RGCs	Sh3bgrl	97.4628
Draxin	4.53292e-243	0.276002	0.431	0.053	7.83605e-239	RGCs	Draxin	11.2077
Epb41l4a	9.63315e-243	0.357994	0.561	0.095	1.66528e-238	RGCs	Epb41l4a	#N/A
Myt1	1.71768e-242	0.351061	0.562	0.092	2.96935e-238	RGCs	Myt1	43.2481
Srrm3	4.03345e-242	0.411251	0.729	0.149	6.97263e-238	RGCs	Srrm3	7.22091
Pkia	1.02534e-241	0.433734	0.665	0.139	1.77251e-237	RGCs	Pkia	67.7239
1110008P14Rik	8.36632e-241	0.53931	0.851	0.228	1.44628e-236	RGCs	1110008P14Rik	18.6901
Ppp2r5b	1.2027e-240	0.382531	0.703	0.142	2.07911e-236	RGCs	Ppp2r5b	20.6804
Stk39	2.62849e-240	0.379371	0.61	0.115	4.54387e-236	RGCs	Stk39	20.8556
Kidins220	1.56839e-239	0.348566	0.579	0.1	2.71128e-235	RGCs	Kidins220	60.6408
Ttll1	2.16331e-236	0.36223	0.624	0.118	3.73971e-232	RGCs	Ttll1	14.5304
Myl6	6.28819e-236	0.658691	0.996	0.903	1.08704e-231	RGCs	Myl6	529.702
Mgst3	1.81245e-235	0.755777	0.942	0.376	3.13317e-231	RGCs	Mgst3	40.5904
Pcsk2	4.01961e-235	0.317471	0.505	0.077	6.9487e-231	RGCs	Pcsk2	5.40355
Pfn2	7.97472e-235	0.75032	0.987	0.637	1.37859e-230	RGCs	Pfn2	116.076
Hmgcs1	1.05661e-234	0.951672	0.979	0.573	1.82657e-230	RGCs	Hmgcs1	#N/A
Lingo1	2.64113e-233	0.498791	0.544	0.099	4.56572e-229	RGCs	Lingo1	13.0466
Them4	3.8067e-233	0.269173	0.428	0.055	6.58064e-229	RGCs	Them4	6.18528
Rab6a	6.57531e-233	0.725974	0.968	0.462	1.13667e-228	RGCs	Rab6a	54.7451
Reep5	1.93577e-232	0.638102	0.886	0.3	3.34636e-228	RGCs	Reep5	18.8324
Dusp26	5.54459e-232	0.527823	0.827	0.203	9.58493e-228	RGCs	Dusp26	32.2781
Asxl3	1.77281e-231	0.272597	0.424	0.055	3.06465e-227	RGCs	Asxl3	1.35912
Adam10	4.6723e-231	0.562048	0.7	0.171	8.077e-227	RGCs	Adam10	30.4943
Cox5a	1.21124e-230	0.661671	0.994	0.857	2.09388e-226	RGCs	Cox5a	186.942
Esyt1	3.25187e-229	0.261047	0.431	0.057	5.62151e-225	RGCs	Esyt1	30.13
Traf4	1.18763e-228	0.570564	0.882	0.274	2.05306e-224	RGCs	Traf4	42.8189
Rundc3a	2.44756e-228	0.607758	0.957	0.303	4.23111e-224	RGCs	Rundc3a	36.9979
Nipsnap3b	7.83784e-228	0.620818	0.927	0.335	1.35493e-223	RGCs	Nipsnap3b	42.6131
Ppp1r14b	4.72375e-227	0.78914	0.986	0.52	8.16595e-223	RGCs	Ppp1r14b	253.769
Cntnap2	5.30266e-227	0.573677	0.621	0.138	9.16671e-223	RGCs	Cntnap2	58.1645
Ptma	1.14992e-226	0.669701	1	1	1.98787e-222	RGCs	Ptma	2879.81
Acot9	6.9076e-225	0.267225	0.401	0.051	1.19412e-220	RGCs	Acot9	15.0079
Zfhx3	1.75085e-224	0.608293	0.644	0.15	3.0267e-220	RGCs	Zfhx3	1.44141
Khdrbs2	2.77284e-224	0.507772	0.648	0.151	4.79341e-220	RGCs	Khdrbs2	23.7011
Ntrk2	5.1425e-224	0.256092	0.331	0.033	8.88985e-220	RGCs	Ntrk2	9.54079
Eid1	5.55221e-224	0.738811	0.987	0.695	9.59811e-220	RGCs	Eid1	154.864
Rala	5.02707e-223	0.729005	0.968	0.533	8.69029e-219	RGCs	Rala	51.1805
Thra	2.46885e-222	0.644456	0.919	0.343	4.2679e-218	RGCs	Thra	49.5626
Pafah1b3	5.9792e-222	0.670006	0.993	0.775	1.03362e-217	RGCs	Pafah1b3	227.343
Reep2	7.8734e-222	0.34192	0.581	0.108	1.36107e-217	RGCs	Reep2	17.4026
Bbc3	2.49187e-221	0.403692	0.735	0.173	4.3077e-217	RGCs	Bbc3	11.4938
Marcksl1	9.06948e-219	0.48068	1	0.986	1.56784e-214	RGCs	Marcksl1	675.974
Sptbn2	1.01444e-218	0.27925	0.464	0.07	1.75366e-214	RGCs	Sptbn2	28.1435
Samd10	7.16232e-218	0.455415	0.763	0.192	1.23815e-213	RGCs	Samd10	11.5661
Parp6	7.50057e-217	0.525388	0.867	0.251	1.29662e-212	RGCs	Parp6	21.0864
Syt11	1.60713e-216	0.646359	0.935	0.367	2.77824e-212	RGCs	Syt11	78.5742
Actb	6.91667e-215	1.00265	1	0.981	1.19568e-210	RGCs	Actb	2846.52
Dstn	2.09919e-214	0.621876	0.997	0.834	3.62888e-210	RGCs	Dstn	268.932
Dbndd1	5.12701e-214	0.325991	0.585	0.111	8.86307e-210	RGCs	Dbndd1	15.1851
Fnbp1l	2.33137e-213	0.523718	0.805	0.236	4.03024e-209	RGCs	Fnbp1l	34.243
Rnf187	3.76727e-213	0.656589	0.993	0.774	6.51247e-209	RGCs	Rnf187	150.298
Dner	1.80106e-212	0.280936	0.504	0.082	3.11349e-208	RGCs	Dner	23.2964
Ywhah	2.97016e-212	0.683287	0.987	0.717	5.13452e-208	RGCs	Ywhah	123.122
Atl1	4.76798e-210	0.295096	0.541	0.096	8.24241e-206	RGCs	Atl1	19.2325
Plk3	1.99536e-209	0.445423	0.435	0.068	3.44938e-205	RGCs	Plk3	9.59928
Cpe	2.0872e-209	0.655362	0.942	0.384	3.60815e-205	RGCs	Cpe	100.517
Podxl2	3.55963e-207	0.69274	0.979	0.473	6.15354e-203	RGCs	Podxl2	66.5612
Wsb2	6.61158e-207	0.390598	0.645	0.147	1.14294e-202	RGCs	Wsb2	50.2547
Kif3c	9.10693e-206	0.26354	0.492	0.082	1.57431e-201	RGCs	Kif3c	19.748
Stx1a	4.12475e-205	0.254215	0.506	0.085	7.13045e-201	RGCs	Stx1a	7.62978
Txnrd3	6.22338e-205	0.313056	0.421	0.062	1.07584e-200	RGCs	Txnrd3	9.97104
Lmo1	3.65175e-202	0.437309	0.645	0.141	6.31278e-198	RGCs	Lmo1	11.5451
Dpysl4	3.6677e-201	0.622679	0.899	0.329	6.34034e-197	RGCs	Dpysl4	79.227
Ptp4a3	9.52079e-201	0.319297	0.592	0.123	1.64586e-196	RGCs	Ptp4a3	4.8964
Ttc28	6.04791e-200	0.472528	0.708	0.186	1.0455e-195	RGCs	Ttc28	4.21582
Hcfc1r1	2.10697e-199	0.615265	0.914	0.359	3.64232e-195	RGCs	Hcfc1r1	21.7802
Apba2	8.67353e-199	0.544797	0.909	0.303	1.49939e-194	RGCs	Apba2	57.3851
Sema6c	2.27999e-198	0.260901	0.508	0.089	3.94141e-194	RGCs	Sema6c	14.9092
Tax1bp3	5.49814e-197	0.655695	0.966	0.484	9.50464e-193	RGCs	Tax1bp3	42.3084
Ptms	3.82642e-196	0.624835	0.993	0.918	6.61473e-192	RGCs	Ptms	270.714
Mapre2	2.00072e-195	0.469046	0.788	0.229	3.45865e-191	RGCs	Mapre2	16.4815
Cmip	2.74767e-195	0.402695	0.683	0.17	4.7499e-191	RGCs	Cmip	5.82667
Selk	1.64332e-194	0.55264	0.993	0.846	2.84081e-190	RGCs	Selk	75.7124
Fdps	2.76408e-194	0.837895	0.971	0.626	4.77826e-190	RGCs	Fdps	196.998
D430019H16Rik	4.13086e-194	0.256351	0.429	0.067	7.14102e-190	RGCs	D430019H16Rik	31.8291
Shc2	2.22099e-193	0.274155	0.45	0.073	3.83943e-189	RGCs	Shc2	20.0288
Ncoa7	3.42811e-192	0.309195	0.494	0.092	5.92617e-188	RGCs	Ncoa7	4.03985
Fdft1	1.5451e-190	0.704755	0.954	0.486	2.67102e-186	RGCs	Fdft1	75.9039
Klhl13	1.96601e-190	0.262382	0.463	0.08	3.39864e-186	RGCs	Klhl13	52.9378
Igfbp2	5.05525e-190	0.70258	0.898	0.346	8.739e-186	RGCs	Igfbp2	170.095
Kctd13	5.55984e-190	0.348706	0.648	0.152	9.6113e-186	RGCs	Kctd13	9.09281
Oaz2	2.83183e-189	0.615455	0.978	0.531	4.89539e-185	RGCs	Oaz2	67.359
Idh1	6.97837e-189	0.668015	0.964	0.49	1.20635e-184	RGCs	Idh1	233.616
Ftl1	4.30582e-188	0.390223	1	1	7.44347e-184	RGCs	Ftl1	1036.17
Shb	7.64907e-188	0.257245	0.391	0.058	1.32229e-183	RGCs	Shb	11.9177
Sh3bp5	2.34555e-186	0.256638	0.442	0.073	4.05475e-182	RGCs	Sh3bp5	6.62841
Tmem65	3.08719e-185	0.352677	0.621	0.15	5.33682e-181	RGCs	Tmem65	33.6495
Adgrg1	4.18059e-185	0.437196	0.547	0.126	7.22698e-181	RGCs	Adgrg1	28.702
Mien1	4.45917e-185	0.609591	0.973	0.539	7.70858e-181	RGCs	Mien1	50.8132
Vash2	1.68418e-183	0.277583	0.548	0.113	2.91145e-179	RGCs	Vash2	19.548
Fsd1	4.74858e-183	0.323273	0.588	0.134	8.20887e-179	RGCs	Fsd1	15.3212
Mapk8ip1	5.37457e-183	0.522502	0.916	0.342	9.29103e-179	RGCs	Mapk8ip1	59.1786
Pak1	2.74722e-182	0.404253	0.714	0.194	4.74912e-178	RGCs	Pak1	37.4675
Hpcal1	3.76557e-180	0.43264	0.701	0.197	6.50954e-176	RGCs	Hpcal1	23.4359
Fyn	1.6399e-179	0.467216	0.846	0.287	2.83489e-175	RGCs	Fyn	61.8674
4931428F04Rik	3.22646e-179	0.28246	0.572	0.123	5.57759e-175	RGCs	4931428F04Rik	8.46264
Cdkn2d	5.32491e-178	0.480221	0.827	0.281	9.20517e-174	RGCs	Cdkn2d	19.8549
Dpysl5	2.01865e-177	0.460252	0.843	0.275	3.48964e-173	RGCs	Dpysl5	26.7498
Ptprd	3.98975e-177	0.335007	0.569	0.128	6.89708e-173	RGCs	Ptprd	19.4996
Peli2	4.39097e-177	0.315738	0.446	0.079	7.59066e-173	RGCs	Peli2	4.56304
Tpmt	7.69182e-177	0.324234	0.569	0.129	1.32969e-172	RGCs	Tpmt	17.3055
E130218I03Rik	1.74578e-175	0.307301	0.6	0.136	3.01793e-171	RGCs	E130218I03Rik	27.4335
RP24-402O2.2	3.02963e-175	0.532467	0.435	0.082	5.23732e-171	RGCs	RP24-402O2.2	#N/A
Zfhx4	3.55039e-175	0.294453	0.512	0.104	6.13755e-171	RGCs	Zfhx4	3.53241
Slc25a1	6.2659e-174	0.330663	0.562	0.131	1.08319e-169	RGCs	Slc25a1	40.9382
Ank2	1.24563e-171	0.648116	0.971	0.564	2.15331e-167	RGCs	Ank2	199.671
Slc29a4	2.66014e-171	0.287376	0.567	0.123	4.59858e-167	RGCs	Slc29a4	6.97918
Csnk1e	8.5718e-171	0.574389	0.972	0.52	1.48181e-166	RGCs	Csnk1e	77.1233
Nkain1	2.59012e-170	0.279386	0.47	0.092	4.47754e-166	RGCs	Nkain1	0.060449
Pou2f2	2.78939e-170	0.815043	0.741	0.291	4.82202e-166	RGCs	Pou2f2	1.76459
Fasn	2.0328e-169	0.401684	0.714	0.21	3.51409e-165	RGCs	Fasn	103.009
Chn1	3.02495e-169	0.405432	0.798	0.243	5.22923e-165	RGCs	Chn1	55.7746
BC029722	2.38134e-168	0.276108	0.474	0.094	4.11662e-164	RGCs	BC029722	9.26556
Eya2	2.78073e-168	0.281351	0.45	0.085	4.80705e-164	RGCs	Eya2	29.4213
Atp6v1g1	9.89914e-168	0.498737	0.994	0.903	1.71126e-163	RGCs	Atp6v1g1	177.3
Agpat4	1.15186e-167	0.356947	0.673	0.184	1.99122e-163	RGCs	Agpat4	18.38
Arhgap33	2.17178e-167	0.315055	0.569	0.135	3.75435e-163	RGCs	Arhgap33	2.17028
Sh3bgrl3	2.76878e-167	0.55899	0.987	0.62	4.78638e-163	RGCs	Sh3bgrl3	68.1002
Agrn	1.22302e-166	0.337486	0.661	0.176	2.11423e-162	RGCs	Agrn	47.5182
Taf13	1.86138e-166	0.51007	0.889	0.349	3.21776e-162	RGCs	Taf13	17.5593
Lmo2	3.53213e-166	0.555155	0.289	0.036	6.106e-162	RGCs	Lmo2	26.8597
Trappc4	4.04543e-166	0.556735	0.982	0.583	6.99333e-162	RGCs	Trappc4	67.1165
Map4	9.19796e-166	0.390537	0.686	0.199	1.59005e-161	RGCs	Map4	38.7556
Zc2hc1a	9.259e-166	0.345281	0.68	0.184	1.6006e-161	RGCs	Zc2hc1a	24.946
Map1b	1.70597e-165	0.66849	0.994	0.94	2.94911e-161	RGCs	Map1b	104.813
Rhob	6.22775e-165	0.416904	0.759	0.232	1.07659e-160	RGCs	Rhob	42.4473
Cdk14	1.22451e-164	0.269796	0.432	0.082	2.11682e-160	RGCs	Cdk14	33.6436
Glipr2	1.97047e-164	0.332363	0.555	0.134	3.40635e-160	RGCs	Glipr2	26.2091
Prkar2b	6.39278e-164	0.267011	0.496	0.106	1.10512e-159	RGCs	Prkar2b	31.035
Dlgap4	1.23585e-162	0.520904	0.917	0.389	2.13641e-158	RGCs	Dlgap4	22.6815
Pax6	2.41759e-162	0.575252	0.997	0.672	4.17928e-158	RGCs	Pax6	284.384
Rtn4	1.40733e-161	0.587906	0.979	0.618	2.43285e-157	RGCs	Rtn4	167.655
Dynlrb1	4.02293e-161	0.498468	0.993	0.851	6.95444e-157	RGCs	Dynlrb1	191.971
Apc	5.49316e-161	0.312106	0.619	0.157	9.49603e-157	RGCs	Apc	26.5802
Xpr1	2.02586e-160	0.371515	0.617	0.161	3.5021e-156	RGCs	Xpr1	32.5707
Elavl2	2.18377e-160	0.251149	0.849	0.249	3.77508e-156	RGCs	Elavl2	24.4175
Vopp1	3.2732e-159	0.36955	0.738	0.221	5.65839e-155	RGCs	Vopp1	67.9923
Tbcb	1.23109e-158	0.554954	0.972	0.584	2.12819e-154	RGCs	Tbcb	97.1476
Cyb5a	2.0256e-158	0.550684	0.954	0.481	3.50166e-154	RGCs	Cyb5a	89.0099
Map1lc3a	3.11768e-158	0.641333	0.976	0.62	5.38953e-154	RGCs	Map1lc3a	66.9099
Kif1a	9.41906e-158	0.331264	0.633	0.168	1.62827e-153	RGCs	Kif1a	41.7436
Sh3gl3	8.14646e-157	0.270228	0.488	0.106	1.40828e-152	RGCs	Sh3gl3	6.19066
Tspyl4	2.94884e-155	0.286212	0.574	0.14	5.09765e-151	RGCs	Tspyl4	40.6847
Tspan17	3.99432e-155	0.381625	0.621	0.164	6.90497e-151	RGCs	Tspan17	13.7221
Sptbn1	1.15478e-154	0.362709	0.673	0.192	1.99626e-150	RGCs	Sptbn1	59.7811
Prmt2	2.01704e-153	0.463113	0.874	0.338	3.48685e-149	RGCs	Prmt2	38.9227
Tenm3	3.50075e-153	0.315508	0.478	0.107	6.05174e-149	RGCs	Tenm3	51.2617
Klhdc8a	4.86203e-152	0.298565	0.511	0.115	8.405e-148	RGCs	Klhdc8a	9.11522
Dctn3	7.34954e-152	0.526383	0.986	0.648	1.27052e-147	RGCs	Dctn3	67.9258
Soga3	1.17444e-151	0.414179	0.833	0.28	2.03026e-147	RGCs	Soga3	32.04
Cycs	1.20264e-151	0.523019	0.99	0.695	2.079e-147	RGCs	Cycs	28.3342
Rtn2	3.27481e-151	0.388534	0.764	0.246	5.66117e-147	RGCs	Rtn2	37.598
Pfdn4	9.48648e-150	0.502522	0.944	0.457	1.63993e-145	RGCs	Pfdn4	58.3518
Gpr85	9.65266e-150	0.287079	0.511	0.119	1.66865e-145	RGCs	Gpr85	20.2599
Epb41l3	3.26906e-149	0.346505	0.631	0.175	5.65123e-145	RGCs	Epb41l3	#N/A
Map2	3.51547e-149	0.36759	0.816	0.256	6.0772e-145	RGCs	Map2	118.503
Miat	5.49665e-149	0.475703	0.802	0.284	9.50206e-145	RGCs	Miat	20.0525
Ap1s1	5.58491e-148	0.466369	0.881	0.374	9.65464e-144	RGCs	Ap1s1	63.2258
Pou3f1	8.86582e-148	0.726539	0.658	0.233	1.53263e-143	RGCs	Pou3f1	#N/A
Kifap3	1.86332e-146	0.450503	0.851	0.336	3.22112e-142	RGCs	Kifap3	52.474
Ogfrl1	3.77209e-146	0.352538	0.604	0.172	6.52081e-142	RGCs	Ogfrl1	8.54768
Anxa5	1.174e-145	0.339743	0.561	0.15	2.0295e-141	RGCs	Anxa5	38.8183
Lin7a	2.09821e-145	0.290844	0.495	0.118	3.62718e-141	RGCs	Lin7a	13.906
Smad2	8.65769e-144	0.43702	0.819	0.297	1.49666e-139	RGCs	Smad2	91.9179
Limk2	1.82861e-143	0.280602	0.583	0.155	3.16112e-139	RGCs	Limk2	35.4794
Snn	3.55636e-143	0.423501	0.815	0.301	6.14788e-139	RGCs	Snn	43.0192
Gnb1	4.90147e-143	0.517613	0.986	0.656	8.47317e-139	RGCs	Gnb1	150.91
Clic1	6.14913e-143	0.561518	0.985	0.706	1.063e-138	RGCs	Clic1	149.529
Cask	1.77077e-142	0.265338	0.567	0.144	3.06113e-138	RGCs	Cask	52.3218
Mpc1	4.64069e-142	0.480145	0.919	0.432	8.02236e-138	RGCs	Mpc1	26.0765
Acat2	5.2926e-142	0.603184	0.962	0.583	9.14932e-138	RGCs	Acat2	149.81
Nrep	1.37558e-141	0.505306	0.935	0.432	2.37796e-137	RGCs	Nrep	219.392
Arpc3	4.4425e-141	0.503181	0.982	0.664	7.67975e-137	RGCs	Arpc3	167.06
Mmd	5.8071e-141	0.471682	0.886	0.374	1.00387e-136	RGCs	Mmd	39.7628
Dda1	1.8782e-140	0.462364	0.934	0.433	3.24684e-136	RGCs	Dda1	27.4862
Arf4	1.93376e-140	0.50422	0.986	0.685	3.34289e-136	RGCs	Arf4	83.7478
Cox6b1	7.23116e-140	0.387941	1	0.944	1.25005e-135	RGCs	Cox6b1	574.808
Ywhaz	7.5859e-140	0.512692	0.976	0.637	1.31137e-135	RGCs	Ywhaz	243.834
Mid1ip1	1.32335e-139	0.309835	0.623	0.18	2.28767e-135	RGCs	Mid1ip1	24.0614
Tpgs2	3.50138e-139	0.407694	0.809	0.307	6.05284e-135	RGCs	Tpgs2	17.3168
Myl12b	4.49856e-137	0.508897	0.947	0.56	7.77665e-133	RGCs	Myl12b	143.981
St8sia2	4.85035e-136	0.25794	0.467	0.11	8.3848e-132	RGCs	St8sia2	3.52544
Rab2a	1.45426e-134	0.459251	0.99	0.785	2.51398e-130	RGCs	Rab2a	152.535
Spsb4	4.88107e-133	0.416932	0.823	0.312	8.4379e-129	RGCs	Spsb4	41.4368
Pbx1	6.71457e-133	0.448687	0.892	0.382	1.16075e-128	RGCs	Pbx1	27.4252
Prr13	1.32338e-132	0.439613	0.912	0.408	2.28773e-128	RGCs	Prr13	21.4494
Hmgcr	1.83351e-132	0.514594	0.851	0.37	3.1696e-128	RGCs	Hmgcr	159.043
Tmem2	2.60853e-132	0.270983	0.609	0.169	4.50936e-128	RGCs	Tmem2	38.7407
Cox6a1	1.6186e-131	0.406686	0.996	0.899	2.79808e-127	RGCs	Cox6a1	291.541
Tspan13	6.71172e-131	0.5016	0.976	0.631	1.16026e-126	RGCs	Tspan13	108.724
Cep170	2.04906e-129	0.260728	0.623	0.178	3.5422e-125	RGCs	Cep170	44.7786
Fam69b	1.69041e-128	0.282949	0.555	0.155	2.92222e-124	RGCs	Fam69b	17.8157
Stx12	6.76333e-128	0.401328	0.87	0.361	1.16918e-123	RGCs	Stx12	37.298
Bcl11a	6.78576e-128	0.25877	0.529	0.141	1.17305e-123	RGCs	Bcl11a	4.23797
Pmvk	6.80163e-128	0.388825	0.818	0.317	1.1758e-123	RGCs	Pmvk	39.3648
Smdt1	1.70165e-127	0.448029	0.994	0.834	2.94163e-123	RGCs	Smdt1	139.345
Praf2	8.90428e-127	0.378633	0.787	0.303	1.53928e-122	RGCs	Praf2	25.9448
Stard3nl	3.65398e-126	0.394893	0.839	0.338	6.31663e-122	RGCs	Stard3nl	31.4941
Irx5	1.73357e-125	0.363862	0.473	0.117	2.99682e-121	RGCs	Irx5	12.124
Txndc17	2.24088e-125	0.480367	0.959	0.578	3.8738e-121	RGCs	Txndc17	84.5518
Scg3	4.30727e-124	0.323426	0.858	0.29	7.44599e-120	RGCs	Scg3	37.2107
Bex2	2.4016e-123	0.446084	0.99	0.826	4.15164e-119	RGCs	Bex2	171.004
Eif5a	2.91572e-123	0.399399	1	0.915	5.04041e-119	RGCs	Eif5a	339.232
Arhgdia	2.99647e-123	0.479345	0.969	0.606	5.18e-119	RGCs	Arhgdia	90.9773
Ap1s2	4.08638e-123	0.263184	0.659	0.196	7.06413e-119	RGCs	Ap1s2	22.4174
Scd2	4.24451e-123	0.514798	0.95	0.521	7.33748e-119	RGCs	Scd2	177.887
Ywhae	5.81405e-123	0.331148	1	0.976	1.00508e-118	RGCs	Ywhae	237.938
Ywhab	8.94693e-123	0.43915	0.989	0.782	1.54666e-118	RGCs	Ywhab	63.45
Ralgds	1.21449e-122	0.252319	0.642	0.19	2.09948e-118	RGCs	Ralgds	31.9232
Ndn	1.35399e-122	0.465803	0.986	0.772	2.34065e-118	RGCs	Ndn	105.201
Tceb2	1.65074e-121	0.34635	0.999	0.956	2.85364e-117	RGCs	Tceb2	511.972
Nipsnap1	2.15533e-121	0.345608	0.785	0.294	3.72591e-117	RGCs	Nipsnap1	41.7684
Arl6ip5	9.21954e-121	0.414252	0.902	0.404	1.59378e-116	RGCs	Arl6ip5	35.7866
Gdi1	1.48937e-120	0.474202	0.986	0.662	2.57467e-116	RGCs	Gdi1	107.937
Gde1	4.00716e-120	0.349555	0.759	0.283	6.92718e-116	RGCs	Gde1	50.2509
Ctxn1	5.55141e-120	0.462488	0.992	0.723	9.59673e-116	RGCs	Ctxn1	8.16789
Scg5	2.72836e-119	0.451043	0.982	0.62	4.71651e-115	RGCs	Scg5	45.2925
Hras	6.1578e-119	0.440824	0.91	0.456	1.0645e-114	RGCs	Hras	64.883
Adgrl1	2.79064e-118	0.260614	0.53	0.15	4.82418e-114	RGCs	Adgrl1	19.167
Gpm6b	3.49732e-118	0.27189	0.675	0.217	6.04581e-114	RGCs	Gpm6b	52.3663
Ppp2cb	1.73729e-117	0.250455	0.519	0.144	3.00326e-113	RGCs	Ppp2cb	67.5672
Prdx2	6.97156e-117	0.332163	1	0.986	1.20517e-112	RGCs	Prdx2	542.61
Atp6v0e2	3.48633e-116	0.29708	0.738	0.257	6.02682e-112	RGCs	Atp6v0e2	38.8221
Znrf1	8.84847e-116	0.341305	0.781	0.297	1.52963e-111	RGCs	Znrf1	19.6862
Ehd1	1.29051e-115	0.281356	0.708	0.239	2.2309e-111	RGCs	Ehd1	34.3253
Trub1	1.46957e-115	0.254629	0.436	0.112	2.54045e-111	RGCs	Trub1	5.65099
Gabarapl1	1.70331e-115	0.351139	0.825	0.326	2.94452e-111	RGCs	Gabarapl1	57.1648
Sox4	9.72391e-115	0.485044	0.994	0.878	1.68097e-110	RGCs	Sox4	110.438
Ciapin1	9.98201e-114	0.452981	0.907	0.465	1.72559e-109	RGCs	Ciapin1	107.761
Six3	1.11179e-113	0.493765	0.976	0.714	1.92195e-109	RGCs	Six3	8.61666
Chchd2	8.77053e-113	0.310448	1	0.975	1.51616e-108	RGCs	Chchd2	319.742
Stxbp1	8.87231e-113	0.297188	0.827	0.309	1.53376e-108	RGCs	Stxbp1	25.0697
Rab10	3.15608e-112	0.434397	0.94	0.512	5.45591e-108	RGCs	Rab10	48.5102
Sptan1	1.16113e-111	0.266978	0.682	0.229	2.00724e-107	RGCs	Sptan1	102.156
Atat1	4.08782e-111	0.411737	0.945	0.485	7.06662e-107	RGCs	Atat1	20.8313
Cmas	7.7375e-111	0.360472	0.823	0.349	1.33758e-106	RGCs	Cmas	56.0282
Carhsp1	9.86743e-111	0.41764	0.969	0.564	1.70578e-106	RGCs	Carhsp1	132.793
Gsto1	4.11863e-110	0.263958	0.63	0.206	7.11987e-106	RGCs	Gsto1	24.3513
Npdc1	5.09218e-110	0.393084	0.94	0.44	8.80284e-106	RGCs	Npdc1	20.8154
Cox7a2	3.26623e-109	0.341456	0.996	0.936	5.64634e-105	RGCs	Cox7a2	239.689
Map1lc3b	7.56822e-109	0.399234	0.992	0.894	1.30832e-104	RGCs	Map1lc3b	73.4978
Gsk3b	1.5626e-107	0.454058	0.98	0.718	2.70126e-103	RGCs	Gsk3b	31.3043
Msra	5.4565e-107	0.271216	0.675	0.235	9.43265e-103	RGCs	Msra	38.1645
H2afy2	1.09772e-106	0.431547	0.983	0.658	1.89762e-102	RGCs	H2afy2	96.378
Snap47	3.75028e-106	0.327251	0.748	0.287	6.48311e-102	RGCs	Snap47	64.8978
Ldhb	4.23584e-106	0.425917	0.979	0.673	7.3225e-102	RGCs	Ldhb	149.637
Gramd1a	5.2356e-106	0.314787	0.806	0.315	9.05078e-102	RGCs	Gramd1a	17.6359
Gstm7	9.22371e-106	0.312097	0.728	0.277	1.5945e-101	RGCs	Gstm7	36.2499
Hist3h2ba	1.21696e-105	0.487895	0.996	0.852	2.10375e-101	RGCs	Hist3h2ba	690.997
Grb2	2.87838e-105	0.36927	0.858	0.395	4.97586e-101	RGCs	Grb2	34.0821
Fam96b	3.04188e-105	0.393896	0.945	0.508	5.2585e-101	RGCs	Fam96b	38.9058
Dync1i2	3.69639e-105	0.407942	0.986	0.758	6.38995e-101	RGCs	Dync1i2	100.319
Atp5k	1.35628e-103	0.394671	0.996	0.788	2.3446e-99	RGCs	Atp5k	523.019
Rab11a	1.95408e-103	0.423356	0.961	0.611	3.37803e-99	RGCs	Rab11a	130.791
C1qtnf4	2.22011e-103	0.289014	0.597	0.196	3.83791e-99	RGCs	C1qtnf4	9.62293
Pam	2.75925e-103	0.260378	0.425	0.115	4.76991e-99	RGCs	Pam	42.7156
Kif1b	3.03457e-103	0.36861	0.853	0.38	5.24587e-99	RGCs	Kif1b	56.2075
Nagk	6.03045e-102	0.255205	0.647	0.221	1.04248e-97	RGCs	Nagk	17.5136
Plppr3	7.64536e-102	0.346983	0.892	0.402	1.32165e-97	RGCs	Plppr3	#N/A
Trp53i11	1.28879e-101	0.455406	0.962	0.535	2.22793e-97	RGCs	Trp53i11	67.8764
Samd14	1.30503e-101	0.352267	0.865	0.388	2.256e-97	RGCs	Samd14	25.0487
Tsc22d1	8.34143e-101	0.458328	0.975	0.699	1.44198e-96	RGCs	Tsc22d1	214.865
Usmg5	2.18304e-100	0.3255	0.997	0.926	3.77383e-96	RGCs	Usmg5	291.941
Sqle	3.59505e-100	0.410048	0.851	0.412	6.21476e-96	RGCs	Sqle	93.1501
Map4k4	3.73892e-100	0.300507	0.77	0.305	6.46346e-96	RGCs	Map4k4	63.7017
Ap2b1	7.95484e-100	0.36733	0.85	0.392	1.37515e-95	RGCs	Ap2b1	93.3538
Dtnbp1	9.50506e-100	0.285135	0.665	0.246	1.64314e-95	RGCs	Dtnbp1	26.7301
Zwint	1.41097e-99	0.416495	0.965	0.638	2.43914e-95	RGCs	Zwint	163.015
Nsdhl	1.44107e-99	0.299598	0.698	0.266	2.49117e-95	RGCs	Nsdhl	25.1919
Pgrmc1	1.86489e-99	0.430674	0.978	0.655	3.22384e-95	RGCs	Pgrmc1	169.885
Cfl2	5.64972e-99	0.416129	0.978	0.677	9.76668e-95	RGCs	Cfl2	82.3923
Ngfrap1	2.6778e-98	0.353782	1	0.892	4.62912e-94	RGCs	Ngfrap1	230.61
Mapre1	2.0566e-97	0.409429	0.971	0.658	3.55525e-93	RGCs	Mapre1	112.922
Sh3bp1	3.47711e-97	0.263327	0.719	0.27	6.01088e-93	RGCs	Sh3bp1	18.7436
Rab11b	3.98706e-96	0.367786	0.973	0.75	6.89243e-92	RGCs	Rab11b	45.4436
Rnf165	6.13561e-95	0.351784	0.872	0.413	1.06066e-90	RGCs	Rnf165	2.53354
Leprot	2.01163e-94	0.287297	0.724	0.29	3.4775e-90	RGCs	Leprot	37.9345
Ndufa4	7.95454e-94	0.29382	0.999	0.977	1.3751e-89	RGCs	Ndufa4	468.445
1300002E11Rik	9.37965e-94	0.280065	0.705	0.276	1.62146e-89	RGCs	1300002E11Rik	14.4088
Coro1c	4.51293e-93	0.326627	0.82	0.369	7.8015e-89	RGCs	Coro1c	88.3423
Mrpl34	1.51494e-92	0.376876	0.972	0.696	2.61888e-88	RGCs	Mrpl34	117.777
Gtf2e2	1.65362e-92	0.406643	0.843	0.424	2.85861e-88	RGCs	Gtf2e2	59.7305
Atp6v1e1	2.92701e-92	0.383871	0.944	0.574	5.05993e-88	RGCs	Atp6v1e1	110.2
Psma7	1.15535e-91	0.363784	0.994	0.857	1.99725e-87	RGCs	Psma7	247.498
Cyth2	1.86654e-91	0.366573	0.92	0.482	3.22668e-87	RGCs	Cyth2	65.6489
Dynll1	1.8938e-91	0.311096	0.997	0.959	3.27382e-87	RGCs	Dynll1	608.722
Cdc42	1.8739e-90	0.344999	0.992	0.877	3.23941e-86	RGCs	Cdc42	327.562
Tcf25	2.96947e-90	0.372454	0.944	0.602	5.13332e-86	RGCs	Tcf25	84.2544
Tpm3	6.90702e-90	0.385264	0.937	0.556	1.19402e-85	RGCs	Tpm3	159.708
Capns1	2.51871e-89	0.359281	0.896	0.469	4.35409e-85	RGCs	Capns1	84.8603
Vax2	1.94727e-88	0.431774	0.624	0.261	3.36624e-84	RGCs	Vax2	38.9645
Morf4l1	3.27287e-88	0.321668	0.999	0.912	5.65782e-84	RGCs	Morf4l1	169.743
Aldoa	3.87514e-88	0.477403	0.992	0.796	6.69895e-84	RGCs	Aldoa	419.46
Rabac1	4.00875e-88	0.36011	0.928	0.525	6.92993e-84	RGCs	Rabac1	58.5691
Acat1	6.12054e-88	0.310101	0.781	0.341	1.05806e-83	RGCs	Acat1	35.8663
BC031181	1.63497e-87	0.369617	0.973	0.651	2.82637e-83	RGCs	BC031181	85.6864
Actr3	2.99782e-85	0.356544	0.93	0.523	5.18233e-81	RGCs	Actr3	130.141
Sumo2	5.88097e-85	0.273262	0.999	0.978	1.01664e-80	RGCs	Sumo2	432.32
Vim	7.16772e-85	0.451449	0.9	0.507	1.23908e-80	RGCs	Vim	416.686
Atp5o	1.5189e-84	0.330572	0.996	0.867	2.62572e-80	RGCs	Atp5o	374.472
Cab39	7.22915e-84	0.262631	0.745	0.307	1.2497e-79	RGCs	Cab39	90.5853
Pebp1	7.8056e-84	0.282029	0.997	0.953	1.34935e-79	RGCs	Pebp1	328.657
Slc25a5	1.0458e-83	0.373905	0.989	0.75	1.80788e-79	RGCs	Slc25a5	180.324
Fscn1	1.09537e-83	0.343642	0.994	0.858	1.89357e-79	RGCs	Fscn1	163.622
Actr1a	1.96669e-83	0.289854	0.833	0.384	3.39981e-79	RGCs	Actr1a	112.387
Fam49b	4.52306e-82	0.307988	0.833	0.389	7.81901e-78	RGCs	Fam49b	67.7445
Tbca	1.24195e-81	0.326986	0.996	0.836	2.14697e-77	RGCs	Tbca	266.605
Bag1	2.46799e-81	0.358772	0.93	0.514	4.26641e-77	RGCs	Bag1	91.5847
Fam220a	1.24804e-80	0.28024	0.816	0.368	2.15748e-76	RGCs	Fam220a	37.7218
Arpc2	4.6706e-79	0.357365	0.978	0.704	8.07406e-75	RGCs	Arpc2	101.182
Celf4	9.34089e-79	0.327013	0.75	0.344	1.61476e-74	RGCs	Celf4	15.7263
Hist3h2a	6.25285e-78	0.371134	0.924	0.519	1.08093e-73	RGCs	Hist3h2a	345.341
Anapc5	1.23772e-77	0.369246	0.971	0.654	2.13965e-73	RGCs	Anapc5	247.871
Nkain4	2.17048e-77	0.259407	0.662	0.263	3.7521e-73	RGCs	Nkain4	26.768
Ccdc124	9.1874e-77	0.321051	0.853	0.448	1.58823e-72	RGCs	Ccdc124	68.5744
Arl3	1.74211e-76	0.340959	0.91	0.502	3.01158e-72	RGCs	Arl3	82.2278
Vamp2	3.13928e-76	0.269904	0.833	0.385	5.42687e-72	RGCs	Vamp2	4.09944
Ube2g1	3.83254e-76	0.290151	0.797	0.383	6.62531e-72	RGCs	Ube2g1	35.3948
Ap2s1	1.61913e-75	0.3363	0.978	0.683	2.799e-71	RGCs	Ap2s1	164.96
1700037H04Rik	1.80306e-75	0.308089	0.781	0.375	3.11695e-71	RGCs	1700037H04Rik	31.2798
Atp2b1	3.24803e-75	0.360773	0.856	0.437	5.61486e-71	RGCs	Atp2b1	29.8213
Tmem160	7.82412e-75	0.262612	0.771	0.349	1.35256e-70	RGCs	Tmem160	19.4865
Usp22	9.37756e-75	0.255626	0.774	0.347	1.6211e-70	RGCs	Usp22	135.46
Cyp51	1.43554e-74	0.257411	0.745	0.325	2.48161e-70	RGCs	Cyp51	90.0022
Bloc1s2	1.75748e-74	0.276528	0.844	0.4	3.03816e-70	RGCs	Bloc1s2	21.1191
Ctnnbip1	1.85395e-74	0.322577	0.934	0.512	3.20492e-70	RGCs	Ctnnbip1	32.7141
Ap3s1	3.7798e-74	0.327429	0.948	0.598	6.53414e-70	RGCs	Ap3s1	51.6706
Vps29	7.80546e-74	0.304963	0.907	0.513	1.34933e-69	RGCs	Vps29	55.2736
Akt1	9.8989e-74	0.288425	0.827	0.404	1.71122e-69	RGCs	Akt1	119.86
Mex3a	1.04328e-73	0.281398	0.826	0.397	1.80352e-69	RGCs	Mex3a	47.3425
Rassf4	3.2161e-73	0.302623	0.574	0.225	5.55967e-69	RGCs	Rassf4	22.5232
1110001J03Rik	2.95912e-72	0.316056	0.888	0.478	5.11544e-68	RGCs	1110001J03Rik	83.4584
Dnajb6	1.19074e-71	0.30677	0.968	0.657	2.05843e-67	RGCs	Dnajb6	68.0268
Trappc6b	1.27055e-71	0.269457	0.863	0.43	2.1964e-67	RGCs	Trappc6b	23.0249
Dazap1	3.5444e-71	0.331428	0.947	0.595	6.1272e-67	RGCs	Dazap1	76.7732
Ube2m	8.8283e-71	0.25795	0.811	0.38	1.52615e-66	RGCs	Ube2m	104.458
Atp5f1	8.89351e-71	0.294822	0.994	0.899	1.53742e-66	RGCs	Atp5f1	247.247
Arpc4	1.39489e-70	0.316297	0.882	0.484	2.41134e-66	RGCs	Arpc4	130.998
Itm2b	3.20736e-70	0.418099	0.947	0.666	5.54456e-66	RGCs	Itm2b	95.8968
Atox1	3.57309e-70	0.330134	0.942	0.584	6.17681e-66	RGCs	Atox1	94.3675
Prkar1a	1.28646e-69	0.32275	0.928	0.585	2.2239e-65	RGCs	Prkar1a	92.5164
Mapk3	1.65674e-69	0.261973	0.79	0.371	2.864e-65	RGCs	Mapk3	32.1446
Gm266	3.90505e-69	0.258689	0.268	0.071	6.75066e-65	RGCs	Gm266	4.97208
Arf1	3.34285e-67	0.28075	0.989	0.86	5.77878e-63	RGCs	Arf1	172.049
Tecr	3.60265e-67	0.309887	0.989	0.913	6.2279e-63	RGCs	Tecr	183.104
Rtn3	4.78428e-67	0.278885	0.993	0.847	8.27059e-63	RGCs	Rtn3	77.9529
Ptp4a2	4.7843e-67	0.291237	0.843	0.421	8.27062e-63	RGCs	Ptp4a2	190.774
Ddah2	4.92588e-65	0.254706	0.994	0.954	8.51536e-61	RGCs	Ddah2	357.354
Ndufa1	4.5555e-64	0.324866	0.969	0.665	7.87509e-60	RGCs	Ndufa1	181.089
Ifitm2	1.65225e-63	0.281971	0.745	0.364	2.85624e-59	RGCs	Ifitm2	65.8044
Sdcbp	2.98465e-63	0.280075	0.871	0.47	5.15957e-59	RGCs	Sdcbp	149.66
Fis1	3.72769e-63	0.29691	0.982	0.685	6.44406e-59	RGCs	Fis1	146.353
Cript	3.75568e-63	0.304916	0.958	0.613	6.49245e-59	RGCs	Cript	63.082
Cmpk1	7.52867e-63	0.267494	0.893	0.505	1.30148e-58	RGCs	Cmpk1	36.6931
Uba1	2.91512e-62	0.26607	0.903	0.501	5.03937e-58	RGCs	Uba1	175.738
Uchl3	2.99918e-62	0.261944	0.809	0.409	5.18468e-58	RGCs	Uchl3	51.5104
Rab7	1.29576e-61	0.282711	0.931	0.586	2.23998e-57	RGCs	Rab7	47.0971
Ttc3	1.74835e-61	0.253278	0.997	0.911	3.02237e-57	RGCs	Ttc3	171.642
Smarca4	2.44187e-61	0.290881	0.9	0.514	4.22126e-57	RGCs	Smarca4	113.759
Idi1	2.46788e-61	0.302566	0.801	0.424	4.26623e-57	RGCs	Idi1	47.79
Myeov2	5.95972e-61	0.283788	0.99	0.833	1.03026e-56	RGCs	Myeov2	234.269
Zfp428	1.83061e-60	0.264519	0.926	0.537	3.16458e-56	RGCs	Zfp428	31.9244
Ube2e1	1.35984e-59	0.296832	0.968	0.701	2.35075e-55	RGCs	Ube2e1	74.9046
Cisd1	5.24022e-59	0.285746	0.93	0.564	9.05877e-55	RGCs	Cisd1	47.7673
Pfn1	8.98832e-59	0.274641	1	0.904	1.55381e-54	RGCs	Pfn1	263.266
Bzw2	2.97508e-58	0.294927	0.927	0.568	5.14302e-54	RGCs	Bzw2	156.029
Spg21	1.10619e-57	0.288697	0.927	0.583	1.91226e-53	RGCs	Spg21	49.8532
0610012G03Rik	1.89075e-57	0.289681	0.934	0.583	3.26855e-53	RGCs	0610012G03Rik	#N/A
Mpc2	2.26002e-57	0.261225	0.91	0.509	3.90689e-53	RGCs	Mpc2	57.4932
Mlf2	2.70343e-57	0.252382	0.986	0.814	4.67343e-53	RGCs	Mlf2	140.062
Dnaja1	1.02153e-56	0.262627	0.989	0.875	1.76592e-52	RGCs	Dnaja1	130.716
Ube3a	1.06e-56	0.263643	0.917	0.552	1.83242e-52	RGCs	Ube3a	55.3694
Vbp1	1.18478e-56	0.264184	0.924	0.567	2.04813e-52	RGCs	Vbp1	114.155
Mrpl20	7.95443e-56	0.277735	0.954	0.655	1.37508e-51	RGCs	Mrpl20	85.5463
Prelid1	1.26915e-55	0.303778	0.979	0.694	2.19399e-51	RGCs	Prelid1	180.139
Arpc1a	1.61597e-55	0.263446	0.958	0.685	2.79352e-51	RGCs	Arpc1a	70.5001
Atp5g1	4.23323e-55	0.2612	0.99	0.83	7.31798e-51	RGCs	Atp5g1	170.412
Ntm	8.6843e-55	0.262963	0.595	0.271	1.50125e-50	RGCs	Ntm	15.8139
Ctbp1	1.42317e-54	0.253315	0.989	0.803	2.46023e-50	RGCs	Ctbp1	220.927
Akr1a1	4.12845e-54	0.250332	0.989	0.832	7.13686e-50	RGCs	Akr1a1	250.667
Camk2n1	1.33014e-53	0.285534	0.93	0.595	2.29941e-49	RGCs	Camk2n1	14.1062
Ndufb2	3.02577e-53	0.267553	0.966	0.679	5.23065e-49	RGCs	Ndufb2	105.092
Cadm1	1.75608e-52	0.259673	0.799	0.426	3.03573e-48	RGCs	Cadm1	108.243
Tsg101	3.17627e-52	0.276853	0.938	0.647	5.49082e-48	RGCs	Tsg101	57.9027
Ndufs6	7.22072e-52	0.277383	0.969	0.753	1.24825e-47	RGCs	Ndufs6	122.613
2310036O22Rik	2.86103e-51	0.255702	0.983	0.762	4.94586e-47	RGCs	2310036O22Rik	142.254
Rbp1	8.37302e-51	0.320751	0.833	0.451	1.44744e-46	RGCs	Rbp1	51.1912
Ncam1	2.49096e-49	0.290428	0.989	0.789	4.30612e-45	RGCs	Ncam1	169.334
Higd1a	5.52254e-49	0.276631	0.964	0.613	9.54682e-45	RGCs	Higd1a	31.7837
Atxn10	6.90058e-46	0.270112	0.933	0.625	1.1929e-41	RGCs	Atxn10	98.8808
Mdh2	1.43082e-45	0.256354	0.979	0.821	2.47346e-41	RGCs	Mdh2	90.6898
Svbp	8.17316e-45	0.254427	0.896	0.576	1.41289e-40	RGCs	Svbp	#N/A
Ubc	1.82668e-44	0.296569	0.966	0.737	3.15778e-40	RGCs	Ubc	500.345
Crabp1	1.06026e-43	1.87066	0.576	0.348	1.83287e-39	RGCs	Crabp1	232.833
Prmt1	2.82123e-43	0.255465	0.987	0.817	4.87706e-39	RGCs	Prmt1	136.801
Atoh7	0	1.29435	0.908	0.195	0	RGC/AC RPC-Precursors	Atoh7	255.696
Mfng	0	1.18701	0.91	0.205	0	RGC/AC RPC-Precursors	Mfng	34.3346
Gadd45a	2.17229e-307	2.04723	0.998	0.395	3.75524e-303	RGC/AC RPC-Precursors	Gadd45a	127.644
Dlx2	4.39312e-305	1.00805	0.594	0.073	7.59439e-301	RGC/AC RPC-Precursors	Dlx2	2.6919
Dlx1	1.19698e-299	0.893584	0.615	0.081	2.06922e-295	RGC/AC RPC-Precursors	Dlx1	8.51569
Sp8	4.0082e-269	0.43254	0.276	0.011	6.92898e-265	RGC/AC RPC-Precursors	Sp8	3.48055
Eya2	6.68904e-254	0.760638	0.582	0.088	1.15633e-249	RGC/AC RPC-Precursors	Eya2	29.4213
Rassf4	1.25829e-242	0.963554	0.849	0.219	2.17521e-238	RGC/AC RPC-Precursors	Rassf4	22.5232
Miat	1.65149e-224	1.03604	0.883	0.295	2.85494e-220	RGC/AC RPC-Precursors	Miat	20.0525
Pou4f2	1.0245e-217	0.995392	0.506	0.078	1.77105e-213	RGC/AC RPC-Precursors	Pou4f2	41.0081
Insm2	1.82499e-215	0.844082	0.54	0.084	3.15486e-211	RGC/AC RPC-Precursors	Insm2	10.1426
Rgs16	1.17181e-206	0.742248	0.607	0.113	2.02571e-202	RGC/AC RPC-Precursors	Rgs16	16.7481
Ppp1r14b	1.75669e-205	1.10264	0.975	0.535	3.03678e-201	RGC/AC RPC-Precursors	Ppp1r14b	253.769
Plk3	7.92777e-195	0.558382	0.49	0.076	1.37047e-190	RGC/AC RPC-Precursors	Plk3	9.59928
Isl1	4.34037e-192	1.21206	0.615	0.125	7.5032e-188	RGC/AC RPC-Precursors	Isl1	90.3344
Elavl3	1.26786e-181	1.01239	0.854	0.264	2.19175e-177	RGC/AC RPC-Precursors	Elavl3	22.7079
Tubb3	5.44038e-170	1.26565	0.994	0.684	9.40479e-166	RGC/AC RPC-Precursors	Tubb3	1142.07
Sox11	2.26692e-160	0.936036	1	0.699	3.91882e-156	RGC/AC RPC-Precursors	Sox11	139.83
Igfbp2	9.2835e-156	0.931519	0.881	0.364	1.60484e-151	RGC/AC RPC-Precursors	Igfbp2	170.095
RP24-402O2.2	2.91293e-155	0.74037	0.477	0.091	5.03558e-151	RGC/AC RPC-Precursors	RP24-402O2.2	#N/A
Hnrnph3	5.43157e-144	0.797888	0.973	0.645	9.38955e-140	RGC/AC RPC-Precursors	Hnrnph3	17.4408
Ppp1r14a	8.25389e-143	0.762045	0.722	0.226	1.42685e-138	RGC/AC RPC-Precursors	Ppp1r14a	23.7465
Eif4a1	5.00693e-141	0.562277	1	0.981	8.65549e-137	RGC/AC RPC-Precursors	Eif4a1	795.69
Hes6	1.2589e-137	0.969415	0.992	0.734	2.17626e-133	RGC/AC RPC-Precursors	Hes6	206.697
Tead2	4.82189e-133	0.798467	0.925	0.471	8.33561e-129	RGC/AC RPC-Precursors	Tead2	138.689
Cdk4	2.60295e-131	0.553361	0.998	0.92	4.49972e-127	RGC/AC RPC-Precursors	Cdk4	500.131
Tmsb10	4.71994e-130	0.536625	1	0.98	8.15937e-126	RGC/AC RPC-Precursors	Tmsb10	826.306
Cd24a	1.925e-125	0.697925	0.994	0.682	3.32775e-121	RGC/AC RPC-Precursors	Cd24a	429.098
[truncated: 1,685 more rows]

## Sheet: E14.5 Aldiri & Xu 2017 FPKM
Gene	E14_5
Gnai3	127.776
Pbsn	0
Cdc45	38.2658
H19	225.59
Scml2	1.86632
Apoh	0
Narf	45.9707
Cav2	1.20261
Klf6	29.943
Scmh1	7.10109
Cox5a	186.942
Tbx2	22.4706
Tbx4	0.0372953
Zfy2	0
Ngfr	24.7544
Wnt3	0.877553
Wnt9a	0.2106
Fer	14.3884
Xpo6	30.3426
Tfe3	6.59087
Axin2	2.42867
Brat1	7.11882
Gna12	44.3846
Slc22a18	0.0576679
Itgb2l	0
Igsf5	0
Pih1d2	1.21903
Dlat	32.9144
Sdhd	111.662
Fgf23	0.0474228
Fgf6	0.0412607
Ccnd2	11.0378
Gpr107	16.1936
Nalcn	2.88321
Btbd17	41.0744
Slfn4	0.0109669
Th	2.1578
Ins2	0
Scnn1g	0.0217277
Drp2	3.26374
Tspan32	0.125929
Lhx2	45.2194
Clec2g	0.0274817
Gmpr	4.68187
Glra1	0.0120913
Mid2	2.12132
Trim25	0.65107
Dgke	2.81462
Scpep1	29.3358
Mnt	1.76879
Itgb2	0.216427
Hddc2	25.6363
Tpd52l1	2.30252
Pemt	6.2613
Cdh1	0.317797
Cdh4	23.61
Ckmt1	2.97737
Bcl6b	0.49731
Clec10a	0.0706659
Alox12	0.0952828
Arvcf	38.4606
Comt	25.0442
Rtca	44.0024
Dbt	8.1994
Dazap2	69.4968
Mcts1	40.7803
Rem1	0.242049
Rnf17	0.36272
Trappc10	13.8643
Ccm2	22.6936
Wap	0
Tbrg4	11.4431
Tmprss2	0.0347894
Mx1	0.00891581
Fap	0.206279
Gcg	0
Ndufa9	74.6035
Egfl6	0.819613
Lck	1.50376
Tssk3	0
Cttnbp2	2.70332
Galnt1	41.4434
Myf5	0.105816
Mkrn2	11.4011
Pparg	0.010254
Raf1	56.9162
2019-09-01	1.79381
Pdgfb	0.941209
Acvrl1	1.06162
Grasp	5.53671
Acvr1b	19.1014
Tom1l2	8.75748
Gpa33	0.0705245
Zfp385a	7.16968
Itga5	1.70574
Gabra2	0.347723
Wdr77	45.5315
Adora3	0.0696971
Atp5f1	247.247
Sox9	7.15784
Hnrnpd	87.2078
Dynlt1c	11.0992
C1d	76.0652
Gm2a	4.93509
Krit1	20.9166
Clcn4-2	29.5226
Vmn2r88	0
Grm6	0
Sema4f	0.807033
Hk2	15.3609
Myo18a	15.2147
Sez6	0.512105
Haao	0
Cd52	3.10794
Abhd15	0.782751
Hoxb6	0
Loxl3	3.16341
Tcl1b5	0
Btn1a1	0.011917
Kat2b	12.4119
Rab5b	40.089
Cryba1	54.5306
Dnmt3l	0
Aire	0.00931745
Icosl	0.506278
Spg7	20.9115
Sult5a1	0.74126
Rpl13	968.773
Chmp1a	32.9126
Rpa1	67.741
Serpinf1	3.42453
Tubgcp3	20.6258
Oprm1	0
Polr3d	15.071
Tcf7	1.50524
Ddx3x	155.476
Il12rb1	0.016649
Slc5a5	0.0785079
Kcnn3	0.145891
Usp32	10.236
Car4	0.0708963
Txnrd3	9.97104
Fasl	0.0277799
Znf512b	10.0802
Dnajc5	44.21
Tpd52l2	66.1436
Fmr1	28.6817
Bcl11a	4.23797
Il4	0.77489
Pxmp4	6.92524
Dlg3	22.4279
Gnb1l	3.87003
Dbh	0.00685262
Mmp11	9.87451
Smarcb1	110.378
Vpreb3	0.301752
Hip1r	7.91172
Nsun5	7.66391
Top1mt	5.67423
Hoxa10	0
Hoxa4	0
Gm38393	22.6757
Mmp14	35.2943
Slc7a7	1.54375
Oxa1l	23.658
Heatr6	12.0167
Ccl3	0.116269
Wfdc18	0
Icam4	0
Ilf2	162.773
Chtop	144.183
Snapin	19.7051
S100a4	0.611159
S100a3	0
S100a5	0
S100a6	3.82226
Scn4a	0.132301
Icam2	1.41657
Mapk7	24.3649
Epn2	16.211
B9d1	25.2778
Sec24b	5.87022
N4bp3	3.18072
Rmnd5b	12.2171
Nhp2	53.5005
Vps9d1	5.71762
Zfp276	4.18035
C1ql4	0.103365
Mfsd10	18.0001
Luzp1	15.1765
Slc13a2	0
Kctd10	35.0748
Poldip2	47.1351
Sebox	0
Ift20	31.212
Col6a1	8.32261
Pcbp3	41.9633
Lgals9	0.704382
Araf	26.4388
Cfp	0.708829
Timp1	1.32517
Uxt	26.4229
Cnnm3	5.55569
Lman2l	11.602
Mcm3ap	13.0246
Pcnt	11.3657
Ftcd	0
Mxd1	4.32273
Gmcl1	13.2614
Snrnp27	66.1802
Oas1c	0.15621
Oas1h	0
Ocrl	5.7068
Calm1	236.453
Agpat3	23.0989
Slc26a3	0
Sema6b	3.8548
Uhrf1	145.329
Dpp9	14.4773
Ramp2	3.22421
Lsr	5.74503
Gramd1a	17.6359
Hpn	0.297937
Gabrg1	0.100785
Ckb	1628.63
Sp1	23.3592
Itgb7	0.196777
Myg1	42.946
Rarg	0.857274
Pfdn5	190.466
Efnb2	32.195
Rrp15	40.7324
Rnd2	44.2612
Srr	9.21167
Sync	1.14088
Fndc5	2.6059
Acp5	0.216352
Cnn1	0.0809939
Fbxo9	14.6696
Ccdc132	19.2074
Hars	63.6744
Zmat2	49.9381
Ube2c	128.092
Smg5	20.4063
Cct3	300.426
Glmp	24.0648
Mef2d	3.47676
Tmem79	1.121
Snd1	115.52
Col18a1	35.844
Slc19a1	8.64359
Kpnb1	186.562
Npepps	26.6065
Tbx21	0.0449348
Mrpl10	24.8726
Cyp51	90.0022
Tcf25	84.2544
Tubb6	28.266
Def8	20.7151
Meox1	0.228688
Sost	0.0344978
Nkx2-1	0
Pax9	0.0315991
Irx2	28.2936
Col1a1	11.1805
Itga3	2.59584
Sgca	0.097536
Dlx3	0.642326
Foxm1	12.0343
Itfg2	7.75794
Nrip2	0.435812
Tulp3	5.69129
Gtf2h4	15.9012
Tubb5	1722.13
Ell2	1.1919
Jup	25.5502
Fkbp10	7.68537
Klhl10	0.230621
Mnx1	0
Nom1	4.15883
Ergic1	67.5094
Tnk1	0.0724907
Acap1	0.0314392
Tcea3	0.124154
Csn3	0.108463
Ifrd1	33.9156
Stk38l	5.61056
Brpf1	11.4026
Akr1b3	18.8602
Hoxc13	0.00983447
Hoxc11	0
Hoxc8	0
Hoxc6	0
Gstt1	2.10262
Gstt3	0.259601
Ddt	34.9891
Tat	0
Marveld3	0.0750309
Ddx18	25.6054
Ubl3	56.0884
Gramd3	3.18603
Eef1e1	71.5789
Akt1	119.86
Cldn15	0.0861632
Il16	0.180461
Tcirg1	0.918669
Naglu	5.31803
Coasy	21.9289
Smo	67.6655
Tspan33	2.37496
Crnkl1	24.9617
Rin2	6.51804
Folh1	0.0483785
Chordc1	51.3195
Rtcb	108.865
Pwp1	37.8339
Fbxo7	4.26785
Capns1	84.8603
Lrp3	17.4453
Dsg4	0
Evx2	0
Hoxd13	0
Hoxd12	0
Folr1	4.76214
Clpb	24.7339
2019-09-07	135.018
Zdhhc4	12.1721
Rac1	187.923
Nup214	8.85628
Aif1l	16.2193
Cpa3	0.494117
Ltbp1	10.1782
Ugp2	42.8765
Kcnh6	0.23034
Trmt1	29.4544
Nacc1	21.3184
Nfix	1.16302
Slc1a5	7.62733
Uba1	175.738
Vwf	1.97462
Siae	3.14758
Vsig2	0.0329613
Esam	2.01491
Spa17	10.6718
Fam50a	17.4396
Emd	39.0033
Taco1	8.2782
Grik3	0.548962
Gria3	0.537301
Npas1	0.299818
Sipa1l2	7.90269
Ap4e1	4.84912
Blvra	2.09539
Pdzd4	10.5547
Srpk3	0.224941
Idh3g	77.1789
Pnck	5.18644
Ssr4	62.1196
Bcap31	65.1959
Fam98a	8.99093
Ltbp2	0.10794
Kmt2a	2.38477
Ift46	42.2789
Tmem25	0.901494
Cd3g	0
Trappc6a	16.1866
Supt6	21.4053
Spag5	24.329
Foxn1	0
Unc119	37.5024
Rab34	28.108
Sdf2	35.3679
Ccne1	9.36378
Hsf2bp	0.121966
Bbc3	11.4938
Mybpc3	0
Psmc3	183.89
Acp2	15.4415
Rapsn	1.09883
Slc39a13	7.09845
Celf2	45.3632
Nr1h3	0.98222
Ddb2	4.08133
Spi1	0.508461
Sf3a1	42.9175
Stat6	1.68238
Clgn	4.30877
Napsa	0.0367973
Vrk3	19.283
Smg9	9.64933
Paxip1	7.44124
Rmnd5a	43.9582
Mov10	2.58279
Ppm1j	0.0714268
Rhoc	38.1731
Prr27	0
Tead3	1.72755
Ppard	1.10819
Def6	0.458437
Peg3	24.4086
Zim1	0.713361
Metrn	213.234
Lmf1	11.2507
Narfl	10.2313
Angptl4	1.38656
Dbf4	43.0676
Daxx	25.8515
Cd320	35.207
Ipo4	22.6213
Tm9sf1	17.2474
Rec8	1.91189
Irf9	1.92341
Gmpr2	11.7898
Mdp1	20.0252
Dhrs1	27.2775
Ncan	13.7876
Tmem161a	13.6772
Armc6	18.1038
2310045N01Rik	14.8664
Slc25a42	0.234424
Snx9	13.1403
Ranbp3	52.9719
Ndufa11	15.7661
Bmp8b	0.0751194
Nr2f6	35.6896
Use1	67.1016
Ocel1	4.16274
Dyrk1b	6.16538
Braf	11.0762
Ndufb2	105.092
Hltf	14.2744
Prpf6	57.2737
Rgs19	13.4686
Rgs20	0.640642
Abhd3	0.516224
Snrpd1	211.977
Tchp	7.36643
Tiam1	16.4666
Tsc2	12.4411
Rpl3l	0
Slc9a3r2	4.00762
Puf60	137.254
Golga2	11.8276
Uck1	21.4727
Scin	0.0312667
Ikzf4	0.984529
Mien1	50.8132
Pon1	0
Axl	12.0615
Tgfb1	0.499083
Ccdc97	6.27744
Zfp40	8.60857
Akap8l	15.4294
Shh	1.8779
Pdcd2l	23.6624
Gtf2f1	37.9047
Clpp	39.9492
Alkbh7	23.1145
Pspn	0.539268
Dennd1c	1.15197
Med6	39.363
Prkd1	9.2011
Lcp2	0.830999
Cse1l	88.0538
Naa20	50.4144
Prkra	49.3532
Fkbp7	0.951509
Plekha3	9.30085
Ykt6	53.4473
Baz1b	60.577
Pex6	17.7771
Mrpl2	44.223
Mea1	64.3978
Gnmt	0.0647254
Grin2d	0.125691
Kdelr1	59.4687
Tmem143	5.24072
Ggct	2.37197
Jag2	3.76315
Btbd6	8.5531
Nudt14	16.1845
Epdr1	9.62566
Flii	33.2803
Top3a	10.2144
Atg4d	12.9089
Qtrt1	21.4172
Plin4	0.0535849
Hdgfrp2	32.0077
Chaf1a	37.8735
Adprh	72.507
Tmem39a	15.3463
Timmdc1	22.0274
Pla1a	0.0466763
Mcm2	107.635
Tpra1	7.69907
Nab1	17.3648
Adgre5	1.21882
Il17ra	2.07896
Lamb1	4.78282
Kcnn1	4.30881
Arrdc2	2.18975
Ppp1r17	11.2413
Cd36	0.427136
Map2k7	16.9117
Timm44	28.1605
Ap2a2	57.945
Pnkp	13.2892
Med25	20.9086
Bcam	10.8451
Clptm1	24.6909
Relb	0.831398
Tomm40	42.9756
Apoe	77.623
Apoc2	0.117749
Hbp1	49.0295
Prkar2b	31.035
Cdkn1b	73.2461
Klf4	1.04526
Ap1m1	50.6707
Rab8a	26.3522
Hmgn2	557.832
Fam32a	56.2687
Elf3	0.210664
Cyp2c29	0
Stard3nl	31.4941
Stk11	29.1408
Efna2	12.5289
Atp5d	117.563
Ppp5c	32.8652
Cdk12	16.9469
Lipe	2.63524
Pafah1b2	122.325
Tbc1d8	3.17331
Cnot11	23.7987
Slc2a3	6.30266
Foxj2	1.32714
Sri	30.4276
Dgcr2	56.6104
Irf3	18.8532
Bcl2l12	24.2025
Zfp959	6.15673
Mpnd	71.157
Sh3gl1	29.8698
Ebi3	0.336911
Ccdc94	8.84116
Ranbp2	42.1902
Edar	0.0223551
Grk5	3.70646
Dvl3	3.36499
Abcf3	21.1294
Eif2b5	47.2743
Cyth2	65.6489
Sult2b1	0.15458
Car11	0.540389
Dlgap1	0.477358
Plag1	6.13419
Hck	0.856503
Mrpl4	20.9733
Keap1	17.0314
Ap1m2	0.112832
Glg1	36.3948
Atp8b3	0.354042
Btbd2	45.0544
Csnk1g2	63.1531
Abhd17a	42.6163
Mob3a	20.3375
Cacnb3	42.9418
Ccdc65	0.513763
Fkbp11	2.27018
Ddx23	54.9788
Pld3	15.2272
Grik5	3.88344
Cd79a	0
Rabac1	58.5691
Etv3	7.15429
Prkcsh	60.359
Elavl3	22.7079
Rab3b	10.8091
St8sia6	0.287806
Fcgrt	1.36461
Nosip	32.38
Pih1d1	55.4904
Rps11	1817.45
Supt5	36.1805
Dll3	13.7844
Paf1	48.4259
Timm50	60.6227
Med29	16.0743
Bicd1	9.60393
Ncstn	12.2133
Pex19	65.2881
Phyhip	0.110893
Crhr2	0.0307959
Inmt	0.0251731
Cyp4f18	0.150859
Impdh1	14.3281
Psg18	0.0152023
Dusp3	8.31417
Prodh	4.55611
Dgcr14	15.045
Slc25a1	40.9382
Dgcr6	33.101
Ddr1	102.534
Ier3	1.82035
Fosb	0.116668
Klc4	17.7054
Ercc1	25.7495
Cyp17a1	0
As3mt	26.0474
Homer3	24.4072
Crtc1	2.05782
Rnf215	6.78613
Sec14l2	2.1053
Aven	10.1459
Cp	57.6713
Crot	36.5193
Rps6ka1	7.1371
Calb2	20.9782
Snrnp200	81.2389
Ciao1	31.2133
Has1	0.0948732
Taf6l	27.466
Insig2	8.4392
Kpna6	19.8905
Man1a	3.03463
Itpkc	5.4406
Adck4	9.05783
Brd8	40.864
Kif20a	44.2884
Farsa	39.5535
Gcdh	9.94836
Mast2	14.2777
Dnase2a	1.88218
Rad23a	32.358
Calr	248.558
Syce2	10.3698
Nfat5	1.36908
Nob1	15.1861
Nqo1	2.58107
Ppfia3	5.48293
Gys1	11.5168
Ruvbl2	90.3333
Lin7b	0.111467
Bax	42.7159
Il7r	0.0053649
Tfam	65.1802
Zfp81	10.5602
Efnb3	14.2317
Mmd	39.7628
Hlf	0.784117
Fam162a	90.172
Rpl8	1674.04
Grm3	1.3346
Ssbp2	48.1958
Fancl	12.9832
Brinp2	11.5284
Gstm5	144.552
Gstm7	36.2499
Gstm3	0
Stat3	5.96114
Stat5a	0.292011
Ptrf	1.9076
Map3k11	10.6809
Akt2	28.0125
Dnaja3	24.9917
Hmox2	38.1512
Cdip1	39.1963
Zak	4.11379
Cwc15	118.576
Col5a3	0.0656604
Dnmt1	90.0493
Ppan	16.5985
Angptl2	7.92825
Cacna1e	0.201234
Cacna1b	3.92341
Trmt10a	10.0709
Etv1	6.69236
Kifc2	0.716029
Psap	156.378
Ikbkg	18.2271
Pax2	0.084229
Wars2	4.39239
Atn1	1.53325
Phb2	158.919
Ptpn6	0.719356
Eno2	3.41937
Emg1	140.12
Lpcat3	7.78174
Atp6v1f	109.119
Il12b	0
Clcn5	9.77546
Clcn3	27.5376
Hif3a	1.09253
Gpx6	0
Gpx5	0
Pde1c	8.13328
Utp20	12.5393
Spic	0
9330159F19Rik	9.05021
Cul3	71.2964
Sst	12.3469
Il11	0.0279092
Large	23.3148
Ddx56	38.9632
Tmed4	34.4866
Col26a1	3.05596
Bid	5.85106
Ralb	22.9125
Ppp1cc	136.167
Dnajb11	39.682
Tbccd1	8.26097
Clec11a	1.30438
Zfp324	8.8532
Gab2	5.85426
Coro1c	88.3423
Tax1bp1	55.212
Psg17	0
Psg19	0
Ctse	0.00982065
Ndrg2	11.0738
Mettl17	8.45748
Arhgef40	21.2134
Pnpla6	5.10372
Mcoln1	8.73804
Arhgef18	7.91448
Pkn2	42.3785
Cd33	0.285939
Etfb	48.4086
Nkg7	0
Lim2	0.925379
Stxbp2	13.3844
Pcp2	0.70133
Sgce	25.1332
Chn2	7.79104
Wwox	7.17005
Slbp	89.7726
Tyr	0.866824
Ghrhr	0
Aqp1	0.889711
Arid3b	4.56397
Cnn2	4.96831
Polr2e	45.3433
Abca13	0.274
Myo9b	5.76062
Hdac9	5.24328
Ly9	0.0533565
Cd244	0
Adgre1	1.69401
Mtfp1	7.28158
Rab23	4.68604
Rab11a	130.791
Eif2b2	37.8483
Dlst	45.6626
Pgf	1.65065
Ulk2	33.4572
Ccl24	0.187613
Dgkq	1.92668
Tmed11	0
Grap	0.253198
Pou1f1	0
Chmp2b	23.3262
Plod3	10.6675
Ap1s1	63.2258
Mapk13	1.37559
Srpk1	33.2988
Pax3	0.0675903
Lbr	81.5804
Crabp2	282.255
Nes	56.1318
Bcan	0.0686802
Hapln2	0
Prcc	38.8433
Rrnad1	4.46157
Hdgf	114.19
Slc25a18	0.085928
Thop1	25.5804
Apba3	11.6893
Matk	0.744706
Pias4	13.7013
Map2k1	38.9094
Sgta	60.34
Nmrk2	0
Tmem242	87.654
Dtx2	10.941
Zp3	0.0197092
Hspb1	2.70896
Rasa4	12.6214
Syt5	8.93619
Hnrnpa2b1	438.483
Fxyd4	0.0221304
Ccdc130	2.62413
Mri1	5.53356
Prkacb	34.9276
Sgsh	2.98913
Chd5	0.470057
Cstb	39.2843
Sh2b2	5.70453
Pex5	23.9632
Jkamp	33.1145
Cd44	0.843375
Slc1a2	4.90358
Eif2ak4	7.84382
Wdr1	60.795
Slc2a9	0.204383
Wisp1	0.423284
Ndrg1	40.2935
4930550C14Rik	0.15656
Man2b1	5.94264
Klf5	0.215788
Wdr83	14.2533
Prdx2	542.61
Polr2a	4.56537
Shbg	0
Senp3	36.465
Corin	0.0847472
Plekha8	18.3903
G6pc2	0
Spc25	103.104
Dnah2	0.554473
Ripk4	0.167465
Ufd1l	22.4892
Zfp287	6.43086
Prlr	0.00500658
Letm1	8.56496
Ubqln1	69.1968
Fgfr4	0.319443
Cadm3	34.5196
Fcer1a	0
Txn2	36.0664
Casp14	0.00756582
Slc1a6	5.38017
Slc1a3	60.1908
Crbn	26.7487
Il5ra	0.00478386
Msh6	54.959
Fbxo11	16.0685
Mlxipl	0.131814
Tbl2	8.8049
Wbscr22	31.8422
Nid1	4.2968
Mcm5	95.2358
Hmox1	3.76849
Mprip	78.2905
Cic	12.1523
Pafah1b3	227.343
Il27ra	0.00656138
Prkaca	67.5422
Asf1b	26.4122
Myl10	0
Ddx39	98.9471
Dnajb1	39.0166
Msh4	0.0301234
Usp40	9.96947
Evx1	0
Kbtbd4	22.4996
Celf1	61.2423
Ndufs3	87.2645
Por	32.3927
Igf1r	23.1146
Insr	14.286
Fcer2a	0.0345588
Cyp2a5	0
Atp4a	0.164239
Trim28	356.502
Ube2m	104.458
Adcy9	2.3978
Mef2c	2.70167
Ctr9	40.7913
Eif4g2	807.215
Mrvi1	0.0796609
Pcyt1a	23.6415
Zfp592	6.20813
Psmd4	118.805
Tmod4	0.106913
Insrr	0.0777083
Cabp5	0.0242636
Snx6	94.1501
Mthfd2	19.8454
Kit	3.70817
Tomm40l	18.6844
Nr1i3	1.85917
Apoa2	1.68747
Pan2	11.94
Cs	88.2659
Ampd3	0.336472
Bcas2	60.9822
Sh2d1a	0.377373
Ctcf	60.5364
Pard6a	10.1937
Agrp	0.312938
Pvalb	0.227682
Tfap4	12.0128
Ranbp1	354.776
Cd247	5.60283
Rfx5	1.67158
Psmb4	217.584
Mmp8	0
Slc30a4	11.4147
Sqrdl	0.755113
Bloc1s6	32.4896
Metap1	21.3796
Gpr108	7.10237
Tnfsf14	0.00969179
Gata6	0.0351302
Rsl1d1	94.552
Cnga2	0.0112667
Apc	26.5802
Reep5	18.8324
Ergic3	65.6757
Uqcc1	36.9051
Spo11	0
Ncoa2	24.8866
Prl4a1	0
Trh	0.0696434
Nr2c2	25.0457
Nr2c1	8.68133
Smpd4	31.5118
Pex1	3.38978
Otx1	1.63533
Kctd20	49.1405
Itgae	0.0750864
Ctns	6.85557
P2rx5	0.0384796
Shpk	0.593049
Trpv1	0.0150384
Ephb3	8.2513
Tuft1	3.22033
Rcn1	61.5127
Dnase1	0.817958
Trap1	31.7556
Naa60	15.7068
1700037C18Rik	2.58495
Ankrd13d	2.74554
Tyrp1	1.75975
Tpr	39.7088
Pdc	13.5114
BC003331	11.7302
Prg4	0.159124
Dhx34	6.3735
Kptn	10.2912
Napa	37.7474
Sra1	43.1289
Calcoco2	0
Atp5g1	170.412
Snf8	35.0497
Tbcb	97.1476
Inpp5k	10.4538
Crkl	28.4095
Upk3bl	0.732601
Eps8l1	1.54504
Clint1	25.6619
Prss16	0.00824711
Cdkal1	13.5195
Rhox6	0
5430419D17Rik	0
Htra1	2.02636
Zbtb17	18.4266
Clcnkb	0
Fam131c	0.433569
Fblim1	4.64169
Hspb7	0.00627684
Epor	0.176686
Ccdc159	0.900983
Mob1b	8.33981
Atp6v1b1	0.774677
Vax1	0.514422
Atp6v1b2	56.7096
Eps15l1	16.1665
Tep1	2.04061
Ttc5	53.5711
Osgep	49.6107
Aamp	85.8364
Tmbim1	1.67735
Arpc2	101.182
Kmt2b	2.91916
Zbtb32	0.216575
Etv2	0
Upk1a	0.0488794
Tmem147	60.7545
Rps9	1846.02
Tfpt	11.0078
Susd2	0.898197
Ggt5	0.230375
Ggt1	0.966413
Crip2	53.8815
Crip1	21.3239
Cbfa2t3	0.268417
Fbln1	29.4124
Pgrmc1	169.885
Gcat	21.3731
Tek	0.456542
Mpl	0.0058999
Elovl1	6.40074
Med8	62.618
Cdc20	106.47
Adamts4	10.6751
Pvrl4	0.11958
Pfdn2	18.0859
Rnf114	46.6839
C330007P06Rik	20.3854
Neurl1a	2.44088
Srm	29.3412
Epha2	10.0744
Rbm14	30.0833
Actn3	0.760032
A530013C23Rik	0
Zdhhc24	5.76295
Bbs1	6.91818
Slc34a3	0
Ndor1	9.00297
Nsmf	18.7529
Prl7a1	0
Prl8a9	0
Pdk1	37.359
Ptbp1	124.758
Mvd	27.92
Cyba	18.1423
Itih3	0
Tmem110	5.22846
Sfmbt1	10.4243
Itih1	0
Ihh	0.103161
Prkag3	0.0347543
Cryba2	8.76294
Atp7b	1.75973
Defb2	0.132656
Slc4a1	1.48164
Rundc3a	36.9979
Slc4a3	4.78198
Cdt1	38.744
Runx1t1	7.76575
Snai3	0
Aprt	81.9809
Gtf2h1	17.7056
Hfe	1.22147
Abhd1	0.858451
Slc5a6	4.52132
Tcf23	0
Nphs1	0.0940492
Aplp1	37.3102
Qrich1	98.8352
P4htm	4.36462
Usp19	27.6283
Pola1	36.3506
Cdc42	327.562
Pknox1	14.3798
D130043K22Rik	0.478722
Gmnn	71.8819
Acot13	16.3678
Zfp184	14.9979
Cyp27b1	0.00738992
Cdk4	500.131
B4galnt1	4.09136
Mettl1	8.1608
Tspan31	71.813
Kif5b	60.3874
Saal1	11.3071
Tph2	0.269751
Krt23	0.0117586
Cnp	6.89338
Ttc25	0.520956
Sulf2	50.5252
Sod2	24.6461
Tmco6	15.1225
Stambp	1.10785
Ezh1	5.10546
Hap1	9.10863
P3h4	7.0342
Ctnnb1	552.069
Eif1b	109.062
Klk4	0.0154296
Chrd	0.569033
Psmd2	149.201
Syngr3	10.2763
Vars	52.1914
Vwa7	0.313216
Hspa1l	0.838588
Slc44a4	0.00786259
Msh5	1.39755
Abhd16a	16.3592
Neu1	5.00206
Ddah2	357.354
Clic1	149.529
Lsm2	59.2092
Pole	24.5508
Atp1a2	0.725291
Atp1a4	0
Casq1	0.0809886
Stx1a	7.62978
Ceacam9	0
Zfp775	6.22007
Scube2	0.0960883
Mrpl49	30.5331
Dennd2c	0.87773
Mark3	56.3306
Gatad1	121.222
Pcdha11	0.193788
2310003L06Rik	0
M6pr	46.6193
Lrrc8a	18.6805
Mc5r	0.106051
Ppp2r1a	203.914
Fance	13.253
Tinf2	18.3048
Tssk4	0.156094
Hapln4	0.0179752
Dus3l	10.5313
Gtpbp3	7.54999
Tgfbr1	79.7076
Homer1	20.4565
Rad51c	4.58757
Gabrb2	1.54328
Cav1	1.9349
Arpp19	166.619
Bcl2l1	35.1437
Khsrp	47.4444
Dio2	0.0223499
Ccdc124	68.5744
Cct4	235.693
0610009B22Rik	26.8876
Cpt1c	4.22995
Twist2	0.227748
Zfp655	16.2972
Rhoa	154.053
Zmiz1	3.19268
Ankrd26	4.65052
Aldh16a1	29.6985
Hnrnpa0	209.609
Prrg2	3.57183
Hnrnph1	309.585
Ift43	44.2922
Id3	138.462
Tcap	0.114593
Arid1a	8.01856
Crlf1	0.111222
Ctsd	121.479
Rplp1	2613.61
Cabs1	0
Hmgcll1	6.16391
Ttc9b	10.3083
Phox2a	0.0157378
Abhd8	36.3849
Ift22	46.6296
Fzd3	47.9014
1700008O03Rik	0.461669
Mid1ip1	24.0614
Ap2s1	164.96
Fgfrl1	13.021
4930432K21Rik	2.08195
Fhl2	1.63026
Emc10	39.7974
Clstn3	13.3336
Fbxw9	7.8556
Spib	0.0382779
Fnbp4	14.2389
Cers4	6.61204
Scrn3	4.8724
Phax	50.9186
Tle1	67.9115
1700109H08Rik	0.819421
Relt	1.42379
Snrpb2	79.7254
Ubc	500.345
Prpf31	57.7979
Sertad1	3.78229
Carhsp1	132.793
Elk3	2.40545
Herpud2	9.52667
Rdh13	16.8933
Adam21	0.074481
Nutf2	50.6925
Fut1	0.00677245
Arpc5	69.1233
Rnf151	0
Elavl2	24.4175
Pou2f2	1.76459
Mgst1	18.5488
Nfib	2.81944
Htr3b	0.00728695
Rab25	0.100014
Ubqln4	37.2503
Rbfox1	3.24175
Rps18	1808.29
Rpl10	692.956
Rps15a	1882.24
Ncaph2	71.4224
Hipk1	18.1317
Gprc5b	5.94496
Man1a2	27.6608
Ceacam5	0
Tppp2	0
Acyp1	42.4383
Cldn13	0.106145
Cd163	0
Hdac5	20.8091
Rala	51.1805
Clec3a	0
Vdac3	160.868
Slc1a7	0.205137
Vps72	66.6328
Gabpa	33.4152
Bmp7	2.84044
Dynll1	608.722
Pdcl	68.1353
Tmem184b	5.70902
Gm5965	0
Rsph14	0.0163267
Nf2	36.4336
Cabp7	0.543233
Zmat5	22.6267
Ewsr1	227.408
Ap1b1	26.7923
Derl3	0.213567
Gstt4	0
Tbx1	0.241185
Gnat2	2.40192
Bcl2l13	37.7371
2610028H24Rik	0.868925
Spatc1l	0
Dqx1	0.0648113
Ccl8	0
Lnp	26.3732
Prr29	0
Tmem8c	0.394185
Fam163b	0
Trpm5	0.356093
Ascl2	0.0315483
Rarres2	0.303275
Pttg1ip	30.4462
Trpm2	0.209602
Ube2g2	21.2402
Mpo	0
Lpo	0.0377489
Met	6.51978
Slc16a12	2.86953
Syn2	0.689186
Elk1	6.48178
Nav1	2.02455
Tnpo1	90.0852
Myod1	0.775788
Otog	0.00720096
Rnmt	37.9391
Kcnq1	0.572375
Srp14	104.196
6330409D20Rik	1.33544
Cdk9	26.9475
Tor2a	23.9928
Fpgs	5.55126
Mkl2	4.08103
Cbx5	165.373
Odam	0.0327355
Apobec3	0.695709
St6galnac1	0
Taf7l	0.0342272
Sardh	0.540848
Vav2	11.5727
Tex15	0.775746
Ppp2cb	67.5672
G0s2	2.0891
Dmap1	28.7562
Pla2g12b	0.0537596
Mcu	5.15094
Oit3	0
Tex11	0.0462387
Bcr	9.814
Fxyd5	1.86188
Kcnd1	0.144106
Tfcp2	10.5848
Pou6f2	3.18862
Pou6f1	2.60692
Ubp1	15.7239
Nuak2	21.9862
Ick	20.1976
Sdhb	116.407
Cox4i2	44.9741
Snap47	64.8978
Wnt3a	0.0212798
Kdsr	3.24831
Vps4b	23.5956
Rps25	908.382
Nxf2	0.124834
Taz	15.414
Kif19a	4.08819
Aldh3a2	12.2257
Zmynd10	1.347
Tmem115	22.3301
Hyal2	36.8053
Ifrd2	10.2421
Hyal1	0.73935
Tusc2	31.634
Nprl2	14.5398
Slc38a3	7.76724
Cacna2d2	2.55519
Rassf1	16.8149
Epn3	0.082904
Rnf112	0.395552
Slc3a2	34.5259
Nxf1	121.646
Stx5a	29.5219
Slc47a1	0.0248491
Pifo	0.022748
Tnfrsf13b	0.26309
Spire2	7.81194
Prox1	3.05899
Raver1	11.6181
2610507B11Rik	37.4169
AI597479	19.6863
Tmem86a	2.45137
Optc	3.15591
Tex14	0.204682
Ifi35	0.549799
Rdm1	20.6084
Nedd8	306.746
Gosr1	9.09015
Mrpl52	124.348
Spaca7	0
Kansl3	15.9993
Eya4	1.48229
Ebf3	35.1565
Myt1	43.2481
Faf1	31.7077
Gm266	4.97208
Tsacc	4.7276
Mettl16	19.3678
Dazl	0.466804
Apol7a	0
Pigyl	15.7206
Rbm25	49.9135
Psen2	7.3661
Acaa1b	0.96067
Plcd1	4.02173
Fads1	76.5728
Lmbr1	8.07979
Tnfrsf22	1.18568
Cars	21.5009
Phlda2	0.107151
Asz1	0
Wnt2	0.113011
Gabra1	0.382461
Grid2ip	0.0452639
Kdelr3	1.38498
1700006E09Rik	0
Apip	23.1008
Pdhx	19.2726
Vac14	11.5218
Mcoln2	0.0291026
Slc5a1	0
Akt1s1	33.1154
Tbrg1	60.5673
Panx3	0.129729
Adssl1	0.803843
1700026D08Rik	0.0390054
Brf1	17.1156
Vipr2	3.30824
Odc1	222.95
Thg1l	13.3181
Adam19	5.1148
Pabpc4	40.9798
Exoc3l2	0.135994
Zfp296	0.134451
Plin5	0.0630549
Sugp1	10.5123
Dmrtc2	0
Gm5893	0
Dhdh	3.6799
Zfp790	7.34837
Cpb1	0.00883483
Slc25a41	0.139089
Fsd1	15.3212
Pinlyp	0
Fuz	6.95837
Sptbn4	0.281608
Pgam1	292.801
Evi5	14.3632
Evi5l	11.122
Snapc2	34.2936
Git1	12.3664
Gltp	17.4273
Bnip2	43.3592
Ccnt1	20.9473
Scarf2	0.562661
4930579F01Rik	0
Brms1l	11.9057
Med15	2.43163
Dhdds	18.6937
Aim1l	0.689902
Ubxn11	0.599868
Mogat1	0.375528
Tex22	0.174337
Wnt8a	0
Tjap1	6.81538
Ehf	0.210007
Nanog	0
Rpl15	687.958
Tmem167	24.4883
Steap4	0.12033
Mplkip	11.6648
Kif11	67.658
Rpa3	76.6949
Mlkl	0.136127
Phox2b	0
Tnpo3	48.8045
Ttll5	7.03424
Zfp715	17.1062
Retn	0.214636
Acpt	0.084273
Cdh23	0.100075
Rps5	1921.87
Podnl1	0.0117544
Adgrl1	19.167
Amotl1	9.75204
2200002J24Rik	0
Etv5	28.2276
Tmem190	0
Gfod2	18.4223
Enkd1	8.03459
4933405L10Rik	0.0595038
Atp6v0d1	97.7549
Ptprs	74.8601
Slc41a1	6.74159
Fer1l4	0
4931406B18Rik	0
Iglon5	4.83041
Igf2bp1	43.8563
B4galnt2	0.0542882
Zfp651	4.34371
Nelfb	50.5589
Card14	0.552332
Tmem175	7.00714
Bcas1	0.0607489
Tango2	6.23858
4833413E03Rik	0
Aldh1a2	0.620325
Ndufs2	124.941
Snx31	0.397901
Atraid	45.9876
Cad	35.8536
Lypd8	0
Sh3bp5l	22.1307
1810065E05Rik	0
Atad1	71.3427
Pten	27.0537
4933402N03Rik	0
Pea15a	133.228
Timm23	44.6344
Tnfaip8l2	0.560653
Trnt1	31.82
Ly6g6e	0.023455
Ehmt2	71.4345
Elof1	118.219
Med16	16.9752
St3gal1	0.947053
Tmem259	25.0183
Rnf170	6.54839
Clip3	7.55888
Thap8	0.0449292
Myl2	1.87086
Dedd	18.1226
Mcemp1	0.133122
Nit1	23.7816
Pax5	0.236041
Prdm15	5.03552
Rnf168	20.4663
Tctex1d2	15.232
Chp1	31.8069
Sval2	0
Trpv4	0.0870139
Klhl3	1.84773
Tvp23b	19.3969
Dnajc7	77.7982
Zfp385c	0.0801872
Cacybp	68.7363
Cluap1	15.7751
Zswim7	5.39693
Pigl	3.20096
Ndufa2	168.965
Pam16	24.4465
Glis2	10.1586
Cox6c	420.336
Bicc1	2.15366
Ube2z	28.391
Gip	0.0920537
Tmem87b	13.2259
Anapc1	56.9715
Mertk	0.690314
Tsg101	57.9027
Hps5	8.08323
Map3k4	20.7576
Piezo1	3.40727
Blk	0
Rnf166	8.10753
Ankrd28	10.4373
Ankrd52	2.28781
Pkd2l2	0.398244
Srp19	51.6833
Tmbim7	0
Clec4f	0
Klra17	0
Wdfy2	8.33403
Rbsn	14.998
Mrps25	12.4251
Dguok	19.679
Camta1	28.933
Csf1	2.45357
Strip1	34.7868
Kif1a	41.7436
Alx3	0.090107
Slc25a11	60.6783
Chrne	0.0390131
Cmc2	22.9186
Chfr	26.2952
Ceacam16	0.0532903
Hoxa2	0
Adam28	0.0192985
Ankrd53	0.101921
Tex261	28.3976
Fam120b	13.9906
Tbp	30.1002
Psmb1	219.476
Pdcd2	21.2309
Dll1	28.4108
Nol3	1.89903
Fhod1	1.86557
Plekhg4	0.0439016
Slc9a5	0.643854
Elmo3	0.332084
Stc1	0.698435
4931428F04Rik	8.46264
Tppp3	52.8899
Msh3	12.1278
Adamts13	0.0556238
Tmem208	30.418
E2f4	9.62466
Surf4	35.6392
Surf2	12.765
Dnajb9	6.96291
Naf1	3.59956
Yes1	24.7208
Ppp1cb	83.5965
Gorasp2	41.5897
Tsen15	36.6814
Oc90	0.0157472
Efr3a	17.8949
Trappc2l	51.9336
Acsf3	4.24596
Ddx19a	11.6755
Galns	2.49426
Gata2	0.114888
C8g	0.890772
Entpd2	0.154754
Rabl6	21.9683
Ptgds	0.394729
Edf1	153.189
Clic3	0.200274
Npdc1	20.8154
Fbxw5	21.5132
Slc25a13	19.4178
Ube2i	233.146
Tsr3	20.8253
Unkl	3.16143
Lrrk1	1.05197
Aldh1a3	80.5898
Actn1	16.2234
Sirt2	16.9233
Hnrnpl	361.662
Nolc1	27.901
Casd1	30.8251
Cnksr3	0
Mtmr1	12.0507
Hmgb3	197.133
Map2	118.503
Cyp2j9	0.68895
Nipsnap3a	0
Abca1	1.70606
Nipsnap3b	42.6131
Lage3	43.3204
Ubl4a	22.8622
Gdi1	107.937
Sash1	7.33988
Gadd45b	0.414202
Slamf6	0.0281202
Slamf1	0.00892306
Zdhhc12	9.3187
Endog	4.23242
Cybb	0.122178
Golga7	63.286
Xk	1.054
Pcolce2	0.596917
Cd48	0.260438
Clpx	19.5902
Trabd	18.2747
Mov10l1	0
Dennd6b	2.287
Cd83	2.37125
Tmem27	3.56403
Ace2	0.0571166
Gzmb	0
Gzmf	0
Gzmn	0
C4a	0.0684062
Ager	0.144178
Atf6b	28.6126
Egfl8	0.747867
Notch4	3.49648
Ppt2	15.2484
Prrt1	0.0752617
Rnf5	13.8434
Fam163a	8.17353
Cacfd1	10.0017
Hivep2	2.34413
2310057J18Rik	0
Arnt	13.5003
Itga2	0.204558
Mocs2	35.8038
Nat9	12.6641
Lpl	5.48942
Atp6v0e	42.1448
Nkx2-5	0
Zfp318	11.75
Ttbk1	2.31945
Srf	9.42336
Gata3	0.0784467
Gata5	0.0209805
Lama5	1.39555
Steap1	1.24764
Steap2	5.1505
Hspa8	1404.48
Serac1	2.56358
Awat1	0
Pdzd11	52.4487
Psma2	252.199
Mrpl32	35.9273
Setdb1	36.709
Anxa9	0.537875
Arnt2	13.8233
Prune	16.4123
Cers2	24.3542
Nlrp5	0.0604804
Capza2	116.311
Plekho1	98.1693
Vps45	21.6919
Prpf3	9.19794
Anp32e	100.027
Aph1a	32.9337
Tab2	20.9109
Ppil4	18.2773
Cnih1	77.1349
Eps8	1.55938
Med22	49.4505
Abo	0
Surf1	21.0009
Med28	96.3384
Qdpr	45.1939
Gnrh1	0.0968727
Tnr	0.948684
Sqstm1	69.5836
Nfe2l2	14.0208
Rxrg	10.1885
Rxra	16.6163
Adamtsl4	0.302146
Fcrls	3.38753
Cd5l	0.115174
Prpsap1	47.2647
Fam184b	3.32371
Ncapg	38.5345
Lcorl	33.2799
Lta4h	49.4235
Amdhd1	0.0272759
Dstn	268.932
H2afy	244.582
Gtf2ird2	5.78253
Bola1	30.0734
Gatsl2	2.20758
Fcgr1	0.413035
Ncf1	0.725463
Wnt11	0.501273
Adss	43.4983
1700016C15Rik	0.0278716
Il17rb	0.163452
Cacna1d	1.53277
Chdh	0.0497518
Actr8	34.9087
Lrrc27	3.98305
Stk32c	2.10515
Fnta	40.1692
Skiv2l2	38.3033
Lbp	0.273972
Celsr1	3.24702
Fli1	1.21228
Stard13	0.975621
Tenm1	2.29127
Camk1g	3.63262
Diexf	5.84858
Hsd11b1	0
Syt14	5.46501
H2-M3	0.514487
Lonrf3	6.9719
Atp5e	566.321
Nelfcd	39.1059
Tubb1	0.111405
Ctsz	30.5983
Slmo2	39.403
Sertad4	2.73848
H2-M2	0
Ube2a	23.5658
Slc25a5	180.324
Atp1b4	0.0607502
Ppdpf	104.119
Kcnq2	7.02378
Eef1a2	9.11925
Col20a1	0.115924
Pls3	18.5011
Mpped2	9.30618
Nkap	17.7989
Ndufa1	181.089
Wt1	0.0131621
E2f3	19.0069
Cr1l	28.2758
Ppfibp1	12.2803
Cd46	0.162299
Cd34	6.49368
Plgrkt	25.2168
Cd274	0.186619
Pdcd1lg2	0
Gtf3a	35.8939
Mtif3	11.5831
Lnx2	3.89171
Il19	0
Dyrk3	8.91128
Mapkapk2	50.6916
Il10	0
Lamp2	38.1152
Atxn10	98.8808
Foxred2	3.86419
Eif3d	129.538
H3f3b	659.052
Nup50	35.4424
Phf21b	11.3946
Nlrp14	0
Ift27	36.0504
Pacsin2	19.1732
Cmah	0.0204928
Ttll12	19.9502
Bik	1.07929
Scube1	1.02369
Tox4	28.5752
Mrps18c	62.0939
Sulf1	3.94283
Srsf6	77.5928
Plcg1	33.5817
Kctd2	14.2662
Tmprss6	0.033118
Kctd5	28.7948
Pom121l2	0.0315579
Etaa1	10.6391
Matn4	0.271517
Svs4	0
Svs6	0
Slpi	0
Svs3a	0
Svs5	0
Rbpjl	0
Sdc4	13.1455
Ccdc70	0
Il13ra1	0.818418
Prl5a1	0
Nbr1	63.3702
Cyth1	8.85942
Rnd3	98.7479
Brca1	22.409
Gast	0
Cntnap1	0.353536
Nt5c3b	31.224
Coa3	83.3669
Zpbp2	0.0924762
Gsdma	0.0279563
Med24	31.7467
Gsdma2	0.0198667
Psmd3	58.3416
Exosc10	29.5709
Glod4	70.0336
Vps53	22.3737
Taok1	19.5966
Dnttip1	14.4645
Tnnc2	3.32496
Acot8	4.21625
Cd300lg	0.0456655
Spint4	0
Pyy	0
Mpp2	3.78205
Ppy	0
Vtn	5.87994
Nlk	32.3157
Traf4	42.8189
Aldoc	0.958234
Stac2	0.383408
Rpl19	880.94
Nek8	2.18672
Cacnb4	0.662667
Plxdc1	0.0734991
Arl5b	38.4872
Zfp207	177.944
Psmd11	24.0196
C1qtnf1	0.17042
Pipox	3.86219
Timp2	8.0642
Zc3h18	31.4203
Top2b	139.424
Rarb	5.81744
Igfbp4	67.918
Cdc6	24.9821
Suz12	37.1747
Atad5	11.1072
Crlf3	18.9728
Krt27	0.0164204
Tns4	0.0141931
Tnfaip1	22.4132
Abr	19.7028
Rab11fip4	37.19
Cd40	0.785456
Slc35c2	24.2598
Zfp334	18.9058
Elmo2	23.2314
Wsb1	38.7769
Ttpal	21.3385
Rhot1	27.457
Hnf4g	0.0673967
Rhbdl3	9.09488
Ada	2.53593
Serinc3	42.1389
Tha1	1.23864
Pgs1	12.0988
Birc5	108.868
Afmid	1.41923
Trp53tg5	0.0216831
Pigt	16.5501
Wfdc2	9.88282
Etv4	8.82973
Eppin	0
Dbndd2	3.80965
Mmp9	0.152733
Slc12a5	0.956813
Ghdc	1.71077
Pltp	4.07812
Slc12a7	8.84869
Ctsa	41.0807
Zswim1	5.5019
Slc12a4	2.33816
Spata25	0.699967
Myo1c	4.45685
Crk	78.0122
Cox7c	263.994
Pitpna	48.8329
Mlx	19.173
Fam134c	33.9068
Jph2	0.412416
Dhx58	0.231247
Rab5a	37.9831
Hspb9	0.284193
Nkiras2	41.6915
Ppp2r5c	30.9753
Ift52	16.7816
Mybl2	10.385
Sgk2	0.0129343
Eya2	29.4213
Prl3c1	0
B4galt5	17.6228
Gdap1l1	21.3931
Hnf4a	0.00777004
Ptgis	2.62687
Cadps2	5.17363
Ddx27	27.0036
Cyth3	18.2305
Cyth4	0.953012
Rac3	40.501
Rrp7a	22.5213
Cyb5r3	50.4775
Ints2	19.7627
Med13l	6.45113
Hist1h2bc	957.809
Baiap2l2	0.73474
Mafk	3.3294
Med1	22.1695
Erbb3	0.535833
Stard3	15.4101
Ikzf3	0.185702
Mfng	34.3346
Vmp1	44.3675
Uchl5	19.4169
Glrx2	35.7322
Trove2	43.0929
Stk4	18.7892
Wfdc15b	0
Pmp22	5.80936
Gdf9	1.12471
Zcchc10	2.99075
Prl8a2	0
Tbx5	2.69773
Psmb6	305.608
Spag7	79.4494
Pfn1	263.266
Tomm34	17.8535
Ywhab	63.45
Ksr1	4.25703
Gpx3	3.17489
Anxa6	10.8263
Il12rb2	1.2828
Zkscan6	8.80893
Kpna2	187.781
Smurf2	28.1503
Cep95	6.9577
Vezf1	32.57
Cuedc1	5.26016
Srsf1	356.238
Abi3	0.785966
Shroom1	0.386069
Kif3a	37.5495
2019-09-08	33.8119
Mtmr4	46.0031
Mrm1	7.43515
Mapt	55.4077
Kansl1	14.2137
Gid4	17.6891
Myo1b	36.5239
Dhx40	25.5793
Ypel2	5.80012
Akap1	12.8719
Nol11	34.3155
Derl2	18.7599
C1qbp	52.3485
Rpain	22.4764
6330403K07Rik	112.719
Slc13a3	0.0241094
Kcnab3	0.901067
Chd3	36.232
Kdm6b	1.28243
1700125H20Rik	0.0772927
Appbp2	24.8567
Wnt9b	0.0140639
Adora2b	0.162874
Ncor1	57.1477
Trpv2	6.67822
Cenpv	47.73
Pcgf2	5.75278
Cwc25	12.4248
1700001P01Rik	0.0884678
Pip4k2b	31.4313
Trim37	67.3449
Ybx2	1.17434
Ctdnep1	18.503
Elp5	55.7221
Slc2a4	3.18706
Gabarap	217.111
Cldn7	0.248123
2810408A11Rik	7.02551
Phf23	46.2737
Acadvl	16.0427
Dnah11	0.846421
G3bp1	87.9779
Atox1	94.3675
Glra2	3.31025
Sparc	88.7614
Glra4	0.00985688
Mief2	6.86185
Tbx3	6.55811
Mmp20	0
Mmp7	0
Crhr1	0.271499
Dusp14	4.48241
Tada2a	9.897
Ikzf1	0.248937
Tcaf3	0
Pnpo	8.60622
Cog1	13.5792
Cbx1	106.006
Cdk5rap3	26.4863
Copz2	9.43061
Slc25a39	65.3844
Sp2	0.611594
Aatf	26.2506
Lhx1	0.108139
Dync1h1	74.2766
Cpsf4l	0.362238
Pex12	5.34919
Ndel1	20.8048
Slc25a35	0.495166
Zbtb4	1.47759
Tnfsfm13	0.149697
Mpdu1	32.8358
Fxr2	40.1727
Atp5g3	321.711
Cd68	0.890853
Slc35g3	0.026962
Acsl1	5.05498
Abca5	28.2731
Smyd4	7.03534
Lsp1	4.85271
Zfyve27	8.7439
Avpi1	3.96734
[truncated: 25,431 more rows]

## Sheet: Allen Brain Atlas Analysis
The 100 most differentially expressed genes in each cone cluster were queried at the Allen Developing Mouse Brain Atlas. Whether a probe was tested for the corresponding gene or not is shown in the "All_Cluster_Markers" tab
	No Signal
	No evidence of PR pattern
	PR pattern observed
Allen Developing Mouse Brain Atlas Image Pattern	Gene Name	p_val	avg_logFC	pct.1	pct.2	p_val_adj	cluster	gene	E14.5 Aldiri & Xu, et al 2017 [FPKM]
E15.5 PR pattern and RGC	Nnat	0	1.18146	0.991	0.957	0	ConePR1	Nnat	745.039
PR pattern	Thrb	0	1.17659	0.777	0.245	0	ConePR1	Thrb	12.3388
Weak PR pattern at E15.5	Mfap4	0	0.962562	0.754	0.37	0	ConePR1	Mfap4	11.6218
PR pattern E15.5	Atp1b2	0	0.889393	0.67	0.303	0	ConePR1	Atp1b2	1.98847
PR pattern	Crx	0	0.794204	0.794	0.281	0	ConePR1	Crx	28.8521
PR pattern at E13.5, E14.5, E15.5	Cdhr1	3.03903e-307	0.793108	0.588	0.19	5.25356e-303	ConePR1	Cdhr1	3.01515
PR and scattered at E14.5 and E15.5	Neurod1	1.3244e-299	0.763256	0.843	0.441	2.28949e-295	ConePR1	Neurod1	35.8184
Not good signal	Nfib	1.25711e-297	0.860385	0.515	0.164	2.17317e-293	ConePR1	Nfib	2.81944
E13.5 scattered. E15.5 PR and RGC	Tle1	6.61316e-297	0.808748	0.793	0.567	1.14322e-292	ConePR1	Tle1	67.9115
Maybe light PR at e13.5 but likely no signal	Kcnab1	1.87204e-295	0.769991	0.453	0.11	3.23619e-291	ConePR1	Kcnab1	4.25421
E13.5 and E15.5 faint PR	Lypd1	2.82616e-288	0.876274	0.581	0.183	4.88557e-284	ConePR1	Lypd1	7.43211
E15.5 PR and some RGC	Meis2	3.39502e-267	0.667714	0.77	0.357	5.86897e-263	ConePR1	Meis2	19.262
E13.5 and E15.5 - faint PR like pattern	Neurod4	1.53849e-250	0.725336	0.643	0.262	2.65959e-246	ConePR1	Neurod4	38.3031
E13.5 and E15.5 PR pattern	Cntn1	3.53281e-242	0.742664	0.588	0.249	6.10717e-238	ConePR1	Cntn1	19.791
E13.5 and E15.5 PR pattern	Pik3r1	1.44919e-198	0.609401	0.747	0.455	2.50522e-194	ConePR1	Pik3r1	31.8298
Not good signal	Rxrg	7.82146e-198	0.669444	0.495	0.2	1.3521e-193	ConePR1	Rxrg	10.1885
E15.5 faint PR	Lhx4	5.10167e-180	0.611105	0.36	0.11	8.81926e-176	ConePR1	Lhx4	1.19577
E13.5 scattered, E15.5 PR and RGC	Clstn1	1.83708e-171	0.6526	0.589	0.379	3.17577e-167	ConePR1	Clstn1	90.8158
E15.5 signal somewhat in RGC - tissue damaged	Irx6	1.69787e-170	0.665814	0.371	0.126	2.93511e-166	ConePR1	Irx6	4.64499
Not good signal	Dtx3	7.88956e-157	0.534953	0.786	0.742	1.36387e-152	ConePR1	Dtx3	28.4518
E13.5 no eye - E15.5 good PR	Epha8	1.3394e-147	0.535282	0.288	0.081	2.31542e-143	ConePR1	Epha8	3.79886
E13.5 light scattered. E15.5 no signal	Tcerg1l	4.05615e-138	0.547144	0.312	0.107	7.01187e-134	ConePR1	Tcerg1l	1.92649
E13.5 light scattered and E15.5 not good signal	Plcd1	4.13208e-131	0.517722	0.319	0.116	7.14312e-127	ConePR1	Plcd1	4.02173
E13.5 and E15.5 faint - some evidence of PR enriched	Slc1a2	1.70841e-127	0.512633	0.36	0.147	2.95333e-123	ConePR1	Slc1a2	4.90358
E15.5 - scattered low expression	Ctbp2	2.10438e-125	0.547246	0.634	0.519	3.63784e-121	ConePR1	Ctbp2	68.4533
E13.5 and E15.5 - PR and RGC - clearer at E15.5	Robo2	3.96193e-124	0.544515	0.634	0.486	6.84899e-120	ConePR1	Robo2	34.4701
E13.5 and E15.5 PR and scattered	Otx2	6.25457e-221	0.762573	0.995	0.47	1.08123e-216	ConePR3	Otx2	69.2297
No signal in E15.5	Dll3	8.1809e-178	0.748441	0.619	0.229	1.41423e-173	ConePR3	Dll3	13.7844
No E13.5 tissue. E15.5 PR and RGC	Cadm3	6.2622e-155	0.629506	0.68	0.3	1.08255e-150	ConePR3	Cadm3	34.5196
E13.5 and E15.5 faint RGC signal	Prnp	1.15481e-131	0.583402	0.765	0.451	1.99632e-127	ConePR3	Prnp	56.0417
Weak scattered E13.5 - E15.5 signal weak/non-existent	Nlk	1.04009e-122	0.596558	0.59	0.274	1.798e-118	ConePR3	Nlk	32.3157
E13.5 and E15.5 scattered - looks PR enriched especially at E15.5	Bcat1	1.59744e-119	0.616423	0.715	0.484	2.76149e-115	ConePR3	Bcat1	182.563
E13.5 and E15.5 strong RGC. Hint of PR in E13.5	Trp53i11	1.28137e-102	0.498539	0.816	0.536	2.2151e-98	ConePR3	Trp53i11	67.8764
E13.5 nothing, E15.5 PR	Doc2b	1.26098e-92	0.364487	0.372	0.117	2.17985e-88	ConePR3	Doc2b	1.46915
No clear signal	Mxd4	1.24119e-87	0.484415	0.496	0.232	2.14564e-83	ConePR3	Mxd4	13.6254
E13.5 scattered, E15.5 RGC	Onecut2	3.01968e-83	0.349702	0.695	0.383	5.22012e-79	ConePR3	Onecut2	3.53464
E13.5 and E15.5 scattered	Atf5	5.41132e-167	1.58604	0.79	0.191	9.35455e-163	ConePR2	Atf5	11.7749
No clear signal in E13.5 or E15.5	Atf3	4.96967e-165	0.642848	0.258	0.013	8.59108e-161	ConePR2	Atf3	0.672092
No clear signal in E13.5 or E15.5	Ddit3	4.05566e-123	1.31273	0.766	0.231	7.01102e-119	ConePR2	Ddit3	8.98154
E13.5 scattered - E15.5 not a lot of retina	Atf4	3.09515e-83	1.06307	0.935	0.719	5.35058e-79	ConePR2	Atf4	71.1183
Weak E13.5 signal RGC and maybe PR, E15.5 RGC	Slc17a6	6.00884e-83	0.860739	0.617	0.163	1.03875e-78	ConePR2	Slc17a6	8.75953
E13.5 and E15.5 not good signal	Slc1a4	4.23359e-73	0.650819	0.343	0.062	7.3186e-69	ConePR2	Slc1a4	19.4451
E13.5 and E15.5 scattered	Insm1	1.25843e-38	0.732752	0.585	0.282	2.17545e-34	ConePR2	Insm1	30.1576
E13.5 and E15.5 light scattered	Cebpg	1.33052e-37	0.853328	0.601	0.351	2.30007e-33	ConePR2	Cebpg	27.9638
E13.5 and E15.5 RGCs	Ebf1	4.7444e-36	0.559628	0.819	0.431	8.20165e-32	ConePR2	Ebf1	24.1565
Scattered and RGCs at E13.5 and E15.5	Jund	2.90026e-34	0.490681	0.968	0.952	5.01368e-30	ConePR2	Jund	29.1423
No signal at E13.5 and E15.5	Grm4	1.44611e-33	0.520099	0.355	0.11	2.49989e-29	ConePR2	Grm4	0.664844
Scattered at E13.5, E15.5 not strong signal	Rtn4rl1	3.42173e-32	0.560897	0.488	0.203	5.91515e-28	ConePR2	Rtn4rl1	7.79826
No signal at E13.5 and E15.5	Nfib	4.36174e-32	0.680676	0.581	0.269	7.54015e-28	ConePR2	Nfib	2.81944
PR = photoreceptor	Category		Genes/Total	Percentage
RGC = retinal ganglion cell	No Signal		16/49	32.6531
E = Embryonic day	No evidence of PR pattern		11/49	22.449
	PR pattern observed		22/49	44.898

## Sheet: Allen Brain Atlas Citations
Gene	Allen Developing Mouse Brain Atlas (2008) URL
Thrb	http://developingmouse.brain-map.org/experiment/show/100072520
Tcerg1l	http://developingmouse.brain-map.org/experiment/show/113650464
Lhx4	http://developingmouse.brain-map.org/experiment/show/100055690
Cadm3	http://developingmouse.brain-map.org/experiment/show/100085178
Atp1b2	http://developingmouse.brain-map.org/experiment/show/100055585
Pik3r1	http://developingmouse.brain-map.org/experiment/show/100085189
Cntn1	http://developingmouse.brain-map.org/experiment/show/100049418
Epha8	http://developingmouse.brain-map.org/experiment/show/100040795
Cdhr1	http://developingmouse.brain-map.org/experiment/show/100083637
Doc2b	http://developingmouse.brain-map.org/experiment/show/100085209
Mfap4	http://developingmouse.brain-map.org/experiment/show/100045853
Lypd1	http://developingmouse.brain-map.org/experiment/show/100084118
