# Supplementary material for: Identification of Genes With Enriched Expression in Early Developing Mouse Cone Photoreceptors
Source: Invest Ophthalmol Vis Sci. 2019 Jul;60(8):2787–99. doi: 10.1167/iovs.19-26951 (PMC6607928; doi:10.1167/iovs.19-26951)
Supplement: Supplementary File S8 [file iovs-60-07-32_file_S8.xlsx]

## Sheet: e18_allpr_markers_wholedataset
	p_val	avg_logFC	pct.1	pct.2	p_val_adj
Fabp7	0	3.37091	0.629	0.105	0
Gngt2	0	2.83617	0.782	0.075	0
Opn1sw	0	2.4594	0.317	0.02	0
Gnb3	0	2.37224	0.76	0.036	0
Neurod1	0	2.34755	0.951	0.205	0
Pdc	0	2.321	0.541	0.026	0
Meg3	0	2.17	0.923	0.338	0
Tulp1	0	2.02342	0.503	0.02	0
Otx2	0	1.95894	0.888	0.164	0
Chgb	0	1.88143	0.684	0.091	0
Pik3r1	0	1.87992	0.76	0.178	0
Unc119	0	1.8649	0.763	0.166	0
Neurod4	0	1.81713	0.59	0.072	0
Ccdc136	0	1.8039	0.521	0.088	0
Rpgrip1	0	1.77245	0.499	0.016	0
Snap25	0	1.72065	0.7	0.122	0
Pde6g	0	1.63184	0.366	0.015	0
Crx	0	1.60527	0.529	0.027	0
Cltb	0	1.59216	0.839	0.344	0
Amer2	0	1.51078	0.719	0.204	0
Apoe	0	1.49139	0.503	0.174	0
Dmd	0	1.48838	0.433	0.051	0
Cplx2	0	1.46204	0.545	0.082	0
Rom1	0	1.46125	0.289	0.026	0
Arhgap31	0	1.45917	0.397	0.02	0
Ebpl	0	1.4515	0.493	0.125	0
Prdm1	0	1.44157	0.451	0.04	0
Nr2e3	0	1.41705	0.149	0.011	0
Thrb	0	1.40414	0.306	0.018	0
Glo1	0	1.39261	0.82	0.452	0
Gnat2	0	1.39177	0.318	0.008	0
Ankrd33b	0	1.33231	0.417	0.048	0
Tmem158	0	1.31994	0.343	0.047	0
Atp1b2	0	1.31814	0.47	0.088	0
Platr17	0	1.29272	0.337	0.009	0
Tma7	0	1.2909	0.734	0.345	0
Cngb3	0	1.28902	0.324	0.016	0
Slc25a33	0	1.23064	0.38	0.06	0
Nxnl2	0	1.19679	0.287	0.01	0
Rbp3	0	1.18509	0.307	0.008	0
Ypel3	0	1.17771	0.789	0.406	0
Gm4792	0	1.15003	0.27	0.003	0
Cplx3	0	1.14693	0.368	0.043	0
Klc3	0	1.12459	0.338	0.032	0
Apbb1	0	1.11984	0.574	0.223	0
Agpat3	0	1.11567	0.36	0.075	0
Slc1a2	0	1.10162	0.327	0.028	0
Higd2a	0	1.08154	0.68	0.355	0
Gm11744	0	1.07761	0.26	0.011	0
Abhd14b	0	1.0766	0.26	0.027	0
Lcorl	0	1.07224	0.397	0.113	0
Aipl1	0	1.06703	0.217	0.004	0
Nrl	0	1.06295	0.203	0.009	0
Btg2	0	1.02059	0.79	0.408	0
Fam53b	0	0.977868	0.277	0.028	0
Cntn1	0	0.968573	0.284	0.048	0
Cadm2	0	0.963217	0.303	0.062	0
Fam132a	0	0.953148	0.302	0.059	0
Mfap4	0	0.951539	0.253	0.047	0
Grina	0	0.951298	0.413	0.142	0
Atp6v0b	0	0.948045	0.695	0.404	0
Ctsf	0	0.923398	0.337	0.091	0
Tecpr1	0	0.920534	0.309	0.066	0
Rxrg	0	0.912374	0.209	0.014	0
Dpysl3	0	0.89387	0.647	0.259	0
Dlc1	0	0.887733	0.239	0.028	0
Fyco1	0	0.879805	0.261	0.036	0
Ttyh2	0	0.878859	0.221	0.02	0
Cdhr1	0	0.877964	0.22	0.004	0
Dnaic1	0	0.872024	0.189	0.005	0
March1	0	0.858371	0.179	0.008	0
1810041L15Rik	0	0.836227	0.24	0.03	0
Impg2	0	0.830654	0.193	0.004	0
Egflam	0	0.812765	0.187	0.005	0
Tmem215	0	0.801626	0.17	0.004	0
Map1b	0	0.800554	0.882	0.73	0
Igsf21	0	0.795785	0.237	0.04	0
Mak	0	0.795656	0.186	0.005	0
Otop3	0	0.793189	0.175	0.005	0
Ece1	0	0.792168	0.207	0.031	0
Lurap1l	0	0.790691	0.199	0.027	0
Kif19a	0	0.789248	0.187	0.008	0
Syp	0	0.768728	0.208	0.027	0
A830036E02Rik	0	0.764503	0.146	0.004	0
Tmsb4x	0	0.763192	0.987	0.952	0
Abca4	0	0.757547	0.162	0.009	0
Malat1	0	0.7442	1	0.999	0
Gulo	0	0.739519	0.16	0.009	0
Nrtn	0	0.725384	0.151	0.011	0
Lhx4	0	0.717004	0.156	0.003	0
Unc80	0	0.716651	0.166	0.008	0
Prph2	0	0.672367	0.137	0.003	0
Sv2b	0	0.670916	0.17	0.015	0
Parvb	0	0.635264	0.142	0.008	0
Zfp385b	0	0.632062	0.14	0.009	0
Slc1a7	0	0.62419	0.127	0.003	0
Gngt1	0	0.610556	0.102	0.002	0
Meis2	0	0.605736	0.503	0.183	0
Adrb1	0	0.59979	0.113	0.002	0
Samsn1	0	0.596068	0.113	0.002	0
Slitrk6	0	0.568689	0.117	0.002	0
Pnpla3	0	0.567255	0.117	0.004	0
C1ql3	0	0.559377	0.114	0.004	0
Fam89a	0	0.51357	0.102	0.003	0
Doc2b	0	0.467828	0.101	0.003	0
Sphkap	5.05146e-308	0.642698	0.14	0.012	9.75436e-304
Cln3	6.14522e-308	0.774458	0.185	0.025	1.18664e-303
Srrm4	1.32846e-306	0.882842	0.495	0.2	2.56526e-302
Ldha	7.42184e-305	0.529977	0.981	0.949	1.43316e-300
Islr2	2.49682e-303	0.880849	0.279	0.062	4.82136e-299
Mir124a-1hg	5.51869e-303	0.789537	0.247	0.05	1.06566e-298
Rd3	7.54484e-303	0.507521	0.113	0.006	1.45691e-298
Gdpd5	4.16439e-298	0.665642	0.178	0.024	8.04144e-294
Gpr162	9.10856e-295	0.834963	0.298	0.077	1.75886e-290
Apobec3	1.45805e-294	0.560673	0.115	0.007	2.8155e-290
Cdkn1c	4.61716e-294	1.02258	0.393	0.133	8.91574e-290
Elovl2	1.02388e-291	0.734386	0.18	0.025	1.97712e-287
1190005I06Rik	1.20512e-290	0.667794	0.136	0.012	2.32708e-286
Pcbp4	1.00627e-287	0.716773	0.769	0.582	1.94311e-283
Elovl4	5.79277e-274	0.964984	0.407	0.158	1.11858e-269
Lgmn	4.46895e-270	0.914954	0.345	0.114	8.62953e-266
Stx3	1.89943e-268	0.792112	0.216	0.043	3.6678e-264
Hcn1	1.5232e-265	0.546515	0.123	0.011	2.94129e-261
Zfp444	6.57124e-259	0.893375	0.38	0.142	1.26891e-254
Trak2	5.1965e-258	0.658066	0.173	0.027	1.00344e-253
Tpd52	3.61494e-257	0.848838	0.61	0.375	6.98045e-253
Lypla1	5.86505e-251	0.903388	0.39	0.154	1.13254e-246
Syndig1l	8.12886e-248	0.557305	0.104	0.007	1.56968e-243
Zfp365	6.20249e-238	0.561009	0.133	0.016	1.1977e-233
St6galnac5	1.72092e-234	0.479923	0.101	0.007	3.3231e-230
Ptms	1.40719e-233	0.635883	0.777	0.585	2.71728e-229
Cuedc1	1.45631e-230	0.902687	0.431	0.198	2.81213e-226
Ppfia2	5.1559e-229	0.677748	0.193	0.039	9.95604e-225
A930003A15Rik	1.03867e-222	0.525272	0.103	0.009	2.00567e-218
Plcd1	2.11795e-217	0.472723	0.105	0.01	4.08977e-213
Podxl2	9.94971e-212	0.762891	0.444	0.206	1.92129e-207
Chrnb4	5.33268e-211	0.502863	0.105	0.01	1.02974e-206
Smpdl3a	2.75099e-208	0.547418	0.124	0.016	5.31217e-204
Scg3	1.51976e-205	0.759624	0.253	0.075	2.93465e-201
Impdh1	7.811e-202	0.712595	0.227	0.062	1.5083e-197
Rsrp1	2.90938e-199	0.677394	0.684	0.517	5.61801e-195
Gm12802	6.60183e-195	0.487972	0.103	0.011	1.27481e-190
Lgalsl	7.43584e-195	0.739136	0.23	0.066	1.43586e-190
Prnp	1.67989e-186	0.784263	0.375	0.168	3.24386e-182
Ier3	1.99013e-181	0.498622	0.103	0.012	3.84293e-177
Cdk2ap2	1.8081e-174	0.904379	0.368	0.173	3.49144e-170
Zranb1	3.95031e-170	0.765621	0.37	0.175	7.62805e-166
Acsl1	7.67372e-165	0.459638	0.108	0.016	1.4818e-160
Insm2	3.86715e-164	0.546374	0.12	0.02	7.46747e-160
Ndrg1	2.36971e-161	0.722305	0.44	0.235	4.5759e-157
Eml5	1.3831e-160	0.621026	0.196	0.055	2.67077e-156
Gabrb3	3.07665e-156	0.551829	0.129	0.025	5.94102e-152
Cdc42ep3	3.18394e-152	0.586314	0.163	0.041	6.14819e-148
Map1lc3b	4.78923e-151	0.599913	0.629	0.476	9.248e-147
Kdm5b	3.57699e-143	0.670581	0.376	0.191	6.90717e-139
Rax	5.23468e-142	0.513954	0.729	0.582	1.01082e-137
Bin1	1.25117e-141	0.673846	0.249	0.096	2.416e-137
Rreb1	1.99021e-141	0.454653	0.116	0.022	3.8431e-137
Fth1	5.11606e-140	0.407824	0.907	0.884	9.87911e-136
Tmem176a	5.10704e-139	0.649496	0.221	0.077	9.86169e-135
Plekhb1	6.6839e-136	0.592287	0.171	0.049	1.29066e-131
Arid3b	6.98796e-133	0.452383	0.114	0.023	1.34937e-128
Hist1h2al	1.53037e-132	0.693632	0.286	0.124	2.95515e-128
Rora	2.79169e-132	0.694814	0.31	0.145	5.39075e-128
Msi1	7.30888e-131	0.559201	0.586	0.434	1.41134e-126
Snrk	7.84358e-130	0.580692	0.187	0.06	1.5146e-125
Cadm3	2.74053e-128	0.644161	0.254	0.103	5.29197e-124
Pgm2	4.64768e-128	0.721774	0.336	0.17	8.97467e-124
Kcne1l	1.64926e-124	0.631036	0.218	0.081	3.18473e-120
Bcat1	2.85837e-122	0.692637	0.362	0.2	5.51951e-118
Rtn4rl1	8.6795e-122	0.466625	0.117	0.026	1.67601e-117
Foxp4	9.71578e-121	0.420476	0.109	0.023	1.87612e-116
Map2	3.68047e-119	0.623122	0.268	0.118	7.10698e-115
Mef2d	3.7002e-119	0.415248	0.115	0.026	7.14508e-115
Trib2	2.73415e-118	0.723236	0.37	0.212	5.27965e-114
Rsrc2	8.09619e-117	0.504335	0.657	0.551	1.56337e-112
Tmem243	4.79117e-116	0.678978	0.361	0.202	9.25174e-112
Epb41l5	1.93921e-115	0.587906	0.244	0.103	3.74461e-111
Camk2b	8.41236e-115	0.494621	0.113	0.026	1.62443e-110
Ercc3	6.94701e-114	0.451512	0.114	0.026	1.34147e-109
Zfand6	2.63694e-113	0.525747	0.595	0.478	5.09193e-109
Mtfp1	1.33813e-111	0.522657	0.147	0.043	2.58392e-107
Guk1	1.76576e-111	0.70199	0.319	0.168	3.40969e-107
Pcmtd2	2.56111e-111	0.608915	0.242	0.103	4.9455e-107
Ccdc126	8.90584e-111	0.43415	0.11	0.025	1.71972e-106
Ampd2	1.38873e-110	0.491251	0.123	0.031	2.68164e-106
Chchd10	8.07822e-110	0.668178	0.208	0.081	1.5599e-105
Pias3	1.375e-108	0.496935	0.15	0.045	2.65512e-104
Abhd17a	1.82368e-106	0.63042	0.36	0.207	3.52152e-102
Sys1	2.79198e-105	0.64846	0.421	0.274	5.39132e-101
Clstn1	5.95052e-104	0.635607	0.261	0.124	1.14905e-99
Ankrd12	8.4963e-103	0.627077	0.264	0.126	1.64064e-98
Pclo	1.20414e-101	0.442847	0.109	0.027	2.32519e-97
Wdr66	2.66674e-101	0.605621	0.331	0.181	5.14948e-97
Hist1h1c	1.03441e-100	0.736029	0.355	0.206	1.99744e-96
Camk2d	1.5403e-100	0.606556	0.372	0.222	2.97433e-96
Robo2	1.7885e-99	0.649046	0.36	0.212	3.45358e-95
Ptp4a3	8.81414e-98	0.519921	0.139	0.043	1.70201e-93
Adck4	2.29616e-97	0.492533	0.134	0.041	4.43389e-93
Mxd4	4.79769e-97	0.538318	0.186	0.071	9.26433e-93
Gdap1l1	8.24005e-96	0.492707	0.149	0.049	1.59115e-91
Enho	1.46462e-92	0.478887	0.14	0.046	2.82818e-88
Cox8a	1.51412e-92	0.457974	0.827	0.818	2.92376e-88
Smpd1	2.75059e-92	0.534566	0.179	0.069	5.3114e-88
Cirbp	1.65484e-90	0.461719	0.623	0.515	3.19549e-86
Ndufv3	4.26407e-90	0.485933	0.605	0.514	8.23392e-86
Ahcyl2	9.10344e-90	0.589077	0.189	0.077	1.75787e-85
Ncbp3	1.46947e-89	0.571517	0.215	0.095	2.83755e-85
Nkiras2	1.69516e-89	0.60931	0.299	0.166	3.27334e-85
Vps37b	1.62639e-87	0.566774	0.32	0.185	3.14056e-83
Smim13	1.8564e-87	0.4904	0.17	0.065	3.5847e-83
Tet3	4.04769e-87	0.584269	0.264	0.135	7.8161e-83
Magi2	1.49257e-85	0.518206	0.181	0.073	2.88215e-81
Cited2	3.81174e-85	0.561681	0.422	0.274	7.36046e-81
Prom1	1.40545e-83	0.510671	0.16	0.061	2.71393e-79
Casz1	1.95716e-83	0.592433	0.349	0.215	3.77927e-79
Dgkd	4.83699e-83	0.45735	0.146	0.052	9.34024e-79
Arl6	6.57242e-83	0.707888	0.317	0.192	1.26914e-78
Nfic	3.20373e-82	0.466038	0.135	0.046	6.18641e-78
Thsd7a	2.51846e-81	0.521612	0.157	0.06	4.86314e-77
Gabarap	2.67425e-81	0.458632	0.601	0.521	5.16397e-77
Tshz2	4.39911e-81	0.566995	0.177	0.073	8.49469e-77
Cnrip1	3.14937e-80	0.54105	0.306	0.176	6.08143e-76
Svip	4.18558e-80	0.432294	0.114	0.035	8.08236e-76
BC029214	1.18643e-79	0.500412	0.176	0.073	2.29099e-75
Shisa2	1.40379e-79	0.520779	0.236	0.115	2.71073e-75
Rab2a	3.46084e-79	0.457889	0.601	0.518	6.68288e-75
H2-Ke6	3.45834e-78	0.541582	0.268	0.146	6.67806e-74
Atxn7l3b	1.02177e-77	0.31161	0.833	0.799	1.97304e-73
Ogt	8.94967e-75	0.490578	0.495	0.383	1.72818e-70
Aplp2	1.22502e-74	0.500216	0.513	0.416	2.3655e-70
Nrip1	1.32297e-74	0.562536	0.324	0.202	2.55465e-70
Madd	1.40919e-73	0.404301	0.119	0.039	2.72115e-69
St13	2.62125e-73	0.438744	0.609	0.537	5.06164e-69
Mgst3	1.93712e-72	0.5539	0.261	0.144	3.74058e-68
Mxi1	3.29125e-70	0.51359	0.233	0.122	6.3554e-66
Mrpl49	3.85863e-70	0.549433	0.339	0.22	7.45101e-66
Cep290	1.78036e-69	0.55643	0.238	0.127	3.43787e-65
Hist3h2ba	3.5137e-69	0.44628	0.556	0.427	6.78495e-65
Epha5	1.2628e-68	0.443177	0.599	0.517	2.43847e-64
Insm1	1.68528e-68	0.487856	0.299	0.174	3.25427e-64
Serinc1	1.44753e-67	0.474874	0.484	0.38	2.79518e-63
Gse1	1.53567e-67	0.458646	0.166	0.072	2.96538e-63
Ntm	1.91889e-67	0.446472	0.19	0.088	3.70537e-63
Abcg1	4.21698e-67	0.365852	0.106	0.034	8.14299e-63
Snx10	5.88111e-67	0.516984	0.22	0.114	1.13564e-62
Tcp11l2	1.04244e-66	0.400306	0.12	0.043	2.01296e-62
Nrep	1.59197e-66	0.504906	0.373	0.25	3.07409e-62
Nlk	2.74023e-66	0.482858	0.269	0.151	5.29138e-62
Kansl1l	6.85542e-66	0.505425	0.192	0.092	1.32378e-61
Son	1.76941e-65	0.344164	0.739	0.691	3.41673e-61
Sat2	5.27241e-65	0.505045	0.202	0.101	1.0181e-60
Trp53inp2	5.2768e-65	0.369372	0.106	0.036	1.01895e-60
Tmem200c	5.11838e-63	0.362452	0.104	0.035	9.8836e-59
Ubxn6	7.57676e-63	0.514617	0.309	0.199	1.46307e-58
Chrna3	7.95821e-63	0.434131	0.122	0.046	1.53673e-58
Ptov1	8.31679e-63	0.316779	0.722	0.693	1.60597e-58
4833439L19Rik	1.52482e-60	0.510265	0.297	0.189	2.94443e-56
Lbh	5.2293e-60	0.438299	0.18	0.087	1.00978e-55
Tbc1d24	4.12799e-59	0.388496	0.104	0.037	7.97116e-55
Rabepk	3.77753e-58	0.482839	0.171	0.082	7.29441e-54
Jam2	3.8064e-57	0.411535	0.157	0.071	7.35015e-53
Eif3e	2.65504e-56	0.340488	0.765	0.782	5.12688e-52
Aplp1	4.7735e-56	0.360226	0.361	0.232	9.21763e-52
L3hypdh	2.51194e-55	0.409053	0.123	0.05	4.85055e-51
Phip	1.0213e-54	0.33571	0.647	0.603	1.97214e-50
Wscd1	1.02351e-54	0.500535	0.178	0.089	1.9764e-50
9530034E10Rik	1.05681e-54	0.368778	0.101	0.037	2.0407e-50
Chd7	1.42752e-54	0.398272	0.547	0.482	2.75654e-50
Celf3	3.04301e-53	0.419418	0.217	0.119	5.87605e-49
Pink1	8.54097e-53	0.4708	0.21	0.117	1.64926e-48
Ccndbp1	1.88584e-52	0.459243	0.198	0.107	3.64155e-48
Atp6v1b2	1.9438e-52	0.491246	0.262	0.164	3.75347e-48
3632451O06Rik	3.36175e-52	0.532112	0.141	0.064	6.49153e-48
Tob2	1.19607e-51	0.393712	0.13	0.056	2.30962e-47
Rnf11	1.90702e-51	0.465767	0.347	0.251	3.68246e-47
Trappc2l	1.92003e-51	0.464636	0.311	0.21	3.70758e-47
Iqsec1	3.58885e-50	0.341287	0.105	0.041	6.93007e-46
Zfp385a	4.3343e-50	0.461773	0.224	0.131	8.36954e-46
Klhdc8b	6.79207e-50	0.418974	0.149	0.071	1.31155e-45
Cers4	7.35635e-50	0.410513	0.134	0.061	1.42051e-45
Wdtc1	1.68485e-49	0.36796	0.115	0.048	3.25344e-45
Zdhhc2	4.98875e-49	0.456295	0.163	0.082	9.63328e-45
Slc22a17	5.64733e-48	0.459636	0.2	0.113	1.0905e-43
2610037D02Rik	1.65953e-47	0.489911	0.196	0.109	3.20456e-43
Btbd17	5.86436e-47	0.510347	0.286	0.189	1.13241e-42
Serinc3	7.73157e-47	0.425031	0.164	0.084	1.49297e-42
Slc6a6	1.09364e-46	0.460942	0.192	0.107	2.11181e-42
Rem2	1.68758e-46	0.393508	0.113	0.048	3.25871e-42
Tmem59	1.24496e-45	0.360593	0.561	0.526	2.40401e-41
Dnajc12	6.87495e-45	0.412214	0.161	0.084	1.32755e-40
Gpx4	7.71756e-44	0.319292	0.666	0.654	1.49026e-39
Agap1	1.11998e-43	0.466156	0.225	0.139	2.16269e-39
Atf4	1.96475e-43	0.457577	0.352	0.267	3.79393e-39
Rprm	1.96739e-43	0.395529	0.112	0.049	3.79902e-39
Galnt13	2.48863e-43	0.448219	0.202	0.118	4.80554e-39
Tnrc6b	7.71821e-43	0.453103	0.275	0.185	1.49039e-38
Ypel2	1.1857e-42	0.352176	0.127	0.059	2.28958e-38
Ndfip1	1.48624e-42	0.416809	0.156	0.082	2.86994e-38
Dusp26	1.78863e-42	0.43314	0.21	0.124	3.45385e-38
Zc3h14	2.03105e-42	0.435018	0.341	0.255	3.92195e-38
Tmem176b	5.29496e-42	0.429195	0.341	0.255	1.02246e-37
Nap1l1	7.24913e-42	0.277303	0.721	0.716	1.39981e-37
Kdm6b	1.74245e-41	0.461245	0.27	0.179	3.36468e-37
Cxx1b	1.9962e-41	0.500309	0.227	0.145	3.85465e-37
Atp6v1g1	5.84861e-41	0.322139	0.612	0.589	1.12937e-36
Jkamp	7.72871e-41	0.429473	0.326	0.242	1.49241e-36
Oaz1	8.33626e-41	0.325083	0.6	0.582	1.60973e-36
Pnp	1.21421e-40	0.391531	0.141	0.072	2.34464e-36
Sirt2	2.24494e-40	0.434231	0.23	0.148	4.33498e-36
Slc19a1	4.76345e-40	0.333036	0.118	0.055	9.19823e-36
Otud7b	7.20876e-40	0.386376	0.156	0.083	1.39201e-35
Mir124-2hg	1.55224e-39	0.330055	0.524	0.449	2.99737e-35
Rtkn2	2.30073e-39	0.413054	0.163	0.089	4.44271e-35
Fam58b	3.38007e-39	0.42156	0.211	0.13	6.52691e-35
Ndufa4	6.68097e-39	0.322893	0.725	0.745	1.2901e-34
Chn1	2.17142e-38	0.382871	0.137	0.071	4.19301e-34
Harbi1	2.24333e-38	0.35083	0.13	0.064	4.33188e-34
Shisa4	3.3323e-38	0.428388	0.298	0.215	6.43466e-34
Smim14	3.87751e-38	0.426063	0.334	0.252	7.48748e-34
Gnb2	5.50561e-38	0.265926	0.722	0.717	1.06313e-33
Large	1.212e-37	0.36534	0.143	0.075	2.34037e-33
Abtb1	4.06307e-37	0.334514	0.116	0.056	7.84578e-33
Ube2b	1.51697e-36	0.327458	0.528	0.488	2.92928e-32
Acly	2.3744e-36	0.414766	0.279	0.199	4.58497e-32
Syt1	6.08301e-36	0.409292	0.288	0.203	1.17463e-31
Eif1a	7.08794e-36	0.443803	0.237	0.16	1.36868e-31
Ppm1d	8.08841e-36	0.417427	0.184	0.111	1.56187e-31
Tmem50a	1.68278e-35	0.39185	0.389	0.322	3.24945e-31
Cxxc4	5.02825e-35	0.425714	0.21	0.134	9.70955e-31
Micu1	8.97369e-35	0.402303	0.209	0.134	1.73282e-30
Fam57b	1.00071e-34	0.41143	0.165	0.095	1.93237e-30
Dync1li1	1.33135e-34	0.419337	0.236	0.159	2.57083e-30
Rab3a	1.93655e-34	0.300803	0.282	0.189	3.73947e-30
Stam	1.95219e-34	0.362985	0.138	0.074	3.76967e-30
Tigd2	8.89931e-34	0.370858	0.229	0.151	1.71846e-29
AI480526	3.43862e-33	0.313541	0.112	0.055	6.63997e-29
Nsf	3.63813e-33	0.385323	0.171	0.102	7.02524e-29
Nfat5	4.34355e-33	0.365623	0.166	0.097	8.3874e-29
Rraga	5.30642e-33	0.462497	0.361	0.3	1.02467e-28
Tln2	6.25612e-33	0.318187	0.105	0.05	1.20806e-28
Dll3	1.19976e-32	0.356007	0.221	0.14	2.31674e-28
Akap8l	1.63034e-32	0.38988	0.241	0.166	3.14818e-28
Chga	2.88514e-32	0.312682	0.111	0.055	5.57121e-28
Med27	3.78613e-32	0.346655	0.156	0.09	7.31103e-28
Ttc8	6.69267e-32	0.333569	0.127	0.067	1.29236e-27
Gamt	4.27264e-31	0.287563	0.139	0.075	8.25046e-27
Spop	1.40567e-30	0.400658	0.326	0.26	2.71435e-26
Btbd9	2.05747e-30	0.383331	0.212	0.142	3.97298e-26
Fam222a	2.25898e-30	0.345916	0.143	0.081	4.3621e-26
Vezf1	3.08856e-30	0.380249	0.377	0.318	5.96401e-26
Fam213b	3.59079e-30	0.304876	0.106	0.053	6.93382e-26
Ing4	4.07534e-30	0.389171	0.344	0.278	7.86947e-26
Lpcat1	1.15576e-29	0.357565	0.186	0.118	2.23177e-25
Fbxo9	1.42934e-29	0.377154	0.177	0.111	2.76005e-25
H2-D1	1.82819e-29	0.409629	0.167	0.103	3.53024e-25
Cabp1	2.79321e-29	0.326663	0.145	0.083	5.39368e-25
Nfkbia	5.52167e-29	0.348565	0.13	0.072	1.06623e-24
Rasa2	1.0433e-28	0.352747	0.164	0.1	2.01461e-24
Hagh	1.99023e-28	0.374719	0.187	0.121	3.84314e-24
Yipf4	2.78743e-28	0.359734	0.34	0.279	5.38252e-24
Plekhb2	5.10285e-28	0.334038	0.121	0.066	9.85361e-24
Fam107b	6.34929e-28	0.313786	0.114	0.061	1.22605e-23
Ssbp3	1.08191e-27	0.36035	0.371	0.314	2.08918e-23
Ctbp2	1.27106e-27	0.378713	0.256	0.187	2.45441e-23
Ap1s2	3.40816e-27	0.360873	0.121	0.068	6.58116e-23
Adipor1	5.37541e-27	0.370458	0.272	0.208	1.03799e-22
Ubl3	1.01337e-26	0.394531	0.228	0.163	1.95682e-22
Sec62	1.05438e-26	0.34753	0.481	0.456	2.036e-22
Ppib	2.34354e-26	0.307603	0.616	0.632	4.52538e-22
Kmt2e	5.53159e-26	0.334078	0.41	0.361	1.06815e-21
Bbs4	7.32859e-26	0.325581	0.122	0.069	1.41515e-21
Cbx6	1.08919e-25	0.355301	0.16	0.1	2.10322e-21
Tax1bp1	1.11157e-25	0.351751	0.416	0.374	2.14643e-21
Pgm2l1	1.55624e-25	0.334061	0.12	0.068	3.00509e-21
Klhl24	3.05507e-25	0.352147	0.211	0.147	5.89934e-21
Vamp2	3.58347e-25	0.361586	0.244	0.179	6.91967e-21
Ndrg3	3.84227e-25	0.355247	0.175	0.115	7.41941e-21
Baz2a	4.28018e-25	0.33682	0.167	0.107	8.26502e-21
Ddi2	4.78882e-25	0.286009	0.111	0.061	9.2472e-21
Cecr2	4.85512e-25	0.319547	0.147	0.089	9.37524e-21
Uqcc3	5.86103e-25	0.36552	0.227	0.164	1.13177e-20
Acadvl	8.61791e-25	0.3228	0.121	0.069	1.66412e-20
Yif1a	1.24919e-24	0.365366	0.231	0.169	2.41219e-20
Tmem9	1.95412e-24	0.365475	0.274	0.213	3.77341e-20
Pitpnm1	5.12797e-24	0.330523	0.17	0.111	9.90212e-20
Upf3b	5.4082e-24	0.380059	0.347	0.297	1.04432e-19
Ubxn4	7.19719e-24	0.329616	0.427	0.388	1.38978e-19
Hist3h2a	1.28154e-23	0.409739	0.291	0.229	2.47465e-19
Pkib	1.32536e-23	0.340584	0.15	0.091	2.55928e-19
Ghitm	1.62331e-23	0.3472	0.307	0.252	3.13461e-19
Laptm4b	2.25915e-23	0.362862	0.213	0.153	4.36243e-19
Fryl	6.30672e-23	0.306695	0.129	0.077	1.21783e-18
Ypel5	1.4405e-22	0.317253	0.128	0.077	2.78161e-18
Bcl2l1	2.34694e-22	0.344125	0.194	0.136	4.53195e-18
Polr3gl	2.93457e-22	0.306049	0.142	0.089	5.66666e-18
Dnpep	3.51463e-22	0.336017	0.225	0.167	6.78676e-18
Auh	1.00516e-21	0.333611	0.167	0.112	1.94097e-17
Atp6v1f	1.06796e-21	0.260147	0.501	0.484	2.06224e-17
App	1.16434e-21	0.346465	0.244	0.187	2.24834e-17
Gadd45gip1	1.20069e-21	0.322241	0.25	0.19	2.31853e-17
Zbtb20	1.33956e-21	0.348501	0.251	0.191	2.5867e-17
Atp6v1a	1.52523e-21	0.344296	0.252	0.195	2.94522e-17
Pip5k1a	3.9472e-21	0.335724	0.178	0.123	7.62205e-17
Ddrgk1	5.57845e-21	0.352838	0.231	0.174	1.0772e-16
Armcx1	5.64723e-21	0.32114	0.179	0.124	1.09048e-16
Sptssa	6.41224e-21	0.25473	0.611	0.618	1.2382e-16
Ndufa6	6.46963e-21	0.274884	0.506	0.496	1.24929e-16
Npepps	8.59458e-21	0.342583	0.323	0.275	1.65961e-16
Stxbp1	1.19701e-20	0.306928	0.193	0.136	2.31143e-16
Map1lc3a	1.83448e-20	0.299157	0.323	0.264	3.54238e-16
Ubn2	1.89171e-20	0.341435	0.284	0.231	3.6529e-16
Ankrd37	2.67232e-20	0.288336	0.141	0.09	5.16025e-16
Hmgn3	2.78956e-20	0.281213	0.515	0.501	5.38664e-16
Srrm3	3.90264e-20	0.27635	0.109	0.064	7.53599e-16
Pitpnc1	4.55929e-20	0.346707	0.143	0.093	8.80399e-16
Nktr	6.14697e-20	0.324912	0.404	0.375	1.18698e-15
Kcnq1ot1	6.2318e-20	0.393037	0.381	0.346	1.20336e-15
Nisch	7.2949e-20	0.314284	0.391	0.358	1.40865e-15
Aff4	8.09579e-20	0.295519	0.141	0.092	1.5633e-15
1500011B03Rik	1.16405e-19	0.331067	0.21	0.155	2.24779e-15
Mapk8ip1	1.47251e-19	0.348044	0.217	0.164	2.84341e-15
Pik3ip1	2.30333e-19	0.285148	0.124	0.077	4.44774e-15
Sugp2	2.35837e-19	0.279449	0.102	0.059	4.55402e-15
Akap11	3.43602e-19	0.316937	0.162	0.111	6.63496e-15
Pgs1	5.02444e-19	0.31064	0.124	0.079	9.7022e-15
Zdhhc16	8.5427e-19	0.316249	0.164	0.114	1.6496e-14
Kif1b	9.21102e-19	0.333888	0.324	0.279	1.77865e-14
Qsox1	1.50702e-18	0.275876	0.144	0.095	2.91006e-14
Atf7ip	1.50844e-18	0.334026	0.219	0.167	2.9128e-14
Use1	1.86201e-18	0.337033	0.314	0.272	3.59555e-14
Dixdc1	2.17468e-18	0.273451	0.104	0.062	4.19931e-14
Clk1	5.74445e-18	0.333283	0.333	0.293	1.10925e-13
Pdcd4	6.19788e-18	0.310607	0.254	0.201	1.19681e-13
Npdc1	6.25308e-18	0.303796	0.187	0.136	1.20747e-13
Kctd10	1.02818e-17	0.287586	0.121	0.077	1.98541e-13
Mtmr6	1.52382e-17	0.290639	0.123	0.079	2.94249e-13
Rmdn3	2.47793e-17	0.271397	0.121	0.078	4.78488e-13
Helz	3.23679e-17	0.304055	0.155	0.108	6.25025e-13
Kdm7a	3.47663e-17	0.272812	0.144	0.097	6.71337e-13
Nenf	4.6506e-17	0.306263	0.311	0.27	8.98031e-13
Trafd1	8.14472e-17	0.29861	0.132	0.088	1.57274e-12
Gtf2ird1	1.06457e-16	0.268518	0.119	0.076	2.05568e-12
Wdr45	2.01501e-16	0.261949	0.101	0.062	3.89099e-12
Cxx1a	4.15163e-16	0.292895	0.129	0.086	8.01679e-12
Wbp2	7.13935e-16	0.310407	0.232	0.187	1.37861e-11
Nfib	1.36329e-15	0.452182	0.29	0.253	2.6325e-11
Fam104a	1.59089e-15	0.289398	0.418	0.406	3.07202e-11
Ten1	2.29977e-15	0.302923	0.225	0.179	4.44086e-11
Socs3	5.29394e-15	0.31281	0.117	0.077	1.02226e-10
Atp6v1e1	1.17712e-14	0.297732	0.321	0.285	2.27301e-10
Zfp322a	1.46681e-14	0.310328	0.24	0.197	2.83241e-10
Ormdl3	1.86358e-14	0.314072	0.197	0.153	3.59857e-10
Napa	1.87956e-14	0.32426	0.293	0.26	3.62943e-10
Tnpo1	1.89024e-14	0.289703	0.177	0.133	3.65005e-10
Tonsl	2.19e-14	0.277914	0.354	0.327	4.22889e-10
Nbea	2.57314e-14	0.283354	0.188	0.143	4.96874e-10
1110032A03Rik	2.70924e-14	0.261154	0.12	0.081	5.23155e-10
Tmem230	3.54413e-14	0.32546	0.273	0.234	6.84372e-10
Foxo3	3.70075e-14	0.267488	0.134	0.093	7.14615e-10
Wdr6	3.78862e-14	0.295838	0.165	0.123	7.31583e-10
Sept4	4.42307e-14	0.288824	0.15	0.108	8.54096e-10
Btg1	5.11252e-14	0.325553	0.398	0.381	9.87227e-10
Rbbp6	5.45146e-14	0.296797	0.317	0.283	1.05268e-09
Zmym5	7.6731e-14	0.287649	0.198	0.155	1.48168e-09
Commd1	1.12335e-13	0.29	0.391	0.38	2.16919e-09
Vopp1	2.02679e-13	0.295459	0.16	0.119	3.91372e-09
Atp2b1	3.30465e-13	0.322992	0.344	0.321	6.38129e-09
Zbtb7a	3.30861e-13	0.262479	0.124	0.086	6.38892e-09
Pak3	3.4695e-13	0.373783	0.284	0.249	6.6996e-09
Sqstm1	6.44761e-13	0.28421	0.136	0.097	1.24503e-08
Mmd	1.24511e-12	0.308802	0.203	0.165	2.40431e-08
Synrg	1.79451e-12	0.266604	0.143	0.104	3.4652e-08
Pnrc1	1.9479e-12	0.267548	0.37	0.348	3.76139e-08
Tprgl	2.23641e-12	0.288777	0.269	0.236	4.3185e-08
Usp34	2.51855e-12	0.289844	0.304	0.275	4.86332e-08
Atp13a2	2.54482e-12	0.266913	0.123	0.087	4.91405e-08
Mau2	2.57905e-12	0.295588	0.187	0.148	4.98014e-08
Phactr1	2.72462e-12	0.289099	0.151	0.112	5.26124e-08
Itfg2	3.07741e-12	0.297309	0.175	0.136	5.94247e-08
Limch1	3.30138e-12	0.289236	0.189	0.149	6.37496e-08
Ccdc107	3.52898e-12	0.358819	0.173	0.135	6.81445e-08
Araf	7.64044e-12	0.298039	0.197	0.16	1.47537e-07
Ccdc12	8.49492e-12	0.265348	0.265	0.231	1.64037e-07
Clpb	1.19343e-11	0.256714	0.127	0.091	2.30451e-07
Ccdc186	1.34469e-11	0.260972	0.153	0.116	2.5966e-07
Acbd6	1.35708e-11	0.341755	0.25	0.221	2.62051e-07
Riok3	1.44089e-11	0.26411	0.157	0.12	2.78236e-07
Klf10	1.77005e-11	0.266532	0.107	0.074	3.41797e-07
Gpr180	2.2504e-11	0.261635	0.114	0.081	4.34553e-07
Mdm1	3.00763e-11	0.263224	0.131	0.096	5.80773e-07
Ate1	3.24356e-11	0.283914	0.171	0.135	6.2633e-07
Purb	3.8085e-11	0.295457	0.186	0.151	7.35421e-07
Ddb1	6.05936e-11	0.266999	0.373	0.363	1.17006e-06
Ccng2	8.57098e-11	0.299901	0.203	0.168	1.65506e-06
Acaa1a	8.59112e-11	0.283224	0.154	0.119	1.65894e-06
Tspan7	9.01124e-11	0.306695	0.184	0.15	1.74007e-06
Tbx2	9.92088e-11	0.275109	0.158	0.121	1.91572e-06
Tmem80	1.60814e-10	0.252108	0.143	0.109	3.10532e-06
Scp2	3.24175e-10	0.25849	0.333	0.314	6.25983e-06
Pde6d	3.85137e-10	0.288352	0.27	0.245	7.43699e-06
Rb1cc1	4.14061e-10	0.258555	0.203	0.169	7.99552e-06
Mrps6	5.48663e-10	0.276145	0.119	0.088	1.05947e-05
Trib1	5.52725e-10	0.265679	0.191	0.156	1.06731e-05
Dach1	2.10001e-09	0.266401	0.204	0.171	4.05512e-05
Luc7l	2.5574e-09	0.252305	0.339	0.323	4.93834e-05
Rbm5	4.44592e-09	0.269551	0.313	0.296	8.58506e-05
Tmem30a	5.12287e-09	0.257751	0.224	0.195	9.89227e-05
Cnpy2	6.14549e-09	0.257076	0.329	0.314	0.00011867
Txndc5	1.68568e-08	0.26667	0.133	0.104	0.000325504
Yipf3	1.87792e-08	0.252606	0.167	0.138	0.000362626
Fam114a2	2.58411e-08	0.253077	0.29	0.271	0.000498991
Fam173a	3.70413e-08	0.279209	0.209	0.183	0.000715268
Gpatch8	6.82689e-08	0.27024	0.241	0.219	0.00131827
Selt	7.90813e-08	0.273573	0.297	0.282	0.00152706
Mab21l1	1.42946e-07	0.276921	0.195	0.168	0.00276028
Mcts1	1.4951e-07	0.25329	0.218	0.194	0.00288705
Ctsd	1.79019e-07	0.261904	0.248	0.228	0.00345686
Ift20	1.85999e-07	0.262623	0.248	0.227	0.00359163
Atraid	2.42902e-07	0.252992	0.273	0.256	0.00469043
Pja2	4.99239e-07	0.250377	0.197	0.173	0.00964031
Ndfip2	9.86803e-07	0.251719	0.231	0.212	0.0190552
Hspa4l	1.664e-06	0.262697	0.284	0.271	0.0321319
Brd7	2.52504e-06	0.263511	0.279	0.269	0.0487585
Aig1	4.94248e-05	0.25863	0.161	0.144	0.954392
Lmo4	0.162948	0.285217	0.149	0.174	1

## Sheet: Clark2019_e18_allPR_markers
e18 photoreceptors in whole retina (Clark & O'Brien et al 2019)													LHX4GFP - Enriched in GFP+ cells vs GFP- cells - Expression in Avg. Cells per cluster
	p_val	avg_logFC	p_val_adj	Multi RPCs	Neurog RPCs	ACs1	Acs2	PRpre + Rods	Cones	RGCs	Acs/HCs?	HCs	pval LHX4GFP+vsGFP-	avg_logFC LHX4GFP+vsGFP-	Cone 1 (0)	Cone 2 (8)	Cone 3 (2)	Neurogenic (Restricted) RPCs	Multipotent RPC (1)	Multipotent RPC (2)	RGC/AC RPC and Precursors	RGCs	HCs/Acs
Hspa4l	1.664e-06	0.262697	0.0321319	2.00242	0.677083	0.964528	1.67386	2.41835	0.794667	0.652454	0.99714	0.99714	1.10847e-92	0.569615	0.933308	1.02101	1.00104	0.479254	0.425107	0.557444	0.493921	0.36595	0.35395
Ndfip2	9.86803e-07	0.251719	0.0190552	0.967657	1.41189	0.713541	1.41508	1.62509	2.47704	2.25302	2.03377	2.03377	3.73303e-05	0.27041	0.705056	0.801581	0.59723	0.409342	0.309387	0.388891	0.423158	0.755133	0.362837
Pja2	4.99239e-07	0.250377	0.00964031	0.5869	1.18277	0.728814	1.02844	1.49929	1.70254	1.53424	1.74206	1.74206	1.47972e-07	0.318329	0.612944	0.746221	0.492965	0.174366	0.233762	0.311873	0.262149	0.459444	0.387908
Atraid	2.42902e-07	0.252992	0.00469043	1.01977	1.22995	1.25784	1.7031	1.93447	1.02975	0.992155	1.32589	1.32589	1.97698e-48	0.413314	1.00013	1.09965	0.960564	0.44502	0.66926	0.667705	0.54677	0.589539	0.774707
Ift20	1.85999e-07	0.262623	0.00359163	0.842571	1.46991	1.38665	1.58133	1.72017	1.32692	1.51535	1.72411	1.72411	4.38221e-25	0.371794	1.01595	0.943398	0.881001	0.415268	0.609955	0.601874	0.713296	0.768336	0.710268
Ctsd	1.79019e-07	0.261904	0.00345686	0.77703	0.968722	1.20012	1.45602	1.86462	1.01746	1.13303	1.59538	1.59538	4.07811e-73	0.479933	0.964795	0.996593	0.995626	0.27884	0.580305	0.533964	0.506933	0.553433	0.770477
Mab21l1	1.42946e-07	0.276921	0.00276028	0.23467	2.86638	1.47459	0.62117	2.39525	1.05291	1.35925	0.312051	0.312051	5.76747e-75	0.557291	1.04277	1.27171	0.79106	0.179651	0.538625	0.599614	0.285092	0.555633	0.661532
Gpatch8	6.82689e-08	0.27024	0.00131827	1.05052	1.12662	1.04687	1.62911	1.58445	0.885955	1.09954	1.35872	1.35872	5.33322e-16	0.366744	0.779345	0.766522	0.706585	0.476027	0.343232	0.468552	0.395134	0.439368	0.443067
Fam173a	3.70413e-08	0.279209	0.000715268	0.650108	0.780799	0.613867	1.20962	1.58318	0.408187	0.632753	1.06363	1.06363	4.83764e-37	0.426599	0.848412	0.805191	0.813114	0.492786	0.445165	0.544788	0.373883	0.344447	0.479431
Fam114a2	2.58411e-08	0.253077	0.000498991	1.14409	1.53071	1.62016	1.74168	2.18859	0.975312	1.49244	1.6591	1.6591	4.62882e-20	0.372046	0.876159	0.909598	0.687086	0.452349	0.489114	0.510367	0.543867	0.493865	0.618925
Yipf3	1.87792e-08	0.252606	0.000362626	0.503985	0.67234	0.636868	0.965097	1.09097	0.419622	0.708196	0.528625	0.528625	1.03601e-60	0.470323	0.844222	0.998887	0.820161	0.355015	0.388063	0.495589	0.415508	0.43232	0.596151
Txndc5	1.68568e-08	0.26667	0.000325504	0.296507	0.225113	0.207019	0.442321	1.39432	0.321606	0.369524	0.243706	0.243706	7.19775e-186	0.738409	1.17314	1.18703	0.886822	0.282306	0.531768	0.62187	0.247517	0.28512	0.277418
Cnpy2	6.14549e-09	0.257076	0.00011867	1.43425	1.71498	1.84736	2.37781	2.20831	0.974833	1.37782	0.914458	0.914458	1.15976e-95	0.446846	1.36439	1.63886	1.33052	0.823496	1.04068	1.04827	1.09676	0.740484	1.11916
Rbm5	4.44592e-09	0.269551	8.58506e-05	1.32408	1.75151	1.36026	2.11366	2.28542	1.50737	1.95848	1.6091	1.6091	2.76161e-59	0.464125	0.972495	1.09662	0.927889	0.4802	0.488871	0.618544	0.551652	0.616734	0.700233
Luc7l	2.5574e-09	0.252305	4.93834e-05	1.83106	1.97808	1.87231	2.25083	2.5594	1.46438	1.64872	1.71673	1.71673	1.73445e-26	0.372719	0.921287	1.06082	0.862056	0.676075	0.517664	0.606202	0.681317	0.534651	0.674905
Dach1	2.10001e-09	0.266401	4.05512e-05	0.600291	0.695795	0.880956	1.15275	1.52046	0.884069	0.358896	0.477133	0.477133	9.0814e-55	0.492717	0.81513	0.752609	0.744604	0.38302	0.269969	0.386329	0.464806	0.425352	0.3947
Scp2	3.24175e-10	0.25849	6.25983e-06	1.46641	1.39351	1.27599	1.88937	2.73126	1.16449	1.59323	1.39264	1.39264	2.02014e-24	0.27874	1.19321	0.988387	1.25537	0.861167	1.03921	0.939326	0.915121	0.802019	0.896812
Tspan7	9.01124e-11	0.306695	1.74007e-06	0.29761	0.625799	0.296304	0.916581	1.64799	1.57737	0.907558	5.15358	5.15358	0.00617069	0.279821	0.810216	0.904322	0.652687	0.231141	0.513	0.605317	0.31219	0.618664	0.644184
Acaa1a	8.59112e-11	0.283224	1.65894e-06	0.305216	0.739258	0.527606	0.724104	1.30145	0.639468	0.93052	0.733252	0.733252	3.25159e-34	0.409839	0.691947	0.663817	0.524845	0.135047	0.309183	0.315291	0.238956	0.322245	0.369024
Ccng2	8.57098e-11	0.299901	1.65506e-06	0.884412	0.900266	1.34349	1.914	0.617589	0.97738	0.906915	0.340672	0.340672	9.55294e-12	0.326776	0.600144	0.557986	0.702236	0.46099	0.126353	0.336315	0.40623	0.448923	0.543837
Ddb1	6.05936e-11	0.266999	1.17006e-06	1.88985	1.4116	2.17011	3.32958	1.90406	1.12582	1.45364	1.44996	1.44996	4.53467e-168	0.601312	1.27904	1.19541	1.49957	0.638805	0.729202	0.836561	0.894921	0.6962	0.992802
Gpr180	2.2504e-11	0.261635	4.34553e-07	0.248688	0.628589	0.239083	0.638387	0.879363	0.305289	0.258861	0.240418	0.240418	1.33293e-12	0.27829	0.429395	0.393087	0.293089	0.0871285	0.19402	0.165185	0.0937546	0.138631	0.125509
Klf10	1.77005e-11	0.266532	3.41797e-07	0.564994	0.112318	0.065782	1.07339	0.278916	0.192056	0.0837582	0.10303	0.10303	3.16806e-08	0.251476	0.311726	0.390033	0.51462	0.0980318	0.11864	0.186389	0.188545	0.174357	0.0264936
Acbd6	1.35708e-11	0.341755	2.62051e-07	0.960219	1.09911	1.23091	1.05448	2.69414	1.09133	1.17329	1.42785	1.42785	2.30425e-17	0.333521	0.980333	1.04991	0.899883	0.631832	0.671002	0.667806	0.650798	0.574205	0.798471
Araf	7.64044e-12	0.298039	1.47537e-07	0.51644	1.16893	0.774605	1.17087	1.40584	1.3328	1.34665	1.81421	1.81421	9.79493e-14	0.3541	0.740823	0.844579	0.760071	0.2862	0.379544	0.460723	0.415975	0.549548	0.565496
Ccdc107	3.52898e-12	0.358819	6.81445e-08	0.4247	0.457547	0.428497	0.44132	2.21507	0.734708	0.429324	0.835797	0.835797	9.36783e-25	0.421945	0.772035	0.990808	0.387309	0.232517	0.328922	0.375402	0.22391	0.396251	0.299671
Limch1	3.30138e-12	0.289236	6.37496e-08	0.223232	0.135584	0.300845	0.887111	1.68738	0.222664	0.270695	0.121311	0.121311	3.54113e-13	0.259221	0.35755	0.252793	0.406066	0.0366568	0.18515	0.208075	0.029021	0.0686048	0.0985985
Itfg2	3.07741e-12	0.297309	5.94247e-08	0.599441	0.778562	0.572208	1.01486	1.312	0.484873	0.768565	0.487843	0.487843	2.38549e-44	0.437276	0.744198	0.858098	0.648571	0.316086	0.31032	0.366645	0.339442	0.329539	0.417142
Mau2	2.57905e-12	0.295588	4.98014e-08	0.601319	1.06608	0.825876	1.18037	1.25205	0.679605	0.719556	0.613752	0.613752	1.41352e-06	0.292643	0.541151	0.673933	0.446443	0.225809	0.224765	0.267099	0.269492	0.321526	0.405654
Atp13a2	2.54482e-12	0.266913	4.91405e-08	0.218967	0.595001	0.447152	0.687094	0.845059	0.971343	1.06003	1.06441	1.06441	1.1285e-11	0.312449	0.544298	0.61775	0.547478	0.111008	0.192029	0.228173	0.238601	0.48828	0.469122
Tprgl	2.23641e-12	0.288777	4.3185e-08	1.17277	1.07023	1.29679	1.90082	1.55451	1.77604	1.08453	2.21983	2.21983	1.69993e-21	0.302747	0.962536	1.08565	1.01495	0.522843	0.648834	0.601259	0.791324	1.00651	0.866673
Pnrc1	1.9479e-12	0.267548	3.76139e-08	1.94571	1.26272	1.7435	3.17862	2.09516	0.702247	1.13399	0.830225	0.830225	1.68404e-163	0.609149	1.33436	1.21728	1.28522	0.786067	0.769582	0.835726	0.811571	0.57305	0.850585
Mmd	1.24511e-12	0.308802	2.40431e-08	0.536219	1.24825	0.893258	1.25744	1.44529	2.07384	1.68432	1.17877	1.17877	5.14559e-12	0.307014	0.865472	0.882268	0.631102	0.285978	0.335077	0.448231	0.343819	1.1153	0.650837
Sqstm1	6.44761e-13	0.28421	1.24503e-08	0.300339	0.631019	0.423	0.932423	0.722509	0.730833	0.798204	0.581289	0.581289	1.59863e-23	0.381957	0.681405	0.932047	0.714119	0.230937	0.34013	0.334997	0.43912	0.4601	0.466792
Zmym5	7.6731e-14	0.287649	1.48168e-09	0.708141	0.688535	0.720873	1.20926	1.22702	0.56153	0.671441	0.74483	0.74483	8.05366e-12	0.334328	0.631596	0.591301	0.602091	0.277136	0.287318	0.361795	0.367458	0.328885	0.439705
Rbbp6	5.45146e-14	0.296797	1.05268e-09	1.34718	2.04095	1.78165	1.92933	2.4607	1.24084	1.99629	1.5488	1.5488	9.55042e-13	0.310193	0.930805	0.696131	0.874488	0.537183	0.581879	0.597469	0.784868	0.642381	0.754396
Btg1	5.11252e-14	0.325553	9.87227e-10	1.59937	3.28061	3.40139	4.64398	1.75774	0.709493	2.76642	2.09256	2.09256	6.39986e-209	0.71343	1.5129	1.66545	2.21698	1.0792	0.993057	1.07913	1.18595	0.685808	1.72454
2018-09-04	4.42307e-14	0.288824	8.54096e-10	0.105683	0.263711	0.128234	0.684813	1.36188	0.234532	0.51232	3.48078	3.48078	6.1242e-121	0.571656	0.742752	0.820002	0.654175	0.00919369	0.309639	0.328426	0.0621763	0.133425	0.053192
Wdr6	3.78862e-14	0.295838	7.31583e-10	0.296553	1.29669	0.465346	1.01354	1.04737	1.04646	0.963996	1.27428	1.27428	7.51785e-54	0.465299	0.942989	0.83576	1.05634	0.371651	0.521499	0.50311	0.543682	0.760284	0.631214
Tmem230	3.54413e-14	0.32546	6.84372e-10	1.17594	0.868168	1.12016	1.19979	2.66308	0.825176	1.2084	1.06964	1.06964	0.000119244	0.310736	0.806594	0.789252	0.668633	0.476578	0.451332	0.511896	0.567111	0.515322	0.54836
1110032A03Rik	2.70924e-14	0.261154	5.23155e-10	0.331839	0.405249	0.331989	0.654736	0.830853	0.39919	0.330242	0.363377	0.363377	7.62028e-15	0.333571	0.609002	0.519654	0.658437	0.198646	0.27252	0.352311	0.296834	0.454625	0.41931
Nbea	2.57314e-14	0.283354	4.96874e-10	0.283205	2.6167	1.1937	0.925119	1.62308	1.60982	1.38659	0.419825	0.419825	5.64516e-20	0.378608	0.676033	0.737513	0.645345	0.246998	0.247851	0.377439	0.296476	0.601638	0.483119
Tonsl	2.19e-14	0.277914	4.22889e-10	1.2866	3.23073	2.06118	2.19859	2.86713	2.99367	3.54493	3.6406	3.6406	2.26622e-81	0.429277	1.19108	1.12601	1.24561	0.497026	0.643508	0.673738	0.806568	1.18357	1.10499
Napa	1.87956e-14	0.32426	3.62943e-10	1.03884	2.02853	1.40017	1.58138	2.58492	1.3613	2.563	2.71819	2.71819	9.92532e-52	0.407225	1.07553	0.975536	0.931396	0.569828	0.557208	0.664559	0.643435	0.817275	0.832547
Ormdl3	1.86358e-14	0.314072	3.59857e-10	0.525616	0.689426	0.938957	1.20394	1.35391	0.628368	1.95267	1.47669	1.47669	8.97173e-298	0.834973	1.0811	1.20986	1.42548	0.259971	0.304352	0.433392	0.439291	0.379348	0.887178
Socs3	5.29394e-15	0.31281	1.02226e-10	0.188332	0.0840784	0.209309	0.379889	1.43297	0.0412024	0.0754529	0.0970625	0.0970625	3.05896e-44	0.402585	0.501021	0.381518	0.448801	0.11909	0.167149	0.202233	0.0404152	0.0244316	0.0752827
Nfib	1.36329e-15	0.452182	2.6325e-11	0.877097	0.0507939	0.651581	3.32552	1.70484	0.765589	0.0599318	0.0524794	0.0524794	0	1.08341	1.23532	1.39491	0.599618	0.10305	0.119626	0.409632	0.0319952	0.0387447	0.0758416
Wbp2	7.13935e-16	0.310407	1.37861e-11	1.0142	1.01936	0.966577	1.59047	1.33184	0.968443	1.02795	1.42347	1.42347	4.16847e-19	0.351287	0.834155	0.889437	0.951651	0.673074	0.39059	0.55784	0.684009	0.662354	0.731434
Cxx1a	4.15163e-16	0.292895	8.01679e-12	0.250861	0.879251	0.670515	0.839834	0.793088	0.748927	0.907106	1.09241	1.09241	0	1.22101	2.04159	1.65596	2.03907	0.516121	0.544664	0.915127	0.985269	1.37565	1.33049
Wdr45	2.01501e-16	0.261949	3.89099e-12	0.242064	0.350029	0.338537	0.705436	0.532712	0.171954	0.268991	0.324883	0.324883	2.65549e-51	0.406715	0.522739	0.711177	0.531368	0.106823	0.161132	0.211102	0.164691	0.169258	0.237913
Gtf2ird1	1.06457e-16	0.268518	2.05568e-12	0.485588	0.323323	0.286151	0.753815	0.652728	0.17496	0.213736	0.31689	0.31689	1.16801e-65	0.481007	0.717941	0.832882	0.71455	0.346881	0.248374	0.329805	0.299577	0.205501	0.384598
Trafd1	8.14472e-17	0.29861	1.57274e-12	0.352567	0.701923	0.473361	0.612432	1.07405	0.484305	0.485243	0.341165	0.341165	4.91333e-117	0.599955	0.826224	1.01594	0.636979	0.225631	0.193399	0.291007	0.279369	0.307564	0.463387
Mtmr6	1.52382e-17	0.290639	2.94249e-13	0.480532	0.291282	0.307207	0.9432	0.540141	0.682442	0.389763	0.336886	0.336886	3.4649e-07	0.267569	0.404489	0.498236	0.423523	0.112077	0.0771951	0.1358	0.199916	0.332019	0.222186
Kctd10	1.02818e-17	0.287586	1.98541e-13	0.281746	0.598724	0.448911	0.541391	1.00282	0.625973	0.718795	0.427431	0.427431	4.20152e-27	0.37561	0.63224	0.61588	0.613041	0.156939	0.162275	0.242836	0.470568	0.47484	0.482603
Npdc1	6.25308e-18	0.303796	1.20747e-13	0.362937	2.00492	1.44571	1.22262	1.2203	2.71598	2.28524	1.8455	1.8455	4.91493e-112	0.487847	1.07102	1.16642	1.06387	0.222682	0.218964	0.419199	0.789491	1.2491	1.16667
Pdcd4	6.19788e-18	0.310607	1.19681e-13	0.858321	1.31189	1.29259	2.05141	1.34874	1.42758	0.825684	0.876478	0.876478	8.35273e-26	0.395081	0.738247	0.70576	0.836105	0.208474	0.428248	0.408538	0.38988	0.430823	0.551681
Clk1	5.74445e-18	0.333283	1.10925e-13	1.31315	1.56356	1.23862	2.3177	2.39299	0.871461	1.52394	1.19966	1.19966	1.04183e-177	0.688229	1.17	1.3251	1.08174	0.492843	0.524952	0.636841	0.562786	0.49316	0.618397
Use1	1.86201e-18	0.337033	3.59555e-14	1.13671	1.80442	1.78188	2.19674	2.2399	1.86911	1.22682	1.26659	1.26659	9.97395e-08	0.255445	1.01244	1.03098	1.08161	0.682065	0.803825	0.829937	0.762815	0.850861	0.858319
Qsox1	1.50702e-18	0.275876	2.91006e-14	1.36812	0.177453	0.54768	0.845057	0.956648	0.120375	0.0551501	0.213009	0.213009	0	1.71661	2.18214	1.94184	1.94063	1.14912	0.36068	0.875352	0.764197	0.116676	0.333405
Zdhhc16	8.5427e-19	0.316249	1.6496e-14	0.580766	0.426353	0.376505	1.0155	1.01333	0.465551	0.504025	0.4761	0.4761	1.74098e-70	0.49301	0.78571	0.713142	0.785761	0.360936	0.313964	0.388175	0.362219	0.312513	0.327282
Pgs1	5.02444e-19	0.31064	9.7022e-15	0.332121	0.395735	0.444974	0.565709	1.05751	0.423355	0.557255	0.449477	0.449477	6.82527e-52	0.438878	0.61186	0.521554	0.715373	0.22488	0.162632	0.286604	0.259621	0.25971	0.305264
Pik3ip1	2.30333e-19	0.285148	4.44774e-15	0.265037	0.434715	0.366204	0.848327	0.615055	0.387152	0.529194	0.233168	0.233168	6.4018e-52	0.45097	0.647752	0.861955	0.683364	0.107465	0.227976	0.295812	0.197179	0.380786	0.378279
1500011B03Rik	1.16405e-19	0.331067	2.24779e-15	0.505376	1.4062	0.916038	1.23441	1.5009	1.41501	1.89131	2.01482	2.01482	5.67285e-10	0.310078	0.919607	0.94981	0.903698	0.380049	0.521089	0.506683	0.751494	1.00347	0.856924
Aff4	8.09579e-20	0.295519	1.5633e-15	0.373124	0.682718	0.471771	0.919442	0.758722	0.568792	0.897672	1.35751	1.35751	4.3866e-34	0.395288	0.597033	0.761039	0.616931	0.162637	0.168186	0.245415	0.336172	0.349283	0.385975
Nisch	7.2949e-20	0.314284	1.40865e-15	2.06181	2.05277	2.00575	3.07469	2.56194	1.81506	1.80104	2.18646	2.18646	1.13459e-288	0.666654	1.57406	1.73501	1.47561	0.872014	0.913265	1.02326	1.10007	0.916649	1.07874
Kcnq1ot1	6.2318e-20	0.393037	1.20336e-15	1.56148	2.1958	1.76526	2.18306	4.80749	1.73128	1.60876	1.70077	1.70077	7.80341e-12	0.337428	0.915601	0.926972	0.92673	0.492829	0.617602	0.716091	0.555887	0.594771	0.686752
Nktr	6.14697e-20	0.324912	1.18698e-15	2.09161	2.02081	1.74401	2.91891	3.31989	1.67751	1.99479	2.41698	2.41698	3.05191e-11	0.324728	0.898696	0.957438	0.78119	0.719697	0.48456	0.626782	0.603035	0.68625	0.583726
Ubn2	1.89171e-20	0.341435	3.6529e-16	1.0385	1.78813	1.17855	1.90548	1.95557	1.02185	1.68806	1.98158	1.98158	5.27289e-21	0.385759	0.825414	0.904364	0.787791	0.485391	0.387713	0.494081	0.532752	0.536435	0.606645
Map1lc3a	1.83448e-20	0.299157	3.54238e-16	0.78692	3.57325	1.52773	1.71625	2.98922	6.36216	5.71001	6.77426	6.77426	3.35208e-80	0.37169	1.33091	1.50489	1.25991	0.582027	0.636171	0.760427	0.812801	1.74926	1.23634
Npepps	8.59458e-21	0.342583	1.65961e-16	1.22452	1.68262	1.46147	2.40034	2.00814	1.40092	1.38338	1.7603	1.7603	4.92394e-22	0.379584	0.854563	0.86911	0.760818	0.379383	0.422595	0.461835	0.518593	0.599659	0.625669
Ndufa6	6.46963e-21	0.274884	1.24929e-16	2.96768	3.54406	3.6632	4.18667	3.99912	3.16	3.43771	4.28729	4.28729	1.59744e-107	0.323658	1.68084	1.74177	1.86588	1.34042	1.47093	1.42698	1.57301	1.39838	1.648
Ddrgk1	5.57845e-21	0.352838	1.0772e-16	0.572274	0.667994	0.608802	1.0303	2.12636	0.67412	0.671837	1.19666	1.19666	1.33007e-26	0.398158	0.794482	0.975517	0.774474	0.349293	0.454376	0.514652	0.323801	0.485128	0.469139
Pip5k1a	3.9472e-21	0.335724	7.62205e-17	0.518027	0.537229	0.591195	1.02825	1.24614	0.343221	0.566862	0.628366	0.628366	5.85462e-19	0.360974	0.611245	0.593027	0.598666	0.305559	0.232993	0.348149	0.321062	0.20275	0.362142
Atp6v1a	1.52523e-21	0.344296	2.94522e-17	0.91391	1.24495	0.932732	1.3884	1.94271	1.43222	1.51099	1.8353	1.8353	0.0456199	0.276777	0.561922	0.62472	0.605428	0.270702	0.286991	0.348198	0.33098	0.406521	0.442937
Zbtb20	1.33956e-21	0.348501	2.5867e-17	1.00957	1.17735	1.90731	2.01967	1.40512	1.76993	0.634951	2.05091	2.05091	5.10174e-06	0.299147	0.716669	0.797118	0.483825	0.331179	0.144908	0.315408	0.314332	0.769785	0.816549
App	1.16434e-21	0.346465	2.24834e-17	0.852136	0.468736	0.838427	1.58912	1.59561	2.56131	1.05831	1.84982	1.84982	6.62924e-117	0.655953	0.99615	1.37589	0.778902	0.246664	0.253113	0.401378	0.461864	0.627247	0.394934
Dnpep	3.51463e-22	0.336017	6.78676e-18	0.763687	0.993004	1.04315	1.47237	1.27131	1.02779	0.952885	0.667412	0.667412	9.62274e-54	0.427817	0.92791	0.889445	0.945144	0.322844	0.438612	0.470876	0.651426	0.811152	0.764781
Polr3gl	2.93457e-22	0.306049	5.66666e-18	0.405065	0.528305	0.337584	0.827881	0.907993	0.245823	0.393877	0.368616	0.368616	3.75502e-63	0.455088	0.632993	0.681209	0.546265	0.158281	0.205214	0.265161	0.199076	0.211363	0.257747
Bcl2l1	2.34694e-22	0.344125	4.53195e-18	0.635494	0.909755	0.661124	1.19479	1.28914	0.920252	0.479929	0.63431	0.63431	1.4327e-147	0.632567	0.992784	1.04131	1.04621	0.3326	0.382525	0.466362	0.483649	0.582623	0.501352
Ypel5	1.4405e-22	0.317253	2.78161e-18	0.439942	0.648665	0.619103	0.941673	0.635928	0.469083	0.84684	0.446631	0.446631	2.97693e-10	0.269077	0.430564	0.372806	0.523597	0.172889	0.107528	0.142482	0.366035	0.315182	0.437395
Fryl	6.30672e-23	0.306695	1.21783e-18	0.359025	0.330461	0.489237	0.801692	0.768147	0.344822	0.371327	0.226192	0.226192	3.78228e-67	0.447217	0.559355	0.602603	0.650259	0.232009	0.108188	0.234785	0.18185	0.172878	0.436423
Laptm4b	2.25915e-23	0.362862	4.36243e-19	0.794641	0.752951	0.55942	1.16183	1.69303	0.373768	1.08747	0.46778	0.46778	1.24054e-20	0.361554	0.674682	0.672181	0.572976	0.320645	0.349031	0.36829	0.320515	0.212157	0.329086
Ghitm	1.62331e-23	0.3472	3.13461e-19	1.42193	1.1797	1.5451	2.05094	2.0674	1.03717	1.30255	1.05869	1.05869	3.67888e-07	0.302216	0.862108	1.3778	0.913027	0.671995	0.597802	0.597332	0.729317	0.597408	0.781133
Hist3h2a	1.28154e-23	0.409739	2.47465e-19	0.787867	4.31204	2.82481	1.1492	4.03118	1.74535	2.84254	2.8538	2.8538	4.10654e-106	0.517267	1.21405	1.37748	1.46427	0.587451	0.345364	0.626628	0.921066	1.44397	1.45142
Ubxn4	7.19719e-24	0.329616	1.38978e-19	2.25667	2.22645	2.30852	3.09073	3.35849	1.9657	2.17435	1.74078	1.74078	6.29019e-53	0.386773	1.21038	1.36252	1.15197	0.816717	0.833265	0.829113	1.02645	0.88044	0.907831
Upf3b	5.4082e-24	0.380059	1.04432e-19	1.66129	1.8549	1.19289	2.34925	2.85561	1.32778	1.59665	1.68627	1.68627	9.88526e-199	0.710574	1.2706	1.17589	1.34876	0.823227	0.575373	0.791713	0.528151	0.517243	0.716195
Tmem9	1.95412e-24	0.365475	3.77341e-20	0.748564	1.11381	0.813661	1.51695	2.19326	0.756769	1.31371	0.622379	0.622379	1.55897e-61	0.448273	1.0034	0.869432	1.00556	0.381515	0.636756	0.63834	0.52151	0.513792	0.639427
Yif1a	1.24919e-24	0.365366	2.41219e-20	0.891886	0.680338	1.09184	1.3589	1.68298	0.524537	0.608704	0.558665	0.558665	6.30617e-54	0.434565	0.912698	0.893933	0.91433	0.520125	0.47569	0.468015	0.706751	0.48272	0.585943
Acadvl	8.61791e-25	0.3228	1.66412e-20	0.252805	0.142926	0.30702	0.476591	1.13021	0.181562	0.101957	0.073204	0.073204	9.40431e-135	0.596225	0.758593	0.579518	0.540124	0.126066	0.147106	0.201632	0.193219	0.120276	0.175822
Uqcc3	5.86103e-25	0.36552	1.13177e-20	0.557011	1.09764	0.812921	1.29112	1.64503	0.916861	1.1341	0.876331	0.876331	6.85432e-06	0.291282	0.848773	0.769899	0.855431	0.455336	0.581016	0.562229	0.610692	0.656222	0.618132
Baz2a	4.28018e-25	0.33682	8.26502e-21	0.611507	0.517427	0.75736	1.22459	0.795412	0.357536	0.425144	0.395377	0.395377	1.66222e-10	0.311694	0.531223	0.607844	0.547228	0.205732	0.192426	0.259894	0.383895	0.312099	0.314373
Ndrg3	3.84227e-25	0.355247	7.41941e-21	0.417211	0.679508	0.540778	0.675856	1.61679	0.515183	0.653248	1.29227	1.29227	0.00244311	0.259943	0.482624	0.695955	0.457333	0.158001	0.214541	0.259537	0.323923	0.290715	0.351027
Vamp2	3.58347e-25	0.361586	6.91967e-21	0.391971	3.06606	1.16337	1.28568	2.18501	2.14666	2.86053	2.90954	2.90954	2.39481e-56	0.433752	0.870493	1.01243	0.912235	0.245337	0.271619	0.39364	0.376743	0.964365	0.85614
Klhl24	3.05507e-25	0.352147	5.89934e-21	0.836065	1.0532	1.34905	1.68381	0.960977	0.628086	0.852026	0.761827	0.761827	5.59959e-36	0.391174	0.548452	0.667849	0.629174	0.167128	0.176675	0.185141	0.298992	0.319971	0.464421
Cbx6	1.08919e-25	0.355301	2.10322e-21	0.334191	0.408389	0.191907	0.521023	1.65944	0.536583	0.249661	0.636923	0.636923	1.13672e-06	0.328634	0.612695	0.855366	0.31689	0.190433	0.27959	0.336016	0.116512	0.305674	0.175438
Bbs4	7.32859e-26	0.325581	1.41515e-21	0.245085	0.389519	0.336336	0.606295	0.944686	0.414882	0.3609	0.390796	0.390796	2.53247e-40	0.376384	0.490808	0.603392	0.44497	0.0999631	0.126626	0.164486	0.131872	0.182653	0.23459
Kmt2e	5.53159e-26	0.334078	1.06815e-21	1.58431	3.00218	2.50807	3.32041	2.64263	2.18551	2.61785	2.41288	2.41288	1.2698e-73	0.452051	1.18297	1.214	1.12837	0.609098	0.67594	0.775167	0.762281	0.9215	0.988016
Sec62	1.05438e-26	0.34753	2.036e-22	2.5233	2.93883	2.76897	3.97931	4.14204	3.1885	3.14051	3.51242	3.51242	2.28052e-62	0.362477	1.36143	1.50311	1.22156	0.962772	0.953309	0.999555	0.979462	1.19517	1.1551
Ubl3	1.01337e-26	0.394531	1.95682e-22	1.28834	0.550348	0.734299	1.16904	2.01431	0.541045	0.612762	0.866914	0.866914	5.33372e-27	0.408106	0.691473	0.817174	0.677666	0.430617	0.286275	0.349224	0.4067	0.380431	0.319204
Adipor1	5.37541e-27	0.370458	1.03799e-22	0.850971	0.76606	0.781477	1.71872	1.82428	1.07821	1.12724	1.0779	1.0779	3.77644e-26	0.365473	0.953884	1.09539	0.930289	0.593629	0.660268	0.685233	0.578452	0.555217	0.550206
Ap1s2	3.40816e-27	0.360873	6.58116e-23	0.26381	0.530753	0.315887	0.815768	0.807838	0.999489	0.756603	0.553566	0.553566	4.12545e-17	0.308611	0.53664	0.586501	0.512258	0.224582	0.0878627	0.15562	0.151549	0.642578	0.365858
Ctbp2	1.27106e-27	0.378713	2.45441e-23	0.779475	2.07867	1.30537	1.80288	1.5615	0.268847	1.11245	0.576513	0.576513	6.21399e-251	0.755776	1.2857	1.29735	1.10756	0.596393	0.501851	0.659116	0.543958	0.355006	0.762028
Ssbp3	1.08191e-27	0.36035	2.08918e-23	1.84753	2.39102	2.01637	2.96315	2.18637	1.59366	1.84097	2.16641	2.16641	8.5501e-138	0.501559	1.50609	1.27592	1.51138	0.932435	0.896226	1.04562	1.12347	1.12616	1.38314
Yipf4	2.78743e-28	0.359734	5.38252e-24	1.69349	1.20659	1.58091	2.31319	2.29555	0.977621	1.66062	1.55118	1.55118	3.60755e-23	0.363057	0.806943	0.920771	0.774226	0.494086	0.400301	0.458743	0.571164	0.488953	0.700648
Hagh	1.99023e-28	0.374719	3.84314e-24	0.687907	0.694455	0.627259	0.966933	1.44711	0.429442	0.636021	1.50977	1.50977	1.06162e-09	0.308629	0.537342	0.4479	0.519111	0.265389	0.171111	0.232134	0.326143	0.242173	0.431434
Rasa2	1.0433e-28	0.352747	2.01461e-24	0.193902	0.165097	0.142789	0.654437	1.50066	0.325461	0.460489	0.505955	0.505955	8.6356e-41	0.371124	0.484719	0.499693	0.488606	0.0680588	0.152863	0.235271	0.122631	0.101222	0.0813435
Cabp1	2.79321e-29	0.326663	5.39368e-25	0.288002	0.873031	1.95527	1.05447	0.77149	0.227882	1.408	1.22358	1.22358	2.8099e-54	0.316024	0.428158	0.695492	0.495173	0.0863065	0.0617032	0.12163	0.147586	0.0539719	0.950191
Fbxo9	1.42934e-29	0.377154	2.76005e-25	0.431452	0.672927	0.50728	1.01476	1.24756	0.768965	0.636686	0.995286	0.995286	0.00818823	0.268068	0.504277	0.498506	0.4915	0.206041	0.200749	0.265572	0.228122	0.397766	0.26533
Lpcat1	1.15576e-29	0.357565	2.23177e-25	0.951689	0.149909	0.295264	1.40218	0.830136	0.7285	0.290986	0.258969	0.258969	9.04972e-21	0.360076	0.598608	0.468506	0.735914	0.331498	0.28197	0.303558	0.288467	0.40745	0.134815
Ing4	4.07534e-30	0.389171	7.86947e-26	1.29134	2.39093	2.16452	2.50556	2.46938	1.14987	1.82063	1.88628	1.88628	5.27484e-227	0.667072	1.31976	1.39257	1.33347	0.568175	0.627798	0.743796	0.83279	0.758923	1.04329
Fam213b	3.59079e-30	0.304876	6.93382e-26	0.14399	0.349537	0.281346	0.60779	0.683913	0.481565	0.258407	0.582294	0.582294	6.18191e-31	0.357836	0.516574	0.515817	0.581345	0.0714369	0.186243	0.198876	0.353765	0.239481	0.151207
Vezf1	3.08856e-30	0.380249	5.96401e-26	1.91704	1.49158	1.6995	3.28157	2.15105	0.740576	1.02035	1.37225	1.37225	1.67518e-13	0.333636	0.866686	0.93077	0.804033	0.704332	0.505952	0.613986	0.626882	0.478012	0.643969
Btbd9	2.05747e-30	0.383331	3.97298e-26	0.600834	0.912122	0.723588	1.4315	1.24978	0.721735	0.699355	1.12632	1.12632	5.34449e-22	0.365992	0.628094	0.665109	0.55777	0.233714	0.220203	0.288779	0.32259	0.296305	0.41805
Spop	1.40567e-30	0.400658	2.71435e-26	1.13212	1.33326	0.993559	2.19805	2.46885	1.52398	1.61191	2.65079	2.65079	1.3324e-26	0.379774	1.02647	1.08025	0.808477	0.587331	0.660677	0.671921	0.54122	0.639247	0.595334
Gamt	4.27264e-31	0.287563	8.25046e-27	0.19831	0.14682	2.84058	0.934055	0.808967	0.328058	0.357553	0.320289	0.320289	2.70115e-128	0.54883	0.921884	0.715701	1.13678	0.0689302	0.143849	0.264128	0.667629	0.536056	1.39828
Ttc8	6.69267e-32	0.333569	1.29236e-27	0.344955	0.130533	0.262359	0.637452	0.951638	0.128909	0.0669878	0.236159	0.236159	1.00947e-50	0.416378	0.550916	0.955651	0.451693	0.2367	0.158897	0.23666	0.212735	0.108966	0.137842
Med27	3.78613e-32	0.346655	7.31103e-28	0.528653	0.632473	0.494722	0.929635	0.949745	0.313538	0.685845	0.600143	0.600143	0.000631829	0.280117	0.513907	0.626787	0.586035	0.318558	0.183213	0.244891	0.474197	0.315546	0.427266
Chga	2.88514e-32	0.312682	5.57121e-28	0.374314	0.68048	0.970261	0.379868	1.17614	0.702559	0.658817	0.925852	0.925852	4.11294e-52	0.365807	0.476579	0.497366	0.343991	0.0417989	0.01748	0.0979781	0.201304	0.290318	0.280208
Akap8l	1.63034e-32	0.38988	3.14818e-28	0.72867	1.06656	0.958823	1.5319	1.60018	0.456903	0.828472	1.35562	1.35562	4.86043e-158	0.641114	0.939499	1.0988	0.861579	0.301773	0.301716	0.390969	0.366351	0.297851	0.535265
Dll3	1.19976e-32	0.356007	2.31674e-28	4.57421	0.166466	1.005	2.94206	0.249421	0.212119	0.0637378	0.291379	0.291379	9.28083e-122	0.53899	0.726318	0.548375	1.27414	0.783011	0.199174	0.220723	0.976687	0.099634	0.19945
Rraga	5.30642e-33	0.462497	1.02467e-28	1.29074	2.0342	1.64918	3.5459	1.99742	1.61787	2.03319	1.79316	1.79316	0	1.11724	1.75663	1.87014	1.32551	0.540055	0.57076	0.75538	0.674874	0.736094	0.763635
Nsf	3.63813e-33	0.385323	7.02524e-29	0.402222	0.64036	0.429814	0.858373	1.35064	0.592456	0.791966	0.99696	0.99696	1.71042e-10	0.280164	0.41748	0.546172	0.395997	0.153852	0.136438	0.186829	0.164045	0.173738	0.249217
Tigd2	8.89931e-34	0.370858	1.71846e-29	0.760595	0.572046	0.474162	1.24238	1.68484	0.418822	1.04186	0.366937	0.366937	1.80703e-53	0.460448	0.721527	0.798528	0.615828	0.265097	0.299978	0.381403	0.220637	0.191771	0.288228
Stam	1.95219e-34	0.362985	3.76967e-30	0.32402	0.364044	0.274072	0.665335	1.09082	0.337228	0.421642	0.464671	0.464671	8.68878e-32	0.345678	0.46556	0.496934	0.474493	0.179597	0.121014	0.222463	0.189637	0.14971	0.152363
Dync1li1	1.33135e-34	0.419337	2.57083e-30	0.65182	1.41961	1.15884	1.1683	2.05054	1.60012	1.47801	0.958718	0.958718	1.23139e-130	0.583989	1.07222	1.12682	0.865922	0.31289	0.277891	0.396021	0.755837	0.908107	0.718988
Micu1	8.97369e-35	0.402303	1.73282e-30	0.638995	0.661579	0.669155	1.70258	0.907104	0.450918	0.736868	0.69889	0.69889	3.33621e-67	0.515232	0.722977	0.551174	0.840654	0.246977	0.275321	0.338406	0.206747	0.338866	0.195772
Cxxc4	5.02825e-35	0.425714	9.70955e-31	0.851446	1.48468	0.313577	1.28202	1.6236	1.13599	1.56105	0.583773	0.583773	3.23508e-10	0.285879	0.472645	0.423427	0.292161	0.184344	0.101093	0.163124	0.107998	0.373405	0.297567
Tmem50a	1.68278e-35	0.39185	3.24945e-31	1.5449	1.61115	2.33076	2.91378	2.71674	2.45332	1.72208	2.20827	2.20827	1.82154e-102	0.422998	1.28733	1.29531	1.36128	0.557418	0.842607	0.802801	1.04877	1.22157	1.13825
Ppm1d	8.08841e-36	0.417427	1.56187e-31	0.539502	0.440745	0.440144	1.29906	1.12373	0.265488	0.212499	0.555223	0.555223	4.14268e-53	0.40726	0.523634	0.650494	0.567033	0.258342	0.152505	0.238403	0.129101	0.115724	0.260241
Acly	2.3744e-36	0.414766	4.58497e-32	0.916788	1.11675	1.10206	1.46389	2.321	1.79034	1.54204	1.50884	1.50884	3.33347e-87	0.521805	0.987977	0.891094	1.00748	0.344358	0.43092	0.487547	0.563076	0.876673	0.641694
Ube2b	1.51697e-36	0.327458	2.92928e-32	3.08366	3.43014	3.57551	4.42762	4.0519	3.38752	3.10482	2.9471	2.9471	5.35705e-53	0.315392	1.39847	1.57498	1.37469	1.02506	0.985	1.0187	1.24307	1.3356	1.21754
Abtb1	4.06307e-37	0.334514	7.84578e-33	0.198529	0.346626	0.362969	0.860989	0.506095	0.204711	0.513345	0.133352	0.133352	8.13464e-40	0.356158	0.464745	0.454473	0.563193	0.0527761	0.114686	0.165845	0.214416	0.24487	0.323432
Large	1.212e-37	0.36534	2.34037e-33	0.307602	0.328662	0.308459	1.03141	0.69746	0.340319	0.278552	0.381161	0.381161	2.53884e-50	0.437545	0.599981	0.403531	0.52462	0.131934	0.141478	0.246586	0.116077	0.155582	0.290364
Smim14	3.87751e-38	0.426063	7.48748e-34	0.988881	2.16424	1.91048	2.6635	2.03802	2.6908	1.85611	2.45647	2.45647	3.3175e-91	0.503388	1.08606	1.18571	1.13916	0.379942	0.490855	0.564891	0.659706	1.08973	0.920694
Shisa4	3.3323e-38	0.428388	6.43466e-34	0.906472	0.734737	0.70308	2.31726	1.73649	1.57814	0.731901	0.99808	0.99808	4.11107e-227	0.733404	1.27527	1.49046	1.27975	0.510866	0.563683	0.666601	0.653007	0.863789	0.5126
Harbi1	2.24333e-38	0.35083	4.33188e-34	0.37223	0.298562	0.328669	0.805371	0.807889	0.183133	0.140021	0.197492	0.197492	6.83419e-31	0.334319	0.453289	0.372609	0.432187	0.106562	0.108947	0.166087	0.16096	0.122405	0.216277
Rtkn2	2.30073e-39	0.413054	4.44271e-35	0.662894	0.0262178	0.0699285	0.902969	1.22964	0.0649204	0.0142469	0.0797262	0.0797262	1.68325e-152	0.53672	0.630112	0.595672	0.526438	0.232489	0.0516925	0.239569	0.0843079	0.0209454	0.0190906
Slc19a1	4.76345e-40	0.333036	9.19823e-36	0.164694	0.16844	0.331453	0.600064	0.863921	0.11922	0.123721	0.158635	0.158635	1.25673e-70	0.436849	0.568374	0.551034	0.488018	0.0735638	0.190044	0.191601	0.125046	0.0875129	0.11462
Sirt2	2.24494e-40	0.434231	4.33498e-36	0.552717	0.805602	0.735515	1.30722	1.72609	0.84501	0.598048	0.84269	0.84269	1.68925e-78	0.518544	0.901751	0.949823	0.929227	0.295526	0.397178	0.428631	0.454438	0.532884	0.614327
Cxx1b	1.9962e-41	0.500309	3.85465e-37	0.491819	1.34446	1.07312	1.89618	1.40299	1.41463	1.41155	1.50184	1.50184	4.05435e-41	0.451401	1.00869	0.869167	1.06568	0.398792	0.405917	0.479143	0.733834	0.967261	0.916731
Kdm6b	1.74245e-41	0.461245	3.36468e-37	0.736058	2.38143	2.17324	2.63266	1.47947	1.50281	2.38701	2.53105	2.53105	1.66433e-132	0.705749	1.02656	1.36177	1.10833	0.270844	0.331317	0.448631	0.615843	0.604316	0.680509
Nap1l1	7.24913e-42	0.277303	1.39981e-37	7.11542	3.58791	3.32469	7.27194	9.1293	3.1029	2.05765	5.43934	5.43934	0	0.804159	2.77691	2.80129	2.56028	2.26064	2.06781	2.23581	1.8698	1.31999	1.52951
Tmem176b	5.29496e-42	0.429195	1.02246e-37	0.719393	1.92387	1.64398	2.59048	2.15099	2.81839	1.71868	2.04405	2.04405	5.4789e-116	0.504619	1.28857	1.3641	1.3264	0.342218	0.712665	0.777896	0.936235	1.20626	1.16291
Zc3h14	2.03105e-42	0.435018	3.92195e-38	1.42538	0.818136	0.922832	2.58271	2.1076	0.50307	0.737386	0.748837	0.748837	4.19561e-32	0.390019	0.946767	0.965149	0.948697	0.630323	0.570708	0.667147	0.57024	0.402917	0.489777
Dusp26	1.78863e-42	0.43314	3.45385e-38	0.0947465	3.72045	1.41667	0.852594	2.47593	1.86273	2.08925	2.55026	2.55026	2.56894e-23	0.342008	0.805284	1.43653	0.282997	0.0176096	0.0533634	0.178118	0.0402244	1.10361	1.29962
Ndfip1	1.48624e-42	0.416809	2.86994e-38	0.349465	0.480513	0.33219	1.09112	0.895768	0.452493	0.555073	0.456689	0.456689	1.57629e-10	0.311586	0.517965	0.512211	0.504466	0.193383	0.174179	0.23528	0.274849	0.33089	0.33567
Tnrc6b	7.71821e-43	0.453103	1.49039e-38	0.808262	1.04005	1.09921	1.97495	1.72749	0.627591	0.891333	0.655318	0.655318	2.78176e-117	0.585898	0.90655	0.964272	0.842762	0.289769	0.359371	0.431544	0.35786	0.361299	0.476806
Galnt13	2.48863e-43	0.448219	4.80554e-39	0.316963	0.0993147	0.0878623	0.646046	2.30314	0.190065	0.064031	0.206523	0.206523	1.4539e-25	0.303328	0.432778	0.337646	0.215472	0.0985665	0.131003	0.197193	0.00994765	0.0460744	0.0863814
Rprm	1.96739e-43	0.395529	3.79902e-39	0.175088	0.0605218	0.152163	0.129524	1.63519	1.75495	0.17496	0.0539289	0.0539289	9.95229e-176	0.832734	1.36396	1.42328	0.980379	0.306226	0.542565	0.564163	0.439829	0.727241	0.471671
Atf4	1.96475e-43	0.457577	3.79393e-39	1.42323	1.31638	1.34684	2.14765	3.06074	1.17169	1.39863	1.32632	1.32632	1.39382e-273	0.767775	1.56727	2.30934	1.37385	0.904191	0.807832	1.02096	0.953857	0.907474	0.895862
Gpx4	7.71756e-44	0.319292	1.49026e-39	3.96988	2.72528	2.91267	5.37542	8.88435	3.63178	2.80942	3.75986	3.75986	0	0.647203	2.66407	2.3402	2.60897	1.799	2.13462	2.21118	1.71435	2.01027	1.74242
Dnajc12	6.87495e-45	0.412214	1.32755e-40	0.247404	0.658923	0.388861	0.949143	1.15682	0.271555	0.386944	1.49304	1.49304	0.00222431	0.266587	0.522088	0.364242	0.601035	0.28801	0.317985	0.329783	0.194573	0.278659	0.28098
Tmem59	1.24496e-45	0.360593	2.40401e-41	2.7948	3.51611	3.58644	5.24356	4.35944	2.17824	3.51724	3.65172	3.65172	0	0.786881	1.74212	1.84851	1.74918	0.818774	0.955501	1.07838	1.06987	1.05466	1.39636
Rem2	1.68758e-46	0.393508	3.25871e-42	0.135381	0.614538	0.491207	0.414502	1.23162	0.390136	0.546371	0.868449	0.868449	3.71176e-197	0.726664	0.985085	1.06782	0.883236	0.121632	0.122757	0.258549	0.435742	0.468853	0.765617
Slc6a6	1.09364e-46	0.460942	2.11181e-42	0.800541	0.779075	0.868162	0.893517	1.93184	0.632037	0.636218	1.23588	1.23588	0.00041483	0.263794	0.467503	0.313129	0.398061	0.192219	0.18599	0.157497	0.351465	0.258465	0.331565
Serinc3	7.73157e-47	0.425031	1.49297e-42	0.36815	0.398653	0.375783	0.913916	1.23664	0.450126	0.476175	0.598682	0.598682	3.0628e-222	0.748328	0.983998	1.19118	0.852705	0.215332	0.263047	0.409902	0.280503	0.350316	0.361338
Btbd17	5.86436e-47	0.510347	1.13241e-42	2.94486	0.0741185	1.43169	4.12148	0.469031	0.171656	0.0580723	0.0478114	0.0478114	0	0.91224	1.32963	1.77694	1.85192	0.991301	0.4194	0.579822	1.52841	0.22186	0.548693
Slc22a17	5.64733e-48	0.459636	1.0905e-43	0.292357	1.02321	0.665402	0.866471	1.91532	0.924823	0.948771	1.48015	1.48015	3.52054e-71	0.511287	0.807836	0.843082	0.726517	0.1521	0.28728	0.348252	0.258813	0.41542	0.570807
Zdhhc2	4.98875e-49	0.456295	9.63328e-45	0.223262	0.0377793	0.0244909	0.394182	2.02049	0.359145	0.0225286	0.024158	0.024158	2.88186e-72	0.519665	0.674496	0.523882	0.695262	0.185796	0.21968	0.333873	0.088619	0.140777	0.0243363
Wdtc1	1.68485e-49	0.36796	3.25344e-45	0.175212	0.272419	0.185215	0.649877	0.771339	0.268123	0.214718	0.357509	0.357509	6.66481e-27	0.33475	0.473557	0.478745	0.493198	0.204667	0.150538	0.183545	0.145401	0.205338	0.247745
Cers4	7.35635e-50	0.410513	1.42051e-45	0.19732	0.22659	0.136337	0.631618	1.17687	0.69271	0.348799	0.692382	0.692382	0.000843289	0.281751	0.473518	0.518191	0.371745	0.0850656	0.154711	0.194546	0.105603	0.41211	0.160992
Klhdc8b	6.79207e-50	0.418974	1.31155e-45	0.451208	0.216574	0.257562	0.656346	1.3011	0.815589	0.392517	0.637126	0.637126	3.2587e-100	0.616319	0.964957	1.0121	0.655062	0.14192	0.331235	0.361354	0.459949	0.472366	0.234826
Zfp385a	4.3343e-50	0.461773	8.36954e-46	0.35753	0.947772	0.8341	1.36627	1.60433	0.643939	0.918424	0.980812	0.980812	1.1217e-20	0.336478	0.97001	0.949036	0.984839	0.350203	0.679745	0.665508	0.705505	0.73493	0.824515
Trappc2l	1.92003e-51	0.464636	3.70758e-47	0.824331	2.02774	1.36692	2.09808	2.1861	2.13365	2.01545	2.43865	2.43865	5.29693e-33	0.347466	0.914434	0.819467	1.08573	0.460921	0.436362	0.500982	0.74826	0.980754	0.897479
Rnf11	1.90702e-51	0.465767	3.68246e-47	1.48519	1.24438	1.44035	2.6505	2.12858	1.78941	1.21644	1.73021	1.73021	1.75233e-45	0.412187	0.96387	1.11342	0.977042	0.584574	0.521302	0.570201	0.680242	0.754022	0.709705
Tob2	1.19607e-51	0.393712	2.30962e-47	0.215482	0.169176	0.192612	0.798789	0.841373	0.147126	0.195885	0.246944	0.246944	1.05548e-21	0.267586	0.339563	0.297763	0.335162	0.0907022	0.125912	0.144277	0.0876025	0.0560082	0.061832
3632451O06Rik	3.36175e-52	0.532112	6.49153e-48	0.107079	0.234026	0.186591	1.737	0.429755	0.371396	3.21209	0.765685	0.765685	2.27321e-216	0.783414	0.817378	0.8584	1.40038	0.0446238	0.115034	0.295112	0.189881	0.392955	0.451575
Atp6v1b2	1.9438e-52	0.491246	3.75347e-48	0.516534	1.3427	0.989717	1.43433	2.20985	1.1257	1.64248	1.86168	1.86168	2.87433e-196	0.710944	1.1601	1.21282	1.03385	0.331779	0.379552	0.487785	0.508854	0.701682	0.756296
Ccndbp1	1.88584e-52	0.459243	3.64155e-48	0.440028	0.631046	0.676751	1.26043	1.27992	0.712402	0.632263	0.368884	0.368884	1.73683e-69	0.472997	0.724367	0.701873	0.768419	0.190442	0.238001	0.262012	0.368558	0.441958	0.472383
Pink1	8.54097e-53	0.4708	1.64926e-48	0.489601	0.733053	0.640266	1.46731	1.29534	0.66111	1.33638	1.26145	1.26145	9.3221e-173	0.662474	0.895192	0.827017	0.911481	0.217168	0.258464	0.306029	0.250745	0.456643	0.537584
Celf3	3.04301e-53	0.419418	5.87605e-49	0.217515	2.25097	2.89232	1.08866	1.91817	0.972264	1.16145	1.75331	1.75331	0	0.988676	1.57395	1.67133	1.39792	0.199105	0.0867759	0.448835	0.86635	1.00748	1.57938
Chd7	1.42752e-54	0.398272	2.75654e-50	4.55366	1.31891	2.60965	5.40729	4.20703	1.26561	2.42632	0.680925	0.680925	2.00513e-81	0.358887	1.52455	1.45626	1.58227	1.41575	1.12776	1.24325	1.4202	0.982468	1.31219
Wscd1	1.02351e-54	0.500535	1.9764e-50	0.341146	0.0777583	0.485757	0.525663	2.20734	0.161929	0.062976	0.140316	0.140316	1.86553e-14	0.310356	0.518158	0.371894	0.111369	0.0959749	0.185031	0.252411	0.0161871	0.0472118	0.0855877
Phip	1.0213e-54	0.33571	1.97214e-50	5.40666	6.36417	3.80136	6.54778	5.97225	2.44287	5.37998	3.24808	3.24808	6.2431e-156	0.507108	1.45757	1.52843	1.58093	1.22645	0.872375	1.0499	1.2318	0.932122	1.21648
L3hypdh	2.51194e-55	0.409053	4.85055e-51	0.116209	0.351813	0.239388	1.02516	0.5029	0.292184	0.188785	0.270098	0.270098	1.67617e-05	0.254257	0.370929	0.315897	0.356496	0.0995386	0.116628	0.196784	0.158944	0.17591	0.237044
Jam2	3.8064e-57	0.411535	7.35015e-53	1.2921	0.0703349	0.305102	1.30578	0.59552	0.0597564	0.044284	0.079659	0.079659	3.84977e-35	0.332093	0.486639	0.34097	0.572895	0.582523	0.115478	0.194875	0.351888	0.0512918	0.223976
Rabepk	3.77753e-58	0.482839	7.29441e-54	0.28445	0.268478	0.261788	0.821719	1.57876	0.254397	0.346757	0.245763	0.245763	7.48509e-28	0.394585	0.626051	0.625111	0.517914	0.170528	0.285478	0.289329	0.167695	0.178002	0.186729
Tbc1d24	4.12799e-59	0.388496	7.97116e-55	0.121982	0.318426	0.114229	0.584787	0.80339	0.330651	0.154692	0.205987	0.205987	9.1652e-12	0.276287	0.400933	0.448398	0.423575	0.128732	0.110202	0.192105	0.119955	0.193124	0.173781
4833439L19Rik	1.52482e-60	0.510265	2.94443e-56	1.14207	1.1386	1.51676	1.8623	2.27344	1.06444	1.31143	0.814317	0.814317	5.01326e-09	0.280569	0.858789	1.04064	1.00837	0.649017	0.429075	0.482543	1.00256	0.93151	0.951907
Ptov1	8.31679e-63	0.316779	1.60597e-58	5.84888	7.65711	6.32416	7.90276	7.17475	5.65725	7.5674	6.88769	6.88769	0	0.519246	2.28982	2.2741	2.40574	1.78864	1.76883	1.82436	1.96659	1.97414	2.03632
Chrna3	7.95821e-63	0.434131	1.53673e-58	0.442752	0.337519	0.468874	0.346384	1.49955	1.4442	0.187227	0.1178	0.1178	7.05446e-53	0.427657	0.822869	0.673505	0.911442	0.303399	0.145078	0.243123	0.916924	0.873569	0.589061
Ubxn6	7.57676e-63	0.514617	1.46307e-58	0.73403	1.54473	1.1607	1.84062	2.45785	1.27497	1.3989	1.46914	1.46914	5.38207e-117	0.564882	1.00429	1.06599	1.06545	0.35737	0.404308	0.513175	0.534823	0.72955	0.781697
Tmem200c	5.11838e-63	0.362452	9.8836e-59	0.0742586	0.282309	0.108089	0.651184	0.622862	0.0373176	0.0473576	0.0879262	0.0879262	1.34375e-83	0.401793	0.45689	0.476395	0.418009	0.0696783	0.101315	0.143601	0.055724	0.0502999	0.0650352
Trp53inp2	5.2768e-65	0.369372	1.01895e-60	0.185223	0.313209	0.394215	0.894979	0.333587	0.379756	0.372971	0.424409	0.424409	5.19169e-65	0.438304	0.545612	0.548728	0.853028	0.209182	0.0573017	0.128703	0.430072	0.377807	0.428518
Sat2	5.27241e-65	0.505045	1.0181e-60	0.452574	0.764195	0.463305	1.15066	1.66213	0.428719	0.773487	0.465213	0.465213	6.63183e-133	0.621924	0.858255	0.767143	0.916257	0.242917	0.252048	0.380454	0.341616	0.274062	0.319857
Son	1.76941e-65	0.344164	3.41673e-61	6.0764	6.07996	5.79779	8.03108	8.46559	4.1832	6.36728	4.8759	4.8759	0	0.898063	2.61234	2.57295	2.46218	1.81414	1.65965	1.9082	1.78631	1.61557	1.90576
Kansl1l	6.85542e-66	0.505425	1.32378e-61	0.420181	0.595046	0.351664	1.0262	1.62612	0.25882	0.230659	0.290936	0.290936	2.58431e-61	0.431664	0.558013	0.519059	0.559328	0.214706	0.0885584	0.204606	0.181494	0.199858	0.308764
Nlk	2.74023e-66	0.482858	5.29138e-62	0.397033	2.48332	2.59921	2.57649	1.06143	1.26408	3.4371	1.0484	1.0484	2.80234e-159	0.646829	0.754343	0.723367	1.10614	0.11517	0.149119	0.297576	0.317568	0.326732	0.658557
Nrep	1.59197e-66	0.504906	3.07409e-62	0.743745	4.03488	3.60083	4.17156	1.4114	3.17203	4.18401	2.71515	2.71515	1.62424e-17	0.261788	0.905327	0.715493	1.00453	0.301511	0.366432	0.467394	0.565327	1.28225	1.31661
Tcp11l2	1.04244e-66	0.400306	2.01296e-62	0.151947	0.560718	0.437101	0.84956	0.676474	0.123475	0.40423	0.593741	0.593741	1.49763e-72	0.301861	0.319878	0.364568	0.314906	0.00482738	0.0293558	0.0630508	0.0784167	0.0590196	0.138232
Snx10	5.88111e-67	0.516984	1.13564e-62	0.330803	0.46498	0.319998	0.989882	2.10533	1.54338	0.307354	0.488556	0.488556	3.52419e-32	0.381504	0.535395	0.771249	0.377424	0.0626893	0.142436	0.18732	0.1498	0.328903	0.129028
Abcg1	4.21698e-67	0.365852	8.14299e-63	0.257164	0.215573	0.262065	0.843494	0.405407	0.115955	0.196448	0.43104	0.43104	5.04478e-119	0.437814	0.427416	0.390173	0.585782	0.067396	0.0238231	0.101397	0.102294	0.0766925	0.180639
Ntm	1.91889e-67	0.446472	3.70537e-63	0.429978	0.426492	1.51494	0.990344	1.6719	2.98665	3.84492	3.35021	3.35021	1.24295e-26	0.386538	0.767796	0.731531	0.668325	0.483217	0.155831	0.343272	0.261629	0.831601	0.592056
Gse1	1.53567e-67	0.458646	2.96538e-63	0.848343	0.170837	0.403216	1.24032	0.832857	0.32346	0.566751	0.65507	0.65507	5.57099e-41	0.392795	0.590945	0.702573	0.55362	0.362482	0.132305	0.220623	0.315801	0.329987	0.478553
Serinc1	1.44753e-67	0.474874	2.79518e-63	2.61794	2.49673	4.5668	4.88653	2.88011	4.97041	3.59027	2.61803	2.61803	2.98475e-98	0.490943	1.13893	1.34629	1.21389	0.625373	0.491934	0.553025	0.933114	1.00855	1.15836
Insm1	1.68528e-68	0.487856	3.25427e-64	3.03217	0.536526	1.2774	2.45082	1.79973	0.412194	1.74698	0.36889	0.36889	1.71801e-82	0.513136	0.688718	1.26529	0.776551	0.798008	0.227065	0.278219	0.357707	0.259767	0.400273
Epha5	1.2628e-68	0.443177	2.43847e-64	2.26213	1.55342	4.78855	5.88866	6.24245	2.8777	1.88808	1.66059	1.66059	1.01049e-103	0.485342	1.63929	1.48754	1.51796	0.910553	1.18126	1.29021	1.17701	1.02474	1.25918
Hist3h2ba	3.5137e-69	0.44628	6.78495e-65	1.86071	13.2251	10.4601	3.73689	9.92813	5.73306	8.92373	7.62049	7.62049	3.75042e-167	0.437313	2.08307	2.13745	2.29552	1.31645	1.03753	1.44133	2.03479	2.44368	2.66444
Cep290	1.78036e-69	0.55643	3.43787e-65	0.710292	0.41852	0.338031	1.26728	2.27482	0.439181	0.384949	0.335134	0.335134	2.00108e-14	0.350417	0.683248	0.741758	0.50457	0.372096	0.291563	0.392188	0.245202	0.310005	0.279299
Mrpl49	3.85863e-70	0.549433	7.45101e-66	1.05822	0.781438	0.88591	2.65788	2.16734	0.797755	0.902425	0.899196	0.899196	2.25301e-180	0.654072	1.21914	1.14879	1.41155	0.709499	0.62558	0.778444	0.596361	0.49229	0.63506
Mxi1	3.29125e-70	0.51359	6.3554e-66	0.481285	1.10628	0.858867	1.65027	1.39286	0.318823	0.736981	0.794634	0.794634	5.20301e-69	0.498789	0.719338	1.07316	0.714208	0.173754	0.227986	0.370321	0.330712	0.323988	0.489683
Mgst3	1.93712e-72	0.5539	3.74058e-68	0.399467	1.09224	0.580136	1.18273	2.72452	4.39256	1.26679	1.47018	1.47018	1.51977e-38	0.310029	0.922354	0.751334	0.808091	0.15381	0.317505	0.366341	0.441944	1.43255	0.602433
St13	2.62125e-73	0.438744	5.06164e-69	3.67241	3.13436	3.23105	5.17935	6.55559	3.59486	3.38734	3.56787	3.56787	7.02756e-130	0.419113	1.75048	1.65395	1.76419	1.38401	1.46257	1.39198	1.46292	1.13812	1.27998
Madd	1.40919e-73	0.404301	2.72115e-69	0.280213	0.308118	0.309183	0.549622	0.974717	0.229698	0.169907	0.370636	0.370636	1.99533e-35	0.323786	0.416523	0.407703	0.332941	0.139229	0.0630495	0.121602	0.112882	0.150645	0.212738
Nrip1	1.32297e-74	0.562536	2.55465e-70	1.09901	1.06938	0.668334	2.02866	2.92553	0.547043	0.383809	0.678089	0.678089	3.1744e-38	0.438644	0.696117	0.651638	0.533903	0.315312	0.260761	0.310752	0.276504	0.182426	0.207163
Aplp2	1.22502e-74	0.500216	2.3655e-70	1.99006	1.63791	1.67935	4.81571	3.8178	2.83831	1.90994	2.01502	2.01502	0	1.01409	1.42948	1.55751	1.49331	0.419451	0.470944	0.670168	0.403724	0.592169	0.638594
Ogt	8.94967e-75	0.490578	1.72818e-70	1.77312	3.63864	2.96731	4.49682	3.69883	2.16866	3.49056	3.12468	3.12468	4.79178e-297	0.766226	1.39796	1.49694	1.32469	0.676142	0.62224	0.741183	0.744896	0.646639	0.910599
Atxn7l3b	1.02177e-77	0.31161	1.97304e-73	6.97514	13.4323	10.7714	10.3695	11.685	9.91374	14.1605	11.6955	11.6955	8.03967e-229	0.453544	2.16621	2.15306	1.99616	1.59316	1.64316	1.61016	1.83899	1.90779	2.02382
H2-Ke6	3.45834e-78	0.541582	6.67806e-74	0.91739	0.75208	1.15552	1.61434	2.04585	0.529234	0.77495	0.7501	0.7501	3.95476e-158	0.63346	1.20702	0.977903	1.02276	0.668999	0.527844	0.614716	0.884312	0.346947	0.405157
Shisa2	1.40379e-79	0.520779	2.71073e-75	0.930523	0.0472922	0.419754	1.55223	1.74064	0.106996	0.0457861	0.0196726	0.0196726	0	1.39122	1.7382	1.88998	1.69127	0.700654	0.444036	0.663832	0.712761	0.0432827	0.270017
BC029214	1.18643e-79	0.500412	2.29099e-75	0.294192	0.706622	0.421444	1.21034	1.02528	0.620392	0.645673	0.461541	0.461541	1.4384e-186	0.658209	0.771404	0.898208	0.807171	0.0830993	0.119963	0.217537	0.222548	0.336411	0.274905
Svip	4.18558e-80	0.432294	8.08236e-76	0.0792467	0.145776	0.138607	0.414038	1.17802	0.27694	0.281288	0.316423	0.316423	7.69316e-301	0.847971	0.914918	0.864434	1.02425	0.0592672	0.136248	0.300455	0.15776	0.28437	0.112671
Cnrip1	3.14937e-80	0.54105	6.08143e-76	0.602842	1.8283	1.30435	1.67987	2.69124	1.93441	2.22439	2.40589	2.40589	1.19533e-138	0.648118	1.04556	1.3046	0.824388	0.195939	0.31802	0.386967	0.305632	0.712541	0.724264
Tshz2	4.39911e-81	0.566995	8.49469e-77	0.204523	0.712272	0.425597	0.916417	1.8349	0.813189	0.186602	0.798561	0.798561	3.86401e-71	0.461307	0.705465	0.697303	0.489124	0.0852054	0.114737	0.225917	0.113697	0.337351	0.836722
Gabarap	2.67425e-81	0.458632	5.16397e-77	3.09543	3.63321	3.66501	5.15709	5.83465	5.61721	4.06717	4.19291	4.19291	0	0.678702	2.2396	2.33769	2.3333	1.32666	1.50334	1.57059	1.77201	2.10656	1.73926
Thsd7a	2.51846e-81	0.521612	4.86314e-77	0.117417	0.468399	0.511169	0.769499	1.49335	0.607508	0.166809	1.52527	1.52527	1.61735e-228	0.736148	0.91148	1.08217	0.883399	0.141332	0.0723343	0.321744	0.25586	0.515495	0.569308
Dgkd	4.83699e-83	0.45735	9.34024e-79	0.314397	0.185661	0.366678	1.03918	0.728054	0.193984	0.185249	0.253686	0.253686	2.5121e-124	0.534343	0.642092	0.531363	0.730588	0.198331	0.119137	0.209389	0.250555	0.125164	0.190004
Casz1	1.95716e-83	0.592433	3.77927e-79	0.418754	0.210812	0.108072	3.33863	2.00049	0.274478	0.0651306	0.214957	0.214957	5.1574e-45	0.438729	0.809954	0.81568	0.866009	0.227006	0.561095	0.684278	0.173611	0.0777426	0.056826
Prom1	1.40545e-83	0.510671	2.71393e-79	0.382409	0.0571805	0.0897096	0.822338	1.4264	0.0482917	0.100277	0.0842242	0.0842242	1.70543e-154	0.649998	0.826945	0.722637	0.762721	0.30647	0.214227	0.331187	0.234257	0.0744969	0.0563192
Cited2	3.81174e-85	0.561681	7.36046e-81	1.27839	4.34774	5.69738	5.73335	1.99529	2.84204	10.6786	4.81497	4.81497	2.0812e-136	0.657041	1.34552	1.5172	1.27192	0.362116	0.348895	0.583256	0.645348	1.17083	1.6774
Magi2	1.49257e-85	0.518206	2.88215e-81	0.26255	0.352587	0.180377	1.04166	1.47134	0.311039	3.88655	0.312168	0.312168	3.0678e-38	0.308993	0.377832	0.532987	0.267965	0.0521709	0.0800286	0.158329	0.0569874	0.0907997	0.109477
Tet3	4.04769e-87	0.584269	7.8161e-83	0.591768	0.902806	0.88343	2.17285	1.40449	0.670662	0.972521	0.747292	0.747292	3.30218e-30	0.392347	0.626426	0.629288	0.574636	0.218359	0.232874	0.289142	0.290251	0.322242	0.419768
Vps37b	1.62639e-87	0.566774	3.14056e-83	1.60916	0.631626	1.40457	2.76432	1.60996	0.380033	0.468968	0.313481	0.313481	3.35703e-239	0.740622	1.05126	1.04427	1.16389	0.579425	0.321231	0.45961	0.520297	0.301351	0.440666
Nkiras2	1.69516e-89	0.60931	3.27334e-85	0.802239	0.940081	1.07496	2.5921	1.56234	0.904715	0.980708	0.892544	0.892544	1.9326e-157	0.63383	1.16038	1.21398	1.12857	0.493165	0.516294	0.606715	0.642866	0.686644	0.694639
Ncbp3	1.46947e-89	0.571517	2.83755e-85	0.372807	0.509909	0.65334	1.05687	2.03192	0.279019	0.452227	0.516263	0.516263	5.55615e-106	0.549197	0.729083	0.658571	0.649556	0.177463	0.148194	0.324918	0.181235	0.16659	0.358167
Ahcyl2	9.10344e-90	0.589077	1.75787e-85	0.315944	0.596456	0.227722	0.62373	2.30257	0.557271	0.699901	0.568313	0.568313	0	0.968486	1.10812	1.02378	1.16008	0.12723	0.185698	0.383462	0.230852	0.217911	0.206023
Ndufv3	4.26407e-90	0.485933	8.23392e-86	2.70261	3.60187	3.16955	5.39287	5.86432	4.2229	4.18208	3.63397	3.63397	1.83245e-253	0.578477	1.75452	1.5182	1.98307	0.939526	1.25936	1.27999	1.21949	1.45362	1.25768
Cirbp	1.65484e-90	0.461719	3.19549e-86	2.54367	8.80678	4.54567	5.18447	7.31562	5.05054	8.65206	8.12014	8.12014	0	0.69809	1.84894	1.91252	1.74646	1.00431	0.949262	1.12511	1.11522	1.54595	1.69661
Smpd1	2.75059e-92	0.534566	5.3114e-88	0.337374	0.287092	0.254602	1.07979	1.29102	0.502438	0.378843	0.537804	0.537804	2.36172e-83	0.49595	0.654301	0.70559	0.609766	0.109268	0.189812	0.248479	0.229233	0.257839	0.243725
Enho	1.46462e-92	0.478887	2.82818e-88	0.0650084	0.402717	0.343249	0.98168	0.767408	0.745694	0.489901	0.504997	0.504997	5.8783e-75	0.493127	0.642098	0.690479	0.738897	0.0517804	0.134629	0.203945	0.15596	0.453607	0.41515
Gdap1l1	8.24005e-96	0.492707	1.59115e-91	0.113884	0.795613	0.353969	0.990931	0.903872	1.01023	0.596814	0.597568	0.597568	9.81751e-220	0.688817	0.85695	1.05216	1.06822	0.0687254	0.0613599	0.22956	0.372042	0.747129	0.553357
Mxd4	4.79769e-97	0.538318	9.26433e-93	0.226623	0.839879	0.694091	1.69315	0.663052	0.538126	0.697888	0.634805	0.634805	2.66045e-106	0.535321	0.656413	0.468807	0.906419	0.0578187	0.110089	0.181947	0.333249	0.360992	0.450907
Adck4	2.29616e-97	0.492533	4.43389e-93	0.134071	0.245305	0.28484	0.743062	1.10305	0.192998	0.157242	0.103091	0.103091	3.06826e-186	0.652381	0.752127	0.734784	0.657095	0.0504997	0.139021	0.227569	0.136706	0.128686	0.180397
Robo2	1.7885e-99	0.649046	3.45358e-95	0.595052	1.98147	0.65689	3.55347	1.97384	1.80653	1.23925	2.24889	2.24889	0	1.05536	1.39976	1.24477	1.59728	0.308016	0.244926	0.558659	0.554209	0.698565	0.481955
Camk2d	1.5403e-100	0.606556	2.97433e-96	0.715425	0.815857	0.964971	2.15767	3.53775	2.58286	1.27882	2.80889	2.80889	1.36634e-161	0.6675	0.897851	1.27047	0.857614	0.259415	0.28959	0.405378	0.292417	0.301016	0.384918
Hist1h1c	1.03441e-100	0.736029	1.99744e-96	0.869934	1.28102	1.11874	3.92551	2.62153	0.294593	0.867525	0.554322	0.554322	2.52436e-05	0.393031	0.797335	1.53856	0.955499	0.86645	0.415455	0.86288	0.466151	0.398549	0.456314
Wdr66	2.66674e-101	0.605621	5.14948e-97	1.72391	0.126331	0.54615	2.41873	2.468	0.309586	0.48179	0.341748	0.341748	6.12947e-20	0.355234	0.648508	0.515227	0.777556	0.527292	0.341318	0.315793	0.607132	0.162851	0.155541
Pclo	1.20414e-101	0.442847	2.32519e-97	0.0659936	0.228864	0.0909258	0.475426	0.980257	0.647694	0.36718	0.224499	0.224499	4.36963e-184	0.632893	0.704802	0.630584	0.617952	0.0525598	0.0615821	0.178811	0.134312	0.217577	0.0754298
Ankrd12	8.4963e-103	0.627077	1.64064e-98	0.311531	1.65288	0.680869	1.6238	2.27743	2.04263	1.75998	1.64692	1.64692	2.01982e-73	0.514119	0.867448	0.938501	0.72355	0.130487	0.242086	0.368826	0.319367	0.674361	0.604542
Clstn1	5.95052e-104	0.635607	1.14905e-99	0.255661	0.674422	0.306026	1.55708	2.19118	1.13037	0.461384	0.824552	0.824552	0	0.91196	1.2481	1.43907	0.933241	0.208351	0.359607	0.515491	0.231332	0.452199	0.322818
Sys1	2.79198e-105	0.64846	5.39132e-101	1.21475	1.5062	1.41217	2.91761	3.9146	1.32981	1.35457	1.28982	1.28982	1.23372e-37	0.383239	0.996864	1.1687	0.95231	0.544252	0.602897	0.660258	0.639531	0.782843	0.729205
Abhd17a	1.82368e-106	0.63042	3.52152e-102	0.868041	1.06213	0.82136	2.79491	2.28898	0.802156	1.14958	1.33563	1.33563	1.63803e-57	0.464209	1.10478	0.920052	1.24442	0.572113	0.750351	0.721049	0.600053	0.751964	0.642151
Pias3	1.375e-108	0.496935	2.65512e-104	0.149889	0.0848017	0.126411	0.879245	0.995091	0.121412	0.0849726	0.127539	0.127539	1.41361e-65	0.438804	0.568909	0.485956	0.455833	0.140236	0.144235	0.22081	0.126471	0.0812954	0.127147
Chchd10	8.07822e-110	0.668178	1.5599e-105	0.3093	0.113074	0.187154	0.618826	2.8782	0.372222	0.102558	0.490662	0.490662	1.46084e-25	0.387192	0.625061	1.03612	0.416849	0.101732	0.384425	0.316348	0.255225	0.153218	0.100132
Ampd2	1.38873e-110	0.491251	2.68164e-106	0.0872859	0.201276	0.171688	0.661453	1.06487	0.155135	0.0705027	0.238459	0.238459	9.59008e-165	0.61542	0.716302	0.660382	0.604112	0.0884719	0.147084	0.227638	0.0616363	0.0906358	0.171166
Ccdc126	8.90584e-111	0.43415	1.71972e-106	0.0860926	0.0985296	0.0732617	0.540417	0.898842	0.0344067	0.204632	0.313661	0.313661	1.08989e-54	0.294283	0.348779	0.300393	0.242451	0.0698529	0.0559788	0.0929076	0.0506426	0.0326075	0.039421
Pcmtd2	2.56111e-111	0.608915	4.9455e-107	0.515003	0.600928	0.686822	1.60999	1.70876	0.30604	0.649269	0.802	0.802	1.31635e-203	0.673193	0.81652	0.857718	0.807252	0.12207	0.154491	0.268691	0.260943	0.127515	0.307329
Zfand6	2.63694e-113	0.525747	5.09193e-109	3.25953	2.41523	3.44511	5.57628	4.82455	1.98765	2.61618	3.18654	3.18654	4.98676e-182	0.548437	1.3908	1.36098	1.44697	0.966227	0.851321	0.909252	0.999313	0.851036	1.0701
Ercc3	6.94701e-114	0.451512	1.34147e-109	0.109546	0.146281	0.0973191	0.228103	1.35945	0.0911577	0.0690854	0.0289879	0.0289879	2.22618e-178	0.673749	0.788473	0.66224	0.430402	0.0740459	0.0757814	0.195929	0.0590749	0.0505822	0.0566171
Camk2b	8.41236e-115	0.494621	1.62443e-110	0.113373	0.295112	0.106376	0.613159	1.02866	0.286101	0.239607	0.434728	0.434728	4.05816e-76	0.302491	0.280135	0.350091	0.380196	0.016928	0.016889	0.0455564	0.00955275	0.054681	0.0376415
Epb41l5	1.93921e-115	0.587906	3.74461e-111	0.600819	0.163642	0.323449	1.66503	1.46989	0.179567	0.201416	0.283487	0.283487	1.53311e-54	0.414248	0.581299	0.568479	0.56847	0.23495	0.188389	0.277439	0.185763	0.0835407	0.152283
Tmem243	4.79117e-116	0.678978	9.25174e-112	0.906114	0.813818	0.594378	2.29055	3.38793	0.458341	0.728871	0.871103	0.871103	2.65697e-103	0.571271	0.86664	1.05536	0.932165	0.434275	0.424859	0.548607	0.207726	0.180882	0.220204
Rsrc2	8.09619e-117	0.504335	1.56337e-112	3.96424	3.9827	3.56664	6.33574	6.2782	2.41653	3.675	3.61106	3.61106	4.63686e-251	0.611588	1.65643	1.72448	1.63878	1.19311	0.998328	1.14546	1.23111	1.05553	1.17177
Trib2	2.73415e-118	0.723236	5.27965e-114	0.563285	1.73051	1.33799	4.33264	1.49893	0.750897	1.06617	0.872984	0.872984	3.00514e-110	0.68159	0.914773	0.684995	1.11743	0.207504	0.236881	0.390779	0.335115	0.47796	0.725117
Mef2d	3.7002e-119	0.415248	7.14508e-115	0.0900855	0.144361	0.216955	0.644988	0.710161	0.100651	0.112267	0.195588	0.195588	3.62136e-77	0.370349	0.411227	0.380787	0.370833	0.054731	0.0651872	0.135736	0.0798097	0.0617438	0.136441
Map2	3.68047e-119	0.623122	7.10698e-115	0.486891	1.55556	0.7826	1.97141	1.72725	1.75284	2.06863	2.19402	2.19402	1.20428e-36	0.368263	0.641513	0.658671	0.84101	0.113834	0.0703711	0.220375	0.50068	0.877199	0.408238
Rtn4rl1	8.6795e-122	0.466625	1.67601e-117	0.161535	0.0733011	0.0491478	0.698728	0.804668	0.423268	0.0228468	0.05905	0.05905	1.72506e-226	0.657735	0.694967	0.981162	0.623964	0.0358553	0.0439238	0.178217	0.096858	0.225775	0.0283579
Bcat1	2.85837e-122	0.692637	5.51951e-118	0.548665	0.932151	0.776346	3.79431	1.47991	0.941234	2.22002	0.991471	0.991471	1.09515e-65	0.481519	0.903687	1.22877	1.36646	0.218639	0.621675	0.686953	0.436254	0.49643	0.829879
Kcne1l	1.64926e-124	0.631036	3.18473e-120	0.511569	0.223224	0.677462	1.98788	0.942416	0.103601	0.310248	0.165746	0.165746	0.00247676	0.29827	0.530049	0.401307	0.698402	0.236622	0.276969	0.293661	0.433541	0.234642	0.304394
Pgm2	4.64768e-128	0.721774	8.97467e-124	0.448676	0.4179	0.394077	2.33124	2.972	0.52493	0.59913	0.337778	0.337778	0	1.26117	1.50163	1.59206	1.38048	0.100473	0.292053	0.58284	0.310425	0.187109	0.253287
Cadm3	2.74053e-128	0.644161	5.29197e-124	0.404967	0.72198	2.06597	2.16101	1.31876	0.989793	1.1521	0.487807	0.487807	0	0.884464	0.967809	1.11031	1.24959	0.0884587	0.0997891	0.306576	0.205489	0.362443	0.4789
Snrk	7.84358e-130	0.580692	1.5146e-125	0.274581	0.263073	0.259196	1.09665	1.32852	0.295154	0.216052	0.271721	0.271721	3.91749e-171	0.686128	0.889308	0.758816	0.792535	0.172106	0.203152	0.292629	0.233453	0.262927	0.278852
Msi1	7.30888e-131	0.559201	1.41134e-126	4.6669	1.35259	1.73725	5.93968	4.23813	0.944423	1.7343	1.63894	1.63894	3.52876e-79	0.33318	1.55104	1.43568	1.72887	1.6151	1.26579	1.35498	1.55691	0.77445	1.0147
Rora	2.79169e-132	0.694814	5.39075e-128	1.13302	0.403832	0.424577	1.71457	3.05012	1.39559	0.351231	0.407457	0.407457	1.74284e-166	0.653087	0.864784	0.934906	0.641324	0.323465	0.240817	0.338731	0.163995	0.10599	0.141422
Hist1h2al	1.53037e-132	0.693632	2.95515e-128	0.443488	1.11505	1.39234	1.76209	2.63961	0.34579	0.993651	0.469738	0.469738	1.64469e-41	0.385821	1.08406	1.16203	1.3575	1.16045	0.380843	1.27502	0.657171	0.790766	0.983702
Arid3b	6.98796e-133	0.452383	1.34937e-128	0.104059	0.102841	0.0915517	0.500276	0.975056	0.0977293	0.125394	0.143469	0.143469	1.67763e-59	0.407166	0.54127	0.556468	0.429998	0.098276	0.0788768	0.174401	0.161129	0.230529	0.188071
Plekhb1	6.6839e-136	0.592287	1.29066e-131	0.239877	0.0215456	0.0373204	0.370575	2.22254	0.0281685	0.0405324	0	0	1.1067e-92	0.33096	0.39764	0.213621	0.131923	0.00415878	0.0305168	0.0781965	0.0172422	0	0
Tmem176a	5.10704e-139	0.649496	9.86169e-135	0.142552	0.212692	0.185213	1.75938	1.20073	0.361492	0.245434	0.554245	0.554245	1.94651e-192	0.747403	0.992733	1.04508	1.04351	0.0864404	0.333967	0.411139	0.25436	0.300104	0.259275
Fth1	5.11606e-140	0.407824	9.87911e-136	13.5057	8.07534	7.22069	13.052	22.2632	12.1503	9.60861	12.2863	12.2863	0	0.490179	2.96568	2.80131	2.88295	2.6636	2.52941	2.58616	2.3372	2.54453	2.13639
Rreb1	1.99021e-141	0.454653	3.8431e-137	0.0631308	0.00703688	0.0237327	0.80161	0.615874	0.0179268	0	0.0243933	0.0243933	1.41776e-64	0.284333	0.287409	0.309255	0.346736	0.0259244	0.0556351	0.10315	0.0261865	0.00798412	0.00849657
Bin1	1.25117e-141	0.673846	2.416e-137	0.367794	1.08831	0.425563	1.58188	1.89269	0.773508	0.903321	0.633385	0.633385	0	0.932963	1.25822	1.37294	1.0175	0.243987	0.322117	0.449797	0.312452	0.459501	0.360497
Rax	5.23468e-142	0.513954	1.01082e-137	7.39487	0.465325	2.60946	9.64801	7.44679	0.633229	0.341301	0.329475	0.329475	2.16597e-137	0.437433	1.79426	1.71703	1.87103	1.403	1.64145	1.67497	1.22035	0.353117	0.603193
Kdm5b	3.57699e-143	0.670581	6.90717e-139	0.813224	2.52757	2.11134	3.05503	2.44995	1.54288	2.15959	2.27126	2.27126	4.23108e-17	0.344146	0.669749	0.776821	0.729493	0.220596	0.224315	0.271931	0.615139	0.6319	0.662475
Map1lc3b	4.78923e-151	0.599913	9.248e-147	2.99683	4.549	4.63443	7.23865	4.56993	6.6113	4.8488	4.4051	4.4051	3.22126e-295	0.556172	1.93595	2.04458	2.17098	1.1266	1.16827	1.21532	1.59809	2.15011	1.80216
Cdc42ep3	3.18394e-152	0.586314	6.14819e-148	0.172392	0.620635	0.22213	0.789594	1.44283	0.499736	0.548891	0.389366	0.389366	1.25837e-186	0.651008	0.775803	0.834155	0.638428	0.140162	0.0577399	0.15938	0.147757	0.323092	0.306221
Gabrb3	3.07665e-156	0.551829	5.94102e-152	0.0450032	0.331339	0.0845862	0.504624	1.37717	0.404324	0.415677	0.6508	0.6508	5.88854e-110	0.414765	0.409955	0.615894	0.441771	0.0335965	0.00219462	0.110716	0.0346647	0.183321	0.111486
Eml5	1.3831e-160	0.621026	2.67077e-156	0.197755	0.758671	0.249065	1.3688	1.20038	0.178037	0.301664	0.646846	0.646846	6.72493e-238	0.711007	0.788487	1.01925	0.848103	0.165901	0.0945859	0.220671	0.307753	0.0847667	0.409842
Ndrg1	2.36971e-161	0.722305	4.5759e-157	1.19147	0.14042	5.80346	5.76134	1.78538	0.382242	0.677414	6.58124	6.58124	2.85171e-109	0.532284	0.802521	1.22669	0.892848	0.242476	0.207376	0.331874	0.157474	0.182232	1.4185
Zranb1	3.95031e-170	0.765621	7.62805e-166	0.842878	1.26707	0.847155	2.87339	2.73829	0.591954	0.823668	1.13915	1.13915	1.32867e-162	0.684738	0.938152	0.954035	0.901476	0.343618	0.265435	0.439793	0.296069	0.250473	0.307761
Cdk2ap2	1.8081e-174	0.904379	3.49144e-170	0.737855	1.25234	0.657793	1.16492	6.07276	0.761968	0.985421	1.22434	1.22434	1.3733e-19	0.396868	0.89777	0.803455	0.717012	0.307397	0.594316	0.578449	0.43216	0.41232	0.43068
Ier3	1.99013e-181	0.498622	3.84293e-177	0.0302682	0.0796982	0.0491948	0.470452	1.03268	0.107318	0.0479353	0.0606371	0.0606371	2.87481e-120	0.401272	0.412664	0.428495	0.369474	0.00761033	0.02915	0.083042	0.031368	0.0450174	0.0306046
Prnp	1.67989e-186	0.784263	3.24386e-182	1.68284	1.18181	1.90676	3.73529	1.95965	1.32049	1.24822	0.871916	0.871916	1.5358e-297	0.840578	1.14897	1.69132	1.44662	0.632444	0.190918	0.41443	0.754766	0.701493	0.80138
Lgalsl	7.43584e-195	0.739136	1.43586e-190	0.201063	0.338849	0.289505	0.93342	2.53258	0.417176	0.378123	0.330315	0.330315	2.71642e-08	0.286487	0.471265	0.488318	0.326262	0.153643	0.227184	0.220573	0.151479	0.192461	0.142578
Gm12802	6.60183e-195	0.487972	1.27481e-190	0.0481431	0.0347003	0.042503	0.626224	0.790996	0.0915734	0.0606655	0.046613	0.046613	3.87766e-222	0.54239	0.533999	0.654905	0.435725	0.0155964	0.0377487	0.104718	0.0203876	0.0169265	0.0149664
Rsrp1	2.90938e-199	0.677394	5.61801e-195	2.82611	4.66195	3.33651	7.30345	7.19955	3.36507	5.02667	4.91397	4.91397	0	1.23945	2.53679	2.65836	2.41713	1.24265	1.24307	1.54443	1.26408	1.4893	1.6772
Impdh1	7.811e-202	0.712595	1.5083e-197	0.472707	0.337908	0.245793	1.16681	1.99561	0.52785	0.336314	0.253555	0.253555	2.33699e-53	0.464789	0.710004	0.706988	0.539968	0.175111	0.183958	0.25244	0.32282	0.428465	0.257085
Scg3	1.51976e-205	0.759624	2.93465e-201	0.117326	1.14536	0.585218	1.01281	2.82173	1.86598	2.42275	1.40978	1.40978	9.52284e-113	0.509148	0.848964	0.779174	0.845597	0.0829493	0.0435492	0.206746	0.327105	0.938922	0.859629
Chrnb4	5.33268e-211	0.502863	1.02974e-206	0.112168	0.0149309	0.0619356	0.243655	1.30744	0.187354	0.0150818	0.0163782	0.0163782	2.3765e-212	0.676397	0.795725	0.581717	0.701539	0.163898	0.0805095	0.170711	0.311471	0.211419	0.117306
Podxl2	9.94971e-212	0.762891	1.92129e-207	0.868754	3.67148	1.20555	3.65703	3.55424	4.94923	7.91905	2.75196	2.75196	1.31352e-70	0.376738	1.14625	1.16227	1.06409	0.379623	0.286272	0.432223	1.01777	1.59933	1.03848
Plcd1	2.11795e-217	0.472723	4.08977e-213	0.0504859	0.0516971	0.130922	0.772834	0.513425	0.0953827	0.0743628	0.0174466	0.0174466	6.32563e-282	0.704512	0.753397	0.822798	0.514172	0.0371716	0.0312167	0.159425	0.114817	0.0956634	0.102482
Ppfia2	5.1559e-229	0.677748	9.95604e-225	0.0538186	0.388773	0.300982	1.2511	1.3348	0.399635	2.57583	0.336947	0.336947	2.17714e-95	0.41775	0.475402	0.479424	0.367452	0.0107324	0.0216217	0.0796806	0.0611682	0.168279	0.137969
Cuedc1	1.45631e-230	0.902687	2.81213e-226	0.723054	0.560505	0.486796	2.90317	4.53534	1.12349	0.642768	0.742676	0.742676	1.82088e-158	0.70728	1.20581	1.36983	0.917018	0.323453	0.481356	0.597682	0.416921	0.655609	0.393402
Ptms	1.40719e-233	0.635883	2.71728e-229	4.83165	10.479	8.74836	11.8414	8.09194	9.92751	10.024	6.18135	6.18135	1.07079e-105	0.31832	2.06767	1.69619	2.58511	1.38176	1.63281	1.54094	2.1268	2.65736	2.33868
St6galnac5	1.72092e-234	0.479923	3.3231e-230	0.0405388	0.0374831	0.0101128	0.625569	0.706323	0.015656	0.0136146	0.800202	0.800202	0	0.870349	0.905548	0.81999	0.65332	0.0206305	0.0175743	0.189354	0.0229121	0.0122293	0.0473932
Zfp365	6.20249e-238	0.561009	1.1977e-233	0.209718	0.0211513	0.0340602	1.05501	0.615016	0.103753	0.0109949	0.0707502	0.0707502	2.59166e-64	0.319116	0.224579	0.577983	0.558428	0.0363779	0.0651464	0.0938357	0.0666243	0.0272426	0.00288876
Lypla1	5.86505e-251	0.903388	1.13254e-246	1.06471	0.467817	0.520857	4.52193	1.36862	0.687011	0.706089	0.401992	0.401992	2.44446e-113	0.586949	0.853226	0.827703	1.21757	0.459256	0.341009	0.445669	0.535862	0.43158	0.289899
Tpd52	3.61494e-257	0.848838	6.98045e-253	2.42493	0.809596	2.64588	8.32639	3.4499	1.34682	0.933483	0.32166	0.32166	0	1.00822	1.55929	1.61688	1.9026	0.446994	0.410805	0.689038	1.25744	0.902504	0.852933
Trak2	5.1965e-258	0.658066	1.00344e-253	0.220479	0.071272	0.140262	1.05595	1.2332	0.135084	0.0951943	0.0914234	0.0914234	1.42442e-110	0.434262	0.467012	0.391667	0.44685	0.1231	0.0519722	0.107868	0.0894616	0.0618067	0.0463094
Zfp444	6.57124e-259	0.893375	1.26891e-254	0.737748	0.87151	0.743293	3.13621	2.646	0.600125	0.699452	0.597266	0.597266	0	0.923603	1.27635	1.35706	1.26905	0.332668	0.380974	0.524763	0.462591	0.453991	0.560736
Hcn1	1.5232e-265	0.546515	2.94129e-261	0.00776255	0.324265	0.0168283	0.599843	1.05225	0.0915931	0.0553828	0.221461	0.221461	6.123e-96	0.256386	0.235667	0.379625	0.194247	0	0.00229004	0.0611098	0.00424155	0.0078715	0.021841
Stx3	1.89943e-268	0.792112	3.6678e-264	0.147467	0.469712	0.496772	0.67694	2.77809	0.167816	0.180143	0.543828	0.543828	5.83473e-115	0.558076	0.730951	0.785048	0.133502	0.0485371	0.111414	0.214293	0.101551	0.077152	0.157449
Lgmn	4.46895e-270	0.914954	8.62953e-266	0.409256	0.410592	0.491203	3.72308	1.40446	0.429568	0.272767	0.36474	0.36474	3.82182e-194	0.687882	0.812442	0.827147	0.957617	0.114796	0.274128	0.30508	0.173687	0.19786	0.333496
Elovl4	5.79277e-274	0.964984	1.11858e-269	0.6542	1.32295	0.648377	3.63007	3.24101	1.31488	1.14475	1.1768	1.1768	0	1.09608	1.37858	1.59346	1.11779	0.168613	0.259543	0.432361	0.317275	0.46728	0.343973
Pcbp4	1.00627e-287	0.716773	1.94311e-283	3.69876	3.02677	6.32694	8.12664	9.9531	3.30136	2.93873	4.04158	4.04158	0	0.980569	2.53047	2.60647	2.48964	1.55116	1.33917	1.61352	2.07046	1.75462	1.98546
1190005I06Rik	1.20512e-290	0.667794	2.32708e-286	0.0358529	0.0526152	0.0476167	0.366089	1.85049	0.244759	0.129953	0.175456	0.175456	8.62155e-135	0.472302	0.563991	0.510226	0.207369	0.0203441	0.0219268	0.0920988	0.0296359	0.136285	0.0205379
Elovl2	1.02388e-291	0.734386	1.97712e-287	0.108281	0.239454	0.106463	0.690326	2.04627	0.160842	0.226827	0.124338	0.124338	1.84125e-98	0.468674	0.586977	0.40963	0.321237	0.129233	0.0792609	0.120444	0.132818	0.0685178	0.112506
Cdkn1c	4.61716e-294	1.02258	8.91574e-290	0.729708	1.08762	12.0992	0.982083	13.0555	1.74588	0.738648	0.275652	0.275652	3.70028e-146	0.429756	1.73601	1.70505	1.24343	0.521039	0.893142	0.86811	1.22412	1.38233	2.70783
Gpr162	9.10856e-295	0.834963	1.75886e-290	0.698456	0.63834	0.477841	2.53068	1.49328	0.797149	0.155892	0.800479	0.800479	7.18115e-93	0.539386	0.757784	0.757784	1.04813	0.286144	0.23774	0.300913	0.574375	0.478153	0.254508
Gdpd5	4.16439e-298	0.665642	8.04144e-294	0.0801605	0.168428	0.294757	1.34522	0.839019	0.394544	0.168702	0.189738	0.189738	1.08901e-18	0.284539	0.375748	0.519218	0.375642	0.0257698	0.0380633	0.0837471	0.154227	0.340237	0.14443
Rd3	7.54484e-303	0.507521	1.45691e-298	0.0682002	0.0144363	0.0151297	0.443932	1.01396	0.0125098	0.0143907	0	0	5.82977e-117	0.325375	0.382168	0.29687	0.0999502	0	0.00165181	0.0446717	0.00393357	0.0170099	0
Mir124a-1hg	5.51869e-303	0.789537	1.06566e-298	0.234938	0.547036	0.881824	1.47744	1.9338	0.194819	0.337286	0.290437	0.290437	1.95538e-152	0.61013	0.877758	0.754679	1.01821	0.283847	0.0625286	0.244452	0.727707	0.468164	1.01586
Ldha	7.42184e-305	0.529977	1.43316e-300	17.7399	16.1935	18.1534	40.672	27.2359	10.3284	17.2411	9.49546	9.49546	4.09291e-85	0.287905	2.59904	2.11516	2.64577	2.29964	2.4494	2.48262	2.04	1.85272	1.36997
Srrm4	1.32846e-306	0.882842	2.56526e-302	3.07131	3.23264	3.43492	5.31558	3.36315	0.958237	2.60456	2.11879	2.11879	9.48869e-13	0.268663	0.695016	0.764862	0.77008	0.837374	0.141751	0.230359	1.05293	0.506082	0.942399
Cln3	6.14522e-308	0.774458	1.18664e-303	0.0731839	0.126518	0.109976	0.467169	2.53543	0.125549	0.0870227	0.0415016	0.0415016	1.50959e-30	0.321857	0.43223	0.363882	0.267198	0.0480433	0.120355	0.154439	0.10779	0.0796271	0.121773
Amer2	0	1.51078	0	2.60506	1.18503	1.78372	9.90258	6.1343	1.09086	1.48978	0.772822	0.772822	0	1.39609	2.00234	2.16418	2.03393	0.748032	0.416289	0.855442	0.922945	0.70393	0.999362
Ankrd33b	0	1.33231	0	1.16927	0.0363626	0.693724	5.75565	1.25731	0.0653418	0.0140973	0.0216064	0.0216064	0	0.815392	0.770744	0.804153	1.16939	0.186511	0.0338716	0.235703	0.316974	0.014563	0.193826
Apbb1	0	1.11984	0	1.69685	1.68073	1.31386	5.27247	5.12827	2.10869	1.78679	1.86709	1.86709	0	1.25812	1.88911	1.89991	1.86938	0.393871	0.529238	0.830165	0.651931	1.11362	0.909711
Arhgap31	0	1.45917	0	0.0502565	0.024711	0.0854252	2.1717	5.45334	0.0788361	0.0128337	0.0582706	0.0582706	0	1.05062	1.19006	0.865931	0.736448	0.0366459	0.0622701	0.333092	0.0496041	0.0404303	0.114903
Atp1b2	0	1.31814	0	0.367144	0.521789	0.205268	3.26242	5.1209	0.302315	0.238269	0.435913	0.435913	0	1.23924	1.47593	1.30307	1.15212	0.0979766	0.254995	0.537954	0.112857	0.0890396	0.192887
Atp6v0b	0	0.948045	0	2.22408	4.19144	3.47808	7.12458	7.53539	3.6724	4.84277	4.72887	4.72887	0	0.965328	1.8163	2.02519	1.7528	0.809995	0.612385	0.907595	1.03176	1.27114	1.37228
Btg2	0	1.02059	0	14.0663	1.01564	4.8005	15.8673	8.53708	0.698532	1.38464	1.03975	1.03975	0	0.985808	1.78164	1.68706	2.12971	1.94483	0.520585	0.764289	1.82392	0.268925	0.566729
Cdhr1	0	0.877964	0	0.0214003	0.0115051	0.0172227	1.06354	1.91967	0.0433729	0.023296	0	0	0	1.39977	1.37541	1.19473	1.39234	0.0048393	0.0286445	0.353944	0.00944042	0.00766262	0.0116502
Chgb	0	1.88143	0	0.0909918	2.27738	1.33028	8.00537	9.48489	1.19481	0.939132	1.50819	1.50819	0	1.7296	1.96811	1.99514	1.80607	0.0132131	0.0943099	0.652689	0.0897172	0.439294	1.07841
Cltb	0	1.59216	0	2.54792	1.93298	1.13632	13.2073	12.5079	1.83613	1.85696	2.91396	2.91396	0	1.5455	1.95196	1.78288	2.1556	0.380258	0.401496	0.862322	0.327866	0.686153	0.452516
Cngb3	0	1.28902	0	0.0334232	0.635201	0.0169003	1.251	5.04631	0.093367	0.0223938	0.0197856	0.0197856	0	0.955198	0.966444	0.950636	0.773375	0.00242258	0.0195497	0.223839	0	0.00890779	0
Cntn1	0	0.968573	0	0.0770849	0.060982	0.0603736	1.51208	2.94972	0.444826	0.0911218	0.234694	0.234694	0	1.39642	1.40707	1.51617	1.44279	0.00665748	0.0978538	0.407588	0.0432341	0.148892	0.0426878
Cplx2	0	1.46204	0	0.824979	0.241798	1.02515	5.02619	4.89452	1.92167	0.188796	0.289388	0.289388	0	1.71908	2.01471	2.11098	2.07533	0.416234	0.179159	0.761834	0.578344	0.658829	0.403983
Cplx3	0	1.14693	0	0.0577916	0.204416	2.28495	3.35172	2.65705	0.0440079	0.261435	0.655279	0.655279	0	1.45385	1.45295	1.93682	1.39005	0.0104	0.0629663	0.415961	0.0335284	0.0259365	0.464333
Crx	0	1.60527	0	0.355321	0.0513908	0.164975	4.86492	4.1692	0.102276	0.0366713	0.0599811	0.0599811	0	2.01275	2.04397	2.17208	2.35168	0.0260497	0.156929	0.748649	0.193022	0.0104704	0.0901377
Ctsf	0	0.923398	0	0.357016	0.685739	0.658715	2.67854	2.22674	0.413234	0.591268	0.679478	0.679478	0	1.41404	1.5594	1.55694	1.69767	0.113242	0.194239	0.530527	0.329498	0.235682	0.546694
Dlc1	0	0.887733	0	0.0301705	0.0252972	0.0251622	1.76633	1.61705	0.150847	0.0242094	0.030203	0.030203	0	1.01541	0.999554	0.942476	0.927295	0.00485613	0.029825	0.260034	0.00768719	0.0418669	0.00822164
Dnaic1	0	0.872024	0	0.0237537	0.0182108	0.00939291	0.921075	2.0905	0.0190001	0	0.0383858	0.0383858	0	1.26072	1.31729	1.37593	0.838658	0.00242258	0.0330215	0.308061	0.00364503	0.00300165	0.00459589
Doc2b	0	0.467828	0	0.0139653	0.0257974	0.0396998	0.560455	0.680048	0.00575945	0	0.0152284	0.0152284	0	0.652356	0.605401	0.636011	0.680548	0.00940668	0.00840369	0.129031	0.0224354	0.000962875	0.0147212
Dpysl3	0	0.89387	0	1.38972	8.77011	3.88179	8.20993	5.41851	12.7064	14.7484	6.25447	6.25447	0	1.05046	2.04164	2.22321	2.12668	0.511595	0.289556	0.835569	1.31264	1.90612	1.67761
Egflam	0	0.812765	0	0.0196325	0.00498793	0.0180424	1.46891	1.06326	0.0473536	0.00768386	0	0	0	0.815679	0.736499	0.782244	0.898228	0.0110705	0.010474	0.183078	0.00542266	0	0.0108874
Fam132a	0	0.953148	0	0.12931	0.066118	0.0811545	1.93242	2.59109	0.161828	0.0543606	0.170729	0.170729	0	1.22022	1.35086	1.09623	1.32613	0.0503202	0.266095	0.473319	0.0864127	0.134074	0.0561656
Glo1	0	1.39261	0	2.8432	0.998708	1.89487	14.1383	12.7431	1.3253	0.948659	2.17285	2.17285	0	0.996843	2.19369	1.91987	2.17937	1.10045	1.45729	1.44674	1.24919	0.619491	0.814342
Gm11744	0	1.07761	0	0.0380661	0.071551	0.0318607	1.29426	3.02494	0.0504676	0.0500614	0.0298141	0.0298141	0	0.830578	0.784535	0.656569	0.872534	0	0.0172906	0.158561	0.00133622	0.00925953	0.0152467
Gnat2	0	1.39177	0	0.026864	0.0293452	0.031427	0.805256	6.06186	0.0499923	0.0520516	0.0403014	0.0403014	0	1.00148	0.988161	0.691795	0.96202	0.00702094	0.0259528	0.198115	0	0.00411929	0
Gnb3	0	2.37224	0	0.249693	0.131532	0.236519	7.21634	16.5855	0.120262	0.113512	0.127525	0.127525	0	1.95633	2.03933	1.82048	1.5958	0.00595108	0.0900839	0.639068	0.0347939	0.00593031	0.0565416
Gngt2	0	2.83617	0	0.350867	0.266973	0.321346	14.4875	30.9889	0.311168	0.198522	0.248547	0.248547	0	2.89538	2.98878	2.93626	2.68617	0.0204313	0.170289	1.35617	0.00361081	0.0020738	0.0421256
Grina	0	0.951298	0	0.539668	1.58501	0.890383	3.06872	3.34113	1.7	2.05706	2.43425	2.43425	0	1.29432	1.78281	1.87317	1.7776	0.25725	0.307927	0.705476	0.586905	0.997688	0.971569
Gulo	0	0.739519	0	0.017658	0.018339	0.0243887	0.300539	2.25081	0.0263716	0.0070546	0.189921	0.189921	0	0.72874	0.733629	0.865919	0.52856	0.00691089	0.027202	0.153183	0.0144612	0.00881956	0.0103671
Higd2a	0	1.08154	0	2.11366	1.44393	1.95356	7.79828	6.52438	2.01123	1.52099	2.64002	2.64002	0	1.2061	2.11683	2.04567	2.33871	0.876203	1.07732	1.23824	1.08295	0.962722	0.995434
Igsf21	0	0.795785	0	0.9701	0.0913801	0.186967	1.95697	1.17916	0.193973	0.119913	0.146584	0.146584	0	0.974685	1.05147	1.08356	1.13405	0.210132	0.0293504	0.292302	0.550777	0.210944	0.0568028
Kif19a	0	0.789248	0	0.0537668	0.0126392	0.0234174	1.17427	1.38549	0.0153224	0.0250273	0.037097	0.037097	0	0.928997	0.916534	0.818135	0.816072	0.0153967	0.045556	0.190878	0.0493474	0.00467462	0.0128234
Klc3	0	1.12459	0	0.192793	0.0495836	0.851485	2.43048	2.61561	0.174202	0.0248993	0.0642017	0.0642017	0	1.10484	1.12111	1.08266	1.04886	0.028227	0.052041	0.278843	0.0561839	0.0585402	0.200897
Lhx4	0	0.717004	0	0.0196775	0.0106821	0.0316167	0.90403	1.28434	0.00293415	0	0.0174651	0.0174651	0	0.878842	0.884771	0.809792	0.727221	0.00233543	0.0242824	0.186442	0	0	0.0205268
Lurap1l	0	0.790691	0	0.101754	0.193001	0.100341	1.46487	1.37682	0.444141	0.182088	1.14467	1.14467	0	0.815258	0.83393	1.08206	0.838904	0.0407044	0.0595231	0.209443	0.045468	0.232653	0.198627
Malat1	0	0.7442	0	380.723	732.667	469.255	977.567	860.762	450.805	654.12	651.403	651.403	0	1.06936	6.26274	6.45181	6.21827	5.18538	4.78046	5.39859	5.08697	5.72129	5.71596
Map1b	0	0.800554	0	5.50801	3.73755	3.98092	14.9174	21.8974	33.3322	5.44641	7.19745	7.19745	0	0.634927	2.67153	2.89724	2.69296	1.1317	1.48883	1.84212	2.42021	3.04531	1.94854
Meg3	0	2.17	0	11.6223	6.25304	9.2523	52.7497	57.719	52.6401	3.30589	21.0661	21.0661	0	2.06616	3.38393	3.51826	3.19203	0.482801	0.648511	1.70874	1.36772	2.01199	2.09277
Meis2	0	0.605736	0	0.308033	21.7082	1.46776	7.0145	3.87248	1.379	0.235399	0.202351	0.202351	0	1.95129	2.04409	2.1337	2.51878	0.133829	0.264663	0.851652	0.210112	0.20057	0.162214
Mfap4	0	0.951539	0	0.610726	0.0606932	0.87734	3.32485	0.724208	0.100526	0.0422147	0.0197856	0.0197856	0	1.82794	2.09038	1.90559	2.07701	0.387586	0.178203	0.776365	0.813023	0.158181	0.302235
Neurod1	0	2.34755	0	7.51334	1.32359	1.27415	32.2706	19.247	1.28528	4.32388	0.883714	0.883714	0	1.89611	2.45688	2.70663	2.74373	1.66466	0.428667	1.02701	1.02883	0.31475	0.440217
Neurod4	0	1.81713	0	1.25777	0.0730382	3.08319	13.3506	2.31054	0.105624	0.0917844	0.0731425	0.0731425	0	1.54197	1.64287	1.81498	1.85664	0.066208	0.0877846	0.4748	0.474465	0.00349163	0.259153
Nxnl2	0	1.19679	0	0.0479803	0.0396185	0.0234384	1.51723	3.57725	0.0356586	0.00889173	0.0207754	0.0207754	0	0.944143	0.954805	0.920406	0.705348	0.00336608	0.0331512	0.217999	0.00323324	0.00324348	0.012877
Otop3	0	0.793189	0	0.0171077	0.00916467	0.00781291	0.745997	1.87051	0.0192834	0.0221892	0.139679	0.139679	0	0.899694	0.89515	0.932206	0.785793	0.00536291	0.0392343	0.186683	0.00473405	0	0.00315621
Otx2	0	1.95894	0	10.2166	0.1631	0.476854	23.8246	11.2082	0.263322	0.200546	0.169095	0.169095	0	2.10015	2.66644	2.80185	2.76064	1.71201	0.296172	1.1599	1.13491	0.0359356	0.191894
Pdc	0	2.321	0	0.122172	0.100159	0.140314	6.98121	14.5748	0.133749	0.0495511	0.0672494	0.0672494	0	2.11769	2.21597	1.93869	1.68881	0.00485613	0.139593	0.701765	0.00481752	0	0.00958977
Pik3r1	0	1.87992	0	1.85167	0.884526	0.717495	15.1087	6.36341	0.548656	0.415772	1.4076	1.4076	0	1.64453	1.85721	2.32394	2.21672	0.529825	0.371224	0.815021	0.392502	0.181917	0.194563
Platr17	0	1.29272	0	0.0300672	0.0294499	0.0443278	1.59974	4.22796	0.0467201	0.0500762	0.0606354	0.0606354	0	1.30544	1.297	1.147	1.29202	0.00664285	0.0478432	0.333967	0.0367515	0.00931967	0.0533288
Prdm1	0	1.44157	0	0.841355	0.0307544	0.108344	4.42807	3.44166	0.0390319	0.0576212	0.043012	0.043012	0	1.42719	1.42023	1.33344	1.54838	0.206407	0.0666678	0.419103	0.158651	0.00657662	0.0256954
Rbp3	0	1.18509	0	0.0335801	0.0346759	0.0325945	1.95484	2.85688	0.0322842	0.0265189	0	0	0	0.975341	1.02771	0.751208	0.631909	0	0.0291286	0.22414	0.0154215	0	0.0121592
Rpgrip1	0	1.77245	0	0.0506094	0.0761485	0.0590714	3.79711	7.19194	0.109187	0.0886304	0.0204566	0.0204566	0	1.75385	1.86008	1.85619	1.04857	0.0188275	0.124791	0.61163	0.0254392	0.0177641	0.0327472
Rxrg	0	0.912374	0	0.02657	0.0983172	0.0206529	0.492536	3.00906	0.506401	0.11557	0.019278	0.019278	0	1.17886	1.18992	0.913812	1.25296	0.00518067	0.0285347	0.337942	0.00706211	0.248585	0.00311991
Samsn1	0	0.596068	0	0.0134517	0.00286025	0.0054095	0.168945	1.6514	0.0267294	0	0	0	0	1.2695	1.29418	1.60889	0.793647	0.00268387	0.0149114	0.277024	0	0.00404898	0.0118223
Slc1a2	0	1.10162	0	0.329043	0.0966411	0.464813	2.29002	2.51235	0.193838	0.103313	0.217951	0.217951	0	0.844493	0.851395	0.954602	0.818458	0.0252498	0.0329131	0.198345	0.0718344	0.0222539	0.254472
Snap25	0	1.72065	0	0.447379	1.72077	0.967286	7.10087	9.98571	4.33266	4.49355	10.4792	10.4792	0	1.34472	1.7171	1.77239	1.72162	0.115392	0.10038	0.593377	0.243853	1.15306	0.780779
Syp	0	0.768728	0	0.11215	0.244246	0.142143	1.19971	1.56247	0.48089	0.384312	0.563837	0.563837	0	1.30771	1.33294	1.5428	1.30736	0.038273	0.0558338	0.342074	0.0863544	0.253875	0.173641
Tecpr1	0	0.920534	0	0.377795	0.390933	0.302488	2.12312	2.26601	0.416781	0.363716	0.164829	0.164829	0	0.952295	1.05363	1.1314	1.14925	0.125738	0.102171	0.346449	0.247781	0.254417	0.228147
Thrb	0	1.40414	0	0.0531672	0.0620618	0.0517813	0.342104	7.18791	0.0623621	0.0446143	0.0458983	0.0458983	0	1.87656	1.98874	1.90127	1.59848	0.0375242	0.0722588	0.644085	0.0771296	0.0393572	0.0296897
Tma7	0	1.2909	0	1.7763	2.32651	1.95353	8.37619	9.68606	2.17747	3.39443	2.79611	2.79611	0	0.917154	2.91299	2.45389	3.26925	2.07124	2.19211	2.20007	2.27981	2.16982	2.10201
Tmem158	0	1.31994	0	0.284499	0.210952	0.117253	5.05194	1.36495	0.365353	0.199011	0.389863	0.389863	0	1.38257	1.47021	1.98673	1.4007	0.260282	0.13745	0.441693	0.0956021	0.228579	0.120498
Tmem215	0	0.801626	0	0.0166262	0.00765991	0.00904196	0.539472	2.17073	0.0570273	0	0.0228869	0.0228869	0	1.11218	1.16765	1.29103	0.590493	0.00933982	0.0123473	0.252488	0	0.00100367	0.00709285
Ttyh2	0	0.878859	0	0.232941	0.0289027	0.109436	1.59606	1.62412	0.0509852	0.00656162	0.0163782	0.0163782	0	0.880397	0.852785	0.916636	0.885975	0.0522446	0.02967	0.18287	0.113194	0.0133881	0.0114523
Tulp1	0	2.02342	0	0.0899279	0.0603703	0.0860419	3.3302	12.0688	0.0970116	0.0231313	0.0919798	0.0919798	0	1.08531	1.16821	0.862631	0.883124	0.0185769	0.071604	0.309058	0.100255	0.077592	0.0450951
Unc119	0	1.8649	0	0.670663	1.01251	0.928185	9.67564	10.434	1.27731	1.46045	1.46007	1.46007	0	1.64017	2.12254	2.04379	2.42235	0.219032	0.630032	1.00193	0.626576	0.702616	0.633836
Ypel3	0	1.17771	0	2.72879	3.59729	4.14113	9.79751	9.83635	2.12257	2.75274	5.01734	5.01734	0	1.56934	2.54456	2.73996	2.48505	0.796406	0.864463	1.28102	1.1789	1.22686	1.82519
Agpat3	0	1.11567	0	0.327341	0.285074	0.296619	3.85325	1.83027	0.176517	0.312693	0.257551	0.257551	5.36305e-297	0.84701	0.965151	0.882049	1.02172	0.214826	0.18878	0.376083	0.155787	0.119677	0.170271
Ccdc136	0	1.8039	0	0.286127	0.416578	0.539789	2.71146	13.0429	0.659221	0.570624	0.703454	0.703454	5.13743e-296	1.02672	1.19551	1.04064	1.279	0.126926	0.171938	0.400977	0.288273	0.361631	0.290876
Fabp7	0	3.37091	0	0.601592	0.395058	1.43887	77.8263	3.22036	0.384938	0.316671	1.18254	1.18254	5.97547e-294	1.25555	0.751699	0.817411	2.48451	0.110313	0.0999635	0.344598	0.197966	0.0252102	0.387298
Cadm2	0	0.963217	0	0.0630172	0.664056	0.197303	2.1504	2.40883	1.88107	0.505184	0.450306	0.450306	7.56658e-283	0.773041	0.848211	0.970124	0.789099	0.0452277	0.06648	0.22104	0.0125428	0.199815	0.194947
Lcorl	0	1.07224	0	0.657085	0.626382	0.436177	4.44076	1.88422	0.363259	0.75233	0.970329	0.970329	9.58753e-261	0.780726	0.876657	0.997776	1.0538	0.245323	0.149189	0.323615	0.190236	0.194411	0.196617
Abca4	0	0.757547	0	0.070012	0.0205914	0.165958	1.94885	0.282129	0.0581224	0.0299238	0	0	4.97913e-260	0.750239	0.585624	0.506699	1.16189	0.00469172	0.0237908	0.155933	0.0738482	0.011643	0.141379
Mak	0	0.795656	0	0.0218781	0.0197367	0.00584773	1.13881	1.3839	0.0217711	0.00597181	0	0	2.74755e-254	0.561857	0.553938	0.623057	0.434853	0.00607615	0.0137372	0.117115	0.00509989	0	0.00918763
Dmd	0	1.48838	0	0.114123	0.0888738	0.144252	3.32742	5.63835	0.15993	0.0419959	0.328729	0.328729	7.46514e-253	0.777957	0.940342	0.874869	0.748271	0.101324	0.180812	0.345723	0.135642	0.133567	0.0991337
Ebpl	0	1.4515	0	0.358481	0.241259	0.481656	6.23349	4.6696	0.86984	0.200406	0.634845	0.634845	6.42373e-246	0.843549	1.25432	0.758387	1.22983	0.165995	0.46735	0.530892	0.473335	0.428	0.284524
Fam53b	0	0.977868	0	0.373376	0.117935	0.157038	2.11084	1.813	0.125187	0.13907	0.113417	0.113417	1.71597e-239	0.650068	0.681543	0.517722	0.716114	0.0467501	0.0687555	0.161553	0.10973	0.0335016	0.0894019
Gm4792	0	1.15003	0	0.014382	0.0121648	0.0105029	1.16965	3.46626	0.0220654	0.0157765	0	0	2.42249e-230	0.565421	0.611489	0.426171	0.326896	0	0	0.0951108	0.00289139	0	0.00281002
Parvb	0	0.635264	0	0.0201844	0.0128297	0.0126971	0.599446	1.35993	0.20405	0.00600875	0.099123	0.099123	7.05192e-220	0.685459	0.759074	0.926757	0.688207	0.00901296	0.0485063	0.178365	0.0178621	0.472712	0.0132158
Slc25a33	0	1.23064	0	0.310426	0.333894	0.312441	3.35366	3.12621	0.187295	0.35763	0.275506	0.275506	6.30114e-203	0.712166	0.860746	0.770681	0.834211	0.196169	0.17092	0.281267	0.273573	0.124582	0.200354
Fyco1	0	0.879805	0	0.333347	0.131623	0.215899	1.89467	1.58947	0.165005	0.23657	0.214808	0.214808	1.75123e-201	0.612506	0.661523	0.715251	0.777686	0.167481	0.0806107	0.203153	0.196204	0.0428572	0.181108
Impg2	0	0.830654	0	0.0102199	0.0128304	0.0105715	1.02471	1.70033	0.0130563	0.0216416	0	0	4.38945e-201	0.468526	0.499811	0.42348	0.258161	0	0	0.0746957	0.00607284	0.00442201	0.00916673
1810041L15Rik	0	0.836227	0	0.310392	0.0132719	0.269039	1.54478	1.64857	0.30209	0.02889	0.040091	0.040091	4.19732e-191	0.661937	0.741994	0.94644	0.798906	0.0884342	0.036884	0.18189	0.0785101	0.553036	0.0533743
C1ql3	0	0.559377	0	0.0162972	0.0566158	0.0108428	0.437393	1.19996	0.00776105	0.00605525	0	0	1.76817e-185	0.490229	0.489985	0.89812	0.222487	0.00256452	0.00099634	0.0954804	0	0.00231192	0.0113425
Unc80	0	0.716651	0	0.0636309	0.0589979	0.0591732	1.0671	1.15982	0.0458241	0.0329359	0.209562	0.209562	1.49313e-156	0.413997	0.4054	0.424089	0.398142	0.0257192	0.027058	0.0820709	0.0567639	0.0113639	0.0349764
Abhd14b	0	1.0766	0	0.0491047	0.0294788	0.0372486	0.579289	4.34246	0.144655	0.0790285	0.31881	0.31881	6.0785e-152	0.629968	0.814235	0.54726	0.253756	0.0332441	0.160191	0.180858	0.0401746	0.0847823	0.0287001
Slitrk6	0	0.568689	0	0.00879156	0.00934814	0.0073	0.881895	0.64466	0.00972773	0.00730335	0	0	7.85446e-128	0.329755	0.303821	0.503127	0.300436	0	0.00212146	0.0469452	0	0	0.013013
Ece1	0	0.792168	0	0.0715425	0.282748	0.0725535	1.7099	1.17321	0.183696	0.310427	0.329988	0.329988	1.32548e-127	0.471201	0.489054	0.345538	0.559267	0.0249486	0.0728995	0.153836	0.0331827	0.0859729	0.0828517
Nrtn	0	0.725384	0	0.0452436	0.0239399	0.0316548	0.347512	2.15218	0.0297434	0.0688853	0.0281775	0.0281775	3.38968e-121	0.374096	0.407762	0.273068	0.280587	0.0147182	0.027738	0.072949	0.0145734	0.00809392	0.0206661
Pnpla3	0	0.567255	0	0.0186872	0.0110803	0.0143345	0.81464	0.752006	0.0603346	0.00635153	0.0669793	0.0669793	3.75187e-119	0.327752	0.327979	0.356315	0.248267	0.00609155	0.00428258	0.0598393	0.00188805	0.013905	0.0126401
Aipl1	0	1.06703	0	0.0174353	0.0148823	0.0265726	0.121394	4.23846	0.0412972	0	0	0	2.39217e-112	0.303122	0.342052	0.445768	0.0442805	0.00429158	0.00124944	0.043062	0	0.00329539	0.00615711
Gngt1	0	0.610556	0	0.00586747	0.00248939	0.00788234	0.134622	1.75006	0.0118314	0	0	0	1.74946e-109	0.36583	0.399803	0.134147	0.22629	0	0	0.0703231	0	0	0.00234091
Zfp385b	0	0.632062	0	0.00990033	0.130378	0.0343387	0.819665	1.10151	0.0506236	0.169548	0.15206	0.15206	3.23176e-105	0.312291	0.318438	0.459337	0.213738	0.0142421	0.0121568	0.0728305	0.0035563	0.0266682	0.0211005
Adrb1	0	0.59979	0	0.00356804	0.0223767	0.00816012	0.159454	1.67521	0.0455998	0.0057196	0	0	6.63117e-105	0.284276	0.288415	0.467564	0.120086	0	0.00663377	0.0480154	0	0.00179385	0.00232152
A830036E02Rik	0	0.764503	0	0.0441354	0.00288904	0.0589686	2.07046	0.0716924	0.0284399	0.00729767	0	0	2.56586e-104	0.349112	0.196512	0.243207	0.667117	0.00509996	0.0116288	0.0472977	0.0178749	0.00537663	0.0100058
Sv2b	0	0.670916	0	0.0656769	0.0163765	0.445618	1.25155	0.896628	0.10285	0	0.0174466	0.0174466	1.67427e-97	0.329178	0.345953	0.270786	0.332974	0.00608425	0.00142906	0.065149	0.044519	0.0695708	0.0921985
Nrl	0	1.06295	0	0.0573497	0.0303653	0.0350186	3.38891	0.236241	0.0349273	0.0115192	0	0	2.21846e-96	0.263655	0.203644	0.331892	0.335002	0.0128814	0.0101787	0.0367351	0.00918353	0.00621548	0.00441634
Apoe	0	1.49139	0	0.566446	0.169236	0.261668	3.19858	12.622	0.171639	0.208442	0.0982851	0.0982851	5.31467e-50	0.651548	1.10452	0.612732	0.911534	0.322323	0.700384	0.57084	0.218621	0.0345443	0.0863241

## Sheet: avrage_exp_allclusters_e18
	Multi RPCs	NeurogRPCs	ACs1	ACs2	Prpre+Rods	Cones	RGCs	ACs/HCs	HCs
Xkr4	0.00366146	0.015154	0.0292193	0.0242995	0.0282885	0.0204777	0.0788847	0.0443233	0.0225682
Gm37381	0	0	0	0	0	0.00153837	0	0	0
Rp1	0.00519111	0.000863912	0.00937938	0.00193573	0.282959	0.699085	0.00894645	0.0186797	0.0163782
Sox17	0	0	0	0	0	0.00591149	0	0	0
Gm37323	0.000126875	0	0	0	0	0	0	0	0
Mrpl15	1.15697	1.53257	1.05525	1.16098	2.0952	1.1083	0.906177	0.860793	0.93622
Lypla1	0.644958	1.06471	0.467817	0.520857	4.52193	1.36862	0.687011	0.706089	0.401992
Gm37988	0	0.00107586	0	0.00328664	0.0156603	0	0	0	0
Tcea1	0.416481	0.520131	0.359131	0.390403	0.612234	0.511426	0.270221	0.406892	0.387126
Rgs20	0.00354095	0.00873868	0.0180565	0.016544	0.00776035	0.00274749	0.182815	0.0262416	0.0310577
Gm16041	0	0	0	0	0	0.00324439	0	0	0
Atp6v1h	0.493596	0.673725	1.16995	0.979517	0.741369	0.810778	0.939881	1.20351	1.2535
Oprk1	0.00434609	0.00510184	0.00287314	0.000876241	0	0	0.00693867	0	0
Npbwr1	0	0	0	0	0	0	0	0	0
Rb1cc1	0.663531	0.861989	0.939024	0.891364	1.40802	1.09253	0.76842	0.947279	1.26431
4732440D04Rik	0.105571	0.134156	0.109187	0.0962268	0.225549	0.191817	0.106906	0.0496155	0.12044
Fam150a	0	0	0	0	0	0	0	0	0
St18	0.00410868	0.0135611	0.262455	1.8909	0.0246769	0.0297381	0.0291659	0.0273001	0.207336
Pcmtd1	0.441628	0.442527	0.493114	0.543859	0.536392	0.794008	0.543967	0.508217	0.904443
Gm26901	0.0210814	0.0188511	0.00720709	0.0150473	0.00775368	0.00548075	0.0230356	0.0175284	0
Sntg1	0.00669754	0.00568077	0.136998	0.000795176	0.00734484	0	0.105797	0.0297511	0.0624858
Rrs1	0.986201	2.08046	0.483496	0.870609	0.616882	0.601669	0.41144	0.334336	0.337518
Adhfe1	0.00708466	0.0668743	0.00160889	0.0223178	0.0228988	0	0	0	0
3110035E14Rik	0.0114841	0.476941	0.0661794	0.1188	0.701809	0.0373509	0.056461	0.100773	0
Mybl1	0.186016	2.53431	0.0253984	0.245737	0.573627	0.15836	0.0175457	0.0615657	0.022661
Vcpip1	0.283281	0.388954	0.354972	0.293197	0.409304	0.2807	0.274061	0.40303	0.41688
1700034P13Rik	0.00530745	0.00718208	0	0	0.00412634	0.00746379	0	0	0.0171711
Sgk3	0.0670729	0.1959	0.0139277	0.0367356	0.0334347	0.0337339	0.015655	0.0420126	0.0747831
Mcmdc2	0.0270502	0.0174489	0.0383063	0.0259098	0.00785638	0.0464221	0.0292131	0.0182417	0.0599339
Snhg6	0.479657	0.557478	0.639996	0.62007	0.606305	0.498616	0.508261	0.781074	0.597944
Tcf24	0.00289073	0.00173758	0.00179279	0.00759545	0	0.00579599	0	0.00750973	0
Ppp1r42	0.00435445	0.00968758	0	0.00292907	0.0266795	0.0571847	0.00801311	0	0
Cops5	1.29962	1.37328	1.34456	1.42803	1.20887	1.44969	1.31962	1.30118	1.5002
Cspp1	1.33529	1.95759	1.1175	1.01107	1.62326	2.23236	1.10109	1.2067	1.02792
Arfgef1	0.25623	0.288679	0.339417	0.268805	0.41715	0.429448	0.348199	0.612922	0.489893
Cpa6	0	0	0	0	0	0	0.00418965	0	0
Prex2	0.0428113	0.0535908	0.00417206	0.011486	0.0119279	0.00731491	0.0333019	0.00802079	0.0301733
A830018L16Rik	0.00269266	0.00530044	0.0120709	0.00341414	0.00636856	0	0.0147402	0.0156437	0
Gm17644	0	0	0	0	0	0	0	0	0
Sulf1	0.0780504	0.0126872	0.00360134	0.0174052	0	0.00802245	0.0129376	0	0
Slco5a1	0.04334	0.138364	0.552697	0.64394	0.0589964	0.0187814	0.277334	0.878581	0.590524
Ncoa2	0.2915	0.250116	0.204922	0.180753	0.475942	0.450834	0.284263	0.235954	0.147064
Gm29570	0	0	0	0	0	0	0	0	0
Tram1	1.2203	0.968546	0.298054	0.630586	0.617561	0.862993	0.328861	0.346098	0.22259
Lactb2	0.0601475	0.0237458	0.00924941	0.0185669	0.0285083	0.0625936	0.0664263	0.0496752	0.0404196
Eya1	0.0267098	0.00870495	0.00641855	0.0706057	0.0401368	0.141158	0.0267673	0.0482462	0.0243933
Gm9947	0.00192315	0	0	0	0.00148286	0.00260039	0	0.0966582	0
Msc	0.0037537	0.00159051	0.00240895	0.00205515	0	0	0.00618902	0.520997	0.0286707
Kcnb2	0.0202347	0.0444907	0.118053	0.287478	0.729478	0.349882	0.554587	0.176676	0.263445
Terf1	0.817119	0.692759	0.302175	0.318643	0.393217	0.412939	0.160745	0.304072	0.0964516
Sbspon	0.0211818	0.00236628	0	0.00100055	0.00137402	0.00570408	0.0102695	0	0
4930444P10Rik	0.00947008	0.00959072	0.0531975	0.0989573	0	0.0153062	0.0157768	0	0
Rpl7	14.1873	12.7518	11.2442	14.4988	10.917	8.63466	9.1973	9.0591	8.21944
Rdh10	0.656305	0.186565	0.0915952	0.117869	0.447653	0.19335	0.114837	0.0377712	0.0125638
Stau2	0.376156	0.33334	0.521463	0.393908	0.369792	0.512128	1.10238	0.716136	0.651074
Ube2w	0.556165	0.570968	1.04262	0.838725	0.937485	1.06974	0.925867	1.26376	0.69033
Tceb1	3.26625	3.99783	3.37853	2.93111	2.43212	2.51031	3.81419	3.89577	2.89895
D030040B21Rik	0.00960306	0.00625355	0.00906727	0.0225075	0.0259572	0.00970063	0.0108399	0	0.0138248
Tmem70	0.657285	0.633196	0.488135	0.671766	0.605001	0.681256	0.417777	0.438492	0.599323
Ly96	0.0139572	0.0203035	0.00513731	0.0103136	0.0162659	0.00370788	0.00706443	0	0
Jph1	0.269344	0.043363	0.00888866	0.0139104	0.0154141	0.0366556	0.0207354	0.00967675	0
Gdap1	0.0453023	0.156806	0.733	0.462029	0.346102	0.558393	0.943904	0.962006	1.19833
Gm28784	0	0	0	0	0	0	0	0	0
Pi15	0	0	0	0	0	0	0	0	0
Gm28154	0	0	0	0	0	0	0.00810494	0	0
Gm16070	0.00112849	0	0.00336008	0.00386891	0	0	0.051668	0	0
Crispld1	0.00400121	0	0.00893929	0.00154513	0.00412634	0.00563095	0.114455	0	0
Gm15825	0.000516001	0.00998919	0.00226362	0	0	0	0.00286454	0.0425754	0
Tfap2d	0.0129486	0.177496	0.102119	0.0168328	0.0489151	0.0126709	1.00123	0.8531	0.0125638
Tfap2b	0.23055	0.349899	19.7214	8.42611	0.326351	0.304039	0.166515	16.5066	15.1961
Pkhd1	0.000713205	0	0	0.00447592	0.00253613	0	0.00344886	0	0
Il17f	0.000359445	0.0024793	0	0	0	0	0	0	0
Mcm3	2.15026	1.57441	0.0785279	0.165461	0.170854	0.497971	0.0877207	0.0647206	0.257925
6720483E21Rik	0.000322455	0	0.00564185	0.00214564	0.00348418	0	0.00272155	0.00651457	0.0189813
Paqr8	0.00725854	0.00535518	0.00955762	0.00645987	0	0.00850368	0.0370101	0.0161097	0.0264887
Efhc1	0.00820619	0.00502664	0.00322864	0.00200757	0.00881906	0.00947356	0	0.00712238	0.0264972
Tram2	0.0137612	0.0121085	0	0.00247741	0.0129764	0.0123297	0	0	0
Tmem14a	0.239009	0.191771	0.201454	0.173121	0.160287	0.0833646	0.306836	0.208173	0.247881
Gsta3	0.00635	0.00316722	0.00196931	0.00247533	0.00558172	0	0	0.0251607	0.0208488
Kcnq5	0.000277556	0.0053749	0	0	0	0.00139661	0.00344886	0	0
Gm26580	0.000657985	0	0	0	0	0	0	0	0
Rims1	0.0274136	0.00697703	0.10417	0.0359081	0.00571778	0.00668194	0.240991	7.50789	0.249786
Gm29107	0.02904	0.0307444	0.00643671	0.030868	0.0223157	0.0201116	0	0.00748977	0
Ogfrl1	0.405955	0.430979	0.199478	0.200643	0.373797	0.294911	1.74652	0.343127	1.17665
B3gat2	0.0158201	0.0094524	0.0568232	0.00634395	0.0200612	0.022407	0.359811	0.0199639	1.4522
Smap1	2.08989	1.84964	1.60026	1.44015	2.089	1.97005	2.4702	1.61536	2.09827
Sdhaf4	0.627219	0.709687	0.787033	0.86787	0.992249	0.743074	0.578074	0.333008	0.591626
Fam135a	0.437333	0.448626	0.296137	0.325711	0.393411	0.326499	0.300003	0.606875	1.32325
Col9a1	5.27673	0.545863	0.116523	0.286193	0.477072	0.933928	0.526861	0.138762	0.190407
Col19a1	0.00330826	0.00062912	0	0	0	0	0.0352385	0	0
Lmbrd1	0.289374	0.204554	0.191622	0.191013	0.303478	0.348752	0.206391	0.206245	0.282674
Adgrb3	0.361788	0.224829	1.42245	0.166938	0.426619	0.180085	0.414944	0.723321	1.03742
Phf3	0.999433	0.95182	0.914106	0.751693	1.21772	1.20065	0.551392	0.798832	1.08136
Ptp4a1	0.113992	0.150505	0.243053	0.162201	0.118704	0.18209	0.286017	0.409298	0.195964
Khdrbs2	0.637312	0.213112	1.55087	0.127589	0.147036	0.15271	1.02857	0.769273	0.304126
Gm5415	0.00263963	0	0.0185357	0	0	0	0.0065121	0	0
Prim2	0.583827	0.459942	0.170866	0.109339	0.135884	0.17795	0.173234	0.132452	0.103746
Rab23	0.259621	0.229502	0.162525	0.119416	0.162828	0.173685	0.155433	0.142296	0.164114
Bag2	0.35588	0.133726	0.0774039	0.0496328	0.118458	0.148849	0.218527	0.1164	0.112285
Zfp451	0.57869	0.734563	0.832862	0.671231	0.824781	0.707125	0.84859	0.895984	0.959458
Bend6	0.00424153	0.00583675	0.0806709	0.00488082	0	0.0208721	0.143691	0.0553637	0.118353
Dst	0.239732	0.277168	0.286868	0.41381	0.200056	0.23814	0.895728	0.199558	0.50648
Gm37233	0.00992645	0.0162699	0.00877074	0.0176458	0.0492299	0.0399752	0.0109017	0	0
Ccdc115	1.31415	1.27671	1.0176	1.14095	1.58758	1.41109	0.792723	1.14967	1.20153
Gm28306	0	0	0	0	0	0	0	0	0
Imp4	0.654632	0.639363	0.593497	0.649881	0.495061	0.417186	0.388071	0.403953	0.288683
Ptpn18	0.0113123	0.00881899	0	0.0022042	0.00770677	0.0436037	0.00305662	0.0167274	0
4930568A12Rik	0	0	0.00154481	0	0	0	0	0	0
Amer3	0.0011682	0.00128213	0.0356891	0.0098987	0	0	0.114507	0.00834637	0.110935
Arhgef4	0.00740066	0.00568123	0.0749798	0.0088318	0.021615	0.139424	0.153854	0.0865506	0.0460735
Gm38336	0.00321924	0.00275569	0.0071836	0	0.00172217	0.0158963	0	0.00797763	0.0228363
Fam168b	0.55788	0.714855	0.826939	0.839208	0.639324	0.704618	0.521297	0.842116	0.794202
Plekhb2	0.265033	0.225737	0.243892	0.237569	0.467925	1.14477	0.445144	0.315668	0.548542
1110002O04Rik	0	0	0	0	0	0	0.00469597	0	0
Hs6st1	0.0343776	0.0786988	0.0502408	0.0899553	0.0434793	0.0451384	0.146425	0.0345216	0.0753891
Gm33280	0	0	0	0.00212553	0.00525111	0	0	0	0
Uggt1	0.191816	0.237037	0.202864	0.167465	0.19248	0.16563	0.228129	0.241317	0.185074
Neurl3	0.000306262	0	0	0	0	0	0.0108157	0	0
Arid5a	0.0683466	0.0561349	0.0105314	0.00678483	0.0237732	0.0136774	0.0121524	0.078046	0
4930403P22Rik	0.0458077	0.0279421	0.0715828	0.0202223	0.0617728	0.0920199	0.0284272	0.0321734	0.0865824
Kansl3	0.663769	0.606376	0.567393	0.376287	0.597267	0.876873	0.423437	0.801299	0.463747
Lman2l	0.676586	0.568186	0.878161	0.681589	1.10051	1.16053	0.840696	0.735734	0.740803
Cnnm4	0.108967	0.175634	0.0168733	0.0391622	0.054621	0.103489	0.0647628	0.0447431	0.0125638
Cnnm3	0.105899	0.139966	0.101552	0.0998461	0.321787	0.177016	0.0454518	0.102577	0.0842585
Gm38033	0.000520136	0	0	0	0	0	0	0	0
Ankrd23	0.00912646	0.00998382	0	0	0.0179557	0.00952216	0.00591598	0	0.0258184
Gm43543	0.00191224	0.00950056	0.00855528	0.00254807	0.0180946	0.00183226	0.00307752	0	0
Ankrd39	0.247875	0.283662	0.239706	0.192453	0.582098	0.409452	0.1611	0.179826	0.203628
Sema4c	0.139835	0.242396	0.352935	0.447945	0.34188	0.140592	0.189222	0.248384	0.383754
Fam178b	0.00153351	0.00333837	0.000955004	0.00235849	0.00832112	0.0118807	0	0	0
Cox5b	4.5218	4.76353	4.84681	4.78839	4.00904	4.61224	4.97257	5.64466	5.86129
Actr1b	0.537946	0.66146	0.745775	0.658462	0.798508	0.686522	0.641428	0.76433	0.852095
4933424G06Rik	0.00346452	0.00368682	0.00955835	0.00235284	0.00535291	0.00716004	0.0166591	0.00788386	0
Gm33533	0	0	0	0	0	0	0	0	0
Zap70	0.00116339	0	0.0180249	0	0	0	0.00370879	0.013582	0
Tmem131	0.0962667	0.100199	0.102866	0.1159	0.120924	0.136971	0.103498	0.113674	0.138406
Cnga3	0.0010673	0.00121038	0	0	0.0241689	0.491093	0.00573135	0	0
Inpp4a	0.0829868	0.0568895	0.181715	0.107348	0.188872	0.188699	0.284766	0.132973	0.214704
Coa5	0.183483	0.175926	0.255537	0.18468	0.203019	0.129467	0.235635	0.223192	0.168917
Unc50	1.12884	0.881229	0.754789	0.958749	1.0107	1.06761	0.605248	0.811273	0.813169
Mgat4a	0.0520462	0.0714555	0.146256	0.0387543	0.041572	0.177036	0.13424	0.107207	0.313485
2010300C02Rik	0.011263	0.00753085	0.0036445	0	0.0331159	0.00671978	0.00350254	0	0
Tsga10	0.213129	0.380373	0.302969	0.254629	0.567627	0.223033	0.140672	0.144142	0.342583
Gm26805	0.000341608	0	0	0	0.0048799	0	0	0	0
Lipt1	0.0740506	0.0543132	0.0309205	0.0450328	0.0460232	0.0735077	0.0526824	0.0325168	0.0214216
Mitd1	0.356681	0.270016	0.254009	0.256479	0.263336	0.252142	0.145862	0.237555	0.285172
Mrpl30	2.18396	1.89419	2.02885	1.80129	2.14604	2.02143	2.05795	2.08078	2.54353
Gm15457	0	0	0	0	0	0	0	0	0
Txndc9	1.67306	1.83386	2.0151	2.19863	1.86063	1.60383	1.64289	1.48465	1.16226
Eif5b	2.7688	3.30621	2.32282	2.26497	2.39534	2.86944	2.667	2.5003	2.58754
Rev1	0.368591	0.302093	0.28095	0.191804	0.248208	0.314808	0.224505	0.258434	0.398689
Aff3	0.0314434	0.016069	0.230199	0.0773691	0.00358762	0.00797123	0.15557	0.118697	0.116325
Gm16150	0	0	0	0.00172203	0	0	0	0	0
Gm16152	0.0588636	0.0429248	0.348836	0.109734	0.00472002	0.016908	0.103509	0.163591	0.0460397
Lonrf2	0.376516	0.13906	0.436087	0.204612	0.198347	0.281372	0.425423	0.448154	0.383082
Chst10	0.199641	0.244175	0.388187	0.228448	0.228635	0.0768183	0.582129	0.361491	0.281352
Pdcl3	0.990687	0.972345	1.33951	1.15287	1.00601	0.745669	1.03046	1.21423	1.03656
Npas2	0.00130108	0	0.0134889	0.0154567	0	0	0.0110684	0	0
Rpl31	14.2592	13.0258	9.76684	13.2033	10.3637	8.30886	9.92304	9.9543	8.72091
Tbc1d8	0.0349499	0.0391074	0.0351581	0.0389637	0.0829428	0.326308	0.0362826	0.0570932	0.0349449
Cnot11	0.601378	0.65943	0.407571	0.558194	0.40651	0.3887	0.257354	0.307093	0.33808
Rnf149	0.525946	0.500374	0.50698	0.580196	0.729929	0.846793	0.395327	0.618636	0.556819
Creg2	0.0984869	0.00853464	0.0265529	0.00812444	0.00551204	0.0139601	0.103192	0	0.0223002
D930019O06Rik	0.00144835	0	0	0	0	0	0.0037233	0	0
Rfx8	0.00292853	0	0.00579727	0	0	0.00460402	0.0025927	0	0
1700066B17Rik	0.00907111	0.00464881	0.00188833	0.00117736	0	0	0	0	0
Map4k4	0.988045	1.14554	1.37382	1.36867	0.980596	0.624005	1.38437	1.09449	0.933648
Il1r2	0.000367143	0	0	0	0	0	0	0	0
Gm16894	0.00659804	0.00206711	0.0722475	0.0433011	0.0208388	0.0335708	0.058675	0.039748	0.0909877
Il1r1	0.0023234	0	0	0	0	0	0	0	0
Il1rl2	0.000875518	0	0	0	0	0	0	0	0
Il18rap	0	0	0.00171359	0	0	0	0	0	0
Gm37915	0	0	0	0	0	0	0	0	0
Mfsd9	0.014976	0.00883739	0.0250689	0.00911478	0.0570359	0.0107016	0.0868376	0.0323051	0.0174651
4930448I06Rik	0.000164081	0.00302464	0	0	0	0	0	0	0
Gm29260	0.033214	0.0224836	0	0.0114083	0	0.00176154	0	0	0
Pantr1	0	0	0.0112247	0.000687126	0	0	0.00995068	0	0
Pou3f3	0.0016949	0	0.0102271	0.00754545	0	0	0	0	0
Mrps9	0.821915	0.727005	0.388631	0.52724	0.542318	0.475287	0.353755	0.364911	0.432245
Gpr45	0.0258573	0.0752822	0.170732	0.178881	0.0594557	0.0101893	0.111637	0.0940324	0.0578798
Tgfbrap1	0.0985612	0.112727	0.107049	0.134405	0.143067	0.0901996	0.10999	0.212575	0.0795204
8430432A02Rik	0.00603947	0.00554067	0.0139464	0.010988	0.0205283	0	0.00524597	0.0244083	0
AI597479	0.168257	0.125843	0.221141	0.124175	0.226153	0.208825	0.193307	0.272052	0.0615695
Fhl2	0.0145893	0.00986295	0.0532266	0.048319	0.0109985	0.00235154	0.0952161	0.0325371	0.0245236
Nck2	0.0475105	0.0412253	0.027199	0.0268503	0.0392935	0.0324551	0.075345	0.0587263	0.0625429
1500015O10Rik	0.000363762	0	0	0	0	0	0	0	0
Gm29155	0	0	0	0.00205587	0	0	0	0	0
Gm29156	0	0	0	0	0	0	0	0	0
Uxs1	0.212074	0.164924	0.109172	0.0967236	0.0908256	0.148831	0.131711	0.15449	0.0601619
Tpp2	0.50537	0.548165	0.554838	0.498628	0.448102	0.441144	0.383392	0.625817	0.342681
Mettl21c	0.00249722	0.00394206	0.0028071	0.00340429	0.00353435	0.00675256	0.00334719	0	0
Gm8251	0.00422726	0.0129695	0.00471687	0	0	0.0108529	0	0	0
Tex30	1.22377	1.7774	0.454784	0.583979	0.625671	0.742356	0.406837	0.295511	0.491175
Kdelc1	0.249593	0.210414	0.11871	0.206936	0.130726	0.111254	0.0973691	0.133328	0.0640258
Bivm	0.101926	0.0949901	0.156593	0.149728	0.102627	0.0835299	0.149593	0.184803	0.155913
Ercc5	0.18708	0.182303	0.364276	0.271549	0.22562	0.297858	0.178101	0.402033	0.279219
Gulp1	0.346082	0.200783	0.014508	0.0585182	0.449484	0.0522201	0.0254308	0.0157197	0.0163782
Col3a1	0	0	0	0	0	0	0	0	0
Col5a2	0.0724387	0.0730421	0.00674409	0.205568	0.0271684	0.00972189	0.0257222	0	0
Wdr75	0.268215	0.353535	0.266405	0.304758	0.201431	0.154918	0.242126	0.254927	0.250218
Slc40a1	0.00830848	0.00402113	0.00211828	0	0.0122461	0.0190303	0	0	0
Dnah7b	0.0242966	0.016937	0.0238362	0.00500529	0.0166437	0.0165614	0.0172283	0.0457123	0
Dnah7c	0	0	0.00507379	0	0	0	0	0	0
Slc39a10	0.642612	0.615815	0.476638	0.667677	0.408849	0.336005	0.581393	0.653541	0.675785
Gm28151	0.0117736	0.0202585	0.0131001	0.0224505	0.0228611	0.0340557	0.0178932	0.0660539	0.0163782
Gm28826	0	0	0	0	0	0	0	0	0
Tmeff2	0.120565	0.195216	0.0852543	0.317508	0.0733599	0.0395063	0.244725	0.238236	1.40103
Gm29325	0.00044261	0	0.00195989	0.00534563	0	0	0	0.00632869	0
9330175M20Rik	0.000386343	0	0.00364941	0.00582548	0	0	0	0.0220587	0
Sdpr	0	0	0	0.0212209	0	0.00221484	0	0	0.0227295
Nabp1	0.0987553	0.296021	0.0521947	0.132165	0.109408	0.0786276	0.0261911	0.117894	0.225598
Gm17767	0	0.00183267	0	0	0	0	0	0	0
Gm28055	0.00028211	0	0	0.00325053	0	0	0	0	0
Myo1b	0.453161	0.710136	0.786073	0.774704	0.198331	0.394383	1.20367	0.386031	0.97651
Stat4	0.000823871	0	0	0	0	0	0	0	0
Stat1	0.0532942	0.0284328	0.0167356	0.0287516	0.00957633	0.0357618	0.0249389	0.00726006	0
Gls	0.284982	0.509886	0.317016	0.234214	0.194804	0.238014	0.682268	0.406289	0.686438
Nab1	0.144746	0.0980503	0.0329247	0.0286898	0.0456132	0.311362	0.402033	0.10007	0.0452954
Gm28178	0	0	0	0	0	0	0	0	0
Tmem194b	0.0910385	0.0632793	0.0420444	0.037984	0.0371684	0.0493163	0.0299803	0.0299731	0.0486889
Mfsd6	0.0670812	0.0680281	0.131323	0.0680298	0.0954755	0.183414	0.43938	0.207834	0.139396
Inpp1	0.169896	0.0777112	0.182204	0.069733	0.124196	0.147036	0.403883	0.103527	0.303226
Hibch	0.242184	0.206049	0.337335	0.353665	0.340625	0.263889	0.280097	0.219193	0.178882
1700019D03Rik	0.188241	0.0298193	0.00580145	0.0151229	0.0137165	0.0282651	0.118293	0.150818	0.0580777
Mstn	0.0160702	0.0134274	0.0223107	0.00935525	0.0575229	0.0332689	1.91221	0.0382879	0.0205124
1700019A02Rik	0.00013052	0	0	0.00227829	0	0	0.0025576	0	0
Pms1	0.216391	0.195775	0.0864607	0.084429	0.124909	0.151379	0.0873612	0.0708493	0.0519328
Gm28777	0.00158641	0.00296344	0	0	0	0	0	0	0
Ormdl1	1.42722	1.2623	1.00712	1.13504	1.32709	1.18296	1.08533	0.91704	1.35794
Osgepl1	0.394477	0.309938	0.350152	0.254655	0.243005	0.288032	0.224005	0.279497	0.491006
Gm28551	0.00852297	0.00794846	0.0325071	0.00461097	0.0139992	0.00573991	0.0184678	0.00844901	0.0306205
Asnsd1	0.999243	0.961799	0.506514	0.667287	0.852807	0.570915	0.774158	0.464798	0.578073
Dnah7a	0.0300017	0.0475647	0.0179422	0.0115366	0.0029986	0.00425422	0.0295769	0.00574175	0.213335
Stk17b	0.260926	0.400608	0.016621	0.048461	0.05917	0.0562942	0.0142243	0.0334443	0.0517889
Hecw2	0.0120258	0	0.0820322	0.0554534	0.00341593	0	0.223537	0.120143	0.0835704
Ccdc150	0.00408164	0.00202097	0	0.002776	0.00603543	0	0.00224228	0	0
Gtf3c3	0.263978	0.277899	0.250001	0.282135	0.278412	0.177027	0.264134	0.271235	0.391235
Pgap1	0.174169	0.220244	0.188518	0.158287	0.142595	0.136755	0.257875	0.192445	0.542224
Ankrd44	0.119925	0.141782	0.20617	0.0717054	0.0291825	0.0993315	0.208061	0.140108	0.124868
4930444A19Rik	0	0.00138151	0.0019836	0	0	0	0	0	0
Sf3b1	4.65578	5.33218	4.59662	4.83199	4.25353	4.12695	2.97265	4.19002	3.20283
Coq10b	0.333569	0.384408	0.521204	0.475155	0.234985	0.282755	0.417635	0.45262	0.352502
Hspd1	3.56336	3.43489	1.98028	2.71625	1.80085	2.26812	1.84961	1.68761	2.25149
Hspe1	3.82534	3.97549	2.90213	3.59664	2.18121	2.54653	3.13347	3.44358	3.23755
Mob4	1.43796	1.82715	2.227	1.73094	2.3612	2.28759	1.86888	2.19222	1.82898
Rftn2	0.0293622	0.0564123	0.00247011	0.0490478	0.0435874	0.00703264	0.00423264	0.00974369	0.0171711
Gm10561	0.0108908	0.00754501	0	0	0.0039445	0	0	0	0
Mars2	0.0685093	0.0730684	0.0814996	0.0393685	0.0329886	0.0808766	0.0598831	0.0656264	0.0345637
Boll	0.0017274	0.0034235	0	0	0.00420222	0	0	0	0
Plcl1	0.0177152	0.0214422	0.170619	0.131812	0.208879	0.16471	0.0213583	0.115024	0.109305
9130227L01Rik	0	0.00138151	0.00247011	0	0.0556332	0.0264463	0.0055165	0	0
Satb2	0.0100521	0.0122679	0	0.00183397	0.0485312	0.0390082	0.119254	0	0
BC055402	0.000643518	0	0	0	0.0522586	0.0198818	0	0	0
4930558J18Rik	0.0474993	0.0677749	0.00222157	0.00505759	0.0144398	0.00675087	0	0.0211923	0
1700066M21Rik	0.11067	0.0923827	0.0349681	0.0676305	0.0872999	0.0724477	0.0391426	0.0132692	0.0223002
Tyw5	0.284049	0.345827	0.244263	0.327612	0.232876	0.298679	0.186516	0.269845	0.196653
9430016H08Rik	0.382177	0.335828	0.437456	0.454327	0.4245	0.316058	0.288614	0.461313	0.374377
Spats2l	0.0849156	0.0160978	0.0626325	0.0220157	0.0143784	0.0518887	0.177518	0.0155924	0.058626
Kctd18	0.126756	0.185427	0.230528	0.176048	0.13327	0.182076	0.175235	0.206731	0.0365894
Sgol2a	0.447738	0.504412	0.00726823	0.0270402	0.0706176	0.0884327	0.0254635	0.0245901	0.0216801
Aox1	0.000191301	0.00103821	0	0.000795176	0	0	0	0	0
Aox2	0.00169904	0.00299627	0.00198018	0	0	0	0	0	0
Bzw1	3.90023	4.56223	4.10843	4.11373	3.04106	2.65747	3.36382	4.9534	3.42851
Clk1	1.45424	1.31315	1.56356	1.23862	2.3177	2.39299	0.871461	1.52394	1.19966
Ppil3	0.533946	0.448514	0.291208	0.333594	0.370757	0.286605	0.424492	0.396324	0.371142
Nif3l1	0.283838	0.254517	0.321223	0.358525	0.302413	0.332575	0.272534	0.279981	0.427467
Orc2	0.493377	0.473996	0.185895	0.249135	0.249852	0.221674	0.168952	0.183975	0.129003
Gm15834	0.0236137	0.0339439	0.0133845	0.0107476	0.0363565	0.0427564	0.00876824	0.00720804	0
Fam126b	0.271246	0.24022	0.285991	0.197022	0.450417	0.519892	0.201438	0.441739	0.255308
Ndufb3	1.76544	1.84957	1.81128	1.8692	1.92001	2.25084	1.63321	2.194	1.53251
Cflar	0.174689	0.171801	0.0475167	0.164299	0.38662	0.37705	0.0427831	0.0322013	0.172166
Casp8	0.0904934	0.064859	0.00408266	0.014451	0.0113324	0.0168076	0	0.0112138	0
Trak2	0.0789162	0.220479	0.071272	0.140262	1.05595	1.2332	0.135084	0.0951943	0.0914234
Stradb	0.124256	0.168644	0.296559	0.218158	0.157386	0.284631	0.314322	0.275292	0.184618
Als2cr11	0	0.00145509	0	0	0	0	0	0	0
Tmem237	1.08613	0.814146	0.544213	0.492236	0.596835	2.0929	0.422091	0.529758	0.465536
G730003C15Rik	0.111518	0.131654	0.0718683	0.113198	0.108591	0.118956	0.0389108	0.0411807	0.0390457
Mpp4	0.00217635	0.00710493	0.00478876	0.00398737	0.0444715	0.411409	0	0	0.0205124
Als2	0.0451609	0.0675328	0.0352815	0.0183294	0.0466251	0.125518	0.0325485	0.0149335	0.0498431
Cdk15	0.00169009	0.00333098	0.00987786	0	0	0	0.0195932	0	0
Fzd7	0.072724	0.0239785	0.013964	0.0316796	0.0248809	0.0218435	0.0139839	0	0
Gm973	0.0153544	0.00330394	0.00409113	0.000779821	0.00242566	0.00619472	0.0194621	0	0
Sumo1	5.31498	5.51509	5.07426	4.98072	4.50932	4.29398	3.63852	5.52181	4.14793
Nop58	2.8025	2.39702	1.16206	1.11987	0.974302	1.42204	0.782719	0.980942	0.93785
Bmpr2	0.282425	0.353728	0.377342	0.528161	0.349069	0.368075	0.547363	0.560921	0.814141
Fam117b	0.129619	0.192404	0.497125	0.276405	0.365323	0.432346	0.543794	0.422418	0.851122
Ica1l	0.00849817	0.00911769	0.0914112	0.038177	0	0.00629216	0.215616	0.0964872	0.122903
Wdr12	0.628343	0.629309	0.379327	0.529824	0.392707	0.441132	0.507415	0.498605	0.900079
Carf	0.165637	0.146796	0.182445	0.163224	0.319233	0.319439	0.167353	0.156154	0.194732
Nbeal1	0.431315	0.461415	0.460606	0.37647	0.668306	0.670783	0.624334	0.726725	0.428645
Cyp20a1	0.653058	0.347495	0.0903764	0.223209	0.178295	0.179369	0.381213	0.224399	0.0581081
Abi2	0.625217	0.486532	1.00987	0.65068	0.515723	0.709154	1.02265	1.07818	1.14181
Raph1	0.546718	0.577337	0.650638	0.504785	0.407392	0.648205	1.08688	1.98741	1.12402
Icos	0	0	0	0	0	0	0	0	0
Gm11587	0.000726361	0	0	0.00203599	0.00435408	0	0	0	0
9530026F06Rik	0	0	0	0	0	0	0	0	0
Pard3b	0.664154	0.262558	0.0169419	0.0607762	0.0478471	0.115441	0.102651	0.180733	0.0776432
Pard3bos1	0	0	0	0	0.00460202	0	0.00421893	0	0
Nrp2	0.0122069	0.00842729	0.0944403	0.0114038	0.0118983	0.0393554	0.233385	0	0.0291805
Ino80d	0.471197	0.517682	0.472862	0.50344	0.559859	0.627333	0.411267	0.318468	0.631275
Ino80dos	0.0356526	0.0416178	0.0207561	0.0283249	0.0442736	0.0497821	0.0286911	0.0296819	0.0429168
Gm20342	0.288983	0.237273	0.290404	0.200015	0.453128	0.483497	0.150979	0.202485	0.199884
Ndufs1	0.564504	0.528778	0.757719	0.583921	0.606213	0.651374	0.481442	0.680539	0.766991
Eef1b2	5.41741	4.73536	4.57729	4.52266	3.37831	3.09337	5.2845	5.04859	3.46653
Gpr1	0	0	0.00239288	0.00323971	0	0	0.0098406	0.00890016	0
Zdbf2	0.246697	0.418966	0.21721	0.23611	0.390081	0.732454	0.498882	0.0477479	0.0299317
Adam23	0.138849	0.0423644	0.0227775	0.0200932	0.0199783	0.0265563	0.293099	0.018188	0.0225682
Mdh1b	0.00038585	0	0	0.00199737	0	0.00299195	0	0	0
Fastkd2	0.248158	0.205977	0.0862144	0.131091	0.165654	0.126724	0.112154	0.127762	0.225675
Klf7	0.22777	0.56564	1.54439	0.982591	1.01034	0.696149	8.35717	0.974843	1.6189
Gm26649	0.000736316	0.00243601	0.00209356	0.00239295	0.0154638	0.00494678	0.0162504	0	0
Creb1	0.583488	0.730013	0.519151	0.599568	0.858118	0.712159	0.401593	0.611741	0.500005
Mettl21a	0.206511	0.160638	0.114778	0.265979	0.275157	0.200281	0.0707489	0.108128	0.0281775
Gm28982	0.000151775	0	0	0	0	0	0	0	0
Ccnyl1	0.0472417	0.0402164	0.0304074	0.0252427	0.0417703	0.0208438	0.0191324	0.0617123	0
Fzd5	0.456749	0.191024	0.0611654	0.0873783	0.0962539	0.13283	0.067303	0.0463738	0.0528495
Plekhm3	0.302687	0.30389	0.129708	0.210697	0.364399	0.276102	0.129702	0.229781	0.0590714
Akr1cl	0.000459392	0	0	0	0	0	0	0	0
Cryge	0.000191301	0	0.00202345	0	0	0	0	0	0
Crygd	0	0	0	0	0	0	0.0028115	0	0
Crygc	0.0036785	0	0.0297876	0.00310305	0	0	0	0	0
Crygb	0.000449746	0	0.00245322	0	0	0	0	0	0
Cryga	0	0	0	0	0	0	0	0	0
D630023F18Rik	0.00106048	0	0.00452624	0	0	0	0	0	0
Idh1	1.15992	1.30762	3.18004	3.28088	1.57313	1.41104	4.79137	2.9436	2.39996
Pikfyve	0.123825	0.156659	0.195573	0.158615	0.1226	0.161054	0.201448	0.182485	0.15002
Crygf	0	0	0	0	0	0	0	0	0
Map2	0.224826	0.486891	1.55556	0.7826	1.97141	1.72725	1.75284	2.06863	2.19402
Gm10558	0.000717832	0	0.00574705	0.00291892	0.00344255	0.0037908	0.00705352	0	0
Unc80	0.0157845	0.0636309	0.0589979	0.0591732	1.0671	1.15982	0.0458241	0.0329359	0.209562
Rpe	0.188038	0.200229	0.109205	0.145503	0.178487	0.16459	0.0687952	0.153236	0.138084
Kansl1l	0.361573	0.420181	0.595046	0.351664	1.0262	1.62612	0.25882	0.230659	0.290936
Acadl	0.367919	0.154548	0.0305074	0.037442	0.116421	0.0953944	0.255507	0.0190691	0.0226859
Myl1	0	0	0	0	0	0	0	0	0
Lancl1	0.641737	0.422185	0.54637	0.454559	0.414724	0.373786	0.551739	0.441418	0.386392
Cps1	0	0	0	0	0	0	0.00422325	0	0
Erbb4	0.00443284	0.00172102	0.00206123	0.0094126	0.00564022	0.0024486	0.00748842	0	0
Gm29113	0	0	0.00177506	0	0	0	0	0	0
Ikzf2	0.226819	0.222954	0.220412	0.210196	0.653462	0.45539	0.0938757	0.0686339	0.060368
Spag16	0.0122873	0.0107407	0	0.00247533	0	0.00626369	0.00410217	0	0
Vwc2l	0	0	0.00510915	0.00326742	0	0	0	0.0598355	0
Bard1	0.220941	0.204828	0.0291152	0.0414362	0.0465367	0.0703894	0.0363006	0.0659033	0.0351452
Abca12	0.000302288	0.0022327	0	0	0	0	0	0	0
Atic	0.820774	0.663639	0.210346	0.478245	0.236045	0.268556	0.380383	0.51788	0.743578
Fn1	0.288632	0.266619	0.0297187	0.0600243	0.0520364	0.0670333	0.037297	0.0366021	0.0207754
Apol7d	0.0487432	0.0543478	0.0133765	0.0272453	0.0149994	0.0120849	0.0422738	0	0.0379847
Gm4319	0	0	0.00322683	0	0	0	0	0	0
Mreg	0.0257048	0.018618	0.0309801	0.00966049	0.0127053	0.004026	0.00456183	0	0.0167466
D230017M19Rik	0.0346832	0.0193347	0.138946	0.0506315	0.0817342	0.0681818	0.223639	0.13512	0.266642
Pecr	0.208507	0.115909	0.0753235	0.127743	0.125427	0.0650813	0.0486824	0.104776	0.0391547
Tmem169	0.0167264	0.012151	0.205751	0.0851133	0.0452557	0.02549	0.301851	0.227861	0.306032
Xrcc5	0.392999	0.410528	0.275712	0.630546	0.307765	0.152425	0.132348	0.134372	0.355938
2019-03-04	0.00446502	0.00505003	0.347858	0.0237626	0.0224528	0.00724111	0.0713805	0.33558	0.0401541
Smarcal1	0.1157	0.104178	0.104658	0.11391	0.132482	0.100275	0.0558837	0.08053	0.113817
Ankar	0.00118517	0	0.00195655	0	0	0	0	0	0
Rpl37a	23.1514	22.4152	15.6423	21.8541	20.1912	15.9221	13.6217	14.756	13.0039
Igfbp2	1.68402	4.3428	1.9805	4.84481	2.7586	0.517683	2.33182	0.462647	0.197496
Igfbp5	0.0222982	0.0824102	0.0150921	2.4437	0.0879412	0.0174636	0.503477	0.0148728	0
Tnp1	0	0.00132509	0	0	0.00404326	0.00470575	0	0	0
D530049I02Rik	0	0	0	0	0	0	0	0	0
C530043A13Rik	0	0	0	0	0	0	0.00505026	0	0
6030407O03Rik	0.00134261	0.0117972	0	0.0570926	0.00512748	0.0061752	0.00667183	0	0.0174651
Gm29183	0	0	0	0.0117434	0.00393522	0	0	0	0
Tns1	0.0231134	0.010495	0	0.0160683	0.00870009	0.00772138	0	0	0.0205124
Rufy4	0.00118196	0	0	0	0	0	0	0	0
Cxcr2	0	0	0	0	0	0	0	0	0
Arpc2	2.64553	2.79889	3.5412	2.99484	2.46141	2.27046	4.61099	3.81719	3.47322
Gpbar1	0	0	0	0.00192247	0	0	0	0	0
Aamp	1.59939	1.59772	1.56939	1.79566	1.83992	1.91837	1.21438	1.69928	1.93632
Pnkd	0.630217	0.59033	0.514594	0.69369	0.620197	0.626684	0.679335	0.522199	0.66149
Tmbim1	0.0781567	0.100407	0.0382879	0.0398915	0.151366	0.196977	0.0255451	0.0311283	0.0472899
Catip	0.0019423	0.0049148	0	0	0	0	0.00382928	0	0
Slc11a1	0.000400299	0.00259876	0	0	0.011439	0.00471109	0	0.00607222	0
Ctdsp1	0.290755	0.17151	0.0514354	0.0682597	0.149123	0.135285	0.0153517	0.0636945	0
Vil1	0.00147554	0	0	0.00234256	0	0.00100968	0	0	0
Usp37	0.510777	0.382297	0.237827	0.192667	0.244723	0.26755	0.19669	0.229123	0.229058
Rqcd1	0.372535	0.346179	0.233232	0.199774	0.223191	0.210704	0.221936	0.254281	0.135123
Plcd4	0.00808589	0.240141	0.00851582	0.164301	0.344105	0.0622247	0.00344886	0.020358	0.0227483
Zfp142	0.0824543	0.0717498	0.068683	0.0412743	0.032725	0.0849626	0.030716	0.0737112	0.0125638
Bcs1l	0.142616	0.101526	0.277634	0.167658	0.172927	0.272698	0.147108	0.147498	0.220103
Rnf25	0.186597	0.257818	0.217068	0.20866	0.180074	0.227082	0.11898	0.159527	0.0837199
Stk36	0.0319383	0.0970987	0.0179625	0.0462396	0.0352277	0.0441477	0.0301507	0.0107392	0.0208488
Ttll4	0.089223	0.103133	0.0276336	0.0621763	0.0461336	0.0629258	0.0341712	0.0328229	0.070994
Cyp27a1	0.01174	0.00597667	0	0.0107377	0.0230391	0.00188636	0.00292375	0.010162	0.02569
Prkag3	0	0	0	0	0	0	0	0.00794164	0
Wnt6	0.000295121	0	0.00243346	0.00384526	0	0	0	0.00495759	0
Wnt10a	0.000887222	0.00780593	0.00243346	0.15002	0.00661989	0	0.00547621	0	0
Cdk5r2	0.0087016	0.0116611	0.0316679	0.0446542	0.071408	0.126228	0.237287	0.031742	0.0763435
Cryba2	0	0.00247045	0	0	0	0.00538978	0	0	0
Ccdc108	0	0	0	0	0	0	0	0	0
Ihh	0.0035352	0.00539858	0	0.00672515	0.00230261	0.00645349	0.0027818	0	0
Nhej1	0.0881288	0.0981521	0.0418806	0.0826729	0.0744523	0.0336355	0.0478193	0.048059	0.0169946
Slc23a3	0.000667978	0	0	0	0	0	0	0	0
Cnppd1	0.325794	0.409727	0.332538	0.426595	0.819267	0.519858	0.408822	0.331256	0.59955
Fam134a	0.646447	0.6022	0.875231	0.580318	0.949922	0.937695	0.984146	0.722032	0.831237
Zfand2b	0.275799	0.237966	0.273215	0.318688	0.461311	0.486725	0.443486	0.313589	0.218834
Abcb6	0.156696	0.105327	0.118957	0.118256	0.122264	0.209687	0.142469	0.170733	0.289883
Atg9a	0.115561	0.082914	0.221613	0.196374	0.203956	0.306447	0.236134	0.153743	0.307833
Ankzf1	0.304402	0.237982	0.262772	0.317127	0.377616	0.350435	0.0947448	0.287375	0.204398
Glb1l	0.0502766	0.0472664	0.0168941	0.0294811	0.0387149	0.0559084	0.0192573	0.00912505	0
Stk16	0.848103	0.871291	0.84017	0.861002	0.816419	0.85613	1.00203	1.02016	1.13938
Tuba4a	0.00557671	0.00449397	0.00555349	0.0089147	0.017094	0.116982	0.0739606	0	0
Dnajb2	0.295039	0.313524	0.472437	0.453517	0.323916	0.693603	0.704848	0.425633	0.741063
Ptprn	0.00579356	0.00412591	0.0872821	0.0573758	0.0164274	0.0389085	0.322336	0.195026	0.275534
Resp18	0.0191922	0.03051	0.180755	0.195045	0.0258023	0.0107562	1.61902	0.00691773	0.346837
Dnpep	0.572477	0.763687	0.993004	1.04315	1.47237	1.27131	1.02779	0.952885	0.667412
Des	0.00226118	0	0.00190779	0.00382623	0	0.00635474	0	0	0
Speg	0.19916	0.0937581	0.115314	0.0685277	0.300065	0.692721	0.0757988	0.0717395	0.0465916
Gmppa	0.297585	0.343036	0.397042	0.304671	0.339835	0.219014	0.24826	0.26921	0.399235
Asic4	0.0385934	0.198268	0.190498	0.228048	0.0593991	0.120414	0.0158572	0.0337285	0.148343
Chpf	0.111629	0.112171	0.191053	0.126882	0.187239	0.22456	0.215517	0.211454	0.160073
Obsl1	0.173043	0.129532	0.1115	0.111566	0.0901053	0.148897	0.0511514	0.076567	0.0587814
Tmem198	0.0230858	0.0593319	0.401358	0.347171	0.143115	0.0972341	0.214331	0.348536	0.193228
Inha	0.0245249	0.0179682	0.116709	0.00941421	0.056983	0.099265	0.178138	0.137882	0.061421
Stk11ip	0.0605743	0.0625101	0.0413522	0.0558051	0.126297	0.0979158	0.0918842	0.0279688	0
Slc4a3	0.0602962	0.0485644	0.386382	0.101017	0.0697119	0.112805	0.541016	0.353797	0.601386
Gm17751	0	0	0.0021852	0.00196672	0	0	0	0	0.0174466
Gm816	0.000217595	0	0	0	0	0	0	0	0
Epha4	0.208478	0.281599	0.264834	0.626027	0.0738173	0.067913	0.302779	0.242914	1.13093
Gm28386	0.00150682	0	0.00238592	0.00677592	0	0	0	0	0
Pax3	0	0	0	0.00116251	0	0	0	0	0
Sgpp2	0.000326393	0.00475875	0	0.00556586	0.0231387	0.0372018	0	0	0
Farsb	0.622127	0.647493	0.640206	0.613039	0.45656	0.559739	0.553338	0.67184	0.429631
BC035947	0.000817353	0	0.00393726	0	0	0	0	0	0
Mogat1	0.007685	0.00164273	0.00598586	0.00252515	0	0.017806	0	0	0
5730419F03Rik	0.00227262	0.00150792	0	0	0	0.014575	0	0	0
Gm29611	0	0	0	0	0	0	0	0	0
Acsl3	3.539	1.8032	0.471682	0.644011	0.743875	1.46863	1.0801	0.622946	0.949718
Utp14b	0.614181	0.366455	0.0971622	0.148577	0.160638	0.247789	0.121475	0.173336	0.0790153
Kcne4	0	0	0	0	0	0	0	0	0
Scg2	0.0114337	0.015231	0.0502786	0.0970719	0.0495616	0.0516959	0.250377	6.71226	0.062819
Ap1s3	0.065421	0.0312769	0.0049278	0.0231864	0.0066478	0.0139907	0.0354482	0.00956178	0.0297349
Wdfy1	0.799938	1.10471	1.10941	0.979792	1.03268	0.992398	1.18464	0.907268	1.62733
Mrpl44	0.446096	0.524992	0.374775	0.501471	0.523622	0.379454	0.334926	0.406242	0.380628
Serpine2	0.836691	1.14357	0.147457	0.603008	0.315746	0.202786	0.226383	0.211402	0.186693
Fam124b	0	0	0	0	0	0	0	0	0
Cul3	0.355591	0.343282	0.398602	0.289211	0.374937	0.384471	0.376046	0.513644	0.682323
1700016L21Rik	0	0	0	0	0	0.00695033	0	0	0
Dock10	0.0145743	0.00762202	0.00552145	0.00915484	0	0	0	0	0.0415593
Nyap2	0.0164703	0.0221331	0.671787	0.573219	0.0501824	0.00425539	0.569736	0.014937	0.239267
Irs1	0.118413	0.0536161	0.198349	0.0940233	0.0215048	0.0531752	0.170687	0.221128	0.0980022
Gm9747	0.00107502	0	0	0	0	0	0	0	0
Rhbdd1	0.0894358	0.125283	0.0495318	0.0893476	0.0700763	0.0448027	0.0233817	0.0254794	0.0372323
Gm28940	0	0	0	0	0	0	0	0	0
Col4a4	0.0227792	0.0103984	0.00681602	0	0	0.0105633	0	0	0
Col4a3	0.00386837	0.00246605	0.000833168	0	0.00731801	0	0	0.00730335	0.0125638
Mff	2.4133	2.50996	3.04166	2.34419	1.95326	2.70983	2.67189	3.11269	3.37774
Agfg1	0.250088	0.289452	0.237412	0.297567	0.177104	0.253098	0.433643	0.172795	0.258345
Slc19a3	0.0020342	0	0.00208066	0	0	0	0	0	0
Daw1	0.000690034	0	0	0	0	0	0	0	0
Sphkap	0.0315923	0.027663	0.0307808	0.130261	0.365838	1.76543	0.187851	0.00468002	0.046876
4933436I20Rik	0	0	0.00304053	0	0	0	0	0	0
Pid1	0.0428501	0.0395886	0.664656	0.107096	0.36646	0.386644	1.15897	1.44039	0.0418742
Dner	0.067815	0.219869	0.395688	0.288348	0.265687	0.142898	1.87508	0.701477	0.143086
Trip12	0.362222	0.604904	0.501934	0.419035	0.955429	0.619841	0.390386	0.584698	0.535497
Fbxo36	0.172104	0.219108	0.162874	0.089106	0.187857	0.254265	0.0894607	0.119807	0.0997077
Slc16a14	0.0182902	0.0513496	0.0287047	0.0114598	0	0	0.0182379	0.0422647	0.0163782
A530040E14Rik	0	0.00410243	0	0	0	0	0	0	0
Sp140	0	0	0	0	0	0	0	0	0
Sp100	0	0	0	0	0	0	0	0	0
A630001G21Rik	0.00771499	0	0	0.0041319	0	0	0	0	0
Cab39	0.68605	0.732038	0.945803	0.922073	0.714017	0.615757	1.11047	0.904701	0.899178
Itm2c	0.401262	0.356553	1.19132	0.591614	0.481537	0.321884	0.559874	2.33084	2.04613
4933407L21Rik	0.00172959	0	0.00924745	0	0	0.00518131	0.0239494	0	0
2810459M11Rik	0.00185257	0	0.00200788	0	0	0	0	0.172099	0
Psmd1	1.54184	1.6148	1.334	1.51014	0.987658	1.23941	1.15777	1.27888	1.50296
Htr2b	0.000873243	0	0	0	0	0	0	0	0
Gm21972	0.000394049	0.00172173	0	0	0	0	0	0	0
Armc9	0.178692	0.154146	0.177902	0.139803	0.265082	0.533764	0.143349	0.128553	0.170965
B3gnt7	0.00142072	0	0.00179279	0.00532276	0	0	0.0198946	0	0.0513473
Gm28626	0.000808042	0	0.00179279	0	0	0	0.0151282	0	0.0215276
Ncl	9.60846	9.73933	4.34992	6.71088	6.80587	7.28724	3.77732	4.02233	5.22869
Ptma	33.7595	43.9536	45.3175	39.1352	18.0012	18.2241	25.7857	32.1905	24.998
Pde6d	1.06275	1.2916	1.08095	0.942595	1.45447	2.23452	1.36408	1.23152	1.71439
Cops7b	0.365861	0.384871	0.625638	0.44268	0.512347	0.518536	0.512413	0.777485	0.517225
Nppc	0.0123112	0.0105159	0.015362	0.0743092	0	0.00854993	0.0234297	0.00527806	0.0306205
Dis3l2	0.240984	0.235065	0.278571	0.247207	0.28957	0.30923	0.227435	0.332716	0.206551
Gm29374	0	0	0	0	0	0	0.0188945	0	0
Ecel1	0.00620361	0.00843745	0.0164619	0.00401553	0.0271072	0.13144	0.762516	0	0.0138248
Prss56	0.719837	0.181344	0.0299077	0.0251616	0.0338329	0.0870738	0.0457409	0.0130609	0
Chrng	0	0	0	0	0	0.00163916	0	0	0
Eif4e2	0.995405	0.915781	0.741584	0.841925	0.720028	0.843286	0.594171	0.704811	0.634926
Efhd1	0.0861243	0.0376825	0.00763661	0.0134457	0.016388	0.0189073	0	0	0.0311362
Gigyf2	0.884892	0.901908	0.998702	0.994228	1.22762	1.23833	0.791748	1.24608	1.09893
Kcnj13	0.00881506	0.00800462	0.00932224	0.00239392	0.0139292	0.00343481	0	0	0.0211097
3110079O15Rik	0.000639489	0.00212204	0	0.00208347	0	0	0.00700772	0	0
Ngef	0.067315	0.0579449	0.073687	0.028512	0.0167022	0.0351324	0.0707608	0.0147761	0.0286463
Neu2	0	0.00078921	0	0	0	0	0	0	0
Inpp5d	0.000296276	0	0	0	0	0	0	0	0
Atg16l1	0.248308	0.274302	0.296719	0.259495	0.263008	0.289089	0.260223	0.206552	0.301871
Sag	0.0215532	0.0226983	0.0267078	0.0230031	0.807335	0.94764	0.02988	0.0170565	0.0392948
Dgkd	0.165412	0.314397	0.185661	0.366678	1.03918	0.728054	0.193984	0.185249	0.253686
Gm19582	0.000222988	0	0	0	0	0	0	0	0
Usp40	0.422923	0.481966	0.326567	0.253205	0.309229	0.437684	0.215771	0.236575	0.3259
Dnajb3	0.0629652	0.0597033	0.15851	0.0882412	0.077999	0.120482	0.0862838	0.150884	0.096484
Mroh2a	0.000259696	0	0	0	0	0	0	0	0
Hjurp	1.2536	1.17398	0.186782	0.166944	0.282236	0.330972	0.167697	0.154696	0.286888
Trpm8	0	0	0	0	0	0	0	0	0
Spp2	0.000228368	0	0.0112994	0	0	0	0	0	0
Arl4c	0.288226	0.268911	2.54513	0.425908	0.200554	1.18421	1.06305	1.77015	1.11259
Platr5	0	0	0	0	0	0.00411374	0	0	0
Sh3bp4	0.173063	0.194669	0.217491	0.709001	0.0977834	0.128694	0.165591	0.221704	0.0407635
Agap1	0.37407	1.03743	0.802199	1.04527	2.26004	0.651532	0.888865	1.2434	0.59177
Gbx2	0.000811303	0.00428299	0.0650217	0	0.00243278	0	0	0	0.0328346
Asb18	0.00034148	0	0.0019167	0	0	0	0	0	0
Iqca	0	0	0	0	0	0	0	0	0
4930434B07Rik	0.00134781	0.0016598	0	0	0	0	0	0	0
Ackr3	0.00555867	0.00730598	0.00683606	0.00686041	0	0	0.00266413	0	0
Gm28723	0.00233733	0.00605475	0	0	0	0	0.00566159	0	0
Gm28722	0	0	0	0	0	0	0	0	0
Cops8	1.27536	1.31423	1.32922	1.41118	1.04097	1.11928	1.19204	1.23113	1.1809
Gm9991	0	0	0	0	0	0	0	0	0
Col6a3	0	0	0	0	0	0	0.00355435	0.0110294	0
Mlph	0	0	0	0	0	0	0	0	0
Rab17	0.0139151	0.00343163	0	0.00580812	0	0	0	0	0
Gm28199	0.000524459	0	0	0.00283336	0	0	0	0	0
Lrrfip1	1.704	0.845054	0.158073	0.211503	0.184301	0.308437	0.27821	0.268673	0.0372534
Rbm44	0.00133509	0	0	0	0	0.00233305	0	0	0
Ramp1	0.0159341	0.00148929	0	0	0	0.0027984	0.0027818	0	0
Ube2f	0.484962	0.618334	0.567714	0.627557	0.45315	0.53536	0.377792	0.473267	0.521259
Gm26683	0.000372409	0.00194239	0	0	0.00555948	0	0	0	0
Scly	0.105439	0.105782	0.124038	0.0702701	0.126703	0.0852375	0.057914	0.1025	0.05529
Espnl	0.000270118	0.00228177	0	0	0	0	0	0	0
Klhl30	0	0	0	0	0	0	0	0	0
Fam132b	0.0166177	0.0433861	0	0.000876241	0.00624784	0.00381064	0	0	0
Ilkap	1.76344	2.10218	1.28644	1.52948	1.59268	1.38676	1.06232	1.3593	1.23662
Hes6	8.61779	43.4965	1.73727	10.0032	9.6661	4.43213	2.36121	1.6138	1.14916
Per2	0.0212553	0.0241646	0.00443129	0.0130418	0.00370842	0.0288903	0.0058395	0.00791042	0.021829
Gm28382	0	0.00333614	0	0	0	0	0	0	0
Traf3ip1	0.372561	0.516828	0.153839	0.212643	0.23841	0.336183	0.20749	0.206249	0.235137
Asb1	0.0764069	0.122112	0.0814841	0.134661	0.135849	0.0880937	0.127965	0.0987683	0.0284859
Gm29100	0	0	0	0	0	0	0	0	0
Twist2	0	0	0	0	0	0	0	0	0
Hdac4	0.323437	0.2807	0.131021	0.166254	0.31561	0.211718	0.238392	0.246982	0.317055
Gm26720	0.0193982	0.0224565	0.023767	0.0176372	0.0133911	0.0463214	0.0177143	0.0205004	0
Ndufa10	2.20483	2.19091	2.46192	2.43296	2.23808	2.40448	2.35981	2.58961	2.496
Myeov2	2.29968	2.49401	2.58133	2.82572	2.50066	2.15357	2.67955	3.23548	2.93988
Otos	0	0	0	0	0	0	0.0107744	0	0
Gpc1	0.168378	0.183349	0.0764482	0.109582	0.0619229	0.0683041	0.174688	0.0600749	0.191047
Gm29480	0.00244685	0.001433	0	0	0	0	0.00317217	0	0
Dusp28	0.290152	0.248349	0.192722	0.229426	0.264686	0.421761	0.250467	0.210225	0.290276
5033417F24Rik	0.00663367	0.00179155	0.0313984	0.00749719	0.0155052	0.013793	0.0199313	0	0.0440826
Rnpepl1	0.332374	0.252984	0.281478	0.335711	0.335971	0.171975	0.195969	0.23433	0.277656
9430060I03Rik	0.145802	0.20338	0.182766	0.156002	0.262049	0.293388	0.0955774	0.0636613	0.135951
Capn10	0.260851	0.237322	0.297257	0.496971	0.396643	0.38227	0.30995	0.139899	0.338626
Gpr35	0.00200446	0	0	0	0	0	0.0107433	0	0
Kif1a	0.741164	0.586083	1.05115	0.579661	0.554939	1.10523	2.26302	0.831678	1.7821
Gm28086	0.000298318	0	0	0	0	0	0	0	0
Agxt	0	0	0	0	0	0	0	0	0
Crocc2	0.00631351	0	0.00187293	0	0.00201978	0	0	0	0
Sned1	0.107833	0.0263665	0	0.0125643	0.0209327	0.0390917	0.00863287	0.00974369	0
Mterf4	0.286992	0.232161	0.351456	0.261729	0.418318	0.322356	0.174145	0.315835	0.329903
Gm28535	0.0234672	0.0219405	0.0154934	0.00710804	0.0338122	0.0139607	0.0127757	0.0134395	0.0234386
Pask	0.178917	0.174724	0.0266527	0.0149991	0.0519917	0.0521342	0.0151329	0.0151196	0
Ppp1r7	0.825661	0.783003	0.57175	0.387157	0.450207	0.456989	0.594102	0.448695	0.642353
Hdlbp	0.857085	0.728806	0.381525	0.468885	0.635318	0.677996	0.482982	0.317132	0.399297
2019-09-02	0.873622	0.72045	0.598109	0.601015	0.668735	0.640628	0.678008	0.728339	0.782205
Farp2	0.0618413	0.0675651	0.13268	0.096069	0.1552	0.248468	0.110241	0.0899974	0.170138
Stk25	0.375215	0.351848	0.593276	0.472137	0.418299	0.651833	0.597877	0.58079	0.660845
Gm28536	0	0	0	0	0.00458927	0	0	0	0
Bok	0.13822	0.11672	0.252454	0.134792	0.107266	0.093745	0.437625	0.299097	0.172614
Thap4	0.245171	0.288941	0.360899	0.284586	0.473987	0.453305	0.17115	0.344779	0.394488
Gm10550	0.00127965	0	0	0	0.00528883	0	0	0	0
Atg4b	0.395681	0.49764	0.686669	0.610203	0.51315	0.562683	0.470451	0.658077	0.822248
Dtymk	2.45386	2.63824	1.10988	1.19284	0.8567	1.01501	0.827574	1.12252	1.25731
Ing5	0.380379	0.394567	0.0648586	0.154169	0.196325	0.237019	0.129918	0.145762	0.0389464
D2hgdh	0.0848994	0.083369	0.070462	0.104302	0.154509	0.18026	0.0660582	0.125996	0.0897006
Fam174a	0.858828	0.585735	0.493123	0.434567	0.96587	1.27141	0.551783	0.770286	0.593904
St8sia4	0.142803	0.0799066	0.217297	0.257452	0.152228	0.0984357	0.195786	0.222047	0.229103
Slco4c1	0.000306365	0	0	0	0	0.00630649	0.00868167	0	0
Panct2	0.00054011	0	0.00208292	0	0	0	0.00336265	0	0
D1Ertd622e	0.850759	0.573373	0.461044	0.378643	0.30967	0.488487	0.634255	0.358544	0.570621
Ppip5k2	0.126458	0.150295	0.233777	0.178386	0.170495	0.097326	0.313915	0.282165	0.47454
Gin1	0.381817	0.370234	0.296717	0.317467	0.383006	0.43239	0.186977	0.216676	0.165539
Pam	0.286523	0.187579	0.132962	0.493241	0.0892642	0.109004	0.826749	0.616959	0.0669766
1810006J02Rik	0	0	0	0	0	0	0	0	0
Gm29461	0	0	0.00280299	0.00563976	0.00352495	0	0.00890697	0	0
Gm7967	0.00539962	0.0010114	0	0.00240466	0	0	0	0	0
Cntnap5b	0	0	0.00468997	0	0	0	0	0	0.0138248
Cdh20	0.325701	0.264964	0.0731709	0.0470438	0.0342188	0.0885696	0.0637328	0	0.0446267
Rnf152	0.0329424	0.0520936	0.101394	0.0290055	0.00774683	0.00195611	0.225546	0.0728285	0.264413
Gm17634	0	0.000882266	0.00201493	0.00210204	0	0	0.00916332	0	0
Pign	0.0994743	0.0655493	0.0278782	0.0424896	0.10532	0.12023	0.0435979	0.0404108	0.0264887
2310035C23Rik	0.228858	0.25124	0.313184	0.233196	0.316039	0.371751	0.260056	0.391133	0.438774
Tnfrsf11a	0.00197833	0.00301222	0	0.00317856	0	0.00167486	0.0161203	0	0.0199432
Gm7160	0.013008	0.00867378	0.00214599	0.0139603	0.0144048	0.00211717	0.00800435	0	0
Zcchc2	0.0412282	0.0303501	0.045771	0.0382354	0.0225811	0.0328564	0.00849242	0.0512186	0.0284859
Phlpp1	0.26282	0.19979	0.111811	0.329919	0.190777	0.12771	0.0515661	0.0637502	0.143226
A530053M12Rik	0	0.00123928	0	0	0	0	0	0	0
Bcl2	0.850456	0.407688	0.255651	0.436015	0.10913	0.163211	0.197411	0.315245	0.28753
D630008O14Rik	0	0	0	0	0	0	0	0	0
Kdsr	0.287266	0.222058	0.225202	0.261975	0.363017	0.467451	0.181474	0.258662	0.337005
Vps4b	0.747818	0.714875	0.333218	0.617109	0.66201	0.444543	0.418153	0.420503	0.303078
Serpinb5	0.000597421	0	0	0	0	0	0	0	0
Serpinb12	0	0	0	0	0	0	0.016966	0	0
Serpinb8	0.000164081	0	0	0	0.00394224	0	0	0	0
Gm15389	0	0	0	0	0	0	0	0	0
Cdh7	0.0258115	0.0155124	0.0719342	0.00274243	0.00356669	0.00114293	0.0471171	0	0
Cdh19	0	0	0	0	0	0	0	0	0
Dsel	0.0849451	0.0406493	0.018696	0.0125023	0.0239865	0.0638451	0.060127	0.019226	0.0598265
9330185C12Rik	0	0	0	0	0.00266355	0.0154298	0	0	0
Cntnap5a	0.00222708	0.00304459	0.00285254	0	0.0370187	0.0527441	0.168231	0.0111296	0.0424466
Tsn	4.7433	4.74341	6.159	5.34204	4.16683	3.74155	4.25696	5.48353	5.29105
Nifk	0.920938	0.786772	0.785266	0.906776	0.610658	0.728721	0.64436	0.725903	0.609145
Clasp1	0.668681	0.599738	0.728601	0.665041	0.844657	0.986507	0.621368	0.696264	0.767224
2900060B14Rik	0.233268	0.265133	0.273134	0.242561	0.26379	0.216411	0.170132	0.286152	0.191338
Tfcp2l1	0.000178067	0.00227927	0	0	0.00512126	0	0.00465185	0	0
Gli2	0.143357	0.069534	0.0160795	0.0340576	0.02068	0.0232436	0.00958591	0.0153637	0
Gm26831	0.01005	0.0158184	0	0.0043499	0.00898846	0.0115374	0	0	0
Gm29455	0	0	0.00344984	0	0	0	0	0	0
Inhbb	0.00268308	0.00375747	0.00206494	0.00479368	0.391695	0.334704	0	0.00784434	0
Ralb	0.257664	0.210024	0.226234	0.357366	0.14994	0.11826	0.750928	0.448285	0.51451
Gm27184	0.00296775	0.0035531	0	0.00657881	0.0118456	0	0	0	0
Tmem185b	0.305892	0.242203	0.161248	0.184108	0.113478	0.170347	0.17801	0.0871999	0.175536
3830432H09Rik	0.000433323	0.00317757	0.00219775	0	0.00370011	0.00147211	0	0	0
Epb41l5	0.477021	0.600819	0.163642	0.323449	1.66503	1.46989	0.179567	0.201416	0.283487
Ptpn4	0.117688	0.156513	0.188556	0.303641	0.251947	0.141388	0.15905	0.183725	0.310358
Gm28209	0	0	0	0.0639851	0.0048799	0.00533782	0	0	0
Tmem177	0.216827	0.240049	0.142462	0.327391	0.21523	0.140361	0.110916	0.0887145	0.190861
Cfap221	0	0	0	0	0.0187027	0.00649894	0	0.00691773	0
Sctr	0.00171835	0	0.00988516	0.0463856	0.0125018	0	0.0138768	0.0147279	0
Tmem37	0.135971	0.0243843	0.0035677	0.0213346	0.0212808	0.0224577	0.0144968	0.0260599	0.0216801
Dbi	7.57072	5.23899	1.66635	2.46426	2.41577	2.95734	2.37416	1.61463	1.87573
3110009E18Rik	0.160103	0.161343	0.164147	0.158861	0.125284	0.130723	0.0710291	0.165086	0.0824391
Steap3	0.0169282	0.0025605	0	0	0.00199425	0.00416532	0	0	0
C1ql2	0.00984587	0.0140091	0.929881	0.0124749	0.0110158	0.00154179	0.00541959	0.0114898	0
En1	0	0	0	0	0	0	0	0	0
Celrr	0	0	0	0	0	0	0	0	0
Insig2	0.595252	0.531985	0.597798	0.551024	0.63485	0.683134	0.777596	0.662451	0.65487
Ccdc93	0.0825076	0.066894	0.0689944	0.0800793	0.073624	0.0300577	0.0564111	0.0492149	0.0453285
Htr5b	0	0.00136337	0.00289633	0.000910895	0.00363916	0	0.00269547	0.00816967	0
Ddx18	1.117	1.10645	0.754713	1.06179	0.611494	0.635539	0.531958	0.774682	0.696144
Dpp10	0.00435219	0.0125053	0.0016746	0	0.00370011	0.0132185	0.212924	0.0140227	0.0400926
1700121L03Rik	0	0	0	0.00256692	0	0	0.00234398	0	0
Actr3	1.43584	1.59884	2.01464	1.66587	1.37068	1.29568	2.39815	1.95956	2.00383
Slc35f5	0.207778	0.14421	0.0887973	0.157269	0.304214	0.264135	0.119123	0.111034	0.0699896
Gpr39	0	0	0	0	0	0	0.00762722	0	0
Lypd1	0.00338498	0.00504562	0.0120674	0.00306457	0.0413141	0.271781	0.0137863	0	0
Nckap5	0.0669246	0.0619148	0.0630999	0.222185	0.0217505	0.0843949	0.0658576	0.0200767	0.0835748
Mgat5	0.0739596	0.0628345	0.358313	0.506352	0.0744899	0.025268	0.206369	0.291048	0.249412
Tmem163	0.00895434	0.0135131	0.0111847	0.0354905	0.0455522	0.037293	0.9074	0.0152558	0
Acmsd	0.000258074	0	0	0	0	0	0	0	0
2900009J06Rik	0.0157202	0.0295	0.0170285	0.0237654	0.0232697	0.00778638	0.0279471	0.0228093	0
Ccnt2	1.03902	1.04353	1.14899	1.06798	1.1508	1.22898	0.821949	1.35248	1.17821
Rab3gap1	0.239963	0.253495	0.228673	0.24444	0.368129	0.37237	0.208616	0.154713	0.220304
Zranb3	0.182022	0.145354	0.0147523	0.0322141	0.0511064	0.0578801	0.0263344	0.026721	0.0208751
Gm28800	0	0	0	0	0	0	0	0	0
R3hdm1	1.69817	1.86476	1.55603	1.21775	1.52994	1.74072	1.25585	1.26364	1.12741
Ubxn4	1.92117	2.25667	2.22645	2.30852	3.09073	3.35849	1.9657	2.17435	1.74078
Lct	0.00165431	0.00110742	0.00587865	0	0.00350259	0	0.0149103	0	0
Mcm6	3.66262	2.80777	0.330168	0.447749	0.357626	0.81993	0.388899	0.226053	0.115875
Dars	2.2991	1.27386	0.673041	1.23638	0.862952	0.921708	0.805412	0.482476	0.85783
Cxcr4	0.729419	0.260338	0.0335822	0.0787721	0.103887	0.177102	0.142032	0.0505718	0.0343423
Thsd7b	0.0113572	0.048755	0.00471872	0.00412324	0.00397773	0.00349711	0.196997	0.00758251	0.414093
Gm15675	0.000231392	0	0	0	0	0	0	0	0
Cd55	0.00753756	0.0172295	0.00208066	0.00476294	0.00579161	0	0.0811368	0.025431	0.0284197
Gm16083	0.000672095	0	0.00184999	0.00407198	0	0	0.0339384	0	0.0171711
Gm29427	0	0	0.00514846	0	0	0	0.00313799	0	0
Pfkfb2	0.0198536	0.0148412	0.0595058	0.0201456	0.0358144	0.0660632	0.0443599	0.0432058	0.10105
Yod1	0.270759	0.280671	0.28982	0.312549	0.42789	0.24421	0.313424	0.320606	0.274206
AA986860	0.0036782	0.00387443	0	0	0.00270486	0.0131611	0	0	0
Pigr	0.000267652	0	0	0	0	0	0	0	0
Fcmr	0.000678118	0.000802788	0	0.00444472	0	0	0.00410625	0	0
Il19	0.000439399	0	0.00255021	0	0	0	0	0	0
Mapkapk2	0.164317	0.305127	0.180724	0.207609	0.152778	0.136115	0.0983836	0.274553	0.391992
Dyrk3	0.183421	0.21243	0.0695633	0.0422848	0.0860243	0.149734	0.0763567	0.0543034	0.0249833
Eif2d	0.370386	0.335059	0.384162	0.34137	0.372292	0.42892	0.362278	0.282947	0.3314
Rassf5	0.00042657	0	0.0143214	0.00230862	0	0.00197143	0	0.0343089	0.0742865
Ikbke	0.00171121	0.0014325	0.00309964	0	0	0	0	0	0
Gm28913	0	0	0.00191479	0	0	0	0	0	0
Srgap2	0.303458	0.252225	0.130441	0.104637	0.337991	0.29144	0.266482	0.152046	0.122023
Fam72a	0.0687056	0.0738698	0.00995559	0.0134652	0.0363185	0.0236216	0.0114925	0	0
Ctse	0.000679131	0	0	0	0	0	0	0	0
Rab7b	0.00754362	0.00174196	0	0	0	0	0	0	0
Slc26a9	0	0	0	0	0	0	0	0	0
Pm20d1	0	0	0	0	0	0	0	0	0
Slc41a1	0.185535	0.173254	0.0624239	0.126614	0.109268	0.093154	0.0480741	0.0751602	0.0368206
Rab29	0.0518389	0.0170116	0.00278245	0.0119047	0.0268547	0.011405	0.00423264	0.00948452	0.0205124
Nucks1	4.66352	4.91201	2.31966	1.7509	1.896	2.46754	2.23575	2.68116	2.35781
Slc45a3	0.00686223	0.00212421	0.00247223	0.00217012	0.00134338	0.0111773	0	0	0
Elk4	0.146836	0.122411	0.0469277	0.100924	0.129476	0.112798	0.085248	0.0686921	0.110684
Mfsd4	0.0586194	0.0452646	0.0465528	0.0447711	0.056416	0.0886993	0.0459999	0.0151619	0
Gm26892	0.000443041	0	0	0	0	0	0	0	0
Cdk18	0.00149246	0	0	0.00514697	0	0	0	0	0
Gm29629	0	0	0	0	0	0	0	0	0
Lemd1	0.0177734	0.0156642	0.079716	0.127465	0.0175821	0	0.0399035	0.0430293	0.0937376
Gm29630	0	0	0	0	0	0	0	0	0
Klhdc8a	0.120202	1.07424	0.222603	2.62495	0.459693	0.942994	1.10822	0.0881029	0.6717
Nuak2	0.529173	1.53522	0.150805	1.35892	0.965359	0.655858	0.1001	0.0423493	0.0889045
Tmcc2	0.0521429	0.119204	0.122841	0.215032	0.485492	0.296281	0.233713	0.108789	0.147629
Dstyk	0.13435	0.118865	0.107009	0.112943	0.200913	0.313174	0.0478735	0.103071	0.0243933
Rbbp5	0.218189	0.197569	0.207462	0.205518	0.204734	0.178112	0.144773	0.185286	0.0792581
Tmem81	0.00344735	0.0040029	0	0	0	0.0112253	0	0	0
Cntn2	0.0115377	0.00512842	0.0172303	0.0196722	0.0111393	0.00440384	1.60362	0.00889173	0.0346337
Nfasc	0.033945	0.103537	0.210267	0.171632	0.0676688	0.0382203	0.573288	0.323691	0.570628
Lrrn2	0.104782	0.215241	0.0612467	0.0716396	0.0833558	0.0663097	0.0976061	0.023312	0.114673
Mdm4	0.797853	0.75217	0.674171	0.539437	0.962022	0.807414	0.471856	0.592172	0.559751
Pik3c2b	0.0581104	0.0145155	0.111954	0.0423426	0.0420552	0.0205289	0.0697623	0.144888	0.271099
Ppp1r15b	0.186965	0.151378	0.0752097	0.105908	0.117257	0.15903	0.117022	0.0789081	0.14851
Plekha6	0.0044026	0.00866913	0.0853425	0.0582497	0.0383244	0.0590015	0.107287	0.0654586	0.0409259
Etnk2	0.00507643	0.00128213	0.00252627	0.00306457	0	0.0032972	0.0430171	0.0173272	0
Sox13	0.107569	0.0335226	0.0150294	0.00745826	0.0240525	0.0304943	0	0.110647	0
Snrpe	5.89796	6.56714	5.13447	6.33766	4.08558	3.10137	3.38103	4.24621	3.95086
Gm26706	0.00072656	0	0	0	0	0	0	0	0
Zc3h11a	0.0395479	0.0352169	0.0412013	0.0589659	0.0591979	0.0459738	0.0364886	0.0431698	0.0799719
Gm38394	0.00142413	0.00118382	0.00245427	0	0.0040408	0.00467134	0.00335082	0	0.0250362
Lax1	0	0	0.00209968	0	0	0.00190847	0	0	0
Atp2b4	0.0296078	0.0250088	0.0517089	0.0730435	0.025498	0.729285	0.0894837	0.0284268	0.0890706
Optc	0.0148553	0.0604826	0	0.0422768	0.00707216	0	0.00929147	0	0
Prelp	0.183595	0.118301	0.00198841	0.0257998	0.0212145	0.0429478	0	0	0
Fmod	0	0	0	0	0	0	0	0	0
Btg2	2.24563	14.0663	1.01564	4.8005	15.8673	8.53708	0.698532	1.38464	1.03975
Chit1	0	0	0	0	0	0	0.011397	0	0
Chil1	0.00226123	0.00149168	0	0	0.00820471	0.0203112	0.0053341	0	0
Mybph	0	0.0010717	0	0	0	0	0	0	0
Adora1	0.000757607	0.00110359	0.00168097	0	0	0.00487135	0.0118432	0	0
Myog	0	0.00118788	0	0	0	0	0	0	0
Ppfia4	0.0071235	0.00939818	0.0247072	0.00199601	0.00128903	0.0144667	0.0522816	0.0246045	0.0328346
Tmem183a	0.809323	1.00548	1.16929	0.889646	0.789957	0.664367	0.977822	1.26408	0.956818
Cyb5r1	0.0450493	0.0576311	0.0109022	0.0184338	0.0750133	0.0421153	0.0435716	0.0057196	0.139695
Adipor1	0.956362	0.850971	0.76606	0.781477	1.71872	1.82428	1.07821	1.12724	1.0779
Platr1	0.000959188	0	0.00438312	0	0.00109463	0.00576781	0.00291171	0	0
Klhl12	0.215037	0.273536	0.17063	0.209629	0.220071	0.266084	0.157798	0.136984	0.242817
Rabif	0.382248	0.302075	0.482987	0.444407	0.369391	0.389886	0.657531	0.690407	0.565767
Kdm5b	0.457673	0.813224	2.52757	2.11134	3.05503	2.44995	1.54288	2.15959	2.27126
Syt2	0.00292412	0.00927934	0.00215647	0.00784783	0.00367549	0.00830968	0.00372947	0.0740101	0.297905
Ppp1r12b	0.13281	0.194225	0.0827983	0.134713	0.196618	0.255497	0.108137	0.140376	0.0232605
Gm28892	0	0.00303126	0	0	0	0	0	0	0
Ube2t	0.732062	1.10688	0.0496552	0.0749077	0.128055	0.163969	0.0957682	0.0539133	0.0796054
Lgr6	0.000611493	0	0	0.00334633	0	0	0	0	0
Ptpn7	0.00115002	0	0	0	0	0.00588219	0	0	0
Arl8a	0.168558	0.196435	0.873354	0.376788	0.315875	0.340678	1.81648	1.11134	1.48793
Gm15445	0.000529843	0	0	0.00290598	0	0	0	0	0.0216064
Gpr37l1	0	0	0	0	0	0	0	0	0
Elf3	0	0	0.00237114	0	0.00251878	0	0	0	0
Rnpep	0.524233	0.428682	0.558078	0.426533	0.520438	0.456626	0.565984	0.532303	0.652084
Timm17a	1.13956	1.49467	0.711117	1.31046	1.27832	1.13942	0.914951	0.782363	0.926835
Lmod1	0	0.00374642	0	0	0	0.0155361	0	0	0
Shisa4	1.0816	0.906472	0.734737	0.70308	2.31726	1.73649	1.57814	0.731901	0.99808
Ipo9	0.444506	0.393567	0.333447	0.331457	0.384537	0.340882	0.239655	0.30048	0.307851
Nav1	0.0853067	0.087131	1.49786	0.806223	0.112465	0.569638	0.960003	1.34921	2.02135
Gm4793	0.00471357	0	0.0024029	0.0138841	0	0.0611261	0.00831387	0.0134909	0.0169423
Gm38399	0.00210313	0.000703749	0.0588592	0.111581	0	0.0194499	0.0106899	0.0399252	0
Csrp1	0.468563	0.242207	0.0312924	0.06144	0.0805497	0.0899621	0.230587	0.0205279	0.16361
Phlda3	0.181854	0.0344173	0.0854152	0.03325	0.0311735	0.0761356	0.0703551	0.0902421	0.187451
Tnni1	0.16526	0.0360881	0.0136318	0.0931337	0.0143458	0.0220806	0.00293415	0	0
Lad1	0.017452	0.00296698	0.00213403	0	0	0.00217141	0.00567063	0	0
Tnnt2	0.19139	0.0672824	0.00639832	0.0255873	0.0217707	0.0351598	0.00368067	0.0132169	0.0367291
Pkp1	0.000428622	0	0	0	0	0	0	0.0676524	0
Igfn1	0.000827225	0	0	0	0.0117145	0.0206633	0	0.00818867	0
Tmem9	1.01019	0.748564	1.11381	0.813661	1.51695	2.19326	0.756769	1.31371	0.622379
Cacna1s	0	0	0	0	0	0	0	0	0
Kif21b	0.0273089	0.0367198	0.524877	0.142737	0.306432	0.591231	0.459144	0.518568	0.358342
Mroh3	0.000348286	0.00418941	0	0.00515855	0.0149448	0	0	0	0
5730559C18Rik	0.0173987	0.0992447	0.00202488	0.00161581	0.0700354	0.00478656	0.00261986	0	0
Gm26781	0	0	0.0023138	0	0	0	0	0	0
Camsap2	0.183414	0.202751	0.32611	0.294978	0.312098	0.336574	0.484914	0.45204	0.319784
Ddx59	0.106644	0.0810446	0.0685551	0.0550439	0.142219	0.10132	0.0573248	0.13	0.123719
Kif14	0.13839	0.167866	0.00643686	0.00995017	0.0487684	0.0228625	0.0125897	0.0174591	0
Platr23	0.000860693	0	0.0019619	0.00320447	0	0	0	0	0
Zfp281	0.360052	0.5451	0.69245	0.591745	0.722497	0.617289	0.361775	0.609026	0.481384
Gm19705	0.0042637	0.00537715	0.00389523	0.00263342	0.0034952	0.00301914	0.00338519	0	0
Platr22	0.000159194	0	0	0	0	0	0	0	0
Nr5a2	0	0.00254462	0	0	0.00202101	0	0	0	0
Gm26936	0	0	0	0	0	0	0	0	0
A430106G13Rik	0.0681602	0.072329	0.648539	0.205112	0.149847	0.186202	0.123547	0.200813	0.0758407
Ptprc	0	0	0	0	0	0	0	0.00607222	0
Atp6v1g3	0	0	0	0	0	0	0	0	0
Nek7	0.542264	0.475757	0.108908	0.298749	0.611831	0.467073	0.086986	0.0432822	0.030203
Lhx9	0.0487351	0.331891	2.14693	0.979463	0.0542527	0.0430909	0.0210416	0.0157459	0.0294109
2310009B15Rik	0.810592	1.21163	0.511237	0.69172	0.585591	0.75057	0.37788	0.398051	0.422728
Dennd1b	0.160501	0.313165	0.224402	0.204512	0.162648	0.314521	0.126364	0.170319	0.210817
Crb1	0.333458	0.111382	0.0814035	0.137308	0.0585938	0.200515	0.0661611	0.0373101	0.0171711
4933436E23Rik	0.000426209	0	0	0	0	0	0	0	0
Zbtb41	0.130764	0.112515	0.135425	0.143866	0.128337	0.135319	0.142942	0.221448	0.204064
Aspm	0.398674	0.392031	0.0257954	0.0110853	0.0841534	0.0746788	0.00469597	0.0305847	0.0276496
Cfhr2	0	0	0	0	0	0	0	0	0
Cfh	0	0	0	0	0	0	0	0	0
Kcnt2	0.0021732	0	0.00689944	0	0	0.0081252	0.00298943	0.00794837	0
Cdc73	0.355621	0.461034	0.243602	0.343224	0.435979	0.452314	0.202998	0.359739	0.199905
B3galt2	0.0100198	0.113182	0.247515	0.297709	0.147233	0.0981067	0.363327	0.308818	0.126297
Glrx2	1.19113	2.09753	1.89647	3.20997	2.50694	1.63307	1.25211	2.40586	0.867169
Trove2	0.793344	0.915725	0.992735	1.2312	0.839969	0.73025	1.03495	1.32135	0.745587
Uchl5	0.701879	0.84052	0.458247	0.425446	0.420444	0.380943	0.344897	0.614723	0.513607
Rgs2	1.65771	1.58466	1.3496	1.5084	0.6802	0.554845	1.2008	0.717945	0.511727
Rgs13	0.0208848	0.492151	0.00196863	0.287977	0.302545	0.0203025	0.00803913	0.0208061	0
Rgs1	0	0	0	0	0	0	0	0.00820297	0
Rgs18	0	0	0	0	0	0	0	0	0
Gm29514	0	0	0	0	0	0	0	0	0
Brinp3	0.00566354	0.00222672	0.00518558	0.0025986	0.00663214	0	0.0657367	0	0
Gm29515	0.000698446	0	0.00630359	0	0	0	0	0	0
Pla2g4a	0.0310848	0.0130024	0.0048299	0.00499903	0.0156538	0.0141564	0	0	0
Ptgs2	0.000579821	0	0	0	0	0	0	0	0
Ptgs2os2	0	0	0	0	0	0	0	0	0
Pdc	0.119298	0.122172	0.100159	0.140314	6.98121	14.5748	0.133749	0.0495511	0.0672494
2310030A07Rik	0.000233954	0	0	0	0	0.00816971	0	0	0
BC003331	0.313097	0.259726	0.237223	0.300425	0.380258	0.372642	0.229241	0.347711	0.270333
Tpr	3.14966	3.3902	2.25733	2.21699	3.06549	3.62851	2.03988	2.20354	2.35502
Hmcn1	0.0134708	0.00531646	0.0248104	0.0111509	0	0.00777682	0.00350751	0	0.017974
Gm20631	0	0	0	0	0	0	0.00863961	0	0
Gm10138	0.138435	0.127007	0.176884	0.185078	0.0797117	0.148515	0.153681	0.147623	0.111431
Ivns1abp	1.66144	1.63375	2.11636	1.8472	0.838806	1.18081	1.7595	1.92161	1.77175
Swt1	0.864631	1.07844	0.351718	0.674868	0.989746	0.9076	0.429719	0.386943	0.615946
Trmt1l	0.426597	0.417265	0.396079	0.344604	0.596422	0.551771	0.328852	0.346423	0.389412
Rnf2	0.985842	0.90456	0.797703	0.789141	0.703565	0.954025	0.812784	0.98936	0.880641
Fam129a	0.000455021	0	0	0	0	0	0.00439653	0	0
2810414N06Rik	0.00298768	0.00724943	0.00670607	0.00904444	0	0.0024486	0	0	0
Edem3	0.0592763	0.039062	0.0712375	0.0532331	0.0594201	0.100652	0.0677705	0.0886566	0.0487867
1700025G04Rik	0.562148	0.291357	0.637059	0.479613	0.373766	0.300575	0.589209	0.708133	0.38934
Tsen15	1.46807	1.102	0.364174	0.531904	0.432094	0.481333	0.304079	0.445194	0.419732
Colgalt2	0.166152	0.0216082	0.012681	0.0105025	0.013271	0.0328218	0.0595695	0.0943652	0.0580777
Rgl1	0.044403	0.0259063	0.00970224	0.0234074	0.0234925	0.0129385	0.0129587	0.00727882	0
Arpc5	1.79114	1.88662	2.77821	2.6371	1.97827	1.68746	4.46577	2.78616	1.9896
Ncf2	0.00113752	0	0.00192506	0.00431388	0	0	0.00224228	0	0
Smg7	0.224122	0.210285	0.225041	0.19005	0.16004	0.264467	0.201263	0.269929	0.104649
Nmnat2	0.00931287	0.00914834	0.153934	0.0518871	0.0131988	0.0639692	0.244895	0.138916	0.123525
Lamc2	0	0	0	0	0	0	0	0	0
Lamc1	0.0882593	0.0535412	0.0258099	0.0363966	0.0621083	0.053648	0.0558157	0.0264538	0.020584
Shcbp1l	0.00139763	0	0.00167216	0.00946002	0	0	0	0	0
Dhx9	0.697048	0.745771	0.64489	0.790401	0.640109	0.910202	0.416114	0.869381	0.668394
Npl	0.274895	0.173644	0.0273554	0.0765334	0.0465396	0.0656651	0.0456133	0.0125755	0.0171711
Rgs8	0.155147	0.0906602	0.462911	0.152	0.0946148	0.0502517	0.152432	0.0285465	0.0138248
C230024C17Rik	0.00118679	0.0193166	0	0.0163507	0	0.00928082	0	0	0
Rgs16	0.280076	1.24079	0.201616	1.28657	0.443227	0.155495	0.10195	0.0325779	0.0449719
Gm28513	0.000309495	0	0	0	0.00565436	0.00644848	0	0	0
Rnasel	0.316554	0.392927	0.517074	0.7223	0.750415	0.415502	0.430399	0.201037	0.327993
Rgsl1	0	0	0	0	0	0	0	0	0
Teddm2	0.035364	0.0216823	0.0293818	0.0288123	0.0279498	0.0335039	0.0180355	0.0135728	0
Glul	5.79525	3.32311	1.65989	2.11691	1.50458	1.4958	1.56678	1.93933	1.22301
A830008E24Rik	0.000414543	0	0	0	0	0	0	0	0
Cacna1e	0.00596523	0.00519445	0.124277	0.00268866	0.00612808	0.0246642	0.0644818	0	0.0167466
Gm29282	0	0.000929459	0	0.00166985	0	0	0	0	0
Gm9530	0.00655459	0.0204434	0.00279889	0.00531421	0.0224174	0.0364239	0	0.00799802	0
Ier5	2.12828	2.59461	1.64729	5.77695	1.10381	1.02946	0.764608	1.10886	0.418524
Mr1	0.000212656	0	0	0	0	0	0	0	0
Stx6	0.463929	0.528821	1.18736	1.12718	0.751247	0.966564	0.662838	1.06195	0.919898
BC034090	0.0409171	0.0759649	0.110434	0.348722	0.0433149	0.112424	0.0420415	0.199077	0.550486
Gm37622	0	0	0	0.00224704	0	0	0	0	0
Xpr1	0.414671	0.29789	1.11123	0.474668	0.478836	0.670986	2.21855	2.46114	1.73028
Gm5532	0.0126701	0.00621607	0.0299887	0.0214178	0	0	0.00785864	0.043544	0
Acbd6	0.909307	0.960219	1.09911	1.23091	1.05448	2.69414	1.09133	1.17329	1.42785
Lhx4	0.00974832	0.0196775	0.0106821	0.0316167	0.90403	1.28434	0.00293415	0	0.0174651
Qsox1	0.294412	1.36812	0.177453	0.54768	0.845057	0.956648	0.120375	0.0551501	0.213009
Cep350	0.187112	0.23624	0.170808	0.135477	0.278568	0.258953	0.179644	0.123534	0.205323
Tor1aip1	0.339449	0.286771	0.154661	0.187105	0.303233	0.309995	0.107521	0.223888	0.0174651
Tor1aip2	0.758338	0.763674	0.384589	0.559422	0.5255	0.51811	0.474438	0.528677	0.443953
Fam163a	0.0169778	0.00867637	0.035409	0.00484646	0.00620492	0.00423974	0.135034	0.539167	0.0125638
Tdrd5	0.000358736	0	0	0	0.00281996	0.0104093	0	0.0249283	0
Axdnd1	0.00123828	0.000661594	0	0	0	0	0.00589064	0	0
Gm2000	0.168175	0.125872	0.0952823	0.13294	0.10946	0.0928783	0.120228	0.134024	0.0205124
Soat1	0.156272	0.0982179	0.0477119	0.0768562	0.0917754	0.0701313	0.0896434	0.0534086	0
Gm10031	0.0181621	0.0165285	0.027085	0.011981	0.0171996	0.00989917	0.01961	0.0216613	0.0533928
Abl2	0.0984719	0.144736	0.15694	0.143762	0.221112	0.146976	0.145057	0.198426	0.231972
Tor3a	0.0328372	0.0202522	0.00568558	0.00597695	0.00888989	0.00616545	0.00728665	0.00607222	0
Fam20b	0.141146	0.14408	0.174847	0.071076	0.119585	0.123274	0.194691	0.167583	0.163688
Ralgps2	1.43161	1.01406	0.714889	1.42977	0.560983	1.21923	0.905141	0.622386	0.765854
Angptl1	0	0	0	0	0	0	0	0	0
4930439D14Rik	0.00189448	0	0	0	0	0	0	0	0
Gm28694	0.000763992	0	0	0	0	0	0	0	0
Tex35	0	0	0	0	0	0	0.00467116	0	0
Rasal2	0.261419	0.234057	0.209418	0.170514	0.129817	0.309432	0.322807	0.765403	0.204487
BC026585	0.0786812	0.0179286	0.0749704	0.0407873	0.0601454	0.0349305	0.0149512	0.0980665	0.055115
Sec16b	0.000296083	0.0010717	0	0	0.00338107	0	0	0	0
Brinp2	0.0262782	0.0729388	0.167048	0.360175	0.0272622	0.107119	0.284996	2.62346	0.182114
Astn1	0.106873	0.168337	0.368711	0.514478	0.0948705	0.134526	0.491389	0.639416	0.323357
Gm37679	0	0	0	0	0	0	0	0	0
Pappa2	0.000818629	0	0.00255021	0	0	0	0.00348823	0	0.0213332
Rfwd2	0.698137	0.818026	0.880649	0.74743	0.633645	0.706901	0.673597	0.72736	0.869712
Tnr	0.00195023	0	0.022671	0.075126	0.00203092	0.0498635	0.018913	0	1.86183
Gm38039	0	0	0	0	0	0	0	0	0.0199528
4930523C07Rik	0.0396825	0.00607805	0.00183579	0	0	0.00699538	0	0	0
4930562F07Rik	0.00018786	0	0	0	0	0	0	0	0
Mrps14	3.8392	3.84362	1.88519	3.04146	2.69046	2.51398	1.30252	1.8723	1.80714
Cacybp	2.70362	2.77453	2.93843	2.71125	2.23563	2.93385	2.82493	3.15807	3.51136
Rabgap1l	0.0455242	0.0263899	0.13067	0.0351556	0.0431013	0.0810204	0.246754	0.163167	0.283555
Rc3h1	0.260608	0.223599	0.309842	0.157896	0.346844	0.346934	0.235772	0.190314	0.163143
Serpinc1	0.0130196	0.00378303	0.0309552	0.00252407	0.0158672	0.0252193	0.0127976	0.00716951	0.0177463
Zbtb37	0.182557	0.172271	0.244283	0.199936	0.290123	0.245277	0.246621	0.309039	0.272811
Gm37362	0	0	0	0	0	0	0	0	0
Dars2	0.182793	0.180037	0.112336	0.103372	0.0839403	0.076901	0.0825344	0.117126	0.096571
Gm37634	0.00239858	0.00243708	0.0027142	0.00360185	0	0.00693293	0	0	0
Cenpl	0.466638	0.39278	0.0942687	0.0641759	0.109726	0.150275	0.103473	0.0425242	0.088777
Klhl20	0.16939	0.171627	0.137658	0.133415	0.141294	0.149043	0.146977	0.119652	0.107311
Ankrd45	0.0427513	0.0285499	0.0600778	0.038894	0.0187166	0.0120304	0.253346	0.00651457	0.178814
4930469G21Rik	0.000705824	0	0	0	0	0	0	0	0
Prdx6	4.78033	3.7549	3.13155	5.34024	1.53224	1.55435	1.8845	1.37621	2.18144
Fasl	0	0	0	0	0	0	0	0	0
Suco	0.299648	0.239817	0.318724	0.195975	0.169087	0.238617	0.20359	0.387132	0.342925
Gm31925	0	0	0	0	0	0	0	0.0128666	0
4930558K02Rik	0.00370556	0.00298121	0	0	0.00325332	0.00792243	0.00297149	0	0.0226238
Pigc	0.309472	0.223359	0.253813	0.25896	0.243341	0.307794	0.181457	0.237795	0.236127
Gm38304	0	0	0	0	0	0	0	0	0
Dnm3	0.0629428	0.0424899	1.21374	0.0722705	0.53651	0.337934	0.84705	1.45118	1.13401
2810442N19Rik	0.00223567	0.00404451	0	0	0.00300813	0.00900617	0	0	0
Dnm3os	0.00169658	0.00131004	0.0126594	0.00256246	0.00756593	0	0.00339261	0.0152138	0
Mettl13	0.244726	0.231824	0.189155	0.229805	0.357681	0.237115	0.148693	0.205617	0.279783
Vamp4	0.680626	0.616719	0.979482	0.67363	1.08911	1.08426	0.80097	0.980521	0.591317
Myoc	0.000652786	0	0.00420244	0	0.00254489	0.00575582	0	0	0
Prrc2c	2.25896	2.98126	2.48076	4.81017	3.71466	2.60652	1.70902	2.60605	2.10364
Fmo4	0	0	0	0.00313999	0	0	0	0	0
Fmo1	0	0.00154898	0	0.00459208	0	0.00228114	0.00930859	0	0
Fmo2	0	0	0	0	0	0	0.00279721	0	0
Prrx1	0.00565863	0	0	0	0.00130092	0	0	0	0
Gm26523	0.00519343	0.0020062	0	0	0	0	0	0	0
Gorab	0.383798	0.393375	0.375482	0.401625	0.401818	0.394984	0.313873	0.237577	0.265303
Kifap3	0.78888	0.926845	2.1559	1.34338	1.27698	1.02358	3.08143	1.73501	2.50873
Scyl3	0.0821784	0.100658	0.0901154	0.103544	0.0863333	0.0854855	0.0343745	0.0608949	0.101507
BC055324	0.231816	0.245767	0.0335846	0.0880904	0.0611964	0.0524201	0.0384798	0.0338758	0
Mettl18	0.110143	0.103601	0.0732935	0.107537	0.0664133	0.133828	0.0805244	0.0581111	0.0359485
Selp	0	0	0	0	0	0.00593685	0	0	0
Gm16587	0	0	0	0	0	0	0	0	0
Gm16548	0	0	0	0	0	0	0	0	0
F5	0.00135534	0	0	0	0	0.00715387	0	0.00912505	0
Slc19a2	0.0531566	0.0308507	0.0154174	0.0185716	0.0229742	0.0448346	0.0395688	0.0139145	0
Ccdc181	0.347484	0.239344	0.174113	0.178024	0.28762	0.443223	0.276644	0.115385	0.207822
Blzf1	0.239203	0.230933	0.250722	0.286485	0.312708	0.434905	0.226375	0.270408	0.310143
Nme7	0.373679	0.291123	0.401967	0.250244	0.246487	0.255576	0.197541	0.231137	0.31745
Atp1b1	0.0543437	0.0759975	1.48387	0.106955	0.087234	0.154464	1.24855	2.53755	3.57333
Gm26685	0	0	0	0	0	0	0	0	0
Sft2d2	0.066362	0.0444133	0.0140807	0.0416535	0.0388048	0.0500059	0.00439653	0.0193904	0
Tiprl	0.890896	1.03668	1.15983	0.940957	0.892668	0.806594	1.01574	1.10421	1.14988
Gpr161	0.0110765	0.0219027	0.0297533	0.0360985	0.0164501	0	0.0705696	0.0595251	0.0603856
Dcaf6	0.149932	0.12299	0.203471	0.117563	0.158416	0.150766	0.200843	0.154811	0.213509
Mpc2	1.48446	1.50048	2.18866	1.57029	1.34035	1.55094	2.13311	2.42128	2.4131
Adcy10	0.00379864	0.0139883	0.0234738	0.00911108	0	0.0234778	0.0151553	0.0232271	0.0138248
Mpzl1	1.06047	0.96602	0.712542	0.617535	0.495811	0.526015	0.919126	1.37087	0.761757
Rcsd1	0.0105744	0.0046716	0.00204217	0.0258138	0.00302598	0.0215346	0.00350453	0	0
Creg1	0.240638	0.182349	0.124041	0.230151	0.260043	0.310643	0.0915283	0.189693	0.491751
Cd247	0.000932285	0	0	0.00238039	0.00503564	0.0168554	0	0	0
Gm37469	0.000622531	0	0	0.00265835	0.0194208	0.0319417	0	0	0
Pou2f1	0.381834	0.395667	0.344404	0.358477	0.364296	0.529495	0.244778	0.437082	0.39046
Gm26665	0.000257781	0	0	0	0	0	0	0	0
Dusp27	0.000400299	0	0	0	0	0	0	0	0
Mael	0.000315513	0	0.0016746	0	0	0	0	0	0
Ildr2	0.688875	0.392755	0.0466832	0.228212	0.333408	0.164487	0.0373449	0.0351529	0
5330438I03Rik	0.001943	0	0	0	0.00870599	0	0	0	0
Gm15853	0.00601782	0.00191551	0.0230498	0.00535404	0.0151484	0	0.0246838	0.055607	0
Tada1	0.509592	0.427866	0.768978	0.550061	0.50612	0.443754	0.514736	0.801448	0.708016
Pogk	0.427534	0.427175	0.456081	0.548702	0.367231	0.536816	0.440492	0.409397	0.534203
Gm16701	0.000612128	0.00320681	0.00671134	0	0.0246143	0.0202233	0.0349963	0	0
Gm16701.1	0.00272965	0.0100225	0.00897119	0.00823627	0.0673541	0.198984	0.089141	0.0290427	0.0653879
Fam78b	0.0083978	0.0186989	0.0836946	0.0355499	0.234444	0.423063	0.313192	0.0754989	0.0866053
Uck2	0.405836	0.491024	0.3499	0.491946	0.20026	0.174437	0.375262	0.281614	0.109724
Gm2453	0.000450736	0	0	0	0	0	0	0	0
Tmco1	2.00857	1.5787	1.49365	1.25295	1.44815	1.30756	1.63401	1.50789	1.43988
Aldh9a1	0.320805	0.357909	0.0832261	0.148936	0.358985	0.296994	0.232728	0.0764327	0.102668
Mgst3	0.481295	0.399467	1.09224	0.580136	1.18273	2.72452	4.39256	1.26679	1.47018
Rxrg	0.0277289	0.02657	0.0983172	0.0206529	0.492536	3.00906	0.506401	0.11557	0.019278
Lmx1a	0	0	0	0.00223681	0	0	0	0	0
Gm20711	0.000642842	0	0	0	0	0	0	0	0
Pbx1	1.9706	1.08592	6.40023	2.52765	1.79981	2.05322	2.66075	2.4986	0.57203
Nuf2	0.62252	0.720583	0.0296295	0.0192334	0.0494798	0.12023	0.0491156	0	0.079878
Rgs5	0.00361228	0.00779807	0.00485252	0.00590344	0	0	0.00566159	0.0177835	0
Rgs4	0.0190352	0.0379111	0.0152561	0.0608037	0.0359666	0.0419547	1.86741	0.155664	0.360857
Ccdc190	0.000352748	0.00274658	0	0	0.00687865	0.0252936	0	0	0
Hsd17b7	0.245792	0.345442	0.372203	0.391623	0.234841	0.186911	0.420804	0.22277	0.375964
3110045C21Rik	0.016596	0.0239852	0.0210326	0.0240259	0.0182213	0.0088615	0.0256912	0	0
Ddr2	0.000526422	0	0	0	0	0.00343978	0	0	0
Uap1	0.472103	0.400536	0.518649	0.315068	0.33028	0.494753	0.787523	0.366462	0.278961
Gm37748	0.00358735	0.00267396	0.0174426	0.0113606	0.0167876	0.00513011	0.0111825	0	0
Uhmk1	0.101081	0.0844646	0.0638256	0.126557	0.24681	0.229259	0.232041	0.136283	0.198387
4930500M09Rik	0.00235964	0.0061311	0.00415326	0	0.0132286	0	0	0	0
Gm7694	0.0377731	0.00843905	0.00346524	0	0.0184754	0.0231317	0	0	0
Nos1ap	0.210132	0.0625655	0.0927874	0.0766328	0.068515	0.10638	0.110933	0.0270406	0.352169
Olfml2b	0.031991	0.0294179	0.0233783	0.0793475	0.0209934	0.00556662	0.030369	0	0.0434354
Atf6	0.0779563	0.0968249	0.114504	0.127734	0.171846	0.218241	0.110893	0.122109	0.105118
Dusp12	0.286402	0.34668	0.447145	0.485431	0.309995	0.221135	0.235906	0.475537	0.41402
Gm26620	0.0177871	0.00284996	0.0285515	0.00689442	0.0281239	0.0834473	0.00825372	0.00647415	0.0582045
Fcgr2b	0	0	0	0	0	0	0	0	0
Fcgr3	0.00171282	0	0	0	0.00427542	0	0	0.0121444	0
Cfap126	0.00380124	0	0	0	0.00136976	0.0341931	0.00318483	0	0
Sdhc	1.06266	0.944365	0.943367	0.972655	0.970224	0.929328	1.175	0.992744	1.48761
Mpz	0	0	0.00177506	0	0.00421559	0	0	0.0764624	0
Pcp4l1	0.0149499	0.0127489	0.374536	1.19963	0.0211785	0.0194162	0.0352298	4.19967	0.0614603
Nr1i3	0.000171416	0	0.00222329	0	0	0	0	0	0
Tomm40l	0.180837	0.189464	0.172982	0.127257	0.125587	0.123498	0.208976	0.136601	0.117206
Apoa2	0	0.00084977	0	0	0	0	0	0	0
Fcer1g	0.00500765	0.00488929	0.00874408	0	0.00535233	0	0.00363419	0.00611307	0
Ndufs2	2.2405	2.1556	2.81438	2.68989	2.78287	2.26755	2.21966	2.54267	2.42262
Adamts4	0.0293472	0.0416991	0.0947778	1.18028	0.0311404	0.00720065	0.0484523	0.0416763	0.208655
B4galt3	0.198362	0.269171	0.412288	0.290229	0.275356	0.272889	0.389867	0.371482	0.439676
Ppox	0.192732	0.202967	0.203379	0.157689	0.224978	0.237778	0.0756092	0.246125	0.0430806
Usp21	0.190953	0.136111	0.228675	0.153942	0.163221	0.199617	0.131599	0.206948	0.135767
Ufc1	0.974265	0.972013	1.11226	1.27852	1.08981	1.05272	1.02984	1.19328	1.66479
Gm20045	0.133073	0.151977	0.0824581	0.0825255	0.205203	0.219951	0.10109	0.0871343	0.137734
Dedd	0.207837	0.206512	0.275455	0.252982	0.223061	0.250677	0.207466	0.275773	0.15372
Nit1	0.354395	0.290962	0.495688	0.482853	0.565242	0.506797	0.350223	0.394327	0.396279
Pfdn2	2.83986	3.47279	4.42471	3.81316	2.96342	3.37441	4.04899	4.0716	3.55135
Klhdc9	0.0102584	0.00674035	0.0355533	0.00474513	0.00514511	0.00776726	0.00321002	0	0.0309183
Pvrl4	0.000369381	0	0.004882	0.00242344	0	0	0	0.00817204	0
Arhgap30	0.000384707	0.00349321	0	0	0	0	0.0052856	0.00607222	0
Usf1	0.434367	0.504179	0.782453	0.785611	0.413001	0.430891	0.659743	0.845917	0.825758
Tstd1	0.0143479	0.0353031	0.0123757	0.0158671	0.0197619	0.0126771	0.00505049	0.00574175	0
Gm26641	0	0	0	0	0	0	0	0	0
F11r	0.00165711	0.00221012	0.00236528	0	0	0	0	0	0
B930036N10Rik	0.113751	0.151817	0.0611429	0.07551	0.05499	0.0291886	0.0289041	0.106847	0.0512561
Alyref2	0.315843	0.331825	0.601815	0.505932	0.461126	0.347649	0.29304	0.569182	0.47964
Cd244	0	0	0	0	0	0	0	0	0
Cd48	0	0	0	0	0	0	0	0.0121444	0
Slamf1	0.00124494	0.00192083	0.00681231	0.0122629	0	0	0.00241912	0	0
Cd84	0	0	0	0	0	0	0	0.00607222	0
Gm10521	0	0	0	0	0	0	0	0	0
Gm37065	0.00330279	0.00277454	0.00437492	0.00173418	0	0.00850051	0	0	0.0146611
Slamf6	0.000583608	0	0	0	0	0	0	0	0
Vangl2	0.488497	0.624287	0.544883	0.917801	0.751139	0.392056	0.694174	0.416867	0.394188
Nhlh1	0.0020735	0.0202781	0	0.0389726	0.054648	0.00633313	0.10612	0.00848976	0.0250362
Ncstn	0.206942	0.272761	0.137031	0.214692	0.452709	0.29271	0.0988062	0.215216	0.119566
Copa	0.621358	0.715683	0.720563	0.763987	0.893856	0.675262	0.619123	0.690724	0.918619
Gm37756	0.000160289	0	0	0	0	0	0	0.00694845	0
Pex19	0.723796	0.829973	1.1219	1.24769	1.3069	0.90735	0.940941	1.29351	0.769757
Dcaf8	0.954246	1.05573	0.80619	1.01153	1.36443	1.48728	0.465492	0.582259	0.784819
Pea15a	2.21204	2.02885	4.25052	3.63759	3.26616	2.32656	2.62653	3.19217	3.12832
Casq1	0.00281397	0.00240113	0.029697	0	0.0210388	0.0071063	0.00586798	0.00667196	0
Gm17224	0.00222532	0.00140109	0	0.00270097	0.00136976	0	0	0	0
Atp1a4	0	0	0.00206197	0	0	0	0	0	0
Igsf8	0.598197	1.52899	0.59297	1.15248	0.712224	0.48587	0.543405	0.316586	0.288595
Atp1a2	0.0128591	0.00159051	0	0.00263887	0	0.00636936	0	0	0
Kcnj9	0.0198366	0.143781	0.181978	0.16274	0.0109276	0.0347827	0.0338791	0.0264416	0.206009
Gm36937	0.000756142	0.00149007	0	0	0	0	0	0	0
Kcnj10	0.0568151	0.0130913	0.00486464	0.0247396	0.0027326	0.0156309	0.00358212	0.00484253	0
Pigm	0.161528	0.133364	0.0801098	0.0966722	0.115082	0.127779	0.0578927	0.0675876	0.0925302
Slamf9	0	0	0	0.00299757	0	0	0	0	0
Igsf9	0.965129	0.974043	0.54557	0.610434	0.545658	1.29775	0.340304	0.148768	0.45802
Tagln2	1.88109	0.362552	0.1112	0.128186	0.237648	0.396554	0.209456	0.0837195	0.156865
Cfap45	0.0327689	0.042342	0.00350976	0.00279045	0.00455457	0.0136346	0.00528786	0	0
Vsig8	0.00452342	0.0127413	0.0087195	0	0.00887993	0.0029663	0.00919916	0.023566	0
Slamf8	0	0.0064455	0.00226005	0	0	0	0	0	0
Fcrl6	0.000389322	0.0051886	0	0	0	0	0	0	0
Dusp23	0.319181	0.663006	0.0951825	0.155659	0.171303	0.60666	0.149754	0.0539913	0.0289879
Apcs	0	0	0	0	0	0.00586972	0	0	0
Ackr1	0.02516	0.0934709	0.0830094	0.332995	0.534367	0.181456	0.159882	0.119928	0.0942979
Cadm3	0.162454	0.404967	0.72198	2.06597	2.16101	1.31876	0.989793	1.1521	0.487807
Aim2	0.0185392	0.0299746	0	0.00440661	0.00993437	0.00209898	0	0	0
Pydc3	0	0	0	0	0.00567858	0.13695	0	0.0123929	0
Ifi204	0	0	0	0	0	0	0	0	0
Mndal	0.000993433	0	0.00251667	0	0.00581818	0.171355	0.00385372	0	0
Mnda	0	0	0	0	0	0.0189613	0	0	0
Ifi203	0.0027745	0	0	0	0.0156366	0.51552	0.0143857	0.00615313	0
Ifi202b	0	0	0	0	0	0	0	0	0
Spta1	0	0	0	0	0	0	0	0	0
Fmn2	0.1746	0.671896	0.230766	0.286754	0.180839	0.139631	0.244046	0.421032	0.262572
Grem2	0	0.00166179	0	0	0	0	0.00836225	0	0
Rgs7	0.0104967	0.0233783	0.245844	0.0211638	0.0138935	0.32921	0.4713	1.19247	0.296917
Fh1	0.659243	0.630039	0.470284	0.577303	0.472698	0.58851	0.521292	0.583906	0.819866
Kmo	0.000296663	0	0	0	0	0	0	0.0105147	0
Opn3	0.095433	0.133647	0.0199453	0.0368738	0.0118477	0.0248667	0.100098	0	0.0377911
Chml	0.0572899	0.0814882	0.0307927	0.0626385	0.0501488	0.0241042	0.0865949	0.0570605	0.0825338
Exo1	0.536739	0.446826	0.0289249	0.0235107	0.0459312	0.0879767	0.0501033	0.00653119	0.110233
Gm38100	0.00119778	0	0	0	0	0	0	0	0
Pld5	0.00044293	0.00168131	0.0102873	0.00560881	0	0.00696783	0.0245062	0.0143723	0.121587
Rbm8a2	0.0638406	0.0786212	0.0500525	0.0643702	0.0548629	0.0514121	0.0433987	0.062285	0
Gm38101	0.000601891	0.00360371	0.00232598	0.00466901	0	0	0.0137167	0	0.0215333
Cep170	0.392605	0.605009	1.22324	0.925366	0.572342	0.292891	1.33692	0.994792	1.26576
Sdccag8	0.298665	0.59849	0.212046	0.240874	0.476299	0.253566	0.167028	0.226405	0.310336
Akt3	0.175609	0.36149	0.158329	0.267045	0.211936	0.225072	0.195824	0.141225	0.168787
Gm26801	0.0332708	0.152944	0.00511823	0.0676241	0.284181	0.248778	0	0	0.0215333
Zbtb18	0.346278	1.36755	0.0981779	0.562034	0.914114	0.60851	0.108225	0.154675	0.040091
Gm37306	0.000402783	0.00289214	0	0	0	0	0	0	0
2310043L19Rik	0	0.00158082	0	0	0	0	0	0	0
1700016C15Rik	0	0	0	0	0	0	0	0	0
Adss	1.25079	1.23871	0.433406	0.669701	0.459925	0.528804	0.618282	0.539157	0.450901
Gm16432	0	0.00209845	0.00201493	0	0.00827602	0	0	0	0
Desi2	1.0645	1.02716	0.531734	0.785742	1.31946	1.39379	0.483171	0.601692	0.533306
B230369F24Rik	0.041953	0.0756691	0.0909622	0.12541	0.07695	0.0517763	0.121721	0.0739449	0.0436482
Cox20	2.01615	1.83904	2.06505	1.72646	1.51826	1.39978	1.20519	1.6851	2.25817
Gm16586	0.20905	0.218361	0.213637	0.13273	0.161674	0.187153	0.0949121	0.186324	0.195579
Gm28062	0.000455478	0.00125996	0	0	0	0	0	0	0
Hnrnpu	6.19315	6.15944	3.12747	4.46796	2.7732	2.70583	2.33521	2.78816	2.98818
Efcab2	0.177955	0.119911	0.0736845	0.101596	0.131792	0.153298	0.079535	0.105402	0.092821
Kif26b	0.00138608	0.0017732	0.00215647	0	0	0	0.138835	0	0.0249833
Smyd3	0.19462	0.156074	0.202921	0.120661	0.17132	0.230687	0.195048	0.068496	0.224085
Tfb2m	0.311625	0.292772	0.228471	0.306889	0.235864	0.288192	0.223428	0.221078	0.178999
Cnst	0.0951019	0.120345	0.201758	0.127678	0.205724	0.358634	0.325696	0.114054	0.180065
Sccpdh	0.4503	0.472644	0.544149	0.513991	0.797031	0.782159	0.951593	0.667207	1.16327
Gm1305	0.00130669	0.00194866	0.00423655	0	0.00246812	0	0	0	0
Ahctf1	0.480723	0.475132	0.34515	0.303396	0.363951	0.417722	0.318943	0.446151	0.509481
Gm10518	0.000875061	0.00236898	0	0.000774088	0.00202101	0	0	0	0
Cdc42bpa	0.235454	0.298748	0.216815	0.227227	0.246638	0.254404	0.354149	0.221234	0.32116
Adck3	0.0100608	0.0113065	0.0296636	0.0435811	0.0926297	0.077677	0.00267971	0.00974369	0.0331021
Gm37336	0	0	0	0.00398125	0	0	0	0	0
Psen2	0.100328	0.0950556	0.0971495	0.167988	0.207089	0.136834	0.211859	0.0681642	0.0616677
Gm31728	0.000892818	0.000950086	0.0034686	0	0	0	0	0	0
Itpkb	0.048006	0.0759589	0.0298404	0.194984	0.135698	0.0338099	0.0152788	0.0183035	0
6330403A02Rik	0.000604562	0.00311772	0.00594093	0.00530713	0	0	0.00954127	0	0
Parp1	2.20016	2.21393	0.771707	1.80578	1.25542	1.42682	0.691029	0.780843	0.975026
Lin9	0.317937	0.337607	0.139198	0.132673	0.234548	0.207351	0.0749861	0.146014	0.104563
Mixl1	0.000897997	0	0	0	0	0.00259227	0	0	0
Acbd3	0.452271	0.555794	0.521727	0.579245	0.70873	0.603372	0.578081	0.61393	0.504737
Gm37768	0.00069902	0	0	0	0.00464394	0	0	0	0
Gm38293	0.000993827	0	0	0	0	0.00644848	0	0	0
H3f3a	9.96756	12.9085	20.9133	18.318	11.5274	11.5069	12.4479	17.4053	15.4656
Gm17275	0.00346806	0.00446241	0	0.00261706	0.00888932	0	0	0.00736637	0
H3f3aos	0.00376535	0.00484226	0.00255703	0.0064709	0.00830726	0.00817923	0	0	0
Sde2	1.09574	1.1376	1.29378	1.13839	1.19721	1.86476	0.454414	1.09152	1.11183
Pycr2	0.867308	0.84319	0.477504	0.581431	0.579945	0.615569	0.494388	0.492631	0.82637
Lefty1	0.000445672	0	0.00330866	0	0	0	0	0	0
Tmem63a	0.0248425	0.00849083	0	0.0109838	0.00264423	0.00187233	0.00324197	0.00607222	0.0204566
Ephx1	0.00499062	0.00313856	0.00180577	0	0.00455457	0	0.00641392	0	0.118966
Nvl	0.602233	0.613045	0.46228	0.436741	0.375421	0.42757	0.279906	0.428618	0.394823
Cnih4	1.48587	1.75515	0.872974	1.58857	1.0476	0.996528	0.471664	0.662356	0.796579
Wdr26	0.663539	0.683083	1.06237	1.12553	1.1977	0.977885	0.837016	1.07571	1.62594
A430110L20Rik	0.0044712	0.00785383	0.0035945	0.00411851	0.00358405	0.0034335	0.00393584	0	0
Cnih3	0.00292363	0.00265806	0.0020694	0.00867556	0	0	0.0024097	0	0
Ccdc121	0.00026554	0	0	0	0	0	0	0	0
Dnah14	0.00621177	0.00142562	0.00388136	0.0023852	0.00217133	0.00704465	0.00979163	0	0
Lbr	1.75493	2.18888	0.209629	0.261969	0.2489	0.614242	0.182518	0.128676	0.144668
Gm5533	0	0	0	0	0	0	0	0	0
Enah	0.843725	1.06478	1.55605	1.61374	1.05636	1.19846	1.7483	1.65298	1.96364
Srp9	0.957957	0.780619	0.800583	0.814691	0.827455	0.889078	1.05071	1.11171	1.18479
Degs1	0.466941	0.358005	0.286195	0.284778	0.151147	0.269986	0.400457	0.404013	0.514071
1700047M11Rik	0	0	0	0	0	0	0	0	0
Fbxo28	0.325934	0.342769	0.413537	0.41589	0.423883	0.260091	0.327392	0.446162	0.369589
Trp53bp2	0.135805	0.187881	0.11496	0.154617	0.368895	0.176911	0.0952958	0.0675052	0.127436
Capn2	0.461695	0.315897	0.302829	0.306702	0.281901	0.160478	0.724067	0.40969	0.370409
Gm37885	0.000344327	0	0	0	0	0	0	0	0
Capn8	0	0	0.00260341	0	0	0	0	0	0
Susd4	0.0160024	0.00628553	0.101219	0.0186827	0.0127065	0.138348	0.177863	0.0771428	0.232044
Tlr5	0.000285299	0.00283469	0	0	0	0	0	0	0
Disp1	0.0377474	0.0292837	0.0425761	0.0545453	0.0172566	0.0331582	0.0409937	0.0188794	0.0483725
Brox	0.26748	0.355312	0.68333	0.533137	0.488623	0.461059	0.66671	0.725955	0.588415
Aida	0.617885	0.54983	0.397736	0.513386	0.437495	0.465818	0.79952	0.302198	0.474435
Mia3	0.403665	0.381568	0.45659	0.345721	0.467082	0.535943	0.461017	0.5651	0.469503
Taf1a	0.143605	0.110453	0.12141	0.108248	0.124934	0.120648	0.0800017	0.0403682	0.0925913
Gm37986	0.00126607	0	0	0	0.00401631	0	0	0.0154013	0.0232671
Hhipl2	0	0	0	0	0	0	0	0	0
Dusp10	0.0796732	0.0590597	0.0757131	0.0445362	0.0151227	0.0138357	0.0605372	0.568569	0.243581
1700056E22Rik	0.0719771	0.0524159	0.0140613	0.0192484	0.0251491	0.0682561	0.0370584	0.0943699	0
Hlx	0	0	0	0	0	0	0	0	0
Gm34342	0	0	0	0	0	0	0	0	0
2019-03-01	0	0	0	0	0	0.00202725	0	0	0
2019-03-02	0.650171	0.409199	0.280282	0.320339	0.526516	0.59688	0.612853	0.18181	0.396233
C130074G19Rik	0	0	0	0	0	0	0	0	0
Mark1	0.0505099	0.0576601	0.13704	0.0630735	0.0559997	0.0834701	0.191686	0.253944	0.215631
Gm38251	0.00110777	0.00123412	0.00224678	0.00615754	0	0.00930788	0	0	0
Rab3gap2	0.097344	0.0833505	0.102359	0.0777447	0.118984	0.127116	0.110883	0.106925	0.0252581
Iars2	0.207576	0.176908	0.113461	0.139717	0.180155	0.160575	0.0863309	0.154497	0.222378
Bpnt1	0.248527	0.354895	0.21883	0.296794	0.36799	0.514291	0.312759	0.256646	0.313835
4930532G15Rik	0.101954	0.107265	0.0519168	0.0891793	0.0852668	0.0978563	0.0264378	0.0478191	0.104588
Eprs	2.52627	2.2075	1.80992	1.81341	1.66079	1.70552	1.48929	1.339	1.80534
9630028B13Rik	0.120759	0.282758	0.0115087	0.141075	0.0638717	0.0283616	0.0030676	0.0599247	0.0424715
Gm2061	0.0437482	0.0758573	0.0139344	0.0363881	0.0069018	0.0122452	0.0281119	0.0158688	0
Slc30a10	0.294481	0.346575	0.0279633	0.135519	0.0477829	0.0594789	0.0577678	0.063623	0.0163782
Lyplal1	0.314955	0.181703	0.319626	0.203551	0.189358	0.152806	0.27023	0.177202	0.227189
Tgfb2	2.10004	0.560775	0.0935065	0.512471	0.264629	0.323304	0.168254	0.50137	0.16471
Rrp15	0.744291	0.580082	0.274432	0.405261	0.217464	0.283353	0.209029	0.256297	0.333897
A430105J06Rik	0.142376	0.15797	0.176228	0.151094	0.254513	0.200225	0.114665	0.108682	0.136753
Spata17	0.000451619	0	0	0	0	0	0	0	0
Gpatch2	0.482388	0.522019	0.449151	0.359886	0.466696	0.419366	0.217646	0.281489	0.283841
Gm37896	0.00120266	0	0	0	0	0.0195227	0	0	0
Esrrg	0.00568552	0.0208756	0.047464	0.00605644	0.0551286	0.16592	0.0548586	0.0156156	1.30064
9330162B11Rik	0	0	0	0	0	0	0	0	0
Ush2a	0.00080795	0.00215955	0.00261766	0	0.0255462	0.0607191	0	0	0
Kctd3	0.299525	0.304253	0.305927	0.241374	0.29505	0.432288	0.331537	0.327912	0.306122
Kcnk2	0.0316177	0.0367245	0.341723	0.135547	0.0457941	0.0304689	0.263119	4.77172	0.211751
A430027H14Rik	0.0071431	0.00160527	0.0310996	0.0160508	0.00555948	0.00271426	0.0381024	0.23071	0
Cenpf	5.77727	6.44656	0.178672	0.265348	0.724812	1.27988	0.278592	0.123107	0.183542
Ptpn14	0.040779	0.22461	0.00932731	0.04877	0.0353982	0.0211931	0.0027765	0	0
Gm26574	0	0.00535808	0	0.00583238	0.00636868	0	0	0	0
Gm37422	0.00192869	0.00697942	0	0.00273861	0	0	0.00687116	0	0
Smyd2	0.304282	0.322727	0.243758	0.549701	0.162644	0.144135	0.427951	0.479668	0.157475
Prox1	0.525993	0.527742	0.173778	0.839672	0.137678	0.12642	0.195527	0.109776	5.19552
Gm28172	0.00635605	0.00934847	0.00166876	0.00416225	0	0.00393473	0	0	0.0718463
Prox1os	0.100489	0.0791992	0.0277467	0.129378	0.0195536	0.0251659	0.0279179	0.0499115	0.440105
Gm30725	0	0	0	0	0	0	0	0	0
Rps6kc1	0.0648057	0.0647341	0.127973	0.163935	0.0894875	0.103563	0.127147	0.260552	0.107649
Angel2	0.899771	0.991685	1.05427	1.12368	0.98187	0.920857	0.595435	1.12863	1.06078
Vash2	0.115801	0.113939	0.837625	0.633597	0.0938252	0.174589	0.568099	0.457051	0.41705
Mfsd7b	0.0930011	0.0747412	0.069133	0.0952665	0.0772609	0.0976662	0.102173	0.0526874	0.0399407
A230020J21Rik	0.00330398	0	0.00414967	0	0	0.00497724	0	0	0
Spata45	0.000774661	0	0.00200298	0	0.00175361	0	0	0	0
Tatdn3	0.0829948	0.0963751	0.0882893	0.0959867	0.122601	0.0755802	0.0381756	0.101096	0.0152284
Nsl1	0.367282	0.3646	0.0142234	0.0295609	0.0590767	0.0549385	0.0157721	0.0154247	0.0515134
Batf3	0.0600882	0.0282001	0.00676623	0.00605961	0.016715	0.0258175	0	0.0322981	0.0189813
Fam71a	0.00235603	0	0	0	0	0	0	0	0
Atf3	0.0492342	0.00898941	0	0.0064533	0	0.0167841	0	0	0.0614545
D730003I15Rik	0.0618437	0.0477459	0.0664238	0.0639169	0.0948474	0.0470659	0.108975	0.127029	0.0616782
Nenf	1.31477	1.16606	1.07114	1.1278	1.63389	2.66992	2.04004	1.49112	2.73039
Tmem206	0.0814077	0.15791	0.106847	0.248329	0.191503	0.11057	0.117719	0.0572299	0.0197856
Ppp2r5a	0.2124	0.170199	0.0287842	0.081482	0.136317	0.117498	0.038447	0.0201394	0.0266338
Gm32200	0	0	0	0	0	0	0	0	0
Dtl	1.44037	1.04973	0.0767775	0.0895067	0.137396	0.276379	0.125765	0.0908406	0.0204566
Ints7	0.356517	0.336239	0.165373	0.201111	0.278772	0.270056	0.193295	0.153247	0.241914
Lpgat1	0.296897	0.303386	0.581773	0.307194	0.536463	0.8473	0.573578	0.7785	0.570016
Gm38037	0.137204	0.103618	0.00230266	0.00617666	0.0451222	0.0560678	0.00597286	0	0
Nek2	0.508703	0.730711	0.0349366	0.0314821	0.0560094	0.158824	0.0421652	0	0.0309959
1700034H15Rik	0.00603607	0.00164078	0	0.00292762	0	0.0123458	0.00536357	0	0
Slc30a1	0.0548334	0.0379174	0.0288637	0.0310291	0.0391768	0.117188	0.0215566	0.0460345	0.0487867
Rd3	0.0162617	0.0682002	0.0144363	0.0151297	0.443932	1.01396	0.0125098	0.0143907	0
Gm26670	0.0848198	0.0909087	0.0342797	0.0930065	0.151772	0.0863588	0.0387894	0.0325552	0.0374361
Traf5	0.0123273	0.00763417	0	0.00316152	0.0563358	0.019498	0.00874094	0.00607222	0
Gm26879	0.00534616	0.00146072	0	0.00560679	0.0139029	0	0.00297864	0	0
Rcor3	0.270657	0.16411	0.289077	0.131798	0.328117	0.385007	0.304714	0.288496	0.447746
Gm10516	0.00716837	0.00586417	0.0103004	0.00421258	0.00458292	0.0265503	0.0177692	0	0
Kcnh1	0.000671087	0	0.00126667	0.000799922	0	0	0.0485067	0	0
Hhat	0.0313614	0.0252235	0.0160816	0.0319129	0.0255958	0.0167722	0.0352989	0.0533473	0.046613
Sertad4	0.0441411	0.0420512	0.125914	0.185411	0.0130448	0.0197677	0.0841353	0.26947	0.0887938
Gm15867	0.00221234	0.00439041	0.00526826	0.0153472	0	0	0.00647462	0	0
Syt14	0.0636046	0.106498	0.123007	0.14338	0.155431	0.119806	0.126012	0.133582	0.0700762
Diexf	0.132857	0.133224	0.148542	0.162245	0.0931896	0.0733265	0.086856	0.148776	0.115684
Irf6	0.000923142	0.00663777	0	0.00262171	0	0	0	0	0
A130010J15Rik	0.191723	0.201823	0.161142	0.204423	0.224421	0.182781	0.194619	0.11076	0.120247
Traf3ip3	0	0	0	0	0	0	0	0	0
Gm15872	0	0	0	0	0	0	0	0	0
Lamb3	0	0	0	0.00191685	0	0	0	0	0
G0s2	0.0481333	0.0285285	0.0616835	0.0568467	0.0403691	0.0615817	0.118477	0.0645759	0.207794
Camk1g	0.0107765	0.00388086	0.0491205	0.0187125	0.105683	0.0879768	0.0548865	0.00702469	0.131456
4631405K08Rik	0	0	0	0	0	0	0	0	0
Plxna2	0.0431139	0.0518905	1.33478	1.27299	0.547908	0.190714	0.0886515	2.54069	0.487112
Cd34	0.00142934	0.00122865	0	0.0115127	0.00361928	0.00657092	0	0.0121444	0
Gm16897	0.00081895	0	0	0	0	0	0	0	0
Gm32250	0.000235959	0	0.00225031	0.00256135	0	0	0	0	0
Gm37027	0	0	0	0	0	0	0	0	0
Cd46	0.0251343	0.0260906	0.0488188	0.0251113	0.0560526	0.0502992	0.0403969	0.031677	0.0449343
Cr1l	0.409705	0.389216	0.167932	0.322835	0.409623	0.272195	0.181932	0.212086	0.19725
Cr2	0.00157034	0	0.0022898	0.00615345	0.00555482	0	0	0	0
Fam171a1	0.124349	0.135073	0.115853	0.160122	0.149348	0.112425	0.212781	0.239619	0.1868
Nmt2	0.821918	0.841684	0.61609	0.605715	0.794849	0.689992	1.04582	0.910894	1.17209
Rpp38	0.312685	0.304442	0.13937	0.216575	0.168883	0.142155	0.0831997	0.0830869	0.122686
Acbd7	0.0114555	0.00370272	0.00907187	0.00738423	0.0565165	0.0141435	0.0108439	0	0
Olah	0.000283784	0	0	0	0	0	0	0	0
Meig1	0.00342934	0.0289963	0	0	0.0191344	0.0648155	0.0164684	0	0
Dclre1c	0.0401115	0.0573519	0.0389407	0.0714148	0.0826569	0.0356453	0.0217119	0.0283021	0.0470037
Suv39h2	0.571789	0.710245	0.15609	0.231849	0.952482	0.785383	0.122773	0.144912	0.146371
Gm13184	0	0	0	0	0	0	0	0	0
Hspa14	1.40062	1.23257	0.754435	0.664295	0.9003	1.07437	0.438885	0.718285	0.533712
Cdnf	0.0059038	0.00327521	0	0	0.0167542	0.00230265	0.00271319	0	0
Fam107b	0.133732	0.414876	0.431536	0.511651	0.514914	0.935341	0.27126	0.314975	0.24944
Gm13180	0	0.00259066	0	0	0	0	0.0073291	0	0
Frmd4a	1.8948	0.7317	2.78544	1.5154	0.26742	0.563377	1.19368	3.5451	1.32336
Gm13179	0.000184055	0	0	0	0	0	0	0	0
Prpf18	0.276748	0.324382	0.324405	0.363234	0.416229	0.422029	0.199295	0.236007	0.288443
Bend7	0.167902	0.170293	0.235672	0.0990298	0.179804	0.220749	0.0684277	0.158576	0.143121
Sephs1	1.06671	1.1166	0.700906	0.688234	0.472485	0.569653	0.571548	0.523166	0.507627
Phyh	0.261579	0.196095	0.199644	0.332276	0.215213	0.122944	0.450299	0.259882	0.580724
Mcm10	0.383883	0.265355	0.0130508	0.0199586	0.023021	0.0730482	0.00997476	0.0177499	0
Optn	0.0999562	0.0752123	0.0172076	0.0115409	0.0208769	0.0245176	0.126147	0.0648527	0.162365
4930551O13Rik	0.000322455	0	0	0	0	0	0	0	0
Ccdc3	0.000639578	0	0	0	0	0	0	0	0
Camk1d	0.0244867	0.0137608	0.320009	0.192912	0.0218845	0.0215369	0.146664	0.719432	1.35112
Cdc123	1.26235	1.35198	1.36779	1.29347	1.2445	1.39512	1.03286	1.16781	1.42409
Nudt5	0.59833	0.610076	0.211486	0.260495	0.293266	0.1857	0.163031	0.167725	0.235575
Gm13199	0.00623642	0.00845374	0.00912579	0	0	0.00517486	0.00293172	0.00693135	0
Sec61a2	1.1836	1.24995	0.731725	0.646674	0.966491	1.00029	0.656781	0.766982	1.10465
Gm13267	0.000323488	0	0	0	0.00584899	0	0	0	0
Dhtkd1	0.0147688	0.0126143	0.0117704	0.0288672	0.0134167	0.00465563	0.0144853	0.00817204	0.0245236
Upf2	0.579447	0.556201	0.575825	0.46363	0.925358	0.898618	0.271996	0.490396	0.583876
Proser2	0.0375667	0.0662646	0.14113	0.0359876	0.702141	0.0965321	0.192231	0.0494814	0.0573951
Gm10857	0	0	0	0	0	0	0	0	0
Echdc3	0.0223403	0.0184526	0.00224327	0.0447754	0.116664	0.147478	0.0109957	0	0.0301733
Gm13383	0	0	0	0	0	0	0	0	0
Usp6nl	0.0802081	0.0956284	0.0860831	0.0534686	0.0741306	0.0726819	0.0462914	0.0685989	0.0421819
Gm13391	0	0	0	0	0	0	0	0	0
Celf2	5.49542	4.40621	7.13748	6.45106	4.51891	3.44572	3.98478	6.3307	6.29607
Gm13389	0.00667888	0	0	0.00247533	0	0.00167825	0.00242315	0.00881108	0
Gm26565	0	0	0	0	0	0	0	0	0
Gm13219	0	0	0	0	0	0	0	0	0
Gata3	0.000139048	0	0	0	0.00532282	0	0	0	0
Taf3	0.687181	0.724687	0.693786	0.573589	0.679477	0.773797	0.345894	0.411287	0.460578
Atp5c1	4.45684	4.08935	6.04783	4.4642	4.15854	4.69781	4.43486	5.9265	5.67206
Kin	0.624163	0.53089	0.764252	0.640911	0.693594	0.67093	0.289824	0.49066	0.871654
Itih2	0.000259326	0	0	0	0	0	0	0	0
Itih5	0.0106739	0.00711818	0.00195989	0	0.0037419	0.023965	0.00299558	0	0
Sfmbt2	0.0560321	0.0282636	0.24765	0.0350441	0.0305071	0.0497569	0.0197411	0.32199	0.0441093
Gm13264	0	0	0	0	0	0	0	0.00600619	0
Prkcq	0.0210032	0.00486062	0	0.00343003	0.002735	0.00114293	0.0176829	0.00720619	0.0875513
Pfkfb3	0.075983	0.0590047	0.192458	0.261284	0.044363	0.0159724	0.085247	0.128116	0.253535
Gm10851	0.000544445	0.00146175	0	0	0	0.00225513	0	0	0
Rbm17	1.77103	1.93413	1.37219	1.77141	1.39907	1.68164	1.11472	1.34779	1.35197
Il15ra	0.00309089	0.00130715	0	0.00249101	0.00286259	0	0	0	0
Fbxo18	0.315654	0.24655	0.360397	0.356598	0.384562	0.311995	0.371198	0.378049	0.510558
Ankrd16	0.16298	0.131281	0.244631	0.258294	0.289807	0.259572	0.191114	0.258348	0.212487
Itga8	0.00116299	0.00996686	0	0.0193072	0	0	0	0	0
E030013I19Rik	0	0	0.00213165	0.00593038	0	0	0	0	0
Fam188a	0.348808	0.533198	0.722079	0.65187	0.391074	0.475077	0.827305	0.712376	0.955951
Pter	0.144215	0.0636861	0.00536015	0.0497148	0.205396	0.388244	0.0195597	0.0166719	0
C1ql3	0.0129353	0.0162972	0.0566158	0.0108428	0.437393	1.19996	0.00776105	0.00605525	0
Rsu1	0.547461	0.289417	0.169263	0.353835	0.357793	0.198068	0.264277	0.166001	0.173591
Cubn	0.000123933	0	0	0	0	0	0	0	0
Trdmt1	0.0607027	0.0517267	0.0543859	0.0345124	0.063391	0.0450817	0.0559355	0.0422158	0.0703143
Vim	3.46621	2.41915	0.242318	1.4081	2.26863	0.946427	2.33325	0.215119	1.09691
St8sia6	0.000269878	0	0	0	0	0	0.00524783	0	0
Hacd1	0.43228	0.291339	0.412729	0.379899	0.347473	0.75977	0.810242	0.307507	0.645119
Stam	0.270312	0.32402	0.364044	0.274072	0.665335	1.09082	0.337228	0.421642	0.464671
Tmem236	0	0	0	0	0.00298375	0.00797377	0	0	0
Mrc1	0	0	0	0	0	0	0	0	0
Slc39a12	0.00053108	0	0	0	0	0	0	0	0
Cacnb2	0.00573491	0.00719219	0.0241755	0.0111498	0.00416263	0.00687554	0.00562278	0	0
Gm10848	0.00220302	0	0.0142042	0.00530477	0	0	0	0	0
Gm13269	0	0	0.00209661	0	0	0	0	0	0
Nsun6	0.180265	0.167448	0.138455	0.139667	0.102096	0.138755	0.141812	0.126086	0.0815
Arl5b	0.362116	0.4201	0.482915	0.533283	0.362641	0.411337	0.41334	0.518875	0.392276
Malrd1	0.000714046	0	0	0	0	0	0	0	0
Plxdc2	0.184946	0.13533	0.0440482	0.207988	0.0716817	0.0965542	0.0387148	0.0580187	0.34665
Nebl	0.00708135	0.00176491	0.247125	0.265743	0.00686822	0.00817705	0.178539	0.0712441	1.522
H2afb1	0	0	0	0	0	0	0	0	0
A930004D18Rik	0.193658	0.0921886	0.111943	0.228493	0.0439586	0.0692816	0.0811172	0.0815417	0.0512399
Skida1	0.384956	0.23138	0.348698	0.537265	0.181304	0.141742	0.1241	0.219512	0.193669
Mllt10	1.50956	1.48219	1.11336	1.29844	1.47585	1.20312	0.736823	1.11507	1.10832
Dnajc1	0.794938	0.60716	0.501956	0.494062	0.559265	0.607966	0.352463	0.249014	0.591869
Commd3	1.21007	1.2581	2.81482	2.24675	1.04628	1.22912	1.39976	2.04364	1.91127
Bmi1	0.255767	0.233979	0.941396	0.688781	0.217886	0.334138	0.327953	0.838238	0.45123
Spag6	0	0	0	0	0	0.00181069	0	0	0
Carlr	0	0.00331836	0.0105992	0	0	0	0.00741616	0	0
Pip4k2a	0.0438542	0.0380128	0.0358566	0.0626189	0.0636857	0.0115034	0.0609152	0.0430295	0
4930426L09Rik	0.00389373	0.00853478	0.00547559	0.00604793	0.011359	0.00568102	0	0	0
Armc3	0.00182374	0	0	0	0	0.00171746	0	0	0
4930447M23Rik	0	0	0.00412403	0	0	0	0	0	0
Msrb2	0.102047	0.0700356	0.0253302	0.0714616	0.0732526	0.0649263	0.0877932	0.060378	0.0202065
Gm13344	0.000696742	0.00553632	0.00701099	0.353692	0.00461805	0	0.00252628	0	0
Ptf1aos	0.000660057	0	0.00210662	0.00264523	0.00957681	0	0.0032955	0	0
Ptf1a	0.0607692	0.391766	0.435783	10.671	0.105173	0.124218	0.0515178	0.346218	0.222339
4921504E06Rik	0.000703255	0.00304906	0	0.0505788	0	0.00202626	0	0	0
Otud1	0.281757	0.286406	0.147452	0.211168	0.188123	0.190665	0.07102	0.131165	0.140868
Etl4	0.169407	0.108554	0.00620632	0.0677006	0.0172875	0.0367148	0.0205953	0.285159	0.0163782
Gm17171	0.000160119	0	0	0	0	0	0	0	0
Gm13362	0.00204133	0.00156474	0	0.00213399	0	0	0	0	0
Arhgap21	0.222378	0.158452	0.137654	0.311011	0.0865304	0.0809001	0.274356	0.174905	0.16435
Gm13375	0.00229714	0	0.00834398	0.00368614	0	0.00277225	0.00836515	0	0
Enkur	0.0857106	0.0571104	0.00233925	0.0208058	0.0255946	0.0483838	0.0110594	0	0
Thnsl1	0.188354	0.148403	0.090407	0.134223	0.0867485	0.172351	0.119356	0.0497411	0.039894
Gpr158	0.00245284	0.00177079	0.0386415	0.061375	0	0	0.0743874	0.0219807	0.0208751
Myo3a	0.000295121	0	0.00178666	0.00429249	0	0	0	0	0
Gad2	0.194563	0.142112	3.46531	2.86409	0.144951	0.0824156	0.250784	0.156088	0.809982
Apbb1ip	0.000558297	0	0	0	0	0.00249944	0.00775007	0.00607222	0
Pdss1	0.160533	0.122157	0.127703	0.136628	0.0677992	0.0945546	0.113253	0.126578	0.276566
Abi1	0.324254	0.347383	0.364599	0.367939	0.375813	0.302584	0.410363	0.472681	0.470816
Acbd5	0.303263	0.35348	0.417242	0.420933	0.436073	0.442571	0.60325	0.398349	0.388582
Mastl	0.145227	0.116895	0.0654336	0.0734867	0.0808892	0.100753	0.0359516	0.0522479	0.0617022
Yme1l1	0.926957	0.982729	0.930495	0.932425	0.897599	1.1023	0.929504	1.03402	0.669755
4931423N10Rik	0	0	0	0	0	0	0.0077279	0	0
Spopl	0.253208	0.295085	0.273934	0.233365	0.303296	0.274445	0.230006	0.244623	0.465251
Hnmt	0.0219739	0.00673673	0.0101012	0	0	0	0.0627844	0.00724512	0
Il1f6	0	0	0	0	0	0	0	0	0
Psd4	0.00580766	0.00102085	0.00216216	0.00224106	0	0	0	0.00607222	0
Pax8	0.00140885	0	0	0	0	0	0	0	0
Cacna1b	0.0132068	0.0279763	0.166776	0.0531803	0.0567243	0.0819097	0.660595	0.203283	0.276515
Ehmt1	1.09918	1.17076	1.54583	1.22253	1.64737	1.00368	1.48258	1.73367	1.38944
Arrdc1	0.126692	0.0538493	0.0766142	0.0892304	0.26107	0.182361	0.181407	0.090923	0.0646313
Zmynd19	0.400686	0.365816	0.395512	0.267446	0.16447	0.272074	0.374608	0.311719	0.320227
Dph7	0.133036	0.12124	0.160132	0.117989	0.101825	0.15933	0.0852102	0.122562	0.12079
Mrpl41	0.982513	0.820957	1.28117	1.08199	1.00238	1.15887	1.15021	1.19144	1.32535
Pnpla7	0.0286583	0.0223703	0.00831739	0.0200214	0.0599282	0.105506	0.00689279	0.0244935	0
Nsmf	0.277919	0.289253	0.40771	0.255009	0.158427	0.122959	0.414836	0.238043	0.227972
Noxa1	0	0	0	0	0	0	0	0	0
Gm13387	0	0	0	0	0	0	0	0	0
Nrarp	2.27014	1.00169	0.181909	0.500515	0.333898	0.511947	0.241575	0.149036	0.172498
Gm38287	0.00622555	0.00868347	0.00768661	0.00631269	0.0137449	0.00344062	0.00311901	0	0.0173114
Tor4a	0.00191501	0.000938279	0	0.00274626	0	0	0	0	0
Nelfb	0.813899	0.590634	0.619586	0.622382	0.733134	0.599058	0.620899	0.663403	0.778075
4933433C11Rik	0	0	0.00467089	0	0	0	0	0	0
Fam166a	0.00203806	0.00127075	0	0	0.00295712	0.0118934	0.00381218	0	0
Tubb4b	7.20838	7.5709	1.07939	1.07171	1.73854	3.08947	1.94528	0.987014	1.20626
Slc34a3	0	0	0	0	0	0	0	0	0
Cysrt1	0.00103481	0	0	0	0	0	0	0	0
Rnf208	0.205155	0.16583	0.567316	0.195098	0.249336	0.382272	0.501738	0.548226	1.24641
Ndor1	0.0664129	0.0809814	0.0495441	0.0857543	0.0607002	0.0568684	0.0475158	0.0723284	0.076749
Tmem203	0.226901	0.28014	0.216391	0.304645	0.304866	0.328618	0.129354	0.172932	0.135643
Tprn	0.0508355	0.508312	0.069434	0.269591	0.231685	0.0501993	0.0390155	0.0665272	0.038601
Ssna1	2.49953	3.67454	1.64813	2.08517	1.78643	1.46652	1.82365	2.09879	1.83383
Anapc2	0.488621	0.404771	0.443874	0.496674	0.482051	0.480192	0.446995	0.513392	0.5003
Grin1	0.00338737	0.0089615	0.0697214	0.0114206	0.0101028	0.0218097	0.119164	0.0997524	0.0902313
AA543186	0.0283561	0.0382724	0.0259932	0.0421932	0.0294357	0.0279531	0.00294988	0.0268854	0.0281775
Man1b1	0.436894	0.474509	0.236133	0.284302	0.414141	0.294342	0.269607	0.309902	0.196009
Dpp7	0.108964	0.0579103	0.0956266	0.102135	0.188937	0.126388	0.0763744	0.0884085	0.0632403
Uap1l1	0.0142404	0.00773934	0.00451457	0.0104848	0.0409408	0.0091608	0	0	0.0359759
Sapcd2	0.620763	0.96113	0.0451583	0.045949	0.116536	0.138971	0.0395037	0.0719876	0.0555495
Entpd2	0.0246736	0.00115116	0.00336193	0	0.00782298	0.00560813	0.0720472	0	0.0209121
Npdc1	0.216604	0.362937	2.00492	1.44571	1.22262	1.2203	2.71598	2.28524	1.8455
Abca2	0.0524512	0.0322519	0.0575154	0.0304735	0.103924	0.133421	0.0759965	0.102278	0.10351
BC029214	0.176402	0.294192	0.706622	0.421444	1.21034	1.02528	0.620392	0.645673	0.461541
Clic3	0	0	0.00158578	0	0.00251305	0	0	0	0
Ptgds	0.00256402	0.00666345	0.00194068	0.00348477	0.066348	0.147249	0.0420722	0	0
C8g	0.0130231	0.00979084	0.00532724	0.0155443	0.0261163	0.0230707	0.0202807	0.0177157	0
Fbxw5	0.32827	0.352694	0.527773	0.515502	0.376445	0.439527	0.551675	0.603348	0.562024
Traf2	0.303598	0.320619	0.208025	0.217959	0.157302	0.212198	0.100961	0.0919343	0.165839
Edf1	3.54532	3.98923	3.56987	2.84106	3.27026	4.66216	3.69955	3.74321	4.50214
Mamdc4	0.00701451	0.00829485	0.0108278	0.0101161	0	0.00267514	0	0.00611307	0
Phpt1	1.00382	0.81786	0.841764	0.782942	0.988603	1.3645	0.452022	0.843934	0.979076
Gm996	0.000650577	0.0029971	0.0157841	0	0.00624807	0.00640868	0.0139973	0	0.019278
Gm26702	0.000333093	0	0	0	0	0.00450415	0	0	0
Rabl6	0.914553	0.837373	0.93496	0.85228	0.680676	0.617529	0.793608	0.842202	0.988266
Fcnaos	0	0	0	0	0	0	0	0	0
Tmem141	0.034725	0.0122024	0.139083	0.0218643	0.0851883	0.203611	0.308374	0.268559	0.277956
Fcna	0	0	0	0	0	0	0	0	0
A230005M16Rik	0.00114885	0	0.00356776	0	0	0.00645349	0	0.00794837	0
Bmyc	0.686227	0.380488	1.20822	0.480356	0.660797	1.01096	1.3985	1.05338	0.978078
Kcnt1	0.000339566	0	0.00213323	0	0	0	0.017172	0	0
Camsap1	0.237552	0.37774	0.521031	0.460078	0.479426	0.577626	0.555527	0.491495	0.31855
Ubac1	0.365541	0.456536	0.554201	0.444678	0.497248	0.470747	0.723107	0.669412	0.976239
Nacc2	0.0361676	0.025018	0.008228	0.101083	0.0283465	0.0517731	0.0263298	0	0.0207754
Gm13554	0.000395249	0	0	0	0.00347687	0	0	0	0
C330006A16Rik	0.197304	0.220414	0.0649329	0.134467	0.13359	0.199232	0.117533	0.0693378	0.06246
1810012K08Rik	0.000385523	0	0	0	0	0	0	0	0
Gm13553	0	0	0	0	0	0	0	0	0
Lhx3	0.00322136	0.0918657	0.00424579	0.0173549	0.0971361	0.143816	0.00528515	0	0
Gm27196	0.00126828	0.00101338	0	0	0	0.00513699	0	0	0
Qsox2	0.204743	0.364883	0.056547	0.152568	0.312083	0.316078	0.125549	0.0757788	0.11412
Ccdc187	0.00285173	0.0154212	0	0	0.00311561	0.00129614	0.00321921	0	0
Gpsm1	0.299351	0.580923	0.792442	0.629494	0.720925	0.573413	0.607128	0.684979	1.03116
Dnlz	0.745581	0.70557	0.678837	0.69422	0.596447	0.719427	0.710584	0.620854	0.778772
Card9	0.000309812	0.000821365	0	0.00215979	0	0.0051744	0	0	0
Snapc4	0.0679729	0.057234	0.0324456	0.0495033	0.0561941	0.056718	0.0312504	0.0477179	0.0578866
Gm13563	0.00256555	0.00777657	0.0150158	0.0136235	0.0355257	0.0131386	0.00721445	0.00934916	0.0543297
Sdccag3	0.448233	0.643952	0.401309	0.558697	0.419462	0.421427	0.424983	0.468855	0.343137
Pmpca	0.674507	0.773581	0.599914	0.721797	0.609131	0.610164	0.524177	0.63147	0.634024
Inpp5e	0.107216	0.141009	0.160256	0.147962	0.134851	0.179965	0.131792	0.0968826	0.229254
Sec16a	0.0846112	0.0680177	0.0957132	0.0812768	0.0773408	0.149603	0.100578	0.156036	0.206872
Notch1	1.59244	2.76129	0.115833	0.877125	0.962805	0.404258	0.140376	0.0690889	0.102975
Egfl7	0.235269	0.385721	0.0182483	0.062069	0.0727563	0.0895125	0.0732637	0.022769	0.168654
Agpat2	0.0905442	0.0315928	0.0073642	0.00869302	0.0373946	0.031823	0.0107647	0.0247353	0
Fam69b	0.234938	0.165727	1.15683	0.499793	0.235954	0.263676	1.12097	0.980041	1.51237
Snhg7os	0	0.00227303	0	0	0	0	0	0	0
Surf6	0.184758	0.211019	0.182203	0.171669	0.199315	0.225628	0.181892	0.210781	0.0731574
Med22	0.573677	0.559626	1.55455	0.951786	0.93745	0.971517	0.843941	1.27099	1.21186
Rpl7a	9.99699	9.47034	8.89311	11.1004	8.83516	7.28268	7.83476	7.95951	6.71486
Surf1	0.326065	0.276199	0.534869	0.390685	0.453825	0.412555	0.427253	0.578087	0.54071
Surf2	0.36962	0.505743	0.622884	0.734313	0.465209	0.397114	0.388453	0.425754	0.752292
Surf4	0.414859	0.338328	0.330046	0.292125	0.393501	0.452133	0.356925	0.489478	0.232754
Stkld1	0.000341737	0	0	0	0	0.00503983	0	0	0
Rexo4	0.41789	0.378669	0.326462	0.32467	0.347702	0.292002	0.265054	0.450038	0.368152
Cacfd1	0.487088	0.534567	0.569813	0.78708	0.900286	0.818757	0.767421	0.700097	0.715103
Slc2a6	0.00188695	0.00151896	0.00446496	0.00208495	0	0.0056578	0.0219138	0	0
Gm13398	0.000362167	0	0.00207464	0	0	0	0	0	0
Tmem8c	0.00279299	0	0	0	0	0	0	0	0
Adamtsl2	0.0104098	0.0196425	0	0.0233374	0.00921324	0.00895555	0	0	0
Fam163b	0.000326159	0.00175447	0.00162713	0.00259631	0	0	0	0	0
Sardh	0.0298249	0.0101084	0	0.00203599	0.00394313	0.00127838	0	0	0
Vav2	0.0308763	0.0346891	0.0526786	0.039559	0.0298727	0.0129515	0.0695387	0.0540967	0.022661
Brd3	1.38077	2.28428	2.08656	2.17971	1.85425	1.62265	1.24182	1.58067	1.45111
Wdr5	0.505899	0.600537	0.352175	0.336295	0.273322	0.318311	0.255799	0.23099	0.280179
Rxra	0.0907956	0.0547116	0.00201422	0.00952514	0.067838	0.116301	0.0113262	0.00707231	0
Col5a1	0.0173977	0.00568457	0	0.0049942	0.00284051	0.00528464	0	0	0
F730016J06Rik	0.000650915	0	0	0	0.00298509	0	0.00894692	0	0
Olfm1	0.481591	1.72425	0.440744	0.38166	1.13131	0.685489	6.77517	0.769068	1.23504
Gm13373	0	0	0	0	0	0	0.0220037	0	0
Ppp1r26	0.0367406	0.0321371	0.0424853	0.00824782	0.0398278	0.0591704	0.0467199	0.0514631	0.0659578
1700007K13Rik	0.00137403	0.000624673	0.00803695	0	0.0346157	0.050869	0	0	0
Mrps2	0.179154	0.17083	0.181067	0.165177	0.208965	0.207458	0.184175	0.157914	0.191168
Ralgds	0.108867	0.296376	0.334105	0.445119	0.870577	0.22047	0.460191	0.321646	0.724792
Gm13381	0.000308654	0	0.0025222	0	0	0	0	0	0
Gtf3c5	0.179838	0.173551	0.120594	0.137906	0.199569	0.154398	0.130174	0.175204	0.0956971
Gfi1b	0	0	0	0	0	0	0	0	0
Tsc1	0.197803	0.208112	0.342518	0.145856	0.414183	0.413776	0.209776	0.273261	0.249105
1700026L06Rik	0.022002	0.00862779	0.00751533	0.0104161	0.0223854	0.0194421	0.00296224	0.0093647	0.0580777
Ak8	0.0047001	0	0.004806	0	0.00627244	0.00770516	0.0027709	0	0
Gtf3c4	0.181378	0.17658	0.166582	0.17802	0.208882	0.223471	0.146292	0.20455	0.166887
Ddx31	0.068263	0.0683255	0.0809697	0.0716594	0.118934	0.0409924	0.0405561	0.0475314	0.052113
Barhl1	0.000833781	0.00114719	0	0	0.013552	0	0	0	0
Cfap77	0.00503514	0.00177622	0.00173064	0	0.00846651	0.0179738	0	0.00750973	0
Ttf1	0.406656	0.468459	0.264149	0.390243	0.374453	0.261965	0.131868	0.270872	0.024158
Setx	0.200704	0.283541	0.179237	0.151029	0.256911	0.246118	0.167946	0.175698	0.177518
Ntng2	0.00446159	0.00169572	0.00443268	0	0.0373045	0.0601434	0.00343689	0.00810852	0
Med27	0.268174	0.528653	0.632473	0.494722	0.929635	0.949745	0.313538	0.685845	0.600143
Gm13402	0.000208939	0	0	0	0	0	0	0	0
Rapgef1	0.115982	0.152326	0.145841	0.128823	0.0903099	0.122614	0.0932609	0.0975392	0.315452
Trub2	0.286263	0.34069	0.240506	0.320448	0.215417	0.22166	0.172518	0.254027	0.139371
Coq4	0.261877	0.207351	0.225247	0.257485	0.293356	0.244099	0.266664	0.230949	0.145342
Slc27a4	0.0816617	0.0685641	0.244221	0.152541	0.164973	0.134824	0.359435	0.313743	0.282909
Urm1	0.468837	0.530469	0.628839	0.41577	0.508458	0.45764	0.487357	0.556828	0.405242
2600006K01Rik	0.0210803	0.0140084	0.00188029	0.0140169	0.0171017	0.0428874	0.0255441	0.00791042	0
Cercam	0.0920347	0.0261466	0.0180397	0.0199798	0.0447444	0.0785407	0.0284383	0.00639914	0.0125638
Odf2	0.922414	0.808736	0.48167	0.347851	0.492762	0.759766	0.369383	0.388019	0.501602
Gle1	0.727657	0.707955	0.818251	0.662336	0.58599	0.673105	0.572049	0.8816	0.808488
Sptan1	0.440527	0.371683	0.890027	0.495727	0.598018	0.775483	1.02171	0.86926	1.5391
Wdr34	0.276192	0.277444	0.237803	0.219649	0.238006	0.47262	0.297795	0.205313	0.286297
Set	7.84851	8.24807	7.02978	7.27065	4.57762	4.56947	5.18387	6.36749	5.80782
Pkn3	0.0493494	0.0398684	0	0.00329815	0.00126251	0.00981373	0.00307561	0	0
Zdhhc12	0.347294	0.343786	0.158896	0.213099	0.509821	0.68291	0.261954	0.164125	0.358305
Zer1	0.199084	0.189507	0.434775	0.227261	0.553081	0.638227	0.310774	0.342027	0.415307
Tbc1d13	0.036164	0.0306786	0.0951665	0.0542222	0.0550324	0.0523396	0.0631241	0.088995	0.127777
Endog	0.0860689	0.0642131	0.243096	0.0719771	0.135186	0.251805	0.136622	0.0751916	0.556123
D2Wsu81e	0.597192	0.551931	0.431364	0.41273	0.342662	0.372571	0.224552	0.308053	0.323303
Ccbl1	0.0595863	0.0704855	0.126166	0.143302	0.189049	0.171511	0.0485524	0.0793776	0.100564
1700084E18Rik	0.0174589	0.0303513	0.0228406	0.0283867	0.0336263	0.0277214	0.0183749	0.0223139	0.019278
Lrrc8a	0.576389	0.543453	0.803538	0.820509	0.759037	0.952851	1.18417	0.804489	1.09921
Gm28035	0	0	0	0	0	0.00540732	0	0	0
Phyhd1	0.00114344	0	0.00346441	0	0	0.0159145	0	0	0.0195701
Dolk	0.193136	0.142905	0.140944	0.152757	0.256695	0.215562	0.154651	0.0904718	0.176415
Nup188	0.108221	0.150964	0.0942583	0.062963	0.0966177	0.122988	0.0304755	0.0609801	0.132587
Sh3glb2	0.283335	0.251149	0.424723	0.289625	0.282034	0.712413	0.450666	0.450698	0.621969
Fam73b	0.104738	0.104759	0.0977149	0.0983015	0.0775529	0.146727	0.112027	0.159789	0.0518378
Dolpp1	0.10962	0.0950879	0.215226	0.173575	0.0955055	0.278294	0.238818	0.269325	0.124139
Crat	0.217993	0.181377	0.0511656	0.0639566	0.0949318	0.195563	0.0586379	0.0758525	0.0523915
Ppp2r4	0.712859	0.614193	0.614044	0.504918	0.467754	0.732523	0.770698	0.766856	0.842962
Ier5l	0.16208	0.184893	0.216382	0.0894925	0.0690537	0.0610597	0.128697	0.112643	0.337364
Gm14487	0	0.00205382	0	0	0	0	0	0	0
Cstad	0.00476551	0.00406948	0.0104059	0.00137923	0.00109463	0	0	0	0.0691184
9330198N18Rik	0.00171572	0.00839416	0.000835715	0.0214014	0	0.00633052	0	0	0.0159085
Gm14486	0	0	0	0	0.00792705	0	0.00371882	0.00841368	0
1700001O22Rik	0.0856753	0.04925	0.209664	0.0501235	0.0583074	0.0633609	0.0796627	0.019928	0.163241
Ntmt1	0.581485	0.724427	1.31088	1.03405	0.674546	0.438208	1.05743	1.17297	1.42317
Asb6	0.135104	0.157711	0.162623	0.18797	0.149986	0.104906	0.153755	0.145533	0.199028
Prrx2	0.00429553	0	0.00481072	0	0.00432848	0	0	0	0
Ptges	0.00261241	0	0	0.0026101	0.0304266	0.0212805	0.00335309	0	0
Tor1b	0.280595	0.246834	0.185317	0.200639	0.240429	0.227768	0.0729228	0.100011	0.198406
Tor1a	0.801742	0.773591	0.719904	0.63891	0.61393	0.467433	0.488491	0.702539	0.79734
BC005624	1.01736	1.01749	1.21414	1.05534	1.15602	1.32713	0.895262	1.0688	1.33023
Usp20	0.168021	0.190734	0.278344	0.196291	0.340492	0.485813	0.302048	0.34882	0.515346
Fnbp1	0.133254	0.113654	0.0633386	0.143378	0.0909858	0.0940467	0.0803874	0.0654536	0.0585812
Gpr107	0.406044	0.445932	0.385779	0.396164	0.439101	0.444952	0.30306	0.298361	0.308625
Ncs1	0.116457	0.10033	0.585115	0.26414	0.137875	0.133818	0.812308	0.666922	0.670563
Hmcn2	0.00606167	0.00391678	0	0.00375795	0	0.00247856	0.00279594	0	0.017974
Ass1	0.758634	0.191175	0.0349089	0.0455306	0.0533522	0.156654	0.0648631	0.0418905	0.0197856
Fubp3	0.592737	0.49145	0.309654	0.363105	0.495376	0.479882	0.238747	0.200102	0.340487
Prdm12	0.000575757	0	0	0	0	0	0	0	0
Exosc2	0.485442	0.496035	0.278538	0.249483	0.224957	0.324465	0.211899	0.272189	0.311018
Gm13427	0.000370284	0	0	0	0	0	0	0	0
Abl1	0.268244	0.266489	0.203933	0.1923	0.147222	0.147513	0.162476	0.113387	0.216131
Qrfp	0.000747418	0	0.00207764	0	0	0	0	0	0
Fibcd1	0	0.00689662	0.000982462	0	0	0.0175491	0.0131407	0	0
Lamc3	0	0	0.00219104	0.00652494	0	0	0	0	0
Aif1l	0.423753	0.193749	0.0364345	0.0631194	0.08671	0.104149	0.0442315	0.0158075	0
Nup214	0.287055	0.231835	0.188958	0.209858	0.184152	0.227331	0.150114	0.185902	0.183778
Fam78a	0.00330692	0.00742731	0	0.00222499	0.00477443	0.0126401	0	0	0.0159085
Plpp7	0.0915204	0.0776777	0.171222	0.163373	0.17071	0.209091	0.17661	0.152081	0.304584
Prrc2b	0.59253	0.6482	1.01651	0.779885	0.955841	0.829933	0.98143	1.36301	1.38319
Gm13610	0.00722481	0.0101274	0.0039829	0.0140849	0.00105642	0.00209474	0.0083205	0	0
Pomt1	0.172847	0.164352	0.0959899	0.0683119	0.0893839	0.10438	0.0972955	0.114045	0.0781259
Uck1	0.257627	0.19182	0.191123	0.163785	0.205244	0.172939	0.24284	0.314788	0.246824
Swi5	5.55497	5.78107	4.75301	4.92551	3.95737	3.74996	5.17923	5.4391	4.48399
Golga2	0.11081	0.124586	0.186445	0.112793	0.196986	0.223572	0.144221	0.203165	0.302567
Dnm1	0.0096163	0.00442968	0.153984	0.0242984	0.0571472	0.181313	0.15367	0.111531	0.278519
Ciz1	0.426961	0.421852	0.457787	0.398218	0.436034	0.452981	0.334525	0.442232	0.433629
1110008P14Rik	0.171323	0.242032	0.439359	0.312951	0.455566	0.44749	1.48751	1.2133	1.38361
Lcn2	0	0	0	0	0	0.00470842	0	0	0
Ptges2	0.108498	0.108319	0.15533	0.110242	0.103549	0.211346	0.276115	0.272077	0.34228
Slc25a25	0.101769	0.13986	0.21712	0.182571	0.160735	0.202393	0.253576	0.24143	0.228325
Naif1	0.0185373	0.016258	0.0107078	0.00576541	0.0243934	0.0299993	0.0283259	0.00574175	0
Fam102a	0.182981	0.0660398	0.0824926	0.0693378	0.118703	0.0745858	0.0205908	0.0520575	0.0489827
Dpm2	0.618349	0.65091	0.675986	0.779674	0.694739	0.745542	0.893969	0.801681	0.513883
9430097D07Rik	0.00103783	0	0.0039085	0.00285532	0	0	0.0105085	0	0
Pip5kl1	0.00391435	0	0.0130191	0.0148819	0	0.00440384	0.0406253	0.0404336	0
St6galnac4	0.0803492	0.0649384	0.0274988	0.0913227	0.263145	0.167866	0.165929	0.042138	0.11144
St6galnac6	0.294836	0.15079	0.268491	0.142272	0.16233	0.20479	0.201829	0.368607	0.336363
Ak1	0.148439	0.106187	0.588035	0.109929	0.0974347	0.217346	0.300863	0.33964	0.797423
Eng	0.00117999	0.00215843	0.00419748	0.0041184	0	0	0	0	0
Fpgs	0.129552	0.108416	0.0316066	0.0833454	0.0701897	0.10749	0.0535414	0	0.0746668
Cdk9	0.424731	0.413086	0.266356	0.389898	0.329166	0.334944	0.199861	0.269932	0.338287
Sh2d3c	0.167145	0.117087	0.143008	0.101662	0.113032	0.295641	0.189652	0.0745794	0.529653
6330409D20Rik	0.0286428	0.0134045	0.0620258	0.00251117	0.004147	0.0105822	0.0741342	0.0282437	0.43341
Ttc16	0.00479657	0.00600187	0.00736555	0.0199333	0.0231762	0.0497612	0	0.0121418	0
Tor2a	0.783048	0.823379	0.385364	0.924017	0.751768	0.833328	0.267861	0.327016	0.42493
Ptrh1	0.0575201	0.0846202	0.0246113	0.153855	0.0388464	0.0404511	0.0273856	0.0154917	0.0420721
Cfap157	0	0.00612086	0.00236139	0.0676979	0	0.0061798	0	0.0294389	0
Stxbp1	0.186571	0.962444	0.867628	3.07339	1.71589	0.776203	1.30332	1.22107	1.09499
Gm13524	0.00209964	0.0206731	0.00624887	0.0723595	0.0462526	0.0345294	0.0406793	0.00718231	0.05851
Gm13523	0.005844	0.00878572	0.00176904	0.0251853	0.0102617	0.00518779	0	0	0
Fam129b	0.145746	0.0795866	0.0889597	0.237566	0.0701094	0.0485887	0.162757	0.131368	0.0582539
Lrsam1	0.0548107	0.0400267	0.100371	0.0446676	0.0924286	0.0778436	0.174865	0.109933	0.0734646
Rpl12	9.94195	7.86419	4.04242	7.18081	5.52417	5.1204	5.59109	3.76334	4.48835
Slc2a8	0.180348	0.117582	0.245467	0.185726	0.275149	0.244814	0.136411	0.252683	0.0915488
Garnl3	0.0368621	0.0217467	0.0201467	0.0254586	0.00882413	0.0427553	0.202237	0.0669484	0.155761
Ralgps1	0.141253	0.266468	0.30153	0.18015	0.21849	0.344636	0.334616	0.264525	0.37466
Gm13528	0	0	0.00251778	0	0	0	0	0	0
Angptl2	0.0764993	0.114332	0.0180844	0.10946	0.0828904	0.0116643	0.0183105	0	0
Zbtb34	0.0652236	0.0413699	0.0773162	0.0715534	0.0637342	0.0855857	0.0644885	0.0576251	0.0430709
Zbtb43	0.199406	0.198314	0.281323	0.256531	0.338701	0.298008	0.101929	0.228148	0.146454
Lmx1b	0	0	0	0	0	0	0	0	0
C130021I20Rik	0	0	0	0	0	0	0	0	0
9430024E24Rik	0	0	0	0	0	0	0	0	0
Mvb12b	0.152483	0.18469	0.396813	0.501314	0.271624	0.233597	0.426253	0.369683	0.286857
Nron	0	0	0	0	0	0.00529022	0	0	0
Gm13404	0.000813675	0	0.0116819	0.0124032	0	0.00156622	0.00255681	0	0
C230014O12Rik	0	0	0.00360565	0.00355726	0	0.00661278	0.024775	0	0.0138248
Pbx3	0.335143	0.267151	1.1752	1.59074	0.252862	0.782641	1.04166	0.566003	0.15846
C79798	0	0	0	0.0029987	0	0	0	0	0
Mapkap1	0.675096	0.645187	0.722427	0.803075	0.728709	0.737606	0.533629	0.722852	0.455788
Gapvd1	0.84042	1.00346	0.78654	0.756188	0.750084	0.805184	0.646834	0.893363	1.0761
Hspa5	3.90051	2.16064	2.03184	2.14459	1.82523	2.97051	1.96733	2.62161	2.80637
Rabepk	0.372889	0.28445	0.268478	0.261788	0.821719	1.57876	0.254397	0.346757	0.245763
Fbxw2	1.2408	1.15568	0.885533	1.02757	1.03399	1.28377	1.21015	1.04673	0.738337
Psmd5	0.609512	0.60797	0.666105	0.627122	0.695232	0.599288	0.472748	0.571809	0.681382
Cutal	0.00091619	0	0	0	0.00466355	0.013327	0.00579548	0.0086408	0
Phf19	0.0253444	0.0103503	0.00351964	0	0.00339504	0.00524052	0.0032612	0	0
Traf1	0	0	0	0	0	0	0.00438252	0	0
Hc	0	0	0.00502241	0	0	0	0.00422325	0	0
AI182371	0.000118797	0.00126034	0	0	0	0	0	0	0
Cntrl	0.547633	0.62617	0.109102	0.192463	0.335357	0.278358	0.117291	0.109465	0.0903289
Rab14	2.71236	2.56404	5.03314	3.70749	3.57947	3.92478	3.94608	5.9312	4.55066
Gsn	0.00723326	0.00787478	0.013692	0.0203854	0.0139909	0.00317009	0.229017	0.236955	0.0858444
Stom	0.0381343	0.0416788	0.00363237	0.00428177	0.00819008	0.0879385	0	0	0
Ggta1	0.00103366	0	0	0	0.00507809	0	0.022742	0	0
Dab2ip	0.732213	0.462101	0.316341	0.432417	0.423818	0.272507	0.480461	0.525696	0.339376
Ttll11	0.00326986	0.00201695	0.0192597	0.0101224	0.0032515	0.00570051	0.0199765	0.0497266	0
9030204H09Rik	0	0	0.00170443	0	0	0	0	0	0
Ndufa8	1.55067	1.40661	2.25671	1.9265	1.53115	2.35388	2.08396	2.25861	3.25832
Morn5	0.00774654	0.00766875	0	0.0107037	0.00593639	0.00487421	0.0067003	0	0
Lhx6	0.000396283	0	0.00240089	0	0	0	0	0	0
Rbm18	0.714228	0.91134	1.70848	1.48314	1.48826	1.15846	1.16318	1.63773	1.54378
Mrrf	0.261492	0.253528	0.303855	0.377653	0.34956	0.308522	0.304612	0.212352	0.257556
Gm13431	0	0	0	0	0	0	0	0	0
Ptgs1	0.00244193	0	0.00286453	0	0	0	0	0	0
Pdcl	0.813003	0.839515	1.18993	1.09284	0.865889	0.991308	0.99854	1.21509	1.03402
Rc3h2	0.429958	0.423895	0.685768	0.518635	0.671312	0.713757	0.545608	0.725857	0.913359
Zbtb6	0.0946127	0.0898268	0.146642	0.100926	0.124727	0.174042	0.126362	0.181235	0.135387
Zbtb26	0.126165	0.140829	0.146633	0.155876	0.202149	0.158828	0.0567583	0.199869	0.110288
Rabgap1	0.454535	0.432558	0.713293	0.569191	0.543211	0.580573	0.520099	0.724511	0.897306
Strbp	2.09789	3.09227	2.40834	1.95682	1.98615	2.13566	2.61759	2.03787	2.09745
Gpr21	0.00607629	0.00494636	0.0691734	0.00735226	0.00796347	0.0236009	0.119142	0.0986948	0.0208751
Crb2	0.182982	0.0556922	0.00958241	0.0481748	0.077847	0.102584	0	0.00484253	0
Dennd1a	0.896527	0.439782	0.277321	0.185882	0.280816	0.924028	0.273128	0.182588	0.163342
Gm13556	0.000220179	0	0	0	0	0	0	0	0
Lhx2	3.63433	1.53754	0.695529	0.584521	0.834592	1.1101	0.247933	0.152153	0.163563
Gm27197	0.0125438	0.0222925	0.0264138	0.0132145	0.00246639	0.00409957	0	0	0
Gm13589	0.00169098	0.017145	0.0139173	0.0291965	0.0350752	0.0189973	0.00803913	0	0.0241792
Nek6	0.0853982	0.0498109	0.214019	0.0818514	0.044921	0.0645372	0.055127	0.0379059	0
Psmb7	2.34573	2.78747	2.64768	3.06111	2.23961	2.05361	2.41005	2.3971	1.88533
Nr5a1	0	0	0	0	0	0	0	0	0
Nr6a1	0.0211458	0.0120458	0.0219454	0.0106153	0.104124	0.212847	0.0199701	0.0360262	0.0237689
Nr6a1os	0.0153746	0.013685	0.0103184	0.0152194	0.0200605	0.00387571	0.0099396	0.010247	0.0631072
Olfml2a	0.000664703	0	0.00245637	0	0.00316018	0	0	0	0
Gm13496	0.000718562	0	0	0	0.00375249	0.00558551	0	0	0
Wdr38	0.0263656	0.0145987	0.0258515	0.0292049	0.038793	0.0289919	0.0128904	0.00667196	0
Rpl35	14.9779	13.2268	11.6313	14.6304	10.8118	8.78979	11.1499	10.4656	9.99999
Arpc5l	1.54723	1.64999	1.03491	1.25602	1.18592	1.06716	1.44583	0.967679	1.06557
Golga1	0.263824	0.344383	0.32791	0.300116	0.441099	0.425175	0.241942	0.291465	0.168412
Scai	0.329342	0.251968	0.410459	0.25043	0.511159	0.518891	0.326719	0.565815	0.610078
Ppp6c	0.648704	0.721924	0.752064	0.746807	0.636018	0.55711	0.673408	0.840096	0.771641
Lrp1b	0.00901395	0.0144144	0.0908278	0.00617745	0.00783791	0.0213598	0.593484	0.00624175	0
Kynu	0	0	0	0	0	0	0.00265442	0	0
Arhgap15	0	0.000899269	0.00709123	0.00306383	0	0	0.00270815	0	0.249345
Gtdc1	0.0778921	0.0926176	0.137161	0.128676	0.192425	0.150558	0.117678	0.0893936	0.12596
Zeb2	1.87481	1.79767	1.62111	2.3377	1.7372	0.92104	0.880419	3.0941	5.56184
Zeb2os	0.173783	0.375204	0.117224	0.322557	0.284858	0.0684144	0.0656142	0.15977	0.134361
Gm28643	0.000625324	0	0	0	0	0	0	0	0
Gm13479	0	0	0	0	0	0	0	0	0
Gm13470	0.000624092	0	0	0	0	0	0.00382928	0	0
Acvr2a	0.089609	0.100308	0.21188	0.120563	0.167392	0.122826	0.262014	0.208815	0.344727
Orc4	0.551696	0.533324	0.504409	0.568837	0.474281	0.542905	0.448039	0.518724	0.679009
Mbd5	0.0772098	0.0645248	0.217568	0.0745618	0.164284	0.164776	0.161424	0.134516	0.0798332
Epc2	0.386956	0.40198	0.529834	0.387101	0.452586	0.422863	0.383744	0.382788	0.356015
Kif5c	0.694284	0.671723	6.6014	2.5417	0.233933	0.323113	6.889	9.42639	10.9547
Lypd6b	0.0295264	0.0036586	0.0136868	0.00316831	0.00911343	0.00796103	0.167657	0.0330855	0
Lypd6	0.576371	0.106949	0.0235075	0.0393885	0.0585253	0.0781702	0.250964	0.078934	0.0372634
Mmadhc	0.852685	1.00887	0.887493	0.947922	0.854397	0.54229	0.670242	0.919681	0.649819
Gm13485	0	0	0	0	0	0	0	0	0
Rnd3	1.06251	0.648663	4.37446	2.23545	0.571048	0.253704	1.45868	4.10561	1.00766
Gm13499	0	0	0	0	0	0.00317009	0	0.00862229	0
Gm13490	0	0	0.0100815	0	0	0	0	0	0
Rbm43	0.095436	0.0426825	0.00425936	0.0125813	0.00873436	0.0172135	0.0414195	0.00726006	0
Nmi	0.0545486	0.0277443	0	0.0228766	0.0153633	0.0129101	0	0	0
Tnfaip6	0.810358	0.289258	0.0711917	0.205241	0.124549	0.105828	0.0371895	0.0531354	0.0228869
Rif1	1.42309	1.40656	0.325048	0.505446	0.603374	0.761357	0.280301	0.242919	0.232841
Neb	0.00037348	0	0	0	0	0.00990572	0	0	0
Arl5a	0.211511	0.157694	0.220146	0.259805	0.213275	0.265662	0.146267	0.264115	0.316032
Cacnb4	0.0138951	0.00548846	0.137057	0.0418621	0.0134389	0.0292313	0.338203	0.302257	0.214182
Stam2	0.2514	0.301704	0.259878	0.290877	0.341566	0.26157	0.311571	0.237006	0.0978103
Fmnl2	0.0738391	0.128533	0.166265	0.305917	0.247891	0.233653	0.292781	0.364013	0.118033
Gm26603	0.00114832	0	0.00158447	0.00217412	0.0118463	0	0	0.00719515	0
Prpf40a	2.43473	2.74108	1.99319	2.47203	2.1986	2.21524	1.56285	1.82088	1.41229
Arl6ip6	2.25796	1.99072	1.01299	1.30381	1.42031	1.72949	0.722717	0.911161	1.05335
Rprm	0.196935	0.175088	0.0605218	0.152163	0.129524	1.63519	1.75495	0.17496	0.0539289
Galnt13	0.732366	0.316963	0.0993147	0.0878623	0.646046	2.30314	0.190065	0.064031	0.206523
Gm14033	0	0.000908515	0	0	0.00775018	0.00827099	0	0	0
Gm26794	0.00308209	0	0.00209127	0.0201955	0.0271964	0.0281534	0.00610372	0	0.0205124
Kcnj3	0.00817866	0.00609939	0.0177508	0.0203103	0.0691758	0.0715954	0.00942494	0.02731	0.124416
Nr4a2	0.0526884	0.0347405	2.53416	0.105946	0.0363173	0.0421038	0.00558702	0.0349498	0.0668997
Gpd2	0.274662	0.290999	0.24238	0.210696	0.221148	0.155423	0.349803	0.291081	0.0619684
Galnt5	0	0	0	0	0	0	0	0	0
Ermn	0.0704357	0.0101466	0.0056134	0.00668078	0.00547678	0.00235421	0.0122796	0.00693135	0
Cytip	0.000266553	0	0	0	0	0	0	0	0
Acvr1c	0.0177964	0.0145464	0.0131721	0.0257961	0	0	0.0289793	0	0
Acvr1	0.0310419	0.0145893	0.0434644	0.0271921	0.0249779	0.0471885	0.0586363	0.0321735	0.03847
Upp2	0.0764425	0.0421457	0.0996678	0.0975606	0.0406309	0.0780861	0.166994	0.0233624	0.0399928
Ccdc148	0.173949	0.0869547	0.0615553	0.0540279	0.0701609	0.171535	0.124545	0.0553846	0.0759654
Pkp4	0.575145	0.343312	0.197716	0.123397	0.0715539	0.131718	0.257466	0.123348	0.10816
Dapl1	15.1025	3.45743	1.67579	2.64973	1.5755	2.9109	1.19601	0.567397	0.971767
Tanc1	0.761546	0.160242	0.0152786	0.104574	0.09115	0.114641	0.260403	0.0468737	0.064438
Wdsub1	0.155855	0.0706546	0.00635785	0.0540392	0.0927851	0.0693768	0.0774311	0.00702644	0.0475604
Baz2b	2.117	1.8879	1.0825	1.65787	2.76265	2.50773	1.32869	1.41779	0.928566
Gm13572	0.000359872	0	0.00166876	0	0.0220198	0.0707683	0	0	0
Gm13620	0.0151333	0.0210681	0.0177961	0.0179802	0.0372047	0.0422291	0	0.015876	0.0227483
2019-03-07	0.84589	0.895705	0.961751	0.867956	1.06564	1.09182	0.953841	1.08322	0.637746
Cd302	0.061869	0.0404004	0.0232763	0.0432174	0.017876	0.0220644	0.0447205	0.0237852	0
Ly75	0.00573913	0.00350791	0.00549972	0.0129488	0	0.00237916	0.00324836	0	0
Gm13571	0	0	0	0	0	0	0	0	0
Pla2r1	0.000695846	0	0	0.00335394	0.022368	0.0223492	0.00615616	0	0
Gm13583	0	0	0	0	0	0	0	0	0
Rbms1	0.0758014	0.0473541	0.0950657	0.104958	0.0291371	0.0369163	1.11281	2.23067	0.227615
Tank	0.258943	0.286538	0.153391	0.211254	0.15573	0.180042	0.131466	0.211908	0.155435
Psmd14	1.64839	1.7772	2.14327	1.86219	1.09347	1.05682	1.81579	2.02838	1.64085
Tbr1	0.00660736	0.011616	0.0472719	0.00563005	0.00356669	0.00375481	0.14744	0.067933	0.0169946
Slc4a10	0.000855733	0.00317317	0.00623201	0	0	0.00249944	0.0346476	0.006172	0
Dpp4	0.000394049	0.00153581	0	0.00339449	0	0.00523355	0.00289876	0	0
Gcg	0	0	0	0	0	0	0.007285	0	0
Fap	0	0	0	0	0	0	0	0	0
Ifih1	0.00101239	0.0021857	0	0.00273861	0	0	0	0	0
Gca	0.0741564	0.072204	0.0170536	0.0698248	0.0298345	0.0136395	0.0240123	0	0.0228869
Kcnh7	0.00871495	0.00271277	0.0916958	0.0497848	0.0032774	0.00507758	0.350646	0.0263154	0.474583
Gm13569	0	0	0	0	0	0	0	0	0
Fign	0.26937	0.089035	0.211928	0.250854	0.0633026	0.205679	0.372745	0.199665	0.037409
Grb14	0.111884	0.0214812	0.48046	0.393825	0.0237695	0.0499631	0.336176	0.066935	0
Cobll1	0.0395417	0.0060866	0.0389829	0.0434925	0	0.00643849	0.00766253	0.0228201	0
Gm13594	0.00277872	0.00571949	0.00304699	0.00876991	0	0.00343635	0.00859759	0	0
Slc38a11	0.00050549	0	0.00160889	0	0	0	0	0	0
Scn3a	0.0226924	0.026238	0.969669	0.197863	0.0267172	0.00507991	1.25856	0.551853	0.858201
Gm13595	0	0	0	0.00398482	0	0	0	0	0
Scn2a1	0.0207616	0.025945	0.292706	0.131076	0.0230952	0.031768	1.00282	0.0968789	0.427996
Csrnp3	0.111216	0.120056	1.08179	0.501627	0.392	0.437462	0.523738	0.523741	0.791607
Gm13619	0.00208163	0	0.00314033	0	0	0	0.00240362	0	0
Gm13617	0	0	0.00928821	0.00111019	0	0	0	0	0
Galnt3	0.00291538	0.00874441	0	0	0	0.00253995	0.00365998	0	0
Ttc21b	0.119915	0.192764	0.123372	0.130449	0.107684	0.12993	0.0675375	0.039429	0.042521
Scn1a	0.00455995	0	0.0315661	0.0120092	0	0.00507991	0.144131	0	0
Gm13629	0	0	0.0047486	0	0	0	0.0117477	0	0
Scn9a	0.00936545	0.0122097	0.0207074	0.00697653	0.0188462	0.0199693	1.82759	0.00818867	0.295852
Scn7a	0	0	0	0	0	0	0.0146036	0	0
Xirp2	0	0	0	0	0	0	0.00230771	0	0
B3galt1	0.0986225	0.0559609	0.124158	0.0585296	0.02302	0.0197752	0.17379	0.0851742	0.10153
Stk39	0.222413	0.157994	0.140379	0.157952	0.150366	0.132015	0.71076	0.295513	0.196045
Gm13596	0	0	0	0	0	0	0	0	0
Cers6	0.104627	0.0733406	0.28039	0.155779	0.058007	0.0620314	0.220025	0.203915	0.481365
Nostrin	0	0	0	0	0	0	0	0	0.0560546
Spc25	4.29716	4.67602	0.248577	0.307548	0.610754	0.880612	0.304166	0.181158	0.283585
G6pc2	0	0	0	0.00207249	0	0	0	0	0
Abcb11	0.000844007	0	0	0	0	0	0	0	0
Gm13613	0.000294166	0	0	0	0	0	0	0	0
Lrp2	0.0148476	0.0117422	0.00163362	0.0023881	0.00373347	0.019511	0	0	0
Bbs5	0.119897	0.132392	0.0846526	0.0687285	0.252323	0.518837	0.081761	0.185736	0.312475
Klhl41	0.00150282	0.00357563	0	0	0.00497515	0	0	0	0
Fastkd1	0.0679743	0.0805907	0.0617222	0.038879	0.0525607	0.0519686	0.0502848	0.029277	0.0757317
Ppig	2.67136	2.35864	1.96521	1.74933	1.77877	2.0191	1.66205	1.85639	2.05442
Ccdc173	0.343423	0.301592	0.213079	0.315981	0.492072	0.440422	0.213894	0.0948563	0.160379
Phospho2	0.438928	0.49497	0.556762	0.559618	0.454288	0.392262	0.409156	0.356766	0.516614
Klhl23	0.313189	0.280343	0.344479	0.277084	0.124997	0.110774	0.628857	0.306593	0.490926
Ssb	5.70018	6.18224	4.25741	4.99944	3.75899	4.35085	2.80028	3.7917	4.25061
Mettl5	0.54469	0.536323	0.313294	0.462567	0.564771	0.474339	0.314778	0.303376	0.31202
Mettl5os	0.0186233	0.0321308	0.0246373	0.0230607	0.0182894	0.0464561	0.038915	0.00799348	0
Ubr3	0.172835	0.145303	0.271503	0.160056	0.295102	0.253888	0.249421	0.446615	0.307337
Myo3b	0	0	0	0	0	0	0.00962104	0	0
Sp5	0.00497836	0.00114214	0	0	0	0	0	0	0
Gad1os	0.00207971	0.00396131	0	0.00217092	0	0	0	0	0
Erich2os	0.00500789	0	0	0	0	0	0	0	0
Erich2	0.0260427	0.00425782	0	0.00334633	0.00409574	0.0105297	0	0	0
Gad1	0.0131376	0.0120733	0.758437	0.0168666	0.032785	0.0194042	0.00467734	1.32933	1.13196
Gm26558	0.000744513	0	0.00254569	0	0.00251114	0	0.0139839	0	0
Gorasp2	0.492426	0.428825	0.47139	0.412731	0.364922	0.571869	0.432923	0.351947	0.402755
Tlk1	0.619344	0.613651	0.362908	0.377253	0.538885	0.618756	0.436647	0.306368	0.590195
Mettl8	0.15196	0.135255	0.101446	0.15403	0.118676	0.119424	0.030237	0.0701173	0.200724
Dcaf17	0.597214	0.58394	0.305182	0.534685	0.560609	0.515156	0.379905	0.256046	0.538547
Cybrd1	0.00294631	0.00159847	0	0.00215821	0	0	0	0	0
Dync1i2	1.7047	3.11107	2.76558	2.63526	3.05413	2.50953	4.34916	3.18314	3.17468
Slc25a12	0.0744755	0.0608857	0.117419	0.0684161	0.0580286	0.062182	0.19162	0.0153727	0.149064
Hat1	2.71107	2.46247	0.434225	0.701977	0.633303	0.941933	0.459478	0.386609	0.444941
Metap1d	0.29501	0.359467	0.122021	0.42139	0.334902	0.242421	0.104035	0.0613183	0.159416
Dlx1as	0	0.00142562	0	0.00518656	0	0	0	0	0
Dlx1	0.024927	0.218233	0.0536301	1.51736	0.0283628	0.0247868	0.0532805	0.00991518	0
Dlx2	0.0342814	0.328458	0.0388344	1.25687	0.0618083	0.0293492	0.11306	0	0
Itga6	0.448707	0.448775	0.0211195	0.0731862	0.086504	0.331207	0.0482064	0.0213355	0.120416
Gm17250	0.00186965	0.0111484	0.00395353	0.00769525	0.00410589	1.31796	0.00866087	0	0
Pdk1	0.798639	0.397608	0.471562	0.56678	0.361554	0.226517	0.280794	0.45862	0.196889
Rapgef4	0.00777369	0.0022289	0.00408654	0.00198526	0.00501658	0.00534125	0.0732743	0.00347809	0
Rapgef4os1	0	0	0	0	0	0	0	0	0
Zak	0.0723663	0.0703944	0.0123325	0.0354396	0.0569598	0.0146183	0.0346886	0.0116545	0
Cdca7	1.86238	1.27073	0.156021	0.2454	0.171069	0.32557	0.0811577	0.0621374	0.0548083
6430710C18Rik	0.000379248	0.00223751	0	0	0	0	0	0.00654637	0
Sp3	0.649986	0.681127	0.420132	0.353259	0.616333	0.4122	0.36766	0.331853	0.583152
Sp3os	0.373228	0.308447	0.249102	0.23713	0.535763	0.25913	0.304376	0.268457	0.369818
Ola1	1.02372	0.888845	0.872301	0.610772	0.849888	0.799083	1.34353	1.32118	1.15207
Sp9	0.0015314	0.0138741	0.00702629	0	0.0146691	0	0	0	0
Cir1	0.214766	0.216173	0.343766	0.307358	0.433609	0.444964	0.200608	0.236349	0.315513
Scrn3	0.110886	0.123916	0.0771836	0.098425	0.0876961	0.115286	0.0376032	0.0538186	0.0840494
Gpr155	0.0114099	0.0248528	0.0271087	0.0315691	0.051826	0.102037	0.0416166	0.0148407	0.0237689
Wipf1	0.0715597	0.0605097	0	0.0176501	0.0319012	0.0311109	0.0524064	0	0
Chrna1	0.00104888	0	0	0	0	0.00885095	0	0	0
Chrna1os	0.0484618	0.0283817	0.0171139	0.0230425	0.0415468	0.0486397	0.0205348	0.0185013	0.0159085
Chn1os3	0.00260051	0.00259091	0.00531087	0	0	0	0	0.00771542	0
Chn1	0.150105	0.260458	0.574028	0.512895	0.844109	0.899221	1.16426	0.475975	0.510442
Chn1os1	0	0	0	0	0	0.00736377	0	0	0
Atf2	0.664363	0.557944	0.740961	0.459947	0.865944	0.737591	0.815007	0.622876	0.754062
Gm10822	0.00511891	0.0024602	0.0145704	0.00521846	0	0	0	0.00890016	0
Atp5g3	2.56112	2.47403	3.62876	2.385	2.75206	4.03203	3.80106	4.16148	5.4748
Lnp	0.654993	0.741594	0.723617	0.518825	0.505523	0.764901	0.93944	0.712888	0.524739
4930445N08Rik	0.00125711	0.000866616	0	0	0	0	0	0	0
Hoxd13	0	0.0052949	0	0	0	0	0	0	0
Hoxd4	0	0	0	0	0	0	0	0	0
Gm14424	0.00150805	0.0086169	0	0	0	0	0	0	0
Gm14426	0	0	0	0	0	0	0	0	0
Mtx2	1.0349	1.08786	1.4299	1.06011	0.78277	0.800936	1.70031	1.19702	1.79132
Gm13652	0.00456426	0.0354625	0	0.00506058	0	0.00290002	0	0	0
2600014E21Rik	0	0	0	0	0	0	0	0	0
Hnrnpa3	2.63179	2.69052	1.9763	1.75435	1.23949	1.45755	1.2894	1.85773	1.77366
Nfe2l2	0.273066	0.179042	0.0313777	0.136087	0.242806	0.231679	0.114966	0.0320714	0.0536826
Agps	0.224168	0.216191	0.172803	0.154695	0.163233	0.296322	0.210392	0.211848	0.0950648
Ttc30b	0.128015	0.0371041	0.0693699	0.045172	0.175722	0.259422	0.0702735	0.0705212	0.0216801
Ttc30a2	0.00148415	0.00125085	0.00489519	0.00182772	0	0.00599253	0.00301052	0.00824861	0
Ttc30a1	0.18033	0.1301	0.0705521	0.0842689	0.130866	0.223138	0.0871813	0.0325623	0.0208751
Pde11a	0.00413849	0.00350102	0.00670047	0	0	0.00234028	0	0.19504	0
Cyct	0.00740282	0.0157376	0.0063483	0	0	0	0.00351248	0.00823896	0.0196726
Rbm45	0.155121	0.161946	0.113913	0.131807	0.130415	0.125666	0.0962766	0.127742	0.0892042
Osbpl6	0.0893511	0.056392	0.088574	0.070405	0.0219613	0.203436	0.156561	0.264865	0.289055
Prkra	1.05889	0.829949	1.45124	1.38959	1.09956	0.927568	1.0409	2.07501	1.56221
Dfnb59	0.00577019	0.0103049	0.0053098	0.0129772	0.00188532	0.00319571	0.0176312	0.0170947	0
Fkbp7	0.0685105	0.0767937	0.18778	0.188373	0.0672074	0.0675215	0.0621744	0.194809	0.121616
Plekha3	0.14889	0.167203	0.105248	0.181455	0.0998673	0.0884264	0.0805815	0.147474	0.348703
Ttn	0.0280046	0.00991506	0	0.0154189	0	0.0148296	0.0161539	0	0
Ccdc141	0.0297203	0.00609224	0.00770467	0	0.00924085	0.175304	0.0236641	0	0
Sestd1	0.115492	0.141017	0.261804	0.114924	0.0779482	0.160229	0.324968	0.336316	0.315613
Zfp385b	0.0176741	0.00990033	0.130378	0.0343387	0.819665	1.10151	0.0506236	0.169548	0.15206
Cwc22	0.370634	0.420903	0.281919	0.283309	0.389618	0.368174	0.147652	0.234798	0.206604
4930440I19Rik	0	0	0	0	0	0	0	0	0
Ube2e3	3.95653	5.34586	8.57393	6.74843	5.39624	4.44894	4.08111	12.9414	6.30711
Itga4	0.0182725	0.0715789	0.0705263	0.0171696	0.183939	0.0649072	0.0926925	0.563186	0.36778
Cerkl	0.00645534	0.0858765	0.0164725	0.0191042	0.3009	0.303107	0.00572978	0	0
Neurod1	0.371502	7.51334	1.32359	1.27415	32.2706	19.247	1.28528	4.32388	0.883714
Gm26755	0.00356299	0.0651507	0.0235792	0.0224043	0.574459	0.320358	0.00230771	0.0199553	0.0163782
Ssfa2	0.0539738	0.0550164	0.0203742	0.0273289	0.0601723	0.0753187	0.02863	0.0225816	0.0573473
Ppp1r1c	0.00175004	0.0079258	0.00177177	0.00262171	0.00755108	0.00470842	0.30072	0	0
Pde1a	0.00409363	0	0	0	0.00277974	0.0023778	0.00290147	0	0
Prdx6b	0.00117613	0	0	0	0	0	0	0	0
Dnajc10	0.708675	0.592565	0.404053	0.461552	0.414165	0.575835	0.546358	0.417884	0.491299
Frzb	0.00692921	0.00119643	0.00209968	0.00879896	0.00981692	0.00623079	0.0067214	0	0.135545
Nckap1	0.434873	0.357383	0.30355	0.313947	0.289395	0.265668	0.481033	0.332409	0.587028
Dusp19	0.170956	0.156458	0.169665	0.18296	0.219127	0.174809	0.145033	0.110723	0.0779507
Nup35	0.362564	0.408865	0.344655	0.297167	0.263857	0.278574	0.257658	0.254247	0.425092
Zfp804a	0.00592156	0.00268087	0.173445	0.140957	0.00848898	0.00855767	0.197623	0.18498	2.78058
Zc3h15	2.38704	2.53477	2.79604	2.60556	2.90456	2.15091	2.9973	2.91276	3.14707
Itgav	0.113868	0.0857165	0.0484582	0.0449557	0.0506855	0.0846008	0.0275243	0.151044	0.0341702
Fam171b	0.845169	0.409211	1.06815	0.433836	0.509962	1.19321	1.573	1.66482	1.86245
Zswim2	0.00207598	0.00193661	0	0	0	0	0	0	0
Calcrl	0.00168981	0	0	0	0	0	0.00348725	0	0
Tfpi	0.0623419	0.0327655	0.0155048	0.0220367	0.00920865	0.0366517	0.0220337	0.0371241	0
Gm13710	0.000501478	0	0.00256732	0	0	0	0	0	0
Ctnnd1	0.194072	0.143954	0.131277	0.156879	0.134355	0.116562	0.132477	0.168784	0.0684715
Btbd18	0.00056465	0	0	0	0	0	0	0	0
2700094K13Rik	5.11791	5.07548	2.34289	1.9068	1.74604	2.30259	2.33664	2.35176	1.7448
Tmx2	0.584646	0.477224	0.629423	0.424918	0.454558	0.52581	0.62996	0.687134	0.81228
Med19	1.32794	1.38577	1.65429	1.35738	0.994044	1.20854	1.23869	1.42094	1.26665
Zdhhc5	0.0441643	0.0693001	0.0688965	0.0551381	0.0544353	0.0893513	0.0201547	0.0166492	0.0881152
Clp1	0.173729	0.202115	0.114101	0.183014	0.133556	0.123675	0.0646855	0.0856136	0.121229
Ypel4	0.0294258	0.0413426	0.447752	0.296011	0.103896	0.0864081	0.188525	0.279456	0.478962
Gm19426	0.217646	0.203655	0.053463	0.131402	0.0518879	0.0924597	0.0281484	0.0853577	0.0215333
Serping1	0.0589699	0.608726	0.0779188	0.301443	0.352064	0.187887	0.223198	0.118586	0.106413
Ube2l6	0.0453647	0.212133	0	0.0832041	0.0592562	0.0221586	0.0376044	0	0.0138248
Smtnl1	0.000452304	0	0	0	0	0	0	0	0
Timm10	0.681321	0.713156	0.563863	0.70141	0.45263	0.588604	0.549278	0.60952	1.17744
Slc43a1	0.0526311	0.0659272	0.00182703	0.0170077	0.0306534	0.0280737	0	0	0
Rtn4rl2	0	0	0	0.00237847	0	0.00716665	0	0	0
Slc43a3	0.0666017	0.0438057	0.00323958	0.00386891	0.00335961	0.0193746	0	0	0
P2rx3	0.00359112	0.0206189	0.00408199	0.000816426	0.00837729	0.0171491	0.17016	0.00647415	0.0285869
Ssrp1	3.84146	6.36546	2.4523	2.53372	3.38657	2.31398	1.37907	2.38406	2.34026
Tnks1bp1	0.0498534	0.0917135	0.0378482	0.0375728	0.0365408	0.032773	0.0468565	0.0376554	0.196058
Aplnr	0	0.00186728	0	0	0	0	0	0	0
Gm13713	0	0	0	0	0	0	0.00310844	0	0
Lrrc55	0.00109868	0	0.0177284	0.00458782	0	0	0.0440967	0	0.0245236
Gm13715	0	0	0.00209585	0	0	0	0	0	0
4833423E24Rik	0	0	0	0	0.00194337	0	0	0	0
Pramel7	0.000568407	0	0	0	0	0	0	0	0
Ptprj	0.0279514	0.00820765	0.0346916	0.0176374	0.0212888	0.0269205	0.0571056	0.0181056	0.022068
4933423P22Rik	0.000759013	0	0	0	0	0	0	0	0
Nup160	0.116913	0.0928435	0.0625684	0.0642487	0.040172	0.0729812	0.0613487	0.0466836	0.0990826
Fnbp4	0.561878	0.562666	0.554671	0.665872	0.736066	0.690199	0.285277	0.545609	0.720723
Agbl2	0.00975861	0.00287839	0	0.00239781	0	0	0	0	0
Mtch2	2.05911	2.38683	1.94305	1.8806	1.50853	1.74271	2.09338	2.461	1.9514
C1qtnf4	0.233863	0.194168	2.89671	0.391664	0.583435	1.68763	2.03213	4.3921	2.01914
Ndufs3	1.03407	0.982451	1.2115	1.39471	0.972748	1.3236	0.846726	1.04101	1.33434
Kbtbd4	0.250002	0.229723	0.336662	0.206197	0.208016	0.260834	0.271151	0.197093	0.122049
Celf1	1.31071	1.34483	1.65854	1.40825	1.39484	1.39482	1.33276	2.46226	1.49056
Rapsn	0.0112984	0.00112634	0.0220221	0.00783867	0	0.0031154	0.016307	0.45283	0
Psmc3	2.51741	2.59053	2.04053	2.28735	1.56557	2.01115	1.57617	2.30548	2.08888
Slc39a13	0.115709	0.0919407	0.118504	0.115427	0.134035	0.208127	0.150703	0.128219	0.149887
Spi1	0.00142704	0.00260692	0	0	0	0.00539678	0	0	0
Mybpc3	0	0	0	0	0	0.00531732	0	0	0
Madd	0.0864014	0.280213	0.308118	0.309183	0.549622	0.974717	0.229698	0.169907	0.370636
Nr1h3	0.00996768	0.0143906	0.00997306	0.00446166	0.0333997	0.0373236	0.00305586	0	0
Acp2	0.188738	0.172423	0.252308	0.238503	0.337647	0.373772	0.245192	0.26024	0.35971
Ddb2	0.0644487	0.0624874	0.0651925	0.0374673	0.114813	0.155826	0.046627	0.0800244	0.0202213
A330069E16Rik	0.10205	0.169552	0.222504	0.182366	0.179785	0.151402	0.143872	0.240393	0.0447226
Gm17281	0.00443398	0.00471423	0.00252331	0	0	0.0052634	0	0	0.0153557
Pacsin3	0.285274	0.215435	0.0418868	0.0634398	0.09608	0.133085	0.0374368	0.0216949	0.127677
Arfgap2	0.736678	0.625248	0.7255	0.707526	0.788809	0.719759	0.383311	0.680349	0.543471
1110051M20Rik	0.394135	0.359712	0.658876	0.507685	0.536313	0.608826	0.590697	0.801388	0.625168
Lrp4	0.101948	0.0269178	0.0566289	0.0164183	0.587224	0.0289564	0.0287145	0.328005	0.0815432
Ckap5	0.977537	1.19494	0.534465	0.424172	0.589683	0.891546	0.586635	0.491827	0.738639
F2	0.0006968	0	0.00386907	0	0.00593978	0.044089	0	0	0
Zfp408	0.0868884	0.0715831	0.113859	0.0847508	0.142556	0.131936	0.0297767	0.0712264	0.0613686
Arhgap1	0.147259	0.117832	0.257737	0.153809	0.201146	0.14911	0.299987	0.213683	0.159456
Atg13	0.130105	0.159133	0.286103	0.243128	0.377704	0.409243	0.135539	0.251444	0.148452
Harbi1	0.240942	0.37223	0.298562	0.328669	0.805371	0.807889	0.183133	0.140021	0.197492
Ambra1	0.0790698	0.11011	0.122951	0.0916553	0.210093	0.175177	0.116357	0.175265	0.060385
Mdk	7.73811	5.41803	1.3647	2.7984	2.35126	1.77323	0.567455	1.87378	1.00814
Dgkz	0.291796	0.227566	0.135883	0.0824745	0.126087	0.151264	0.0843071	0.128264	0.0855394
Gm9821	0.00143505	0	0.00591868	0	0	0	0	0	0.0298141
Creb3l1	0.000996212	0	0	0	0.00134338	0	0	0.00844901	0
2900072N19Rik	0.000878872	0	0	0	0	0	0	0	0
Phf21a	0.540634	0.656206	0.730552	0.822766	0.950611	0.576593	0.420844	0.499084	0.706366
Gyltl1b	0.00210698	0.00462326	0.00176904	0	0	0	0	0	0
Pex16	0.235097	0.255343	0.36713	0.303565	0.363541	0.383934	0.284847	0.398805	0.263067
1700029I15Rik	0.0064664	0.0113604	0.00949674	0	0.0177705	0.0236622	0.00637811	0.00720619	0
Mapk8ip1	0.619112	0.697723	1.03209	0.770529	1.49916	1.35937	1.9845	0.757036	1.55151
Cry2	0.133103	0.06784	0.144469	0.135063	0.109668	0.203599	0.168155	0.0943326	0.167113
Slc35c1	0.0289027	0.0260094	0.037169	0.0274397	0.0158267	0.0466802	0.0566199	0.0431379	0.0251352
Gm13814	0	0	0	0.00252191	0	0	0.0058173	0	0
Chst1	0.0242101	0.0191436	0.136247	0.00674993	0.0105331	0.00957208	0.59792	0.0195185	0.132888
Syt13	0.0174162	0.0134308	0.0525862	0.00677384	0.00393288	0.0259507	1.25478	0.0217759	0.0661228
Prdm11	0.0925204	0.0503443	0.0352778	0.0223998	0.0494649	0.0667213	0.0673811	0.0514694	0.0159085
Trp53i11	0.507372	0.859735	1.93398	3.39584	0.884586	0.364209	1.9879	1.75679	0.484155
Tspan18	0.0546394	0.103123	0.0070138	0.134602	0.0203336	0.0117044	0.0551099	0.0137991	0
Cd82	0.208126	0.176299	0.0193	0.117048	0.116057	0.0964083	0.0185564	0	0
Alx4	0.000352885	0	0	0.0124096	0	0	0	0	0
Ext2	0.572091	0.399931	0.42991	0.415059	0.486859	0.385099	0.366042	0.377674	0.235305
Accs	0.0788746	0.0926146	0.102832	0.218122	0.132029	0.120527	0.0522588	0.0750378	0.0400506
Accsl	0.000246521	0	0	0	0	0.00636936	0	0	0
Gm13889	0.398446	0.171518	0.354138	1.70012	0.0872458	0.107012	0.236241	1.34166	0.0717714
Gm27027	0	0	0	0.00200688	0	0	0	0	0
Alkbh3	0.232599	0.242029	0.20014	0.26734	0.230977	0.221243	0.128907	0.254517	0.224898
Hsd17b12	2.18697	1.56979	3.71063	1.89757	0.822985	1.10135	2.37225	4.27985	2.40017
E530001K10Rik	0.393178	0.0479849	0.0644432	0.115801	0.099823	0.0771339	0.0839945	0.0154388	0.685212
Ttc17	0.068967	0.0517286	0.109423	0.128178	0.0844624	0.0651369	0.0361696	0.0928953	0.0456803
Api5	1.06886	1.14081	0.769748	0.946749	0.784591	0.85838	0.517386	0.555886	0.557331
Lrrc4c	0.138234	0.0197548	0.0556719	0.047457	0.00769045	0.0326262	0.0846698	0.0378473	0.0328346
Gm10801	0.000750137	0.00164468	0	0	0	0	0	0	0
Gm10800	0.00159586	0.00328488	0	0.00518226	0	0	0.00433569	0	0
B230118H07Rik	2.58457	1.76558	0.684961	0.845303	0.839153	1.0665	0.636269	0.845002	0.947668
Rag2	0.00225176	0.000890782	0	0	0	0.00311774	0	0	0
Rag1	0.010845	0.00820061	0.0030008	0.00204234	0	0.00446874	0	0	0
Traf6	0.134091	0.15267	0.122598	0.138065	0.0977998	0.0619851	0.0544767	0.0556654	0.0832463
Prr5l	0.343773	0.130204	0.0132878	0.0449216	0.0177656	0.0423664	0.00994102	0.0136769	0.050165
Gm13905	0.00176449	0.00292865	0	0	0	0	0	0	0
Commd9	0.566967	0.468361	0.739882	0.830892	0.580801	0.498662	0.779381	0.859006	0.656076
Ldlrad3	0.325041	0.366839	0.351411	0.534191	0.0994645	0.325519	0.403761	0.634238	0.641569
Trim44	0.873301	0.87762	1.29743	0.96355	0.958311	1.33228	1.08786	1.46585	2.11643
Fjx1	0.684459	0.241251	0.602358	1.46304	0.134626	0.179361	0.666149	1.35038	1.34952
Pamr1	0	0.000667013	0	0	0	0	0	0	0
Slc1a2	0.0337854	0.329043	0.0966411	0.464813	2.29002	2.51235	0.193838	0.103313	0.217951
Gm13872	0	0.00325465	0	0.00291892	0	0	0	0	0
Cd44	0.182698	0.0786275	0	0.0228919	0.0206668	0.0505903	0.014917	0.00734524	0
Pdhx	0.359631	0.445266	0.370233	0.417367	0.405264	0.435631	0.323125	0.289076	0.350051
Apip	0.499636	0.509916	0.233835	0.344883	0.592367	0.332167	0.279363	0.245621	0.278548
Ehf	0.00520273	0	0	0.00195888	0	0.00167927	0	0	0
A930006I01Rik	0	0	0	0	0.0177099	0.0123975	0	0	0
BC016548	0.000686961	0	0	0	0	0	0	0	0
Elf5	0	0	0	0	0	0	0	0	0
Cat	0.4627	0.258321	0.254841	0.208482	0.271631	0.16762	0.415975	0.321589	0.343119
Abtb2	0.0370957	0.0210089	0.0401218	0.0117008	0.0187451	0.023718	0.0313965	0.0817583	0
Nat10	0.150072	0.11097	0.0699021	0.121635	0.119853	0.0766861	0.0268722	0.0455664	0.0618808
Caprin1	1.66584	2.14435	2.67099	2.66411	1.67651	1.46879	2.40097	2.70311	2.66324
Lmo2	0.00721976	0.0196176	0.0473035	0.0492028	0.099909	0.238927	0.207329	0.0200644	0.0219391
4931422A03Rik	0.000400122	0	0	0.00217412	0	0	0	0	0
Fbxo3	0.704072	0.682028	0.644276	0.641079	0.658097	0.685914	0.740102	0.683242	0.663786
Gm10912	0.000375642	0	0	0	0	0	0	0	0
Cd59b	0.00829269	0.00567351	0.00869503	0.00896559	0.0125763	0.00513328	0.0225662	0.0106058	0.020584
Cd59a	0.336286	0.384614	0.402914	0.64336	0.676331	0.884552	0.995634	0.561902	1.5732
A930018P22Rik	0.000150568	0.00100382	0	0	0.00322634	0	0	0	0
D430041D05Rik	0.00422691	0.00724741	0.0412466	0.00400521	0.00424802	0	0.110099	0.229652	0.0705409
Hipk3	0.0404214	0.0611747	0.0575009	0.0236276	0.0645348	0.0778194	0.0566599	0.0564077	0.170421
Cstf3	0.803854	0.839188	1.00304	0.931618	0.886378	1.1195	0.906729	0.952519	1.30873
Tcp11l1	0.195	0.322988	0.529818	0.355026	0.194102	0.15706	0.319936	0.761221	0.423876
Pin1rt1	0.000391166	0	0.00222847	0	0	0	0	0	0
Depdc7	0.0619446	0.108628	0.00505901	0.00882294	0.0295996	0.0229988	0.00850814	0.0259781	0
Qser1	0.447447	0.665976	0.304206	0.393927	0.733327	0.44355	0.242776	0.311839	0.319223
Prrg4	0.00308151	0	0.00180236	0	0	0	0	0	0
Ccdc73	0.0179789	0.0138176	0.0125477	0.0178557	0.0258173	0.0141775	0.00277121	0	0.021829
Eif3m	2.32945	2.49003	2.12019	2.70678	2.3756	1.66929	1.56784	1.54396	1.4901
Wt1	0.00142994	0.00145509	0	0	0	0	0	0	0
Them7	0	0	0	0	0	0	0	0	0
Rcn1	2.12208	1.16891	0.608013	2.40112	1.07694	1.174	1.6403	0.289629	1.22688
Pax6os1	0.113707	0.0281389	0.161066	0.097799	0.00681714	0.0149816	0.0333795	0.0160138	0.0929853
Paupar	0.0774965	0.0425597	0.203245	0.141739	0.0184602	0.027622	0.133687	0.256419	0.156118
Pax6	5.97152	3.03803	20.6205	17.7581	1.52049	1.65605	6.10457	11.1259	9.35788
Elp4	0.69048	0.50434	0.620998	1.12608	0.281162	0.430737	0.584101	0.512834	0.293189
Gm13954	0.000140163	0	0	0	0	0	0	0	0
Immp1l	2.30977	1.97334	1.37439	2.45625	1.28837	1.58273	1.22577	1.44743	1.79993
Dnajc24	0.926625	0.839722	0.605463	1.05448	0.478605	0.497947	0.394909	0.573226	0.881828
Mpped2	0.488248	0.614976	2.59777	3.85681	1.88128	1.41027	1.28015	1.6125	4.61131
Arl14ep	0.406172	0.353533	0.321287	0.414926	0.436726	0.444868	0.189092	0.263867	0.2224
Kcna4	0.00713823	0	0.0444385	0.0227701	0.00203842	0	0.0242704	0.0249734	0
Mettl15	0.325496	0.3724	0.124106	0.141531	0.181623	0.12022	0.0539091	0.0744212	0.117439
Kif18a	0.740836	0.708129	0.0406188	0.0509983	0.105761	0.176474	0.0708998	0.0308861	0.149088
Bdnf	0.0426457	0.0162448	0.183003	0.139941	0.0143681	0.0190266	0.140051	0.0212199	0.0171711
Lin7c	0.801368	0.990657	0.920349	1.11958	1.14714	0.96775	0.904238	0.73147	0.86738
Lgr4	0.863694	0.743425	0.425967	0.406303	0.267137	0.348275	0.394365	0.0900877	0.41951
Ccdc34	5.79743	7.93417	1.72131	1.64837	1.83468	2.23598	1.5205	0.692033	1.63931
Gm13936	0.00120487	0.00123559	0	0	0	0	0	0	0
Bbox1	0.000266162	0	0	0	0.00460522	0	0	0	0
Fibin	0.00149631	0	0	0.00343003	0	0	0.0110358	0	0
Ano3	0.00301087	0	0	0	0	0	0.0551638	0	0
Muc15	0	0	0	0	0	0	0.00607423	0	0
Lpcat4	0.0361471	0.0121923	0.0356269	0.0284905	0.00993493	0.00627789	0.0735643	0.0515432	0.0153557
Nop10	4.2696	4.4082	2.70384	3.04992	1.83788	2.32618	2.76906	2.68933	3.42585
Slc12a6	0.162822	0.217328	0.120948	0.134381	0.375705	0.369488	0.181239	0.103967	0.209425
Emc4	0.419003	0.510415	0.620759	0.599823	0.557361	0.446776	0.49597	0.487583	0.535009
Katnbl1	0.502377	0.481377	0.294341	0.278336	0.250186	0.324874	0.348828	0.277095	0.292305
Emc7	0.896892	0.903789	0.861066	0.782492	1.00283	1.24386	0.662023	0.96365	0.815808
Chrm5	0	0	0	0	0	0	0	0	0
Aven	0.0478931	0.0533245	0.0410082	0.0396529	0.0387308	0.0531139	0.0276347	0.102485	0.109851
Ryr3	0.00320655	0.0065035	0.0378161	0.0194623	0.171578	0.0124477	0.010911	0	0.167525
Fmn1	0.00356009	0	0.0136988	0.00539052	0.0360112	0.228384	0.0313354	0	0
Gm13966	0	0	0	0	0	0	0	0	0
Grem1	0.0015848	0	0.0108106	0	0	0	0	0.0145444	0
Scg5	1.44245	2.93502	5.36518	4.17702	3.02026	2.15984	4.28546	6.26238	5.58566
Arhgap11a	0.523562	0.622809	0.0346455	0.0465095	0.0940288	0.123521	0.0462582	0.0160863	0.0630113
Gjd2	0.00428628	0.0211589	0.0683212	0.00260028	0.0163264	0.0288899	0.29859	0.0292131	0
Actc1	0.0336638	0.0307252	0.00195655	0.0141769	0.0512944	0.0132268	0.0036562	0	0
C130080G10Rik	0	0.00507369	0	0	0.00272937	0	0.0109805	0	0
Aqr	0.359662	0.40245	0.312229	0.238095	0.344104	0.344544	0.192239	0.316831	0.116603
Zfp770	0.234111	0.208859	0.169149	0.18289	0.260699	0.255581	0.221908	0.214121	0.25794
Dph6	0.454121	0.435507	0.21393	0.379099	0.404007	0.430119	0.189516	0.198162	0.0694056
Gm13974	0	0	0.00235364	0	0.00246812	0	0	0	0
[truncated: 17,311 more rows]
