# Supplementary material for: Identification of Genes With Enriched Expression in Early Developing Mouse Cone Photoreceptors
Source: Invest Ophthalmol Vis Sci. 2019 Jul;60(8):2787–99. doi: 10.1167/iovs.19-26951 (PMC6607928; doi:10.1167/iovs.19-26951)
Supplement: Supplementary File S9 [file iovs-60-07-32_file_S9.xlsx]

## Sheet: Clark2019_rods
e18 rods (Clark & O'Brien et al 2018)								LHX4GFP - Enriched in GFP+ cells vs GFP- cells - Expression in Avg. Cells per cluster
	p_val	avg_logFC	p_val_adj	e18 PR precurors 1	e18 PR precurors 2	e18 Rods	e18 Cones	pval LHX4GFP+vsGFP-	avg_logFC LHX4GFP+vsGFP-	Cone 1 (0)	Cone 2 (8)	Cone 3 (2)	Neurogenic (Restricted) RPCs	Multipotent RPC (1)	Multipotent RPC (2)	RGC/AC RPC and Precursors	RGCs	HCs/Acs
Magi2	2.38545e-06	0.305112	0.0460631	0.401511	0.808822	1.85284	1.48049	3.0678e-38	0.308993	0.377832	0.532987	0.267965	0.0521709	0.0800286	0.158329	0.0569874	0.0907997	0.109477
Tob2	2.03021e-06	0.307557	0.0392033	0.402548	0.631367	1.32735	0.846531	1.05548e-21	0.267586	0.339563	0.297763	0.335162	0.0907022	0.125912	0.144277	0.0876025	0.0560082	0.061832
Tmem176a	1.06463e-06	0.305836	0.020558	0.772426	1.88042	2.21135	1.20763	1.94651e-192	0.747403	0.992733	1.04508	1.04351	0.0864404	0.333967	0.411139	0.25436	0.300104	0.259275
Kif19a	9.59926e-07	0.314627	0.0185362	0.391989	1.05911	1.91995	1.38211	0	0.928997	0.916534	0.818135	0.816072	0.0153967	0.045556	0.190878	0.0493474	0.00467462	0.0128234
Lrrc4	6.87837e-07	0.30361	0.0132821	0.0647047	0.216012	0.785132	0.451307	2.3807e-80	0.289907	0.296023	0.373712	0.275319	0.010136	0.015133	0.0716774	0.053025	0.0326226	0.145487
Epha5	4.85365e-07	0.262657	0.0093724	4.54803	5.23193	7.70978	6.30752	1.01049e-103	0.485342	1.63929	1.48754	1.51796	0.910553	1.18126	1.29021	1.17701	1.02474	1.25918
Cited2	4.78742e-07	0.295489	0.00924451	4.35631	6.37459	5.43643	2.01838	2.0812e-136	0.657041	1.34552	1.5172	1.27192	0.362116	0.348895	0.583256	0.645348	1.17083	1.6774
Rnf11	3.78706e-07	0.309573	0.00731282	2.00655	2.43529	3.38439	2.13915	1.75233e-45	0.412187	0.96387	1.11342	0.977042	0.584574	0.521302	0.570201	0.680242	0.754022	0.709705
Sesn1	2.71623e-07	0.305103	0.00524504	0.171052	0.281435	0.873817	0.501542	2.65796e-15	0.27295	0.368251	0.44051	0.35726	0.10582	0.12454	0.174383	0.0747638	0.138384	0.168285
Mxi1	2.63789e-07	0.326955	0.00509377	0.920658	1.54134	2.29643	1.40102	5.20301e-69	0.498789	0.719338	1.07316	0.714208	0.173754	0.227986	0.370321	0.330712	0.323988	0.489683
Tmem158	2.48119e-07	0.270275	0.00479117	1.5642	6.81947	4.4914	1.37532	0	1.38257	1.47021	1.98673	1.4007	0.260282	0.13745	0.441693	0.0956021	0.228579	0.120498
L3hypdh	2.09419e-07	0.308329	0.00404389	0.386113	1.11954	1.29762	0.502128	1.67617e-05	0.254257	0.370929	0.315897	0.356496	0.0995386	0.116628	0.196784	0.158944	0.17591	0.237044
Pgm2	1.59679e-07	0.318097	0.0030834	0.86592	2.12076	3.6675	2.99146	0	1.26117	1.50163	1.59206	1.38048	0.100473	0.292053	0.58284	0.310425	0.187109	0.253287
Fhod3	1.21068e-07	0.382183	0.00233783	0.0301398	0.474946	1.23132	0.688808	2.29605e-199	0.479505	0.461585	0.558668	0.413679	0.0118219	0.0272125	0.0966181	0	0.00988987	0.0245189
Pid1	4.36106e-08	0.342838	0.00084212	0.0465539	0.226705	0.80993	0.386733	6.03791e-20	0.261045	0.392156	0.554632	0.0852296	0.00616121	0.030368	0.0859779	0.0105976	0.353434	0.183987
Pcdh15	4.33561e-08	0.347004	0.000837207	0.135962	0.0356343	1.14324	0.919154	1.13119e-285	0.697485	0.728268	1.01063	0.335262	0.0138803	0.00755641	0.131174	0.00627999	0.0341015	0.042406
Mak	3.47101e-08	0.401141	0.000670252	0.165535	0.934032	2.09295	1.40728	2.74755e-254	0.561857	0.553938	0.623057	0.434853	0.00607615	0.0137372	0.117115	0.00509989	0	0.00918763
Mmd	2.57847e-08	0.370045	0.000497903	0.775261	0.899009	2.14551	1.45362	5.14559e-12	0.307014	0.865472	0.882268	0.631102	0.285978	0.335077	0.448231	0.343819	1.1153	0.650837
Kcne1l	1.85853e-08	0.430724	0.000358881	1.37734	1.8869	2.55213	0.929155	0.00247676	0.29827	0.530049	0.401307	0.698402	0.236622	0.276969	0.293661	0.433541	0.234642	0.304394
Plcd1	1.49924e-08	0.316928	0.000289504	0.30452	0.750241	1.13805	0.506881	6.32563e-282	0.704512	0.753397	0.822798	0.514172	0.0371716	0.0312167	0.159425	0.114817	0.0956634	0.102482
Nlk	1.1939e-08	0.345292	0.000230542	2.13133	2.57667	2.82882	1.05357	2.80234e-159	0.646829	0.754343	0.723367	1.10614	0.11517	0.149119	0.297576	0.317568	0.326732	0.658557
Bin1	1.87356e-09	0.328603	3.61784e-05	0.847041	1.27942	2.53983	1.91081	0	0.932963	1.25822	1.37294	1.0175	0.243987	0.322117	0.449797	0.312452	0.459501	0.360497
Snrk	1.46049e-09	0.380753	2.82021e-05	0.302057	0.893728	1.98008	1.32905	3.91749e-171	0.686128	0.889308	0.758816	0.792535	0.172106	0.203152	0.292629	0.233453	0.262927	0.278852
Ndfip1	1.40775e-09	0.359813	2.71836e-05	0.416753	1.0029	1.6724	0.902738	1.57629e-10	0.311586	0.517965	0.512211	0.504466	0.193383	0.174179	0.23528	0.274849	0.33089	0.33567
Egflam	2.34471e-10	0.380815	4.52763e-06	0.356069	1.52501	2.10125	1.07703	0	0.815679	0.736499	0.782244	0.898228	0.0110705	0.010474	0.183078	0.00542266	0	0.0108874
Podxl2	1.75074e-10	0.372218	3.38068e-06	2.32507	3.18832	5.20705	3.59794	1.31352e-70	0.376738	1.14625	1.16227	1.06409	0.379623	0.286272	0.432223	1.01777	1.59933	1.03848
Rsrp1	1.5825e-10	0.293063	3.05581e-06	4.12955	7.22486	9.4538	7.27139	0	1.23945	2.53679	2.65836	2.41713	1.24265	1.24307	1.54443	1.26408	1.4893	1.6772
Acad10	1.06733e-10	0.369895	2.06102e-06	0.199656	0.447728	1.05759	0.4664	0	0.880929	0.820776	0.879342	0.887641	0.00673358	0.0416327	0.159485	0.0178273	0.0073652	0.0244571
Grina	7.34328e-11	0.333844	1.41799e-06	1.51192	2.81074	4.47495	3.3803	0	1.29432	1.78281	1.87317	1.7776	0.25725	0.307927	0.705476	0.586905	0.997688	0.971569
Aplp2	6.30467e-11	0.33891	1.21743e-06	2.89641	4.83524	6.04877	3.82709	0	1.01409	1.42948	1.55751	1.49331	0.419451	0.470944	0.670168	0.403724	0.592169	0.638594
Trib2	2.38065e-11	0.361426	4.59704e-07	2.85272	4.86588	4.43983	1.47576	3.00514e-110	0.68159	0.914773	0.684995	1.11743	0.207504	0.236881	0.390779	0.335115	0.47796	0.725117
Mfap4	1.83366e-11	0.445001	3.54079e-07	2.12072	3.66772	3.51081	0.716942	0	1.82794	2.09038	1.90559	2.07701	0.387586	0.178203	0.776365	0.813023	0.158181	0.302235
Clstn1	1.19999e-11	0.398616	2.31717e-07	0.392199	1.20246	2.89859	2.21518	0	0.91196	1.2481	1.43907	0.933241	0.208351	0.359607	0.515491	0.231332	0.452199	0.322818
Tet3	7.66939e-12	0.404748	1.48096e-07	1.23627	2.06539	2.90771	1.42345	3.30218e-30	0.392347	0.626426	0.629288	0.574636	0.218359	0.232874	0.289142	0.290251	0.322242	0.419768
Gm12802	3.48196e-12	0.398609	6.72366e-08	0.285923	0.328608	1.334	0.793224	3.87766e-222	0.54239	0.533999	0.654905	0.435725	0.0155964	0.0377487	0.104718	0.0203876	0.0169265	0.0149664
Cplx3	2.59792e-12	0.44732	5.01659e-08	1.40988	3.22124	4.76244	2.70183	0	1.45385	1.45295	1.93682	1.39005	0.0104	0.0629663	0.415961	0.0335284	0.0259365	0.464333
Chgb	2.34301e-12	0.295289	4.52434e-08	1.78885	8.54191	11.2533	9.61165	0	1.7296	1.96811	1.99514	1.80607	0.0132131	0.0943099	0.652689	0.0897172	0.439294	1.07841
Cltb	2.03501e-12	0.282006	3.92961e-08	8.84421	12.813	16.442	12.6633	0	1.5455	1.95196	1.78288	2.1556	0.380258	0.401496	0.862322	0.327866	0.686153	0.452516
Pcp2	1.11187e-12	0.495123	2.14702e-08	0.0111528	0.221003	1.15312	0.452816	2.25214e-230	0.675318	0.752732	0.175255	0.357535	0	0.0384271	0.133635	0.00568346	0.00125002	0.00234091
Tulp1	8.81901e-13	0.252891	1.70295e-08	0.14331	1.07026	9.06929	12.2601	0	1.08531	1.16821	0.862631	0.883124	0.0185769	0.071604	0.309058	0.100255	0.077592	0.0450951
Cadm2	4.98636e-13	0.409108	9.62866e-09	0.223668	2.14115	3.5205	2.40924	7.56658e-283	0.773041	0.848211	0.970124	0.789099	0.0452277	0.06648	0.22104	0.0125428	0.199815	0.194947
Rbp3	4.40873e-13	0.369242	8.51325e-09	0.414018	1.59832	3.5058	2.90845	0	0.975341	1.02771	0.751208	0.631909	0	0.0291286	0.22414	0.0154215	0	0.0121592
Ppfia2	4.30819e-13	0.430041	8.31911e-09	0.457211	0.96464	2.21878	1.35081	2.17714e-95	0.41775	0.475402	0.479424	0.367452	0.0107324	0.0216217	0.0796806	0.0611682	0.168279	0.137969
Prdm1	1.01356e-13	0.390813	1.95719e-09	2.17368	4.43617	5.81336	3.49067	0	1.42719	1.42023	1.33344	1.54838	0.206407	0.0666678	0.419103	0.158651	0.00657662	0.0256954
Pias3	5.76996e-14	0.429064	1.11418e-09	0.205208	0.647846	1.71377	0.997073	1.41361e-65	0.438804	0.568909	0.485956	0.455833	0.140236	0.144235	0.22081	0.126471	0.0812954	0.127147
Hist1h1c	3.90634e-14	0.525665	7.54315e-10	1.317	3.97402	5.56779	2.63483	2.52436e-05	0.393031	0.797335	1.53856	0.955499	0.86645	0.415455	0.86288	0.466151	0.398549	0.456314
Ece1	3.12764e-14	0.451354	6.03947e-10	0.129086	1.88683	2.53326	1.1626	1.32548e-127	0.471201	0.489054	0.345538	0.559267	0.0249486	0.0728995	0.153836	0.0331827	0.0859729	0.0828517
Lcorl	8.08424e-15	0.458868	1.56107e-10	2.09756	4.90807	5.19049	1.89172	9.58753e-261	0.780726	0.876657	0.997776	1.0538	0.245323	0.149189	0.323615	0.190236	0.194411	0.196617
Nxnl2	3.07202e-15	0.467594	5.93207e-11	0.110655	0.622574	3.96538	3.59468	0	0.944143	0.954805	0.920406	0.705348	0.00336608	0.0331512	0.217999	0.00323324	0.00324348	0.012877
Meis2	6.82035e-17	0.430086	1.31701e-12	2.01071	8.25389	8.31256	3.90521	0	1.95129	2.04409	2.1337	2.51878	0.133829	0.264663	0.851652	0.210112	0.20057	0.162214
Ypel3	5.7014e-17	0.324347	1.10094e-12	6.34387	9.05668	13.029	9.97253	0	1.56934	2.54456	2.73996	2.48505	0.796406	0.864463	1.28102	1.1789	1.22686	1.82519
Otx2	1.8747e-17	0.309676	3.62005e-13	19.7392	25.1614	23.6569	11.3154	0	2.10015	2.66644	2.80185	2.76064	1.71201	0.296172	1.1599	1.13491	0.0359356	0.191894
Cplx2	1.45777e-17	0.445615	2.81495e-13	2.56769	4.42935	7.49394	4.96508	0	1.71908	2.01471	2.11098	2.07533	0.416234	0.179159	0.761834	0.578344	0.658829	0.403983
Casz1	4.88367e-18	0.48166	9.43037e-14	1.46408	3.39924	4.47614	2.00278	5.1574e-45	0.438729	0.809954	0.81568	0.866009	0.227006	0.561095	0.684278	0.173611	0.0777426	0.056826
Atp6v0b	1.96301e-18	0.395758	3.79057e-14	4.35248	6.10337	10.3845	7.65411	0	0.965328	1.8163	2.02519	1.7528	0.809995	0.612385	0.907595	1.03176	1.27114	1.37228
Dlc1	3.69415e-19	0.52847	7.1334e-15	0.254939	1.58153	3.08813	1.62291	0	1.01541	0.999554	0.942476	0.927295	0.00485613	0.029825	0.260034	0.00768719	0.0418669	0.00822164
Btg1	2.84852e-20	0.512384	5.50049e-16	2.3363	5.00523	5.52791	1.76158	6.39986e-209	0.71343	1.5129	1.66545	2.21698	1.0792	0.993057	1.07913	1.18595	0.685808	1.72454
Elovl4	8.48213e-21	0.498394	1.6379e-16	1.61443	3.21325	5.60008	3.269	0	1.09608	1.37858	1.59346	1.11779	0.168613	0.259543	0.432361	0.317275	0.46728	0.343973
3632451O06Rik	2.49906e-21	0.644509	4.82568e-17	0.650158	1.66594	2.55303	0.424396	2.27321e-216	0.783414	0.817378	0.8584	1.40038	0.0446238	0.115034	0.295112	0.189881	0.392955	0.451575
Gngt2	1.67055e-21	0.30426	3.22584e-17	0.684984	11.6477	28.1317	31.5002	0	2.89538	2.98878	2.93626	2.68617	0.0204313	0.170289	1.35617	0.00361081	0.0020738	0.0421256
Nfib	5.13676e-22	0.554343	9.91908e-18	1.07138	3.50289	4.56512	1.69308	0	1.08341	1.23532	1.39491	0.599618	0.10305	0.119626	0.409632	0.0319952	0.0387447	0.0758416
Amer2	5.0429e-22	0.393657	9.73784e-18	7.4788	9.6808	11.6296	6.18141	0	1.39609	2.00234	2.16418	2.03393	0.748032	0.416289	0.855442	0.922945	0.70393	0.999362
Unc119	2.60822e-22	0.372371	5.03647e-18	4.71313	9.04119	13.8243	10.5719	0	1.64017	2.12254	2.04379	2.42235	0.219032	0.630032	1.00193	0.626576	0.702616	0.633836
Dmd	1.00674e-23	0.485821	1.94402e-19	0.172186	2.47016	6.85225	5.69418	7.46514e-253	0.777957	0.940342	0.874869	0.748271	0.101324	0.180812	0.345723	0.135642	0.133567	0.0991337
Lgmn	1.07655e-24	0.563305	2.07882e-20	1.72383	3.87152	4.73818	1.41516	3.82182e-194	0.687882	0.812442	0.827147	0.957617	0.114796	0.274128	0.30508	0.173687	0.19786	0.333496
Rpgrip1	3.03079e-25	0.483055	5.85246e-21	0.193548	2.56263	8.22775	7.26963	0	1.75385	1.86008	1.85619	1.04857	0.0188275	0.124791	0.61163	0.0254392	0.0177641	0.0327472
Map1b	2.85979e-27	0.380041	5.52225e-23	7.01076	12.1079	24.7486	22.0778	0	0.634927	2.67153	2.89724	2.69296	1.1317	1.48883	1.84212	2.42021	3.04531	1.94854
Slc25a33	1.19618e-27	0.607496	2.30983e-23	0.567765	2.94314	5.82161	3.1691	6.30114e-203	0.712166	0.860746	0.770681	0.834211	0.196169	0.17092	0.281267	0.273573	0.124582	0.200354
Ndrg1	2.56806e-35	0.625144	4.95892e-31	4.03688	5.53476	7.11786	1.78475	2.85171e-109	0.532284	0.802521	1.22669	0.892848	0.242476	0.207376	0.331874	0.157474	0.182232	1.4185
Glo1	2.36825e-36	0.559533	4.57308e-32	7.45559	12.2119	21.4909	12.8474	0	0.996843	2.19369	1.91987	2.17937	1.10045	1.45729	1.44674	1.24919	0.619491	0.814342
Pik3r1	1.02577e-37	0.543519	1.98076e-33	10.4912	15.0904	17.72	6.43862	0	1.64453	1.85721	2.32394	2.21672	0.529825	0.371224	0.815021	0.392502	0.181917	0.194563
Agpat3	5.201e-45	0.744784	1.00431e-40	1.01162	3.67343	5.99314	1.83839	5.36305e-297	0.84701	0.965151	0.882049	1.02172	0.214826	0.18878	0.376083	0.155787	0.119677	0.170271
Pdc	1.49618e-52	0.876014	2.88913e-48	0.139265	1.22703	20.9422	14.6703	0	2.11769	2.21597	1.93869	1.68881	0.00485613	0.139593	0.701765	0.00481752	0	0.00958977
Ldha	6.96014e-55	0.440816	1.344e-50	28.8669	39.8225	49.6414	27.1996	4.09291e-85	0.287905	2.59904	2.11516	2.64577	2.29964	2.4494	2.48262	2.04	1.85272	1.36997
Malat1	8.37258e-65	0.295006	1.61674e-60	627.309	990.697	1174.02	869.166	0	1.06936	6.26274	6.45181	6.21827	5.18538	4.78046	5.39859	5.08697	5.72129	5.71596
Ebpl	4.61298e-91	1.13314	8.90767e-87	1.58788	3.42758	13.8887	4.63507	6.42373e-246	0.843549	1.25432	0.758387	1.22983	0.165995	0.46735	0.530892	0.473335	0.428	0.284524
Samd11	7.30732e-121	1.29088	1.41104e-116	0	0.0479358	3.48831	0.41584	9.54676e-135	0.431984	0.434463	0.545738	0.380711	0.00682738	0.0028078	0.0667367	0.00451821	0.0470291	0.119622
Nrl	3.79763e-165	1.53352	7.33322e-161	0.306398	2.08517	7.50956	0.202839	2.21846e-96	0.263655	0.203644	0.331892	0.335002	0.0128814	0.0101787	0.0367351	0.00918353	0.00621548	0.00441634

## Sheet: Clark2019_PRpre1
e18 PR precursors 1 (Clark & O'Brien et al 2018)								LHX4GFP - Enriched in GFP+ cells vs GFP- cells - Expression in Avg. Cells per cluster
	p_val	avg_logFC	p_val_adj	e18 PR precurors 1	e18 PR precurors 2	e18 Rods	e18 Cones	pval LHX4GFP+vsGFP-	avg_logFC LHX4GFP+vsGFP-	Cone 1 (0)	Cone 2 (8)	Cone 3 (2)	Neurogenic (Restricted) RPCs	Multipotent RPC (1)	Multipotent RPC (2)	RGC/AC RPC and Precursors	RGCs	HCs/Acs
Ankrd33b	3.26387e-20	0.470978	6.30254e-16	6.10705	6.04005	4.83935	1.25499	0	0.815392	0.770744	0.804153	1.16939	0.186511	0.0338716	0.235703	0.316974	0.014563	0.193826
Btbd17	5.04283e-60	0.842089	9.73771e-56	6.00933	4.9471	1.37156	0.448896	0	0.91224	1.32963	1.77694	1.85192	0.991301	0.4194	0.579822	1.52841	0.22186	0.548693
Btg2	3.33734e-11	0.270055	6.4444e-07	16.1927	16.9915	13.363	8.59109	0	0.985808	1.78164	1.68706	2.12971	1.94483	0.520585	0.764289	1.82392	0.268925	0.566729
Cadm3	3.0609e-09	0.316549	5.91059e-05	2.66083	2.66478	0.934223	1.33607	0	0.884464	0.967809	1.11031	1.24959	0.0884587	0.0997891	0.306576	0.205489	0.362443	0.4789
Ddah2	1.29067e-21	0.465863	2.49229e-17	8.17134	5.87336	4.45762	4.17645	2.42786e-97	0.310103	2.19069	2.45087	2.2605	1.85438	1.78523	1.79216	2.27283	2.33998	1.94124
Dll3	5.14357e-98	1.19968	9.93222e-94	6.12592	2.67368	1.00483	0.249938	9.28083e-122	0.53899	0.726318	0.548375	1.27414	0.783011	0.199174	0.220723	0.976687	0.099634	0.19945
Eef2	4.40381e-17	0.276281	8.50375e-13	22.6213	26.2259	15.1011	11.8289	9.92385e-172	0.298016	2.97672	3.19381	3.34664	2.53205	2.71894	2.85324	2.78053	2.97698	3.21355
Gamt	1.41346e-12	0.378077	2.72939e-08	1.59782	0.857854	0.534003	0.829079	2.70115e-128	0.54883	0.921884	0.715701	1.13678	0.0689302	0.143849	0.264128	0.667629	0.536056	1.39828
Glrx	1.83765e-20	0.528551	3.54851e-16	1.51404	0.706314	0.203218	0.452539	4.77364e-12	0.284997	0.501223	0.378518	0.670426	0.635419	0.115558	0.191127	0.63282	0.300522	0.119018
Gpm6a	4.15939e-08	0.30329	0.000803177	3.00758	1.86021	2.05262	1.98377	6.71673e-65	0.426925	0.997892	1.52773	1.09742	0.384467	0.339847	0.44188	0.864315	1.0159	1.49495
Mtmr6	1.07682e-11	0.410534	2.07935e-07	1.50658	0.76312	0.811889	0.540485	3.4649e-07	0.267569	0.404489	0.498236	0.423523	0.112077	0.0771951	0.1358	0.199916	0.332019	0.222186
Neurod4	2.08171e-34	0.500005	4.01978e-30	13.4523	15.7364	8.91598	2.33032	0	1.54197	1.64287	1.81498	1.85664	0.066208	0.0877846	0.4748	0.474465	0.00349163	0.259153
Prnp	1.93012e-06	0.29486	0.0372706	4.09053	3.95036	2.95841	1.99953	1.5358e-297	0.840578	1.14897	1.69132	1.44662	0.632444	0.190918	0.41443	0.754766	0.701493	0.80138
Ptprs	1.26683e-08	0.370293	0.000244625	2.86811	2.28859	1.74159	1.25733	2.1012e-30	0.360297	0.941269	1.00071	1.04925	0.74271	0.559377	0.648934	0.754696	0.755176	0.829671
Rcor2	3.40971e-10	0.380706	6.58416e-06	2.94439	2.57865	1.66465	1.15619	3.0128e-32	0.308459	1.1728	1.11644	1.26312	1.23776	0.767717	0.667948	1.48423	0.834087	1.12992
Tpd52	7.7804e-18	0.420365	1.50239e-13	9.25858	9.15855	6.06189	3.47269	0	1.00822	1.55929	1.61688	1.9026	0.446994	0.410805	0.689038	1.25744	0.902504	0.852933
Zfp365	1.14391e-07	0.285014	0.00220889	1.37851	0.727246	1.2825	0.630711	2.59166e-64	0.319116	0.224579	0.577983	0.558428	0.0363779	0.0651464	0.0938357	0.0666243	0.0272426	0.00288876
e18 PR precursors 1 (Clark & O'Brien et al 2018)								LHX4GFP - Enriched in Cone2 cluster - Expression in Avg. Cells per cluster
	p_val	avg_logFC	p_val_adj	e18 PR precurors 1	e18 PR precurors 2	e18 Rods	e18 Cones	pval LHX4 Cone8	avg_logFC LHX4 Cone8	Cone 1 (0)	Cone 2 (8)	Cone 3 (2)	Neurogenic (Restricted) RPCs	Multipotent RPC (1)	Multipotent RPC (2)	RGC/AC RPC and Precursors	RGCs	HCs/Acs
Psat1	2.8118e-10	0.463657	5.42959e-06	1.01955	0.348569	0.217753	0.242206	1.96845e-68	1.0561	0.318841	1.56312	0.286373	1.06618	0.565607	0.762564	0.752493	0.416077	0.240807
								#N/A
Prrc2c1	3.77534e-10	0.356369	7.29019e-06					#N/A
Ldhb1	4.23203e-10	0.385214	8.17205e-06					#N/A
Gtf3c6	4.68976e-10	0.381649	9.05592e-06					#N/A
Ap1s11	5.49455e-10	0.349786	1.061e-05					#N/A
Hnrnph31	6.99466e-10	0.349395	1.35067e-05					#N/A
Cdk2ap12	7.90616e-10	0.328702	1.52668e-05					#N/A
Pcdh9	1.11308e-09	0.317266	2.14936e-05					#N/A
Aldoa2	1.6017e-09	0.316041	3.09289e-05					#N/A
Pfkl	1.70841e-09	0.363469	3.29895e-05					#N/A
Prdx11	1.82384e-09	0.321311	3.52183e-05					#N/A
Sfxn11	2.58413e-09	0.394875	4.98996e-05					#N/A
Fscn11	2.62589e-09	0.35102	5.0706e-05					#N/A
Gnb2l1	3.12914e-09	0.281649	6.04237e-05					#N/A
Crmp11	3.14708e-09	0.34912	6.07701e-05					#N/A
Gm26735	3.35164e-09	0.297105	6.47202e-05					#N/A
Fstl1	3.37615e-09	0.369001	6.51935e-05					#N/A
Myeov2	3.59335e-09	0.351371	6.93875e-05					#N/A
Tcf3	3.60856e-09	0.332546	6.96813e-05					#N/A
Srsf31	5.06524e-09	0.31039	9.78098e-05					#N/A
Mrpl35	5.46971e-09	0.312302	0.00010562					#N/A
Ccdc58	5.60221e-09	0.30668	0.000108179					#N/A
Psma7	7.47552e-09	0.308917	0.000144352					#N/A
Prmt1	7.63455e-09	0.334216	0.000147423					#N/A
Gng3	8.1704e-09	0.307477	0.00015777					#N/A
Sox9	8.90035e-09	0.419732	0.000171866					#N/A
Eif3i	9.39273e-09	0.325842	0.000181374					#N/A
Map1a	1.01275e-08	0.370759	0.000195561					#N/A
Gap433	1.01317e-08	0.322661	0.000195643					#N/A
Hspe1	1.08244e-08	0.287124	0.00020902					#N/A
Npm3	1.5585e-08	0.345531	0.000300947					#N/A
Eef1b2	1.63105e-08	0.269988	0.000314955					#N/A
Ddx39b1	1.66662e-08	0.372048	0.000321824					#N/A
Igsf8	2.05593e-08	0.332001	0.000397					#N/A
H2afy	2.17721e-08	0.277297	0.000420419					#N/A
Xpnpep1	2.63603e-08	0.333876	0.000509017					#N/A
Ppia1	2.77468e-08	0.302632	0.000535791					#N/A
Eif3f2	2.9409e-08	0.252189	0.000567888					#N/A
Bzw1	2.98131e-08	0.300306	0.000575691					#N/A
Rps27l	3.41211e-08	0.284007	0.000658879					#N/A
Laptm4a	3.68351e-08	0.307217	0.000711286					#N/A
Swi5	3.72941e-08	0.312635	0.00072015					#N/A
Mycl2	3.75586e-08	0.354262	0.000725257					#N/A
Srsf2	4.00277e-08	0.307887	0.000772936					#N/A
Parp61	4.13338e-08	0.289546	0.000798155					#N/A
Tomm5	4.14728e-08	0.354831	0.000800841					#N/A
Sri	4.43866e-08	0.355962	0.000857105					#N/A
Nme11	4.91538e-08	0.337373	0.00094916					#N/A
Rps2	4.92639e-08	0.26634	0.000951285					#N/A
Uchl1	5.66311e-08	0.32143	0.00109355					#N/A
2610001J05Rik	5.84147e-08	0.347073	0.00112799					#N/A
Cct2	6.46422e-08	0.308547	0.00124824					#N/A
Apex1	7.32989e-08	0.318557	0.0014154					#N/A
Btf3	7.5223e-08	0.340255	0.00145256					#N/A
Rps26-ps1	8.11062e-08	0.269287	0.00156616					#N/A
Paip21	9.98899e-08	0.250483	0.00192887					#N/A
Hnrnpc1	1.18035e-07	0.294053	0.00227926					#N/A
Arpc3	1.25263e-07	0.326375	0.00241883					#N/A
Calr	1.61845e-07	0.304148	0.00312523					#N/A
Cd24a2	1.83759e-07	0.365305	0.00354838					#N/A
Smarcb1	1.89262e-07	0.29583	0.00365464					#N/A
Dbi	2.19499e-07	0.276738	0.00423853					#N/A
Tspan152	2.45283e-07	0.336516	0.00473641					#N/A
Zeb22	2.66767e-07	0.33313	0.00515127					#N/A
Rpl30	2.91616e-07	0.288038	0.00563111					#N/A
2700060E02Rik1	2.96639e-07	0.285569	0.00572809					#N/A
Gltscr22	3.76581e-07	0.29445	0.00727178					#N/A
Slc25a17	3.84197e-07	0.304095	0.00741885					#N/A
Gtf2h3	4.02755e-07	0.266659	0.0077772					#N/A
Hnrnpm	4.29386e-07	0.308437	0.00829144					#N/A
Atp6v0e	4.44895e-07	0.339266	0.00859093					#N/A
Emc10	4.54489e-07	0.294534	0.00877618					#N/A
Glrx21	4.60668e-07	0.272742	0.0088955					#N/A
Cstb	6.76387e-07	0.297945	0.013061					#N/A
Tpm4	7.47699e-07	0.281198	0.0144381					#N/A
Gadd45gip12	8.3606e-07	0.321133	0.0161443					#N/A
Psma4	1.00992e-06	0.314057	0.0195015					#N/A
Mrpl36	1.15508e-06	0.252563	0.0223046					#N/A
Cbx1	1.17249e-06	0.253657	0.0226409					#N/A
Pdcl3	1.20072e-06	0.322731	0.0231859					#N/A
P4ha11	1.30191e-06	0.343489	0.0251399					#N/A
Tmem2561	1.35631e-06	0.264748	0.0261903					#N/A
Cotl11	1.36472e-06	0.386488	0.0263527					#N/A
Prdx6	1.5807e-06	0.321175	0.0305233					#N/A
Nkain4	1.74767e-06	0.253269	0.0337475					#N/A
Akr1a11	1.74849e-06	0.30336	0.0337634					#N/A
Ppil3	1.96304e-06	0.296957	0.0379062					#N/A
Snrpe	1.98583e-06	0.275377	0.0383463					#N/A
Tcf4	2.01363e-06	0.281661	0.0388831					#N/A

## Sheet: Clark2019_PRpre2
e18 PR precursors 2 (Clark & O'Brien et al 2018)								LHX4GFP - Enriched in GFP+ cells vs GFP- cells - Expression in Avg. Cells per cluster
genes	p_val	avg_logFC	p_val_adj	e18 PR precurors 1	e18 PR precurors 2	e18 Rods	e18 Cones	pval LHX4GFP+vsGFP-	avg_logFC LHX4GFP+vsGFP-	Cone 1 (0)	Cone 2 (8)	Cone 3 (2)	Neurogenic (Restricted) RPCs	Multipotent RPC (1)	Multipotent RPC (2)	RGC/AC RPC and Precursors	RGCs	HCs/Acs
Nfib	9.31793e-07	0.319358	0.0179929	1.07138	3.50289	4.56512	1.69308	0	1.08341	1.23532	1.39491	0.599618	0.10305	0.119626	0.409632	0.0319952	0.0387447	0.0758416
Ip6k2	3.54595e-07	0.259658	0.00684722	1.01503	1.84428	1.29373	1.20369	3.82674e-47	0.398566	0.981837	1.07538	1.14976	0.51621	0.560978	0.625346	0.674515	0.818018	1.00796
Vezf1	2.44234e-07	0.257451	0.00471616	2.33781	3.52851	3.47743	2.15751	1.67518e-13	0.333636	0.866686	0.93077	0.804033	0.704332	0.505952	0.613986	0.626882	0.478012	0.643969
Klf10	9.63432e-08	0.322624	0.00186039	0.909544	1.15329	1.01524	0.281374	3.16806e-08	0.251476	0.311726	0.390033	0.51462	0.0980318	0.11864	0.186389	0.188545	0.174357	0.0264936
Shisa4	9.10765e-08	0.255188	0.00175869	1.89848	2.6599	2.00572	1.75054	4.11107e-227	0.733404	1.27527	1.49046	1.27975	0.510866	0.563683	0.666601	0.653007	0.863789	0.5126
Pnrc1	9.08607e-08	0.271111	0.00175452	2.89851	3.47111	2.86187	2.09396	1.68404e-163	0.609149	1.33436	1.21728	1.28522	0.786067	0.769582	0.835726	0.811571	0.57305	0.850585
Mbnl2	3.40659e-08	0.288445	0.000657813	0.809311	1.30911	1.09785	0.56268	5.75993e-08	0.32726	0.541653	0.83594	0.592106	0.147275	0.329605	0.416704	0.233359	0.218916	0.120312
Nkiras2	2.59044e-08	0.292981	0.000500214	1.86129	2.84663	2.58999	1.58579	1.9326e-157	0.63383	1.16038	1.21398	1.12857	0.493165	0.516294	0.606715	0.642866	0.686644	0.694639
Ackr1	2.44958e-08	0.251585	0.000473013	0.713327	0.644106	0.209797	0.185147	5.68632e-118	0.389934	0.338589	0.311534	0.561124	0.0143833	0.0235599	0.105722	0.0328547	0.0751134	0.133612
Jam2	1.27726e-08	0.281288	0.000246639	1.35355	1.42334	1.02884	0.604485	3.84977e-35	0.332093	0.486639	0.34097	0.572895	0.582523	0.115478	0.194875	0.351888	0.0512918	0.223976
Cxx1b	2.53964e-10	0.331684	4.90404e-06	0.821155	2.37023	1.8143	1.42733	4.05435e-41	0.451401	1.00869	0.869167	1.06568	0.398792	0.405917	0.479143	0.733834	0.967261	0.916731
Serinc1	2.36092e-10	0.253056	4.55893e-06	5.08958	4.96792	4.45135	2.90516	2.98475e-98	0.490943	1.13893	1.34629	1.21389	0.625373	0.491934	0.553025	0.933114	1.00855	1.15836
Slitrk6	1.74309e-10	0.328265	3.36591e-06	0.232227	1.2314	0.774589	0.644229	7.85446e-128	0.329755	0.303821	0.503127	0.300436	0	0.00212146	0.0469452	0	0	0.013013
Rcor2	4.67907e-11	0.329994	9.03529e-07	2.94439	2.57865	1.66465	1.15619	3.0128e-32	0.308459	1.1728	1.11644	1.26312	1.23776	0.767717	0.667948	1.48423	0.834087	1.12992
Nlk	4.50522e-11	0.298639	8.69958e-07	2.13133	2.57667	2.82882	1.05357	2.80234e-159	0.646829	0.754343	0.723367	1.10614	0.11517	0.149119	0.297576	0.317568	0.326732	0.658557
Trp53i11	2.57093e-11	0.332652	4.96447e-07	1.02743	1.08296	0.462407	0.357939	3.04375e-107	0.440745	1.19981	1.01448	1.55911	0.796411	0.338122	0.510087	1.1848	1.54702	1.54017
Prnp	8.90212e-12	0.326013	1.719e-07	4.09053	3.95036	2.95841	1.99953	1.5358e-297	0.840578	1.14897	1.69132	1.44662	0.632444	0.190918	0.41443	0.754766	0.701493	0.80138
Trp53inp2	5.30733e-12	0.338625	1.02485e-07	0.786367	1.08128	0.635084	0.339206	5.19169e-65	0.438304	0.545612	0.548728	0.853028	0.209182	0.0573017	0.128703	0.430072	0.377807	0.428518
Micu1	9.20559e-14	0.38827	1.7776e-09	1.61349	2.06875	1.13186	0.913749	3.33621e-67	0.515232	0.722977	0.551174	0.840654	0.246977	0.275321	0.338406	0.206747	0.338866	0.195772
Rraga	6.69011e-14	0.44137	1.29186e-09	1.69392	4.21381	3.69598	2.00234	0	1.11724	1.75663	1.87014	1.32551	0.540055	0.57076	0.75538	0.674874	0.736094	0.763635
Ddb1	6.47147e-14	0.36083	1.24964e-09	3.4107	3.74343	2.57161	1.89536	4.53467e-168	0.601312	1.27904	1.19541	1.49957	0.638805	0.729202	0.836561	0.894921	0.6962	0.992802
Cadm3	1.45959e-14	0.398639	2.81846e-10	2.66083	2.66478	0.934223	1.33607	0	0.884464	0.967809	1.11031	1.24959	0.0884587	0.0997891	0.306576	0.205489	0.362443	0.4789
Map1lc3b	2.36407e-15	0.316051	4.56502e-11	5.48811	7.78893	7.4016	4.5923	3.22126e-295	0.556172	1.93595	2.04458	2.17098	1.1266	1.16827	1.21532	1.59809	2.15011	1.80216
Tmcc3	1.86032e-16	0.390572	3.59227e-12	0.331455	0.846651	0.286438	0.21223	2.43214e-90	0.282054	0.277134	0.217295	0.274142	0.00826441	0.0273186	0.0680004	0.00625703	0.00552807	0
Ndrg1	8.91166e-17	0.390262	1.72084e-12	4.03688	5.53476	7.11786	1.78475	2.85171e-109	0.532284	0.802521	1.22669	0.892848	0.242476	0.207376	0.331874	0.157474	0.182232	1.4185
Lgmn	4.95639e-17	0.403228	9.57079e-13	1.72383	3.87152	4.73818	1.41516	3.82182e-194	0.687882	0.812442	0.827147	0.957617	0.114796	0.274128	0.30508	0.173687	0.19786	0.333496
Dpysl3	3.5155e-19	0.353794	6.78844e-15	8.91323	9.18066	5.91442	5.47291	0	1.05046	2.04164	2.22321	2.12668	0.511595	0.289556	0.835569	1.31264	1.90612	1.67761
Mxd4	1.34e-19	0.504563	2.58753e-15	1.07463	2.14307	1.39815	0.649743	2.66045e-106	0.535321	0.656413	0.468807	0.906419	0.0578187	0.110089	0.181947	0.333249	0.360992	0.450907
Ccng2	1.72563e-20	0.44065	3.3322e-16	1.55964	2.15852	1.70837	0.618429	9.55294e-12	0.326776	0.600144	0.557986	0.702236	0.46099	0.126353	0.336315	0.40623	0.448923	0.543837
Bcat1	1.04628e-20	0.437853	2.02036e-16	3.67502	4.07885	3.34028	1.46863	1.09515e-65	0.481519	0.903687	1.22877	1.36646	0.218639	0.621675	0.686953	0.436254	0.49643	0.829879
Dll3	3.49152e-22	0.4251	6.74212e-18	6.12592	2.67368	1.00483	0.249938	9.28083e-122	0.53899	0.726318	0.548375	1.27414	0.783011	0.199174	0.220723	0.976687	0.099634	0.19945
Btg1	2.05749e-22	0.47071	3.973e-18	2.3363	5.00523	5.52791	1.76158	6.39986e-209	0.71343	1.5129	1.66545	2.21698	1.0792	0.993057	1.07913	1.18595	0.685808	1.72454
Txnip	1.553e-22	0.5602	2.99884e-18	1.01565	2.03046	1.34998	0.405564	6.74472e-05	0.265886	0.400494	0.543656	0.622348	0.156247	0.276486	0.261362	0.282335	0.13612	0.307019
Meis2	2.08007e-24	0.495555	4.01662e-20	2.01071	8.25389	8.31256	3.90521	0	1.95129	2.04409	2.1337	2.51878	0.133829	0.264663	0.851652	0.210112	0.20057	0.162214
Onecut2	6.9967e-25	0.517981	1.35106e-20	0.839365	1.86987	1.24268	0.461838	1.21364e-93	0.285298	0.979733	0.855325	1.28246	0.440902	0.0755775	0.365949	0.785413	1.02317	2.31069
Cald1	6.95076e-27	0.531762	1.34219e-22	2.78846	3.88276	2.66377	1.29824	0	0.866908	1.29516	1.28557	1.34295	0.655298	0.515309	0.595615	0.621082	0.205706	0.613876
Lcorl	4.35684e-27	0.465627	8.41305e-23	2.09756	4.90807	5.19049	1.89172	9.58753e-261	0.780726	0.876657	0.997776	1.0538	0.245323	0.149189	0.323615	0.190236	0.194411	0.196617
Mfap4	1.09082e-27	0.580415	2.10638e-23	2.12072	3.66772	3.51081	0.716942	0	1.82794	2.09038	1.90559	2.07701	0.387586	0.178203	0.776365	0.813023	0.158181	0.302235
Zfos1	9.52294e-28	0.5439	1.83888e-23	2.65127	3.23315	1.86366	0.964852	1.85111e-110	0.491752	1.34552	1.8818	1.60935	0.850886	1.02579	1.06178	1.07015	0.828362	1.47283
Robo2	5.18654e-28	0.58309	1.00152e-23	2.38853	4.68043	2.47998	1.98733	0	1.05536	1.39976	1.24477	1.59728	0.308016	0.244926	0.558659	0.554209	0.698565	0.481955
Trib2	7.07159e-29	0.543279	1.36552e-24	2.85272	4.86588	4.43983	1.47576	3.00514e-110	0.68159	0.914773	0.684995	1.11743	0.207504	0.236881	0.390779	0.335115	0.47796	0.725117
Cited2	2.63259e-29	0.559025	5.08353e-25	4.35631	6.37459	5.43643	2.01838	2.0812e-136	0.657041	1.34552	1.5172	1.27192	0.362116	0.348895	0.583256	0.645348	1.17083	1.6774
Ptms	2.89242e-31	0.392748	5.58527e-27	10.8036	13.641	9.4088	8.14612	1.07079e-105	0.31832	2.06767	1.69619	2.58511	1.38176	1.63281	1.54094	2.1268	2.65736	2.33868
Btg2	6.61756e-32	0.406523	1.27785e-27	16.1927	16.9915	13.363	8.59109	0	0.985808	1.78164	1.68706	2.12971	1.94483	0.520585	0.764289	1.82392	0.268925	0.566729
Neurod1	3.75388e-32	0.293336	7.24873e-28	31.9486	32.738	30.5293	19.4715	0	1.89611	2.45688	2.70663	2.74373	1.66466	0.428667	1.02701	1.02883	0.31475	0.440217
Pik3r1	3.40097e-37	0.399895	6.56726e-33	10.4912	15.0904	17.72	6.43862	0	1.64453	1.85721	2.32394	2.21672	0.529825	0.371224	0.815021	0.392502	0.181917	0.194563
Ddit4	8.39645e-38	0.648617	1.62135e-33	2.44242	3.15739	1.62058	0.643918	2.11143e-13	0.339594	0.50509	1.00836	0.92959	0.312749	0.287891	0.319381	0.568587	0.435102	0.474937
Abca4	3.1894e-39	0.711549	6.15873e-35	1.05982	2.51116	1.59714	0.283177	4.97913e-260	0.750239	0.585624	0.506699	1.16189	0.00469172	0.0237908	0.155933	0.0738482	0.011643	0.141379
Nrep	6.68315e-42	0.628428	1.29052e-37	3.65095	4.97815	3.0906	1.42539	1.62424e-17	0.261788	0.905327	0.715493	1.00453	0.301511	0.366432	0.467394	0.565327	1.28225	1.31661
Tpd52	9.94172e-43	0.519132	1.91975e-38	9.25858	9.15855	6.06189	3.47269	0	1.00822	1.55929	1.61688	1.9026	0.446994	0.410805	0.689038	1.25744	0.902504	0.852933
Ankrd33b	5.54922e-43	0.588416	1.07155e-38	6.10705	6.04005	4.83935	1.25499	0	0.815392	0.770744	0.804153	1.16939	0.186511	0.0338716	0.235703	0.316974	0.014563	0.193826
Lypla1	2.54569e-46	0.634154	4.91572e-42	4.02928	5.26564	3.45674	1.39987	2.44446e-113	0.586949	0.853226	0.827703	1.21757	0.459256	0.341009	0.445669	0.535862	0.43158	0.289899
Otx2	3.79836e-60	0.452558	7.33462e-56	19.7392	25.1614	23.6569	11.3154	0	2.10015	2.66644	2.80185	2.76064	1.71201	0.296172	1.1599	1.13491	0.0359356	0.191894
Btbd17	4.37571e-66	0.831995	8.44949e-62	6.00933	4.9471	1.37156	0.448896	0	0.91224	1.32963	1.77694	1.85192	0.991301	0.4194	0.579822	1.52841	0.22186	0.548693
Tmem158	4.20907e-72	0.91043	8.12772e-68	1.5642	6.81947	4.4914	1.37532	0	1.38257	1.47021	1.98673	1.4007	0.260282	0.13745	0.441693	0.0956021	0.228579	0.120498
A830036E02Rik	1.89246e-83	1.05234	3.65435e-79	1.05519	3.15152	0.984886	0.0686531	2.56586e-104	0.349112	0.196512	0.243207	0.667117	0.00509996	0.0116288	0.0472977	0.0178749	0.00537663	0.0100058
Eef2	5.7085e-90	0.570351	1.10231e-85	22.6213	26.2259	15.1011	11.8289	9.92385e-172	0.298016	2.97672	3.19381	3.34664	2.53205	2.71894	2.85324	2.78053	2.97698	3.21355
Neurod4	4.30794e-114	0.910422	8.31863e-110	13.4523	15.7364	8.91598	2.33032	0	1.54197	1.64287	1.81498	1.85664	0.066208	0.0877846	0.4748	0.474465	0.00349163	0.259153
Fabp7	4.5052e-233	1.85295	8.69954e-229	38.5184	117.487	39.3161	3.13098	5.97547e-294	1.25555	0.751699	0.817411	2.48451	0.110313	0.0999635	0.344598	0.197966	0.0252102	0.387298

## Sheet: Clark2019_cones
e18 cones (Clark & O'Brien et al 2019)								LHX4GFP - Enriched in GFP+ cells vs GFP- cells - Expression in Avg. Cells per cluster
	p_val	avg_logFC	p_val_adj	e18 PR precurors 1	e18 PR precurors 2	e18 Rods	e18 Cones	pval LHX4GFP+vsGFP-	avg_logFC LHX4GFP+vsGFP-	Cone 1 (0)	Cone 2 (8)	Cone 3 (2)	Neurogenic (Restricted) RPCs	Multipotent RPC (1)	Multipotent RPC (2)	RGC/AC RPC and Precursors	RGCs	HCs/Acs
Kansl1l	6.77437e-07	0.261681	0.0130813	0.486858	1.03306	1.39908	1.63529	2.58431e-61	0.431664	0.558013	0.519059	0.559328	0.214706	0.0885584	0.204606	0.181494	0.199858	0.308764
Blcap	4.52314e-07	0.267056	0.00873418	0.538273	0.595273	0.730754	1.12186	1.61687e-213	0.796336	1.28377	1.05364	0.939176	0.237426	0.366337	0.504926	0.478667	0.628805	0.771753
Tmem9	2.97006e-07	0.250132	0.00573519	1.25096	1.42973	1.80753	2.21971	1.55897e-61	0.448273	1.0034	0.869432	1.00556	0.381515	0.636756	0.63834	0.52151	0.513792	0.639427
Pacsin1	1.55019e-07	0.265513	0.00299342	0.725713	0.484727	0.967216	1.19577	2.80777e-14	0.267391	0.427564	0.365358	0.382187	0.103594	0.194336	0.169454	0.203887	0.077098	0.366186
Atf4	1.33776e-07	0.258395	0.00258322	1.7716	1.88132	2.83288	3.07752	1.39382e-273	0.767775	1.56727	2.30934	1.37385	0.904191	0.807832	1.02096	0.953857	0.907474	0.895862
Acaa1a	1.10193e-07	0.295108	0.00212783	0.604455	0.675972	0.879768	1.31454	3.25159e-34	0.409839	0.691947	0.663817	0.524845	0.135047	0.309183	0.315291	0.238956	0.322245	0.369024
Madd	9.28395e-08	0.254173	0.00179273	0.335151	0.484827	0.782399	0.990746	1.99533e-35	0.323786	0.416523	0.407703	0.332941	0.139229	0.0630495	0.121602	0.112882	0.150645	0.212738
Nrip1	2.85175e-08	0.262376	0.000550673	1.53873	1.85846	2.64585	2.94054	3.1744e-38	0.438644	0.696117	0.651638	0.533903	0.315312	0.260761	0.310752	0.276504	0.182426	0.207163
Fam204a	2.7804e-08	0.290173	0.000536895	1.47715	1.59686	1.52902	2.40924	3.90531e-07	0.294237	0.886271	0.832891	0.752445	0.72327	0.554208	0.596776	0.715395	0.586921	0.502173
Slc38a1	1.28624e-08	0.260179	0.000248374	1.60826	1.34217	1.3954	2.13292	7.94529e-06	0.329667	0.911692	1.0749	0.617136	0.485484	0.550358	0.536128	0.577546	0.633206	0.691528
Hcn1	1.12007e-08	0.26049	0.000216286	0.0390221	0.515915	1.10456	1.06868	6.123e-96	0.256386	0.235667	0.379625	0.194247	0	0.00229004	0.0611098	0.00424155	0.0078715	0.021841
Scp2	9.45409e-09	0.264236	0.000182559	1.30461	1.96694	2.15654	2.75579	2.02014e-24	0.27874	1.19321	0.988387	1.25537	0.861167	1.03921	0.939326	0.915121	0.802019	0.896812
Cers4	8.29063e-09	0.292665	0.000160092	0.343164	0.49836	1.04412	1.18717	0.000843289	0.281751	0.473518	0.518191	0.371745	0.0850656	0.154711	0.194546	0.105603	0.41211	0.160992
Grcc10	8.26707e-09	0.308277	0.000159637	1.10899	0.584134	0.873342	1.42894	3.5274e-101	0.364665	1.7026	1.51779	1.5547	1.04164	1.33951	1.32413	1.38021	1.3645	1.53068
Ntm	7.54366e-09	0.305027	0.000145668	0.948212	0.959642	1.05017	1.69284	1.24295e-26	0.386538	0.767796	0.731531	0.668325	0.483217	0.155831	0.343272	0.261629	0.831601	0.592056
Igsf11	5.25048e-09	0.269409	0.000101387	0.120818	0.404837	0.594059	0.835673	5.61625e-100	0.4513	0.539885	0.448112	0.410244	0.0921551	0.140735	0.206086	0.0619339	0.00637728	0.0486413
Pgs1	5.17467e-09	0.286928	9.9923e-05	0.330745	0.651626	0.571504	1.07666	6.82527e-52	0.438878	0.61186	0.521554	0.715373	0.22488	0.162632	0.286604	0.259621	0.25971	0.305264
Impg2	4.18584e-09	0.295181	8.08286e-05	0.212374	0.978496	1.65646	1.71695	4.38945e-201	0.468526	0.499811	0.42348	0.258161	0	0	0.0746957	0.00607284	0.00442201	0.00916673
Atp6v1b2	4.12054e-09	0.289913	7.95676e-05	0.950988	1.30664	1.93799	2.23913	2.87433e-196	0.710944	1.1601	1.21282	1.03385	0.331779	0.379552	0.487785	0.508854	0.701682	0.756296
Hist1h2al	1.70491e-09	0.298476	3.29218e-05	0.739683	1.49007	2.82176	2.6895	1.64469e-41	0.385821	1.08406	1.16203	1.3575	1.16045	0.380843	1.27502	0.657171	0.790766	0.983702
Arid3b	7.82205e-10	0.287	1.51044e-05	0.158166	0.596802	0.569369	0.991768	1.67763e-59	0.407166	0.54127	0.556468	0.429998	0.098276	0.0788768	0.174401	0.161129	0.230529	0.188071
Rnf220	6.7058e-10	0.293338	1.29489e-05	0.569896	0.459999	0.693506	1.08493	2.43872e-29	0.403376	0.954752	0.84592	0.850664	0.469424	0.56048	0.640684	0.503806	0.674196	0.482011
Acly	5.55785e-10	0.302299	1.07322e-05	1.17634	1.41658	1.74473	2.33605	3.33347e-87	0.521805	0.987977	0.891094	1.00748	0.344358	0.43092	0.487547	0.563076	0.876673	0.641694
Rbp3	3.68129e-10	0.28839	7.10857e-06	0.414018	1.59832	3.5058	2.90845	0	0.975341	1.02771	0.751208	0.631909	0	0.0291286	0.22414	0.0154215	0	0.0121592
Bend5	2.72888e-10	0.291075	5.26947e-06	0.285931	0.330103	0.511724	0.84123	0.00346783	0.25364	0.465193	0.414775	0.363247	0.136858	0.122225	0.161693	0.230037	0.402563	0.372611
Prom1	2.08604e-10	0.291027	4.02814e-06	0.136996	0.683129	1.51988	1.43831	1.70543e-154	0.649998	0.826945	0.722637	0.762721	0.30647	0.214227	0.331187	0.234257	0.0744969	0.0563192
Klhdc8b	2.00655e-10	0.335533	3.87465e-06	0.975856	0.532702	0.624853	1.31542	3.2587e-100	0.616319	0.964957	1.0121	0.655062	0.14192	0.331235	0.361354	0.459949	0.472366	0.234826
Cdc42ep3	1.56012e-10	0.316033	3.0126e-06	0.250073	0.781716	1.17983	1.45545	1.25837e-186	0.651008	0.775803	0.834155	0.638428	0.140162	0.0577399	0.15938	0.147757	0.323092	0.306221
Add3	1.31623e-10	0.262406	2.54165e-06	0.218893	0.409713	0.995719	1.01286	5.23455e-15	0.283673	0.446385	0.387028	0.341824	0.158262	0.213634	0.252586	0.0566688	0.025526	0.0563326
Pclo	1.25874e-10	0.301658	2.43064e-06	0.422787	0.421648	0.591216	0.992679	4.36963e-184	0.632893	0.704802	0.630584	0.617952	0.0525598	0.0615821	0.178811	0.134312	0.217577	0.0754298
Nbea	8.63606e-11	0.316162	1.66762e-06	0.476739	0.87913	1.30548	1.63908	5.64516e-20	0.378608	0.676033	0.737513	0.645345	0.246998	0.247851	0.377439	0.296476	0.601638	0.483119
Dalrd3	8.56052e-11	0.332522	1.65304e-06	0.423697	0.380329	0.727906	1.08603	2.09617e-33	0.407279	0.655592	0.611129	0.509235	0.157418	0.292332	0.334798	0.170659	0.152493	0.332037
Tmem243	4.73725e-11	0.305279	9.14762e-07	1.14501	2.09511	3.32865	3.43717	2.65697e-103	0.571271	0.86664	1.05536	0.932165	0.434275	0.424859	0.548607	0.207726	0.180882	0.220204
Hypk	2.39104e-11	0.337372	4.61709e-07	1.2207	1.12666	0.885788	1.90485	2.0783e-150	0.500191	1.39376	1.22906	1.35043	0.852541	0.888706	0.949172	1.0476	1.07356	0.85076
Dync1li1	2.25229e-11	0.35312	4.34917e-07	1.17372	1.06005	1.31291	2.07712	1.23139e-130	0.583989	1.07222	1.12682	0.865922	0.31289	0.277891	0.396021	0.755837	0.908107	0.718988
Eno2	1.78604e-11	0.289398	3.44883e-07	0.100382	0.34338	0.636693	0.844872	6.96877e-110	0.374627	0.391948	0.568625	0.24876	0.00782114	0.0231114	0.0813764	0.0102922	0.068354	0.00890166
Golim4	1.11277e-11	0.320139	2.14875e-07	0.886773	0.572843	1.10489	1.48273	1.49885e-06	0.326322	0.683402	0.569212	0.538892	0.445915	0.377834	0.45613	0.335378	0.163021	0.319912
Acadvl	7.65486e-12	0.373571	1.47815e-07	0.525138	0.455573	0.473563	1.14438	9.40431e-135	0.596225	0.758593	0.579518	0.540124	0.126066	0.147106	0.201632	0.193219	0.120276	0.175822
Ubl3	7.55198e-12	0.333954	1.45829e-07	1.22827	0.954003	1.46867	2.0303	5.33372e-27	0.408106	0.691473	0.817174	0.677666	0.430617	0.286275	0.349224	0.4067	0.380431	0.319204
Cep290	2.77236e-12	0.368284	5.35343e-08	0.713801	1.05795	2.00419	2.28654	2.00108e-14	0.350417	0.683248	0.741758	0.50457	0.372096	0.291563	0.392188	0.245202	0.310005	0.279299
Rabepk	2.76261e-12	0.358039	5.33459e-08	0.297506	0.813288	1.18627	1.5998	7.48509e-28	0.394585	0.626051	0.625111	0.517914	0.170528	0.285478	0.289329	0.167695	0.178002	0.186729
Celf3	2.34903e-12	0.345217	4.53598e-08	1.08381	1.23858	0.838657	1.94212	0	0.988676	1.57395	1.67133	1.39792	0.199105	0.0867759	0.448835	0.86635	1.00748	1.57938
Tspan7	2.14945e-12	0.32938	4.15058e-08	0.332684	0.874276	1.38848	1.66353	0.00617069	0.279821	0.810216	0.904322	0.652687	0.231141	0.513	0.605317	0.31219	0.618664	0.644184
Pard6b	1.90036e-12	0.308923	3.6696e-08	0.0550033	0.276216	0.791154	0.888446	2.09208e-63	0.309504	0.363696	0.282514	0.248255	0.0209022	0.0740759	0.100076	0.0266671	0.0369552	0.0404343
Impdh1	1.56707e-12	0.326763	3.02601e-08	0.799987	0.979297	1.72726	2.00848	2.33699e-53	0.464789	0.710004	0.706988	0.539968	0.175111	0.183958	0.25244	0.32282	0.428465	0.257085
Rhobtb1	1.29416e-12	0.3585	2.49901e-08	0.250408	0.422112	0.351841	0.952113	3.82239e-48	0.345103	0.441892	0.523403	0.232423	0.0800694	0.0791101	0.118581	0.0883798	0.140594	0.105386
Dync2li1	1.24558e-12	0.305309	2.40521e-08	0.305049	0.266911	0.52225	0.836302	4.28975e-07	0.283474	0.527072	0.506723	0.398822	0.10806	0.317627	0.270774	0.208247	0.125759	0.289387
Cnrip1	1.01924e-12	0.333249	1.96815e-08	1.46769	1.46921	2.12495	2.72528	1.19533e-138	0.648118	1.04556	1.3046	0.824388	0.195939	0.31802	0.386967	0.305632	0.712541	0.724264
Ier3	3.37181e-13	0.333351	6.51097e-09	0.0876625	0.294492	1.00403	1.04802	2.87481e-120	0.401272	0.412664	0.428495	0.369474	0.00761033	0.02915	0.083042	0.031368	0.0450174	0.0306046
Pcdh15	1.36036e-13	0.31835	2.62685e-09	0.135962	0.0356343	1.14324	0.919154	1.13119e-285	0.697485	0.728268	1.01063	0.335262	0.0138803	0.00755641	0.131174	0.00627999	0.0341015	0.042406
Rd3	9.76181e-14	0.342679	1.885e-09	0.499678	0.114557	0.912344	1.02965	5.82977e-117	0.325375	0.382168	0.29687	0.0999502	0	0.00165181	0.0446717	0.00393357	0.0170099	0
Igsf9	4.52294e-14	0.39446	8.73381e-10	0.621303	0.407445	0.733526	1.30374	1.72958e-29	0.420103	0.942063	0.91215	0.614219	0.439184	0.480715	0.578812	0.473245	0.357758	0.585646
Vamp2	4.03108e-14	0.351333	7.78402e-10	0.880255	1.16718	1.70102	2.22458	2.39481e-56	0.433752	0.870493	1.01243	0.912235	0.245337	0.271619	0.39364	0.376743	0.964365	0.85614
Cdhr1	2.70479e-14	0.352528	5.22295e-10	0.364373	1.28945	1.19766	1.93643	0	1.39977	1.37541	1.19473	1.39234	0.0048393	0.0286445	0.353944	0.00944042	0.00766262	0.0116502
Rab3ip	1.79201e-14	0.376681	3.46038e-10	0.485605	0.444523	0.338428	1.07077	3.69419e-19	0.362452	0.729491	0.847301	0.651439	0.557727	0.291997	0.384954	0.58147	0.512677	0.370623
Pnck	8.16947e-15	0.368954	1.57753e-10	0.170888	0.174044	0.356918	0.777867	1.46248e-43	0.332584	0.434454	0.528454	0.205616	0.0310511	0.093144	0.115553	0.0309622	0.134996	0.0903974
Ncbp3	7.96831e-15	0.398354	1.53868e-10	0.642924	0.936186	1.52142	2.0572	5.55615e-106	0.549197	0.729083	0.658571	0.649556	0.177463	0.148194	0.324918	0.181235	0.16659	0.358167
Limch1	4.39653e-15	0.353061	8.4897e-11	0.133611	1.11393	1.07705	1.6953	3.54113e-13	0.259221	0.35755	0.252793	0.406066	0.0366568	0.18515	0.208075	0.029021	0.0686048	0.0985985
Sept4	3.2901e-15	0.344234	6.35318e-11	0.335212	0.328957	1.486	1.37635	6.1242e-121	0.571656	0.742752	0.820002	0.654175	0.00919369	0.309639	0.328426	0.0621763	0.133425	0.053192
Map1lc3a	1.57334e-15	0.384321	3.03813e-11	1.74592	1.64058	1.84515	3.00291	3.35208e-80	0.37169	1.33091	1.50489	1.25991	0.582027	0.636171	0.760427	0.812801	1.74926	1.23634
Napa	1.56778e-15	0.338632	3.02738e-11	1.12929	1.31364	2.29746	2.61322	9.92532e-52	0.407225	1.07553	0.975536	0.931396	0.569828	0.557208	0.664559	0.643435	0.817275	0.832547
Tshz2	1.397e-15	0.405769	2.69761e-11	0.393299	0.499694	1.91041	1.86375	3.86401e-71	0.461307	0.705465	0.697303	0.489124	0.0852054	0.114737	0.225917	0.113697	0.337351	0.836722
Thsd7a	8.68222e-16	0.363152	1.67654e-11	0.192201	0.739627	1.17571	1.52526	1.61735e-228	0.736148	0.91148	1.08217	0.883399	0.141332	0.0723343	0.321744	0.25586	0.515495	0.569308
Mat2a	5.15958e-16	0.381567	9.96315e-12	1.73047	1.87864	2.22917	3.32677	8.39693e-11	0.278442	1.50655	1.70534	1.08921	1.30003	1.1887	1.1791	1.2526	1.02976	1.18183
Klhl1	1.06401e-16	0.345262	2.0546e-12	0.0518552	0.0853708	0.373765	0.647449	8.68112e-27	0.297969	0.426826	0.404873	0.177137	0.00203927	0.0153255	0.0804354	0.0014619	0.405824	0.0156782
Cirbp	8.65208e-17	0.310146	1.67072e-12	3.69058	5.15666	6.17852	7.39523	0	0.69809	1.84894	1.91252	1.74646	1.00431	0.949262	1.12511	1.11522	1.54595	1.69661
Cuedc1	3.19809e-17	0.355275	6.17551e-13	1.2805	2.64057	4.44766	4.56836	1.82088e-158	0.70728	1.20581	1.36983	0.917018	0.323453	0.481356	0.597682	0.416921	0.655609	0.393402
Mmd2	2.5723e-17	0.366216	4.9671e-13	0.0238148	0.0916206	0.396682	0.688153	3.78076e-205	0.463706	0.488982	0.553914	0.291873	0	0.00377545	0.0531652	0.00291475	0.0251413	0.0108269
Rem2	1.5559e-17	0.451019	3.00444e-13	0.177079	0.334199	0.737667	1.23574	3.71176e-197	0.726664	0.985085	1.06782	0.883236	0.121632	0.122757	0.258549	0.435742	0.468853	0.765617
Camk2d	1.10008e-17	0.361696	2.12425e-13	1.86855	1.97639	2.68255	3.55055	1.36634e-161	0.6675	0.897851	1.27047	0.857614	0.259415	0.28959	0.405378	0.292417	0.301016	0.384918
Slc6a6	8.16321e-18	0.456803	1.57632e-13	1.0286	0.898877	0.748966	1.96963	0.00041483	0.263794	0.467503	0.313129	0.398061	0.192219	0.18599	0.157497	0.351465	0.258465	0.331565
Rora	6.08293e-18	0.414514	1.17461e-13	1.4347	1.64889	1.97622	3.09187	1.74284e-166	0.653087	0.864784	0.934906	0.641324	0.323465	0.240817	0.338731	0.163995	0.10599	0.141422
Rragd	4.23166e-18	0.345918	8.17134e-14	0.0342959	0.124496	0.266787	0.623566	3.49205e-26	0.289734	0.403876	0.410494	0.237814	0.0707119	0.0953338	0.113527	0.103116	0.113709	0.195078
Svip	4.00622e-18	0.443781	7.73602e-14	0.292878	0.392261	0.520904	1.19826	7.69316e-301	0.847971	0.914918	0.864434	1.02425	0.0592672	0.136248	0.300455	0.15776	0.28437	0.112671
Ddrgk1	2.52813e-18	0.435724	4.88181e-14	0.885276	0.996896	1.19498	2.14425	1.33007e-26	0.398158	0.794482	0.975517	0.774474	0.349293	0.454376	0.514652	0.323801	0.485128	0.469139
Tmem147	2.12035e-18	0.418787	4.09439e-14	1.35394	1.46719	1.7698	2.85443	2.93369e-19	0.3169	1.05037	1.08292	0.872974	0.56478	0.631805	0.719906	0.701167	0.889529	0.884553
C1ql3	1.05755e-18	0.432073	2.04213e-14	0.0792556	0.384071	0.772316	1.2149	1.76817e-185	0.490229	0.489985	0.89812	0.222487	0.00256452	0.00099634	0.0954804	0	0.00231192	0.0113425
Tecr	4.51595e-19	0.319635	8.7203e-15	3.26166	5.03299	5.26243	6.88165	2.17154e-291	0.526988	2.06839	1.82288	1.95799	1.11793	1.33639	1.42441	1.32881	2.09926	1.88246
Chga	3.75859e-19	0.4679	7.25785e-15	0.296094	0.379769	0.426226	1.19719	4.11294e-52	0.365807	0.476579	0.497366	0.343991	0.0417989	0.01748	0.0979781	0.201304	0.290318	0.280208
Parvb	2.21326e-20	0.406512	4.27381e-16	0.136504	0.678615	0.76714	1.38759	7.05192e-220	0.685459	0.759074	0.926757	0.688207	0.00901296	0.0485063	0.178365	0.0178621	0.472712	0.0132158
Slc22a17	1.34483e-20	0.454321	2.59688e-16	0.579865	0.878834	1.0432	1.93812	3.52054e-71	0.511287	0.807836	0.843082	0.726517	0.1521	0.28728	0.348252	0.258813	0.41542	0.570807
Ndrg3	1.33641e-20	0.448043	2.58061e-16	0.430636	0.56962	1.02837	1.63012	0.00244311	0.259943	0.482624	0.695955	0.457333	0.158001	0.214541	0.259537	0.323923	0.290715	0.351027
Cntn1	1.44855e-21	0.464893	2.79714e-17	0.342461	1.6447	2.0967	2.9879	0	1.39642	1.40707	1.51617	1.44279	0.00665748	0.0978538	0.407588	0.0432341	0.148892	0.0426878
Wscd2	8.37327e-22	0.441663	1.61688e-17	0.0672848	0.153364	0.165055	0.770823	1.0385e-122	0.471604	0.479386	0.474204	0.644171	0.0625914	0.0241747	0.101698	0.191751	0.189692	0.0539423
Cd81	7.35694e-22	0.367212	1.42062e-17	3.96095	3.9565	4.42471	6.36389	5.35298e-238	0.562959	1.76344	1.86721	1.68746	1.05379	1.30867	1.37535	1.0747	0.89962	1.12972
Rasa2	5.65093e-22	0.432616	1.0912e-17	0.279389	0.584875	0.988323	1.53255	8.6356e-41	0.371124	0.484719	0.499693	0.488606	0.0680588	0.152863	0.235271	0.122631	0.101222	0.0813435
Dnaic1	1.78378e-22	0.497821	3.44448e-18	0.0871097	0.859317	1.54837	2.13464	0	1.26072	1.31729	1.37593	0.838658	0.00242258	0.0330215	0.308061	0.00364503	0.00300165	0.00459589
Snx10	1.33387e-22	0.451242	2.5757e-18	0.663852	0.83718	1.46102	2.12649	3.52419e-32	0.381504	0.535395	0.771249	0.377424	0.0626893	0.142436	0.18732	0.1498	0.328903	0.129028
Tmem230	3.41713e-23	0.514932	6.59847e-19	1.1882	1.06483	1.43252	2.68784	0.000119244	0.310736	0.806594	0.789252	0.668633	0.476578	0.451332	0.511896	0.567111	0.515322	0.54836
Atp1b2	7.13666e-24	0.381015	1.37809e-19	1.14697	3.14394	4.82832	5.19655	0	1.23924	1.47593	1.30307	1.15212	0.0979766	0.254995	0.537954	0.112857	0.0890396	0.192887
Snap25	5.19143e-24	0.325194	1.00247e-19	2.62889	6.90706	10.3168	10.1265	0	1.34472	1.7171	1.77239	1.72162	0.115392	0.10038	0.593377	0.243853	1.15306	0.780779
Otop3	6.39499e-25	0.519198	1.23487e-20	0.0936687	0.823564	1.03387	1.91129	0	0.899694	0.89515	0.932206	0.785793	0.00536291	0.0392343	0.186683	0.00473405	0	0.00315621
Tle1	2.85136e-25	0.520468	5.50598e-21	0.306152	0.453467	0.756202	1.5489	0	1.0807	1.72675	1.73614	1.3298	0.527479	0.602223	0.753449	0.761541	0.870983	0.324325
Crtac1	2.52257e-25	0.491978	4.87107e-21	0.0119832	0.0996271	0.363275	0.899838	3.43095e-180	0.495021	0.54209	0.408845	0.318423	0.0156221	0.00900675	0.0758551	0.0213332	0.0262104	0.0387798
Pcbp3	1.76012e-25	0.502944	3.39879e-21	0.945643	0.958507	1.28476	2.39907	1.09637e-125	0.564715	1.20266	0.937753	0.979426	0.415739	0.302709	0.519967	0.374507	1.12385	1.20644
Mgst3	1.00119e-25	0.554198	1.9333e-21	0.950095	1.30437	1.10726	2.77436	1.51977e-38	0.310029	0.922354	0.751334	0.808091	0.15381	0.317505	0.366341	0.441944	1.43255	0.602433
Socs3	8.23052e-26	0.574073	1.58931e-21	0.0483826	0.499214	0.428213	1.45252	3.05896e-44	0.402585	0.501021	0.381518	0.448801	0.11909	0.167149	0.202233	0.0404152	0.0244316	0.0752827
Txndc5	6.08198e-26	0.510906	1.17443e-21	0.245439	0.379037	0.689644	1.40947	7.19775e-186	0.738409	1.17314	1.18703	0.886822	0.282306	0.531768	0.62187	0.247517	0.28512	0.277418
Gabrb3	6.53334e-27	0.46562	1.26159e-22	0.0234533	0.312826	1.1393	1.39579	5.88854e-110	0.414765	0.409955	0.615894	0.441771	0.0335965	0.00219462	0.110716	0.0346647	0.183321	0.111486
Dmd	4.63288e-29	0.437839	8.9461e-25	0.172186	2.47016	6.85225	5.69418	7.46514e-253	0.777957	0.940342	0.874869	0.748271	0.101324	0.180812	0.345723	0.135642	0.133567	0.0991337
Nnat	1.31148e-29	0.632449	2.53247e-25	4.90198	6.25692	8.02028	13.1305	0	1.67494	4.50676	4.11614	3.87708	1.59719	1.87577	2.88167	2.58274	3.35137	4.32151
Gm11744	3.99716e-31	0.578229	7.71851e-27	0.13007	1.09641	2.3848	3.07289	0	0.830578	0.784535	0.656569	0.872534	0	0.0172906	0.158561	0.00133622	0.00925953	0.0152467
Cbx6	1.50389e-31	0.569971	2.904e-27	0.245863	0.433566	0.842946	1.68552	1.13672e-06	0.328634	0.612695	0.855366	0.31689	0.190433	0.27959	0.336016	0.116512	0.305674	0.175438
Acbd6	3.60611e-32	0.601156	6.96341e-28	1.08431	1.14751	0.866196	2.73595	2.30425e-17	0.333521	0.980333	1.04991	0.899883	0.631832	0.671002	0.667806	0.650798	0.574205	0.798471
Chrnb4	6.22665e-33	0.627789	1.20237e-28	0.234949	0.23195	0.267229	1.32943	2.3765e-212	0.676397	0.795725	0.581717	0.701539	0.163898	0.0805095	0.170711	0.311471	0.211419	0.117306
Elovl2	5.95263e-33	0.594436	1.14945e-28	0.0986951	0.52409	1.37557	2.06927	1.84125e-98	0.468674	0.586977	0.40963	0.321237	0.129233	0.0792609	0.120444	0.132818	0.0685178	0.112506
Mcc	2.50689e-33	0.538088	4.84081e-29	0.110351	0.0884512	0.0695515	0.86232	6.6541e-170	0.439989	0.471761	0.31906	0.264151	0.00546991	0.0181775	0.100354	0.00555	0.00712987	0.0118486
Chrna3	1.64049e-33	0.634851	3.16779e-29	0.570152	0.344459	0.175665	1.53005	7.05446e-53	0.427657	0.822869	0.673505	0.911442	0.303399	0.145078	0.243123	0.916924	0.873569	0.589061
Lgalsl	1.49421e-36	0.615181	2.88531e-32	0.159011	0.884324	1.53836	2.56993	2.71642e-08	0.286487	0.471265	0.488318	0.326262	0.153643	0.227184	0.220573	0.151479	0.192461	0.142578
Clcn3	1.18444e-37	0.620332	2.28715e-33	0.646406	0.51022	1.21856	2.26532	0.00848471	0.324592	0.628044	1.17953	0.355565	0.210378	0.296315	0.355855	0.221997	0.442643	0.327132
Rasgef1b	1.28395e-39	0.624681	2.4793e-35	0.0167018	0.132879	0.17622	1.0943	2.67274e-61	0.404823	0.552951	0.498323	0.309803	0.0558579	0.0877673	0.157302	0.0728461	0.140115	0.284791
Gpx4	6.81499e-40	0.443081	1.31598e-35	3.97667	4.77518	7.32366	8.94389	0	0.647203	2.66407	2.3402	2.60897	1.799	2.13462	2.21118	1.71435	2.01027	1.74242
Klhl5	4.59291e-40	0.642303	8.8689e-36	0.0636055	0.142676	0.194451	1.17011	3.67077e-70	0.350238	0.412287	0.320433	0.239497	0.0338793	0.0555273	0.13064	0.0216301	0.0628066	0.014469
Ahcyl2	2.40892e-40	0.721914	4.65162e-36	0.708894	0.639839	0.53366	2.33885	0	0.968486	1.10812	1.02378	1.16008	0.12723	0.185698	0.383462	0.230852	0.217911	0.206023
Ercc3	2.72502e-41	0.65437	5.26201e-37	0.0688218	0.193758	0.413079	1.37453	2.22618e-178	0.673749	0.788473	0.66224	0.430402	0.0740459	0.0757814	0.195929	0.0590749	0.0505822	0.0566171
Acaa1b	1.64082e-41	0.620344	3.16841e-37	0	0.0201666	0.319889	1.05958	5.03638e-99	0.350548	0.41969	0.284339	0.140842	0.0158482	0.0215961	0.0603768	0.00486134	0.0495577	0.0286898
Kcnq1ot1	7.52076e-42	0.618471	1.45226e-37	1.42219	2.15582	2.7075	4.88029	7.80341e-12	0.337428	0.915601	0.926972	0.92673	0.492829	0.617602	0.716091	0.555887	0.594771	0.686752
Scg3	3.92149e-43	0.668606	7.5724e-39	0.34733	0.788686	1.75911	2.88631	9.52284e-113	0.509148	0.848964	0.779174	0.845597	0.0829493	0.0435492	0.206746	0.327105	0.938922	0.859629
Nxnl2	9.32696e-44	0.594287	1.80104e-39	0.110655	0.622574	3.96538	3.59468	0	0.944143	0.954805	0.920406	0.705348	0.00336608	0.0331512	0.217999	0.00323324	0.00324348	0.012877
Dusp26	2.00659e-45	0.643712	3.87473e-41	0.0845289	0.344449	2.16873	2.51606	2.56894e-23	0.342008	0.805284	1.43653	0.282997	0.0176096	0.0533634	0.178118	0.0402244	1.10361	1.29962
Mab21l1	1.6752e-47	0.739072	3.23481e-43	0.121459	0.495102	1.20296	2.41731	5.76747e-75	0.557291	1.04277	1.27171	0.79106	0.179651	0.538625	0.599614	0.285092	0.555633	0.661532
Tmem215	9.94573e-48	0.742125	1.92052e-43	0.0468056	0.53315	0.864459	2.21522	0	1.11218	1.16765	1.29103	0.590493	0.00933982	0.0123473	0.252488	0	0.00100367	0.00709285
1190005I06Rik	6.74679e-48	0.749609	1.3028e-43	0.0149907	0.254109	0.777091	1.88456	8.62155e-135	0.472302	0.563991	0.510226	0.207369	0.0203441	0.0219268	0.0920988	0.0296359	0.136285	0.0205379
Aig1	6.00227e-48	0.726165	1.15904e-43	0.208329	0.30626	0.78032	1.95684	1.52494e-184	0.748783	1.07098	1.02577	0.59809	0.118368	0.292726	0.412228	0.0551015	0.333424	0.161948
Galnt13	6.85089e-49	0.700724	1.32291e-44	0.150221	0.501292	1.23866	2.32911	1.4539e-25	0.303328	0.432778	0.337646	0.215472	0.0985665	0.131003	0.197193	0.00994765	0.0460744	0.0863814
Wscd1	2.17712e-49	0.749463	4.20402e-45	0.0987342	0.311532	1.17269	2.23643	1.86553e-14	0.310356	0.518158	0.371894	0.111369	0.0959749	0.185031	0.252411	0.0161871	0.0472118	0.0855877
Ccdc107	2.30494e-50	0.797335	4.45084e-46	0.517637	0.350618	0.578912	2.23196	9.36783e-25	0.421945	0.772035	0.990808	0.387309	0.232517	0.328922	0.375402	0.22391	0.396251	0.299671
Spint1	3.36271e-52	0.738376	6.4934e-48	0	0.110854	0.106984	1.27254	1.23281e-122	0.326678	0.373348	0.171262	0.131237	0	0.00114052	0.0479616	0.010295	0.00107978	0
Map1b	1.23652e-52	0.373313	2.38772e-48	7.01076	12.1079	24.7486	22.0778	0	0.634927	2.67153	2.89724	2.69296	1.1317	1.48883	1.84212	2.42021	3.04531	1.94854
Kcnab1	3.57357e-53	0.787967	6.90057e-49	0.0456699	0.0769546	0.186762	1.42734	0	0.995689	1.0483	1.22818	0.5315	0.00242258	0.0553079	0.220755	0.00604848	0.060436	0.0173455
Rpgrip1	3.0367e-53	0.545965	5.86388e-49	0.193548	2.56263	8.22775	7.26963	0	1.75385	1.86008	1.85619	1.04857	0.0188275	0.124791	0.61163	0.0254392	0.0177641	0.0327472
Platr17	2.39047e-53	0.715564	4.616e-49	0.584173	1.26555	2.79785	4.29537	0	1.30544	1.297	1.147	1.29202	0.00664285	0.0478432	0.333967	0.0367515	0.00931967	0.0533288
Gngt1	9.42706e-57	0.885067	1.82036e-52	0.01321	0.0418381	0.394546	1.7712	1.74946e-109	0.36583	0.399803	0.134147	0.22629	0	0	0.0703231	0	0	0.00234091
Gm4792	6.49786e-57	0.745683	1.25474e-52	0.160688	1.36347	1.51061	3.536	2.42249e-230	0.565421	0.611489	0.426171	0.326896	0	0	0.0951108	0.00289139	0	0.00281002
Chchd10	7.81468e-58	0.886629	1.50901e-53	0.565592	0.399932	0.995861	2.92577	1.46084e-25	0.387192	0.625061	1.03612	0.416849	0.101732	0.384425	0.316348	0.255225	0.153218	0.100132
Nrtn	1.26114e-58	0.861143	2.43527e-54	0.0323762	0.211111	0.782336	2.18858	3.38968e-121	0.374096	0.407762	0.273068	0.280587	0.0147182	0.027738	0.072949	0.0145734	0.00809392	0.0206661
Hist3h2a	1.01506e-60	0.873981	1.96009e-56	0.784233	1.17978	1.30199	4.11111	4.10654e-106	0.517267	1.21405	1.37748	1.46427	0.587451	0.345364	0.626628	0.921066	1.44397	1.45142
Zdhhc2	7.18601e-61	0.790151	1.38762e-56	0.103565	0.193114	0.895198	2.06055	2.88186e-72	0.519665	0.674496	0.523882	0.695262	0.185796	0.21968	0.333873	0.088619	0.140777	0.0243363
Samsn1	2.52824e-61	0.83258	4.88203e-57	0.020989	0.070285	0.421564	1.68377	0	1.2695	1.29418	1.60889	0.793647	0.00268387	0.0149114	0.277024	0	0.00404898	0.0118223
Stx3	1.79796e-61	0.825902	3.47186e-57	0.145435	0.273161	1.67363	2.82416	5.83473e-115	0.558076	0.730951	0.785048	0.133502	0.0485371	0.111414	0.214293	0.101551	0.077152	0.157449
Adrb1	8.08157e-63	0.843918	1.56055e-58	0	0.0423135	0.463523	1.70253	6.63117e-105	0.284276	0.288415	0.467564	0.120086	0	0.00663377	0.0480154	0	0.00179385	0.00232152
Rprm	1.82417e-63	0.857031	3.52247e-59	0.0786663	0.156488	0.126612	1.66422	9.95229e-176	0.832734	1.36396	1.42328	0.980379	0.306226	0.542565	0.564163	0.439829	0.727241	0.471671
Arhgap31	1.32939e-66	0.722727	2.56706e-62	0.186406	1.53368	4.54513	5.52541	0	1.05062	1.19006	0.865931	0.736448	0.0366459	0.0622701	0.333092	0.0496041	0.0404303	0.114903
Plekhb1	7.72874e-67	0.865375	1.49242e-62	0.427996	0.193646	0.612004	2.25884	1.1067e-92	0.33096	0.39764	0.213621	0.131923	0.00415878	0.0305168	0.0781965	0.0172422	0	0
Cln3	1.68723e-71	0.881364	3.25804e-67	0.234957	0.096689	1.24248	2.56509	1.50959e-30	0.321857	0.43223	0.363882	0.267198	0.0480433	0.120355	0.154439	0.10779	0.0796271	0.121773
Gulo	3.53261e-76	0.92774	6.82147e-72	0.0567431	0.148879	0.710283	2.2899	0	0.72874	0.733629	0.865919	0.52856	0.00691089	0.027202	0.153183	0.0144612	0.00881956	0.0103671
Fth1	2.90913e-81	0.511834	5.61753e-77	10.545	12.5866	15.5389	22.4475	0	0.490179	2.96568	2.80131	2.88295	2.6636	2.52941	2.58616	2.3372	2.54453	2.13639
Lmo4	7.68532e-86	1.22552	1.48404e-81	0.133833	0.155451	0.217288	2.98413	2.08647e-14	0.400656	0.876645	0.70279	0.717215	0.459544	0.393764	0.566371	0.502689	0.38283	0.746068
Rxrg	1.20791e-86	1.00262	2.33248e-82	0.0301296	0.293651	1.12136	3.06268	0	1.17886	1.18992	0.913812	1.25296	0.00518067	0.0285347	0.337942	0.00706211	0.248585	0.00311991
Hist3h2ba	1.70815e-92	0.860728	3.29844e-88	3.86476	4.35214	2.54877	10.1066	3.75042e-167	0.437313	2.08307	2.13745	2.29552	1.31645	1.03753	1.44133	2.03479	2.44368	2.66444
Cngb3	9.12893e-94	1.00899	1.7628e-89	0.123164	1.06753	2.28474	5.13977	0	0.955198	0.966444	0.950636	0.773375	0.00242258	0.0195497	0.223839	0	0.00890779	0
Gngt2	8.78225e-116	0.749981	1.69585e-111	0.684984	11.6477	28.1317	31.5002	0	2.89538	2.98878	2.93626	2.68617	0.0204313	0.170289	1.35617	0.00361081	0.0020738	0.0421256
Gnb3	1.61091e-118	0.783416	3.11067e-114	2.89941	6.59902	11.0005	16.8539	0	1.95633	2.03933	1.82048	1.5958	0.00595108	0.0900839	0.639068	0.0347939	0.00593031	0.0565416
Abhd14b	2.61226e-119	1.22931	5.04427e-115	0.0988425	0.32461	1.32808	4.41359	6.0785e-152	0.629968	0.814235	0.54726	0.253756	0.0332441	0.160191	0.180858	0.0401746	0.0847823	0.0287001
Pdc	5.40413e-123	0.669006	1.04354e-118	0.139265	1.22703	20.9422	14.6703	0	2.11769	2.21597	1.93869	1.68881	0.00485613	0.139593	0.701765	0.00481752	0	0.00958977
Cdk2ap2	2.03791e-130	1.1908	3.9352e-126	0.742785	0.770442	2.11522	6.15825	1.3733e-19	0.396868	0.89777	0.803455	0.717012	0.307397	0.594316	0.578449	0.43216	0.41232	0.43068
Apoe	1.18966e-156	1.19621	2.29723e-152	0.801333	2.75988	5.50732	12.8344	5.31467e-50	0.651548	1.10452	0.612732	0.911534	0.322323	0.700384	0.57084	0.218621	0.0345443	0.0863241
Tulp1	1.28742e-159	1.12157	2.486e-155	0.14331	1.07026	9.06929	12.2601	0	1.08531	1.16821	0.862631	0.883124	0.0185769	0.071604	0.309058	0.100255	0.077592	0.0450951
Gnat2	1.35839e-163	1.37589	2.62306e-159	0.0411926	0.749976	1.43882	6.16322	0	1.00148	0.988161	0.691795	0.96202	0.00702094	0.0259528	0.198115	0	0.00411929	0
Aipl1	5.6999e-174	1.55642	1.10065e-169	0.00682004	0.0432361	0.326679	4.32117	2.39217e-112	0.303122	0.342052	0.445768	0.0442805	0.00429158	0.00124944	0.043062	0	0.00329539	0.00615711
Ccdc136	5.58583e-207	1.35	1.07862e-202	0.481583	1.30644	6.4337	13.2691	5.13743e-296	1.02672	1.19551	1.04064	1.279	0.126926	0.171938	0.400977	0.288273	0.361631	0.290876
Thrb	6.08192e-244	1.81787	1.17442e-239	0.236061	0.41679	0.325617	7.31644	0	1.87656	1.98874	1.90127	1.59848	0.0375242	0.0722588	0.644085	0.0771296	0.0393572	0.0296897
Cdkn1c	6.04217e-254	1.96059	1.16674e-249	0.615064	0.557383	1.99149	13.2669	3.70028e-146	0.429756	1.73601	1.70505	1.24343	0.521039	0.893142	0.86811	1.22412	1.38233	2.70783
e18 cones (Clark & O'Brien et al 2018)								LHX4GFP - Enriched in Cone 2 cells in e14.5 LHx4-GFP - Expression in Avg. Cells per cluster
	p_val	avg_logFC	p_val_adj	e18 PR precurors 1	e18 PR precurors 2	e18 Rods	e18 Cones	pval LHX4GFP+vsGFP-	avg_logFC LHX4GFP+vsGFP-	Cone 1 (0)	Cone 2 (8)	Cone 3 (2)	Neurogenic (Restricted) RPCs	Multipotent RPC (1)	Multipotent RPC (2)	RGC/AC RPC and Precursors	RGCs	HCs/Acs
A930003A15Rik	1.96366e-82	0.980755	3.79182e-78	0.0073087	0.0122964	0.0298226	1.70716	5.19847e-51	0.51684	0.245459	0.630631	0.0828916	0.118996	0.0135422	0.0383396	0.0141084	0.00421454	0.0127719
Gm17250	2.27542e-68	0.848154	4.39384e-64	0	0.0189474	0	1.34477	9.9674e-67	0.552688	0.149671	0.616381	0.0295073	0.00561802	0.00359284	0.0171165	0.025869	0.0202652	0.0101459
Islr2	9.12834e-139	1.22787	1.76268e-134	0.481288	0.273932	1.24004	4.69854	4.90802e-24	0.503781	0.800384	1.22687	0.516814	0.0494965	0.0616055	0.228247	0.177108	1.82625	0.420774

## Sheet: E18PR_cluster_averages
	Cones	PRpre2	Rods	PRpre1
Xkr4	0.0208942	0	0.0786931	0.0176769
Gm37381	0.00156966	0	0	0
Rp1	0.704801	0.0108722	0.914726	0
Sox17	0.00603173	0	0	0
Gm37323	0	0	0	0
Mrpl15	1.09366	2.18689	1.35749	2.92696
Lypla1	1.39987	5.26564	3.45674	4.02928
Gm37988	0	0.0255503	0	0.0146812
Tcea1	0.509266	0.578641	0.702729	0.558547
Rgs20	0.00280337	0.00577384	0	0.0227983
Gm16041	0.00331038	0	0	0
Atp6v1h	0.820363	0.749217	0.805427	0.60231
Oprk1	0	0	0	0
Npbwr1	0	0	0	0
Rb1cc1	1.09884	1.37779	1.65762	1.07226
4732440D04Rik	0.191648	0.217549	0.258082	0.195054
Fam150a	0	0	0	0
St18	0.0303429	0.0184418	0.0305936	0.0284323
Pcmtd1	0.795834	0.495253	0.628311	0.509596
Gm26901	0.00559223	0.00966573	0	0.0139959
Sntg1	0	0.0150385	0	0
Rrs1	0.601569	0.460345	0.531969	1.09072
Adhfe1	0	0.00215887	0.00747352	0.0900858
3110035E14Rik	0.0362411	0.377058	0.0521609	2.32074
Mybl1	0.155576	0.321814	0.0913698	1.81241
Vcpip1	0.278156	0.423299	0.378242	0.422057
1700034P13Rik	0.0076156	0.00844864	0	0
Sgk3	0.03442	0.0285028	0.00562882	0.0819769
Mcmdc2	0.0473662	0	0.00517775	0.0288285
Snhg6	0.495444	0.613362	0.606528	0.593624
Tcf24	0.00591387	0	0	0
Ppp1r42	0.0583478	0.00521065	0.0703356	0.0104945
Cops5	1.44764	1.20141	1.23531	1.21285
Cspp1	2.2649	1.39989	2.08891	1.38613
Arfgef1	0.428871	0.384324	0.447072	0.451206
Cpa6	0	0	0	0
Prex2	0.00481861	0	0.0314693	0.0194536
A830018L16Rik	0	0	0.0204908	0
Gm17644	0	0	0	0
Sulf1	0.0067606	0	0.00358533	0
Slco5a1	0.0179973	0.0504021	0.0705235	0.0617118
Ncoa2	0.45042	0.384945	0.756598	0.278153
Gm29570	0	0	0	0
Tram1	0.86874	0.563572	0.592575	0.772355
Lactb2	0.0618727	0.0285872	0.0163102	0.050929
Eya1	0.149847	0.00809578	0.0708164	0.0444079
Gm9947	0.00265328	0	0.00477108	0
Msc	0	0	0	0
Kcnb2	0.354872	0.706174	1.10744	0.194043
Terf1	0.4079	0.317694	0.554421	0.351852
Sbspon	0.002959	0	0.0071985	0.00634067
4930444P10Rik	0.0156175	0	0	0
Rpl7	8.52916	11.6724	8.43175	12.992
Rdh10	0.174552	0.474392	0.500558	0.360681
Stau2	0.523853	0.323508	0.450131	0.32702
Ube2w	1.07928	0.915177	1.02089	0.843421
Tceb1	2.50539	2.58611	1.93684	2.81888
D030040B21Rik	0.00989793	0.0187119	0.0168287	0.0534744
Tmem70	0.6845	0.537373	0.762543	0.525357
Ly96	0.00378329	0	0.0285907	0.0340559
Jph1	0.0374011	0.00453949	0.0223531	0.0288399
Gdap1	0.56226	0.290715	0.345612	0.473266
Gm28784	0	0	0	0
Pi15	0	0	0	0
Gm28154	0	0	0	0
Gm16070	0	0	0	0
Crispld1	0.00574548	0.00844864	0	0
Gm15825	0	0	0	0
Tfap2d	0.0129286	0.0613335	0.0171123	0.0629492
Tfap2b	0.30227	0.367587	0.298999	0.277387
Pkhd1	0	0	0	0.0117034
Il17f	0	0	0	0
Mcm3	0.487371	0.153122	0.251018	0.158104
6720483E21Rik	0	0	0	0.0160784
Paqr8	0.00867664	0	0	0
Efhc1	0.00966624	0.0116718	0.0100339	0
Tram2	0.0125805	0.0188112	0	0.0174849
Tmem14a	0.0787925	0.16353	0.121458	0.21952
Gsta3	0	0.00510287	0	0.0142569
Kcnq5	0	0	0.00358533	0
Gm26580	0	0	0	0
Rims1	0.00681784	0	0.0183969	0
Gm29107	0.0205207	0.0245717	0.00477108	0.0407566
Ogfrl1	0.286186	0.425338	0.354045	0.311659
B3gat2	0.0228628	0.0180397	0.0148069	0.030681
Smap1	1.97184	2.09589	2.3257	1.71884
Sdhaf4	0.748038	1.07563	0.891258	0.912972
Fam135a	0.325509	0.358798	0.431678	0.415204
Col9a1	0.88903	0.468367	0.582582	0.540906
Col19a1	0	0	0	0
Lmbrd1	0.351149	0.293777	0.361346	0.237016
Adgrb3	0.168444	0.514274	0.407507	0.280383
Phf3	1.20466	1.14684	1.55311	0.880726
Ptp4a1	0.184549	0.120329	0.105616	0.129591
Khdrbs2	0.152504	0.12909	0.124473	0.221003
Gm5415	0	0	0	0
Prim2	0.176682	0.141766	0.139564	0.125015
Rab23	0.182936	0.173948	0.117312	0.17046
Bag2	0.14856	0.10968	0.097905	0.170997
Zfp451	0.712305	0.808927	0.90885	0.712612
Bend6	0.0212966	0	0	0
Dst	0.238211	0.194148	0.123214	0.326121
Gm37233	0.0407882	0.0430936	0.0316748	0.0846252
Ccdc115	1.40278	1.3797	1.68007	1.94046
Gm28306	0	0	0	0
Imp4	0.416111	0.444434	0.447061	0.67617
Ptpn18	0.0444906	0	0.0247964	0
4930568A12Rik	0	0	0	0
Amer3	0	0	0	0
Arhgef4	0.142259	0.0222197	0.0346293	0
Gm38336	0.0162196	0.00352612	0	0
Fam168b	0.710673	0.556853	0.751847	0.646752
Plekhb2	1.16431	0.427219	0.6644	0.257044
1110002O04Rik	0	0	0	0
Hs6st1	0.0460565	0.0289425	0.0694591	0.0357899
Gm33280	0	0	0.0168954	0
Uggt1	0.16092	0.177468	0.247363	0.162624
Neurl3	0	0	0	0
Arid5a	0.0139555	0.026026	0.035592	0
4930403P22Rik	0.09058	0.0415332	0.104182	0.0539806
Kansl3	0.875811	0.662887	0.560659	0.526228
Lman2l	1.16406	1.10964	1.2419	0.868792
Cnnm4	0.102465	0.0698878	0.0405468	0.0476799
Cnnm3	0.176535	0.329832	0.306363	0.316887
Gm38033	0	0	0	0
Ankrd23	0.00971583	0.0185813	0.013178	0.0220802
Gm43543	0	0.0264624	0.0177208	0.00518938
Ankrd39	0.406839	0.636847	0.516769	0.549161
Sema4c	0.141363	0.440264	0.190906	0.319115
Fam178b	0.0121224	0.00546017	0	0.026093
Cox5b	4.62078	4.09376	3.16644	5.04006
Actr1b	0.683424	0.76208	0.820982	0.851339
4933424G06Rik	0.00730567	0	0.0172229	0
Gm33533	0	0	0	0
Zap70	0	0	0	0
Tmem131	0.137371	0.136937	0.0638609	0.166414
Cnga3	0.501081	0.00994031	0.0621426	0
Inpp4a	0.192537	0.215987	0.215705	0.0754095
Coa5	0.128979	0.169284	0.223729	0.245711
Unc50	1.0637	0.794819	1.33447	1.05118
Mgat4a	0.178992	0.0520214	0.0251505	0.0444569
2010300C02Rik	0.00685645	0.0389368	0	0.0650624
Tsga10	0.227569	0.748771	0.316276	0.478198
Gm26805	0	0.00999155	0	0
Lipt1	0.0728654	0.0572119	0.040175	0.0335287
Mitd1	0.2511	0.249363	0.188918	0.404504
Mrpl30	2.02892	2.20192	1.75248	2.54837
Gm15457	0	0	0	0
Txndc9	1.59115	2.06017	1.37456	2.13495
Eif5b	2.84551	2.30934	2.5514	2.4865
Rev1	0.310858	0.200083	0.376182	0.192267
Aff3	0.00813336	0.00215887	0	0.01169
Gm16150	0	0	0	0
Gm16152	0.0159294	0.00966419	0.0033274	0
Lonrf2	0.279629	0.180707	0.269192	0.148877
Chst10	0.0762434	0.255448	0.11455	0.322762
Pdcl3	0.744158	0.950021	0.742863	1.49595
Npas2	0	0	0	0
Rpl31	8.23393	10.8875	6.9718	14.1673
Tbc1d8	0.332945	0.0480764	0.140809	0.0724429
Cnot11	0.388522	0.303144	0.539663	0.44784
Rnf149	0.854602	0.698994	0.802117	0.676517
Creg2	0.00869426	0	0.0274499	0.00609305
D930019O06Rik	0	0	0	0
Rfx8	0.00469766	0	0	0
1700066B17Rik	0	0	0	0
Map4k4	0.604753	1.10538	0.821761	0.970454
Il1r2	0	0	0	0
Gm16894	0.0329311	0.0207574	0.0033274	0.0493808
Il1r1	0	0	0	0
Il1rl2	0	0	0	0
Il18rap	0	0	0	0
Gm37915	0	0	0	0
Mfsd9	0.0109192	0.0737691	0.0428431	0.0354923
4930448I06Rik	0	0	0	0
Gm29260	0.00179737	0	0	0
Pantr1	0	0	0	0
Pou3f3	0	0	0	0
Mrps9	0.462377	0.489751	0.602651	0.61593
Gpr45	0.0103965	0.0678564	0.0129775	0.10282
Tgfbrap1	0.0920342	0.147814	0.140381	0.125719
8430432A02Rik	0	0.00651393	0.0273854	0.0407729
AI597479	0.208696	0.273486	0.20719	0.145865
Fhl2	0	0.00719815	0.0301128	0
Nck2	0.0331152	0.0385307	0.0292185	0.0525791
1500015O10Rik	0	0	0	0
Gm29155	0	0	0	0
Gm29156	0	0	0	0
Uxs1	0.139446	0.0892523	0.10502	0.112137
Tpp2	0.444254	0.474574	0.45613	0.36519
Mettl21c	0.0068899	0.00723654	0	0
Gm8251	0.00437963	0	0.016842	0
Tex30	0.748883	0.596456	0.652173	0.638514
Kdelc1	0.104756	0.171496	0.0689539	0.149455
Bivm	0.0820538	0.122458	0.117778	0.0401275
Ercc5	0.309837	0.21925	0.252333	0.163738
Gulp1	0.0385773	0.583409	0.376981	0.271703
Col3a1	0	0	0	0
Col5a2	0.00805009	0.0315702	0.00470372	0.0542199
Wdr75	0.151375	0.23231	0.214972	0.121786
Slc40a1	0.0194174	0.0161235	0	0.0201722
Dnah7b	0.0168982	0.0213715	0	0.0286376
Dnah7c	0	0	0	0
Slc39a10	0.32873	0.415652	0.384071	0.449961
Gm28151	0.0347483	0.0344913	0.00641648	0.0185565
Gm28826	0	0	0	0
Tmeff2	0.0378206	0.0633726	0.0575855	0.122092
Gm29325	0	0	0	0
9330175M20Rik	0	0	0	0
Sdpr	0.00225989	0	0	0
Nabp1	0.0802268	0.0847259	0.0652826	0.220293
Gm17767	0	0	0	0
Gm28055	0	0	0	0
Myo1b	0.394869	0.200877	0.0898057	0.360879
Stat4	0	0	0	0
Stat1	0.0364891	0.00771377	0.0112815	0.0106258
Gls	0.247407	0.185328	0.13523	0.270882
Nab1	0.317695	0.0558004	0.0590733	0
Gm28178	0	0	0	0
Tmem194b	0.0503194	0.0235019	0.0710879	0.0165931
Mfsd6	0.192863	0.0582579	0.1445	0.0814008
Inpp1	0.146597	0.108812	0.127556	0.157309
Hibch	0.263042	0.404499	0.285105	0.273717
1700019D03Rik	0.0247576	0.0119231	0.0356675	0
Mstn	0.0339456	0.0449315	0.066041	0.0694626
1700019A02Rik	0	0	0	0
Pms1	0.152125	0.151309	0.0774353	0.132744
Gm28777	0	0	0	0
Ormdl1	1.19216	1.34343	1.3431	1.2235
Osgepl1	0.287264	0.292461	0.243027	0.137585
Gm28551	0.00585665	0.0286633	0	0
Asnsd1	0.55117	0.8128	0.705889	1.20425
Dnah7a	0.00434075	0.0061396	0	0
Stk17b	0.0483992	0.0684649	0.062022	0.0624093
Hecw2	0	0.00699408	0	0
Ccdc150	0	0	0.0194189	0
Gtf3c3	0.173848	0.285639	0.325451	0.19869
Pgap1	0.135364	0.146081	0.11505	0.178835
Ankrd44	0.0992848	0.030585	0.0206624	0.0435583
4930444A19Rik	0	0	0	0
Sf3b1	4.14845	4.04294	4.31001	4.56027
Coq10b	0.286438	0.231011	0.230362	0.240789
Hspd1	2.26114	1.62005	1.50844	2.68722
Hspe1	2.54355	1.9063	1.87082	3.28358
Mob4	2.30509	2.21878	2.7781	2.01566
Rftn2	0.00717567	0.0532601	0	0.0811031
Gm10561	0	0.00577384	0	0.00518938
Mars2	0.0759909	0.0253474	0.0205378	0.0892132
Boll	0	0.00860401	0	0
Plcl1	0.16328	0.260675	0.190316	0.120678
9130227L01Rik	0.0269842	0.0663038	0.0658821	0.0128008
Satb2	0.0398016	0.0551454	0.0694912	0
BC055402	0.0202862	0.0659855	0.0644497	0
4930558J18Rik	0.00498933	0.021037	0.0047775	0.0192213
1700066M21Rik	0.0739212	0.124973	0.0687393	0.0226044
Tyw5	0.305519	0.19428	0.226659	0.308929
9430016H08Rik	0.315178	0.405066	0.392046	0.510068
Spats2l	0.0455247	0.010298	0.0487467	0
Kctd18	0.18118	0.119357	0.186297	0.0953913
Sgol2a	0.0793441	0.0597276	0.130171	0.0438515
Aox1	0	0	0	0
Aox2	0	0	0	0
Bzw1	2.64488	2.9474	2.52125	4.01494
Clk1	2.37852	2.37614	2.74234	1.63469
Ppil3	0.292434	0.343161	0.149793	0.722657
Nif3l1	0.33161	0.294393	0.265604	0.37898
Orc2	0.221884	0.246137	0.216255	0.303583
Gm15834	0.0423961	0.032916	0.0418626	0.0379839
Fam126b	0.518892	0.428491	0.639919	0.236748
Ndufb3	2.26908	1.88154	1.5898	2.43876
Cflar	0.383553	0.392631	0.430329	0.286216
Casp8	0.0171494	0.0178861	0	0.0119832
Trak2	1.24196	1.0576	1.54536	0.331693
Stradb	0.289201	0.202958	0.109758	0.115835
Als2cr11	0	0	0	0
Tmem237	2.12003	0.58471	0.610728	0.616123
G730003C15Rik	0.119101	0.102695	0.100286	0.134028
Mpp4	0.419776	0	0.143086	0
Als2	0.128071	0.0423739	0.0461143	0.0535172
Cdk15	0	0	0	0
Fzd7	0.0222878	0.0365589	0.00807956	0.0208318
Gm973	0.00632071	0	0	0.0111936
Sumo1	4.30468	4.28368	4.47904	5.00689
Nop58	1.40409	0.894487	1.16558	0.977481
Bmpr2	0.372307	0.349638	0.35032	0.332117
Fam117b	0.43865	0.437779	0.414939	0.113028
Ica1l	0.00642013	0	0	0
Wdr12	0.434184	0.362322	0.360348	0.536227
Carf	0.318436	0.308056	0.392348	0.243192
Nbeal1	0.669986	0.6173	0.750877	0.667893
Cyp20a1	0.16874	0.224195	0.0595484	0.283586
Abi2	0.713783	0.513791	0.515434	0.517984
Raph1	0.65139	0.507585	0.324155	0.307139
Icos	0	0	0	0
Gm11587	0	0.00891493	0	0
9530026F06Rik	0	0	0	0
Pard3b	0.109556	0.0290954	0.0797806	0.0705098
Pard3bos1	0	0	0	0.0212368
Nrp2	0.0391256	0.0122792	0.0215786	0
Ino80d	0.627502	0.580024	0.51668	0.580683
Ino80dos	0.0507947	0.0314047	0.0655536	0.0395074
Gm20342	0.496982	0.479852	0.448487	0.353119
Ndufs1	0.650051	0.613098	0.669488	0.508029
Eef1b2	3.07358	3.53695	2.47339	4.36913
Gpr1	0	0	0	0
Zdbf2	0.742566	0.312948	0.600194	0.251212
Adam23	0.0195204	0.0198899	0.0520855	0
Mdh1b	0.0030528	0	0	0
Fastkd2	0.126632	0.111016	0.247394	0.169037
Klf7	0.711072	1.01507	1.02422	0.902862
Gm26649	0.0050474	0.027683	0.00625277	0
Creb1	0.708506	0.742757	1.11274	0.755401
Mettl21a	0.200013	0.261127	0.266069	0.315286
Gm28982	0	0	0	0
Ccnyl1	0.0180829	0.0404704	0.063436	0.0220533
Fzd5	0.132565	0.0457057	0.128084	0.168171
Plekhm3	0.279629	0.337126	0.469141	0.256434
Akr1cl	0	0	0	0
Cryge	0	0	0	0
Crygd	0	0	0	0
Crygc	0	0	0	0
Crygb	0	0	0	0
Cryga	0	0	0	0
D630023F18Rik	0	0	0	0
Idh1	1.41827	1.50692	1.32731	2.03694
Pikfyve	0.162904	0.120778	0.131502	0.110081
Crygf	0	0	0	0
Map2	1.76328	2.26861	1.58348	1.71002
Gm10558	0.0038679	0.00704858	0	0
Unc80	1.17294	0.924674	1.67384	0.477341
Rpe	0.162681	0.143131	0.138452	0.321463
Kansl1l	1.63529	1.03306	1.39908	0.486858
Acadl	0.0945101	0.0886451	0.131132	0.159574
Myl1	0	0	0	0
Lancl1	0.352435	0.373959	0.373414	0.639896
Cps1	0	0	0	0
Erbb4	0.0024984	0.00825336	0.00517775	0
Gm29113	0	0	0	0
Ikzf2	0.472106	0.641558	0.808146	0.383578
Spag16	0.00639108	0	0	0
Vwc2l	0	0	0	0
Bard1	0.0662712	0.0388339	0.0676132	0.0502799
Abca12	0	0	0	0
Atic	0.256362	0.227737	0.16313	0.405738
Fn1	0.0659973	0.0656641	0.0505714	0.0282622
Apol7d	0.0110861	0.0246429	0.0126672	0
Gm4319	0	0	0	0
Mreg	0.00410789	0.0237965	0.00348455	0
D230017M19Rik	0.0695685	0.0609938	0.0896479	0.111131
Pecr	0.0651849	0.0937254	0.0795298	0.257901
Tmem169	0.0260084	0.0278631	0.0327991	0.099
Xrcc5	0.142798	0.310999	0.205252	0.470844
2019-03-04	0.00738838	0.0239855	0.0345499	0
Smarcal1	0.0989141	0.0875154	0.187222	0.157868
Ankar	0	0	0	0
Rpl37a	15.8839	21.4228	14.394	25.5546
Igfbp2	0.489808	2.52516	0.605036	6.30959
Igfbp5	0.0156815	0.0345851	0.0694556	0.235968
Tnp1	0.00480146	0.00827854	0	0
D530049I02Rik	0	0	0	0
C530043A13Rik	0	0	0	0
6030407O03Rik	0.0063008	0.0104985	0	0
Gm29183	0	0.00805732	0	0
Tns1	0.00787842	0.0178133	0	0
Rufy4	0	0	0	0
Cxcr2	0	0	0	0
Arpc2	2.26525	2.52003	2.16378	2.76098
Gpbar1	0	0	0	0
Aamp	1.91489	1.77876	1.86344	1.96229
Pnkd	0.629713	0.592311	0.554798	0.766391
Tmbim1	0.199738	0.137617	0.231414	0.0609249
Catip	0	0	0	0
Slc11a1	0.00480691	0.00852294	0.0234115	0
Ctdsp1	0.130409	0.148214	0.158223	0.1547
Vil1	0	0	0.00259202	0
Usp37	0.261194	0.276264	0.227542	0.22289
Rqcd1	0.209444	0.21335	0.250109	0.210396
Plcd4	0.0634903	0.366394	0.149032	0.548396
Zfp142	0.085046	0.0342551	0.0435518	0.0172807
Bcs1l	0.27258	0.167545	0.147936	0.228652
Rnf25	0.22573	0.185928	0.198191	0.149225
Stk36	0.0431761	0.0311898	0.0457854	0.0333467
Ttll4	0.069924	0.0416696	0.0685661	0
Cyp27a1	0.00192473	0.00539933	0.00836812	0.082147
Prkag3	0	0	0	0
Wnt6	0	0	0	0
Wnt10a	0	0.00725202	0	0.0142039
Cdk5r2	0.125194	0.0581634	0.137	0.0149394
Cryba2	0.0054994	0	0	0
Ccdc108	0	0	0	0
Ihh	0.00658475	0	0	0.0106258
Nhej1	0.0324207	0.0726283	0.065038	0.0934535
Slc23a3	0	0	0	0
Cnppd1	0.519531	0.868009	0.748212	0.790527
Fam134a	0.920688	0.854908	1.09466	1.01695
Zfand2b	0.4928	0.444857	0.469538	0.46654
Abcb6	0.211885	0.123869	0.090157	0.16318
Atg9a	0.306817	0.219406	0.202972	0.176733
Ankzf1	0.359681	0.391409	0.309847	0.408365
Glb1l	0.0570455	0.037186	0.0435565	0.0323755
Stk16	0.858685	0.870041	0.799982	0.712836
Tuba4a	0.119361	0.00924916	0.0319263	0.0122471
Dnajb2	0.70311	0.315039	0.368416	0.272926
Ptprn	0.0381978	0.0250468	0.00883055	0.0121113
Resp18	0.010975	0.027228	0.0327132	0.0107832
Dnpep	1.27998	1.37106	1.66316	1.38103
Des	0.00648399	0	0	0
Speg	0.696967	0.143861	0.511584	0.362244
Gmppa	0.215723	0.274189	0.327824	0.508025
Asic4	0.122863	0.0415434	0.0391939	0.124262
Chpf	0.227067	0.165355	0.223997	0.177532
Obsl1	0.151926	0.06928	0.136147	0.0643924
Tmem198	0.0992117	0.135712	0.106139	0.202332
Inha	0.101284	0.0590039	0.0662981	0.0348857
Stk11ip	0.0986626	0.124204	0.168174	0.0661728
Slc4a3	0.11081	0.0552776	0.070926	0.110866
Gm17751	0	0	0	0
Gm816	0	0	0	0
Epha4	0.0657802	0.0375818	0.0929972	0.13524
Gm28386	0	0	0	0
Pax3	0	0	0	0
Sgpp2	0.0379584	0.0334513	0.0119877	0.0141907
Farsb	0.557925	0.483795	0.406354	0.481301
BC035947	0	0	0	0
Mogat1	0.0181681	0	0	0
5730419F03Rik	0.0148715	0	0	0
Gm29611	0	0	0	0
Acsl3	1.4299	0.613649	0.963262	0.91567
Utp14b	0.238727	0.129869	0.225897	0.175485
Kcne4	0	0	0	0
Scg2	0.046545	0.0383342	0.090702	0.034605
Ap1s3	0.0123765	0.00627301	0.0047775	0.0165392
Wdfy1	0.998953	0.894185	1.23322	1.03058
Mrpl44	0.38068	0.540054	0.410286	0.634133
Serpine2	0.18923	0.20142	0.161487	0.835288
Fam124b	0	0	0	0
Cul3	0.384552	0.382051	0.340028	0.409383
1700016L21Rik	0.0070917	0	0	0
Dock10	0	0	0	0
Nyap2	0.00434194	0.059863	0.0396948	0.0397229
Irs1	0.0496249	0.016144	0.0197393	0.051255
Gm9747	0	0	0	0
Rhbdd1	0.0419188	0.0735964	0.0913171	0.0402301
Gm28940	0	0	0	0
Col4a4	0.0107782	0	0	0
Col4a3	0	0.00350427	0.0180389	0
Mff	2.70931	1.78029	2.16174	2.10149
Agfg1	0.253958	0.128792	0.185541	0.276364
Slc19a3	0	0	0	0
Daw1	0	0	0	0
Sphkap	1.79762	0.351606	0.448702	0.265608
4933436I20Rik	0	0	0	0
Pid1	0.386733	0.226705	0.80993	0.0465539
Dner	0.145805	0.235867	0.239619	0.350787
Trip12	0.615227	0.944389	1.04069	0.850049
Fbxo36	0.249946	0.1188	0.309775	0.189098
Slc16a14	0	0	0	0
A530040E14Rik	0	0	0	0
Sp140	0	0	0	0
Sp100	0	0	0	0
A630001G21Rik	0	0	0	0
Cab39	0.607711	0.701634	0.794736	0.647983
Itm2c	0.321717	0.497968	0.429265	0.508359
4933407L21Rik	0.0052867	0	0	0
2810459M11Rik	0	0	0	0
Psmd1	1.22621	1.05425	0.941962	0.969234
Htr2b	0	0	0	0
Gm21972	0	0	0	0
Armc9	0.547794	0.127627	0.522787	0.174364
B3gnt7	0	0	0	0
Gm28626	0	0	0	0
Ncl	7.27724	6.53903	7.12536	7.02047
Ptma	18.0583	18.6177	14.7246	21.9258
Pde6d	2.2455	1.24242	1.94015	1.25339
Cops7b	0.515968	0.490352	0.625948	0.408707
Nppc	0.00872383	0	0	0
Dis3l2	0.313452	0.252928	0.289535	0.358412
Gm29374	0	0	0	0
Ecel1	0.134114	0.00757595	0.0753118	0
Prss56	0.0836843	0.0211382	0.0476863	0.0587142
Chrng	0.0016725	0	0	0
Eif4e2	0.838917	0.73856	0.752044	0.657154
Efhd1	0.0192919	0.030741	0	0.00634067
Gigyf2	1.2424	1.18262	1.17421	1.39176
Kcnj13	0.00207965	0.0135183	0.0106153	0.0237281
3110079O15Rik	0	0	0	0
Ngef	0.0358469	0.01758	0.00908765	0.0244192
Neu2	0	0	0	0
Inpp5d	0	0	0	0
Atg16l1	0.28979	0.265089	0.23537	0.297342
Sag	0.931053	0.0694084	2.55263	0.0374495
Dgkd	0.734207	0.92842	1.34287	0.808199
Gm19582	0	0	0	0
Usp40	0.440297	0.353627	0.287599	0.240185
Dnajb3	0.122932	0.0692722	0.0523583	0.128718
Mroh2a	0	0	0	0
Hjurp	0.304346	0.315827	0.395991	0.143031
Trpm8	0	0	0	0
Spp2	0	0	0	0
Arl4c	1.1982	0.2347	0.144886	0.225137
Platr5	0.00419741	0	0	0
Sh3bp4	0.131312	0.101608	0.0713782	0.119858
Agap1	0.642937	2.25351	2.45958	1.9015
Gbx2	0	0	0	0.0112265
Asb18	0	0	0	0
Iqca	0	0	0	0
4930434B07Rik	0	0	0	0
Ackr3	0	0	0	0
Gm28723	0	0	0	0
Gm28722	0	0	0	0
Cops8	1.10243	1.07955	0.992383	1.09025
Gm9991	0	0	0	0
Col6a3	0	0	0	0
Mlph	0	0	0	0
Rab17	0	0	0	0
Gm28199	0	0	0	0
Lrrfip1	0.292128	0.154876	0.263164	0.205479
Rbm44	0.0023805	0	0	0
Ramp1	0.00285532	0	0	0
Ube2f	0.537432	0.498247	0.300454	0.569067
Gm26683	0	0	0.0178876	0
Scly	0.0819936	0.10035	0.163192	0.142426
Espnl	0	0	0	0
Klhl30	0	0	0	0
Fam132b	0.00388815	0	0	0.0288318
Ilkap	1.38556	1.57912	1.41811	1.86284
Hes6	4.37418	9.39944	5.19592	16.5034
Per2	0.0294778	0.00390686	0.00579244	0
Gm28382	0	0	0	0
Traf3ip1	0.341791	0.198903	0.305844	0.217673
Asb1	0.0898854	0.111528	0.129076	0.19041
Gm29100	0	0	0	0
Twist2	0	0	0	0
Hdac4	0.213379	0.317575	0.349432	0.249053
Gm26720	0.0460335	0.00728316	0.0347353	0
Ndufa10	2.4074	2.19083	2.27521	2.293
Myeov2	2.16066	2.3968	1.91343	3.52594
Otos	0	0	0	0
Gpc1	0.0696933	0.053279	0.0566869	0.0843695
Gm29480	0	0	0	0
Dusp28	0.427593	0.278353	0.282708	0.198521
5033417F24Rik	0.0119372	0.00884519	0.0253794	0.0229243
Rnpepl1	0.166906	0.40067	0.315498	0.225771
9430060I03Rik	0.302263	0.249266	0.252459	0.27489
Capn10	0.386405	0.357433	0.483027	0.34514
Gpr35	0	0	0	0
Kif1a	1.10241	0.466313	0.63836	0.685615
Gm28086	0	0	0	0
Agxt	0	0	0	0
Crocc2	0	0	0	0.00932065
Sned1	0.0398868	0.0127554	0.0156894	0.0453468
Mterf4	0.320288	0.409565	0.513437	0.302041
Gm28535	0.0118453	0.0200623	0.0754731	0.0112265
Pask	0.0531945	0.0391692	0.0710065	0.0498034
Ppp1r7	0.452273	0.449672	0.405256	0.5334
Hdlbp	0.685939	0.630066	0.674899	0.56486
2019-09-02	0.64332	0.600692	0.829372	0.57992
Farp2	0.253522	0.0821703	0.262974	0.15383
Stk25	0.665541	0.406496	0.442253	0.378219
Gm28536	0	0.00939648	0	0
Bok	0.0894452	0.11749	0.129642	0.0666556
Thap4	0.457403	0.512126	0.522923	0.301536
Gm10550	0	0	0	0.0244063
Atg4b	0.568051	0.437835	0.693285	0.408799
Dtymk	0.986986	0.794278	0.839985	1.1341
Ing5	0.237485	0.183257	0.233459	0.173823
D2hgdh	0.182697	0.163087	0.152487	0.131175
Fam174a	1.27093	0.946936	1.20717	0.686619
St8sia4	0.100438	0.180827	0.11108	0.135614
Slco4c1	0.00643476	0	0	0
Panct2	0	0	0	0
D1Ertd622e	0.473194	0.353757	0.323862	0.258263
Ppip5k2	0.0993055	0.189316	0.137681	0.162626
Gin1	0.436388	0.373361	0.460544	0.282734
Pam	0.110191	0.0704445	0.066802	0.161063
1810006J02Rik	0	0	0	0
Gm29461	0	0.0072173	0	0
Gm7967	0	0	0	0
Cntnap5b	0	0	0	0
Cdh20	0.0884161	0.0581988	0.00931756	0.0204295
Rnf152	0.0019959	0.00772695	0	0.018334
Gm17634	0	0	0	0
Pign	0.122675	0.114672	0.126609	0.0459799
2310035C23Rik	0.375722	0.265111	0.446927	0.232857
Tnfrsf11a	0.00170893	0	0	0
Gm7160	0.00216023	0.0167249	0	0.0287785
Zcchc2	0.0335246	0.0360707	0.0159716	0
Phlpp1	0.12506	0.159534	0.258718	0.168683
A530053M12Rik	0	0	0	0
Bcl2	0.150811	0.112532	0.1451	0.0985882
D630008O14Rik	0	0	0	0
Kdsr	0.465409	0.322609	0.532362	0.226235
Vps4b	0.446442	0.573168	0.703644	0.779718
Serpinb5	0	0	0	0
Serpinb12	0	0	0	0
Serpinb8	0	0	0	0.0181922
Gm15389	0	0	0	0
Cdh7	0	0.00730276	0.00293408	0
Cdh19	0	0	0	0
Dsel	0.0612686	0.0289216	0.0292864	0.0174849
9330185C12Rik	0.0157436	0.00545359	0	0
Cntnap5a	0.0538169	0.0483828	0.0174695	0.0367278
Tsn	3.7212	4.11691	4.26246	4.18439
Nifk	0.726824	0.597075	0.638866	0.61633
Clasp1	0.984682	0.84416	0.99676	0.644619
2900060B14Rik	0.218914	0.308308	0.204688	0.235715
Tfcp2l1	0	0.0104857	0	0
Gli2	0.0226861	0.0139669	0.0178144	0.0421199
Gm26831	0.011772	0.0184038	0	0
Gm29455	0	0	0	0
Inhbb	0.340292	0.368934	0.666721	0.0241939
Ralb	0.117092	0.146467	0.0779846	0.262856
Gm27184	0	0.0168312	0.0116641	0
Tmem185b	0.168814	0.0821572	0.122606	0.180688
3830432H09Rik	0	0.00757595	0.00377915	0
Epb41l5	1.47293	1.66196	1.95757	1.22705
Ptpn4	0.144263	0.244989	0.344865	0.115872
Gm28209	0.00544639	0.00999155	0	0
Tmem177	0.139899	0.228391	0.154244	0.269208
Cfap221	0.00663112	0.0283574	0.0156141	0
Sctr	0	0.0138096	0.00751567	0.0157878
Tmem37	0.0216845	0.01752	0.0376289	0.00918625
Dbi	2.90805	2.22561	2.01045	3.64333
3110009E18Rik	0.131512	0.169016	0.0596716	0.118376
Steap3	0.00425004	0	0.00641648	0
C1ql2	0.00157315	0.0225547	0	0
En1	0	0	0	0
Celrr	0	0	0	0
Insig2	0.679662	0.498428	0.826882	0.682974
Ccdc93	0.0294244	0.0771018	0.0790007	0.0571616
Htr5b	0	0.00745114	0	0
Ddx18	0.621604	0.647199	0.528857	0.701592
Dpp10	0.0114199	0.00757595	0.00520175	0
1700121L03Rik	0	0	0	0
Actr3	1.29484	1.35878	1.31377	1.47668
Slc35f5	0.267552	0.235485	0.437655	0.252453
Gpr39	0	0	0	0
Lypd1	0.277309	0.00765286	0.120902	0
Nckap5	0.0820414	0.0237644	0.0102401	0.0468106
Mgat5	0.0235856	0.1005	0.0452743	0.0602285
Tmem163	0.0354065	0.0372519	0.050268	0.0636972
Acmsd	0	0	0	0
2900009J06Rik	0.00794475	0.0214557	0.0130569	0.040298
Ccnt2	1.22971	1.21386	1.18546	0.962065
Rab3gap1	0.370211	0.321688	0.409085	0.422162
Zranb3	0.0559596	0.0434422	0.0395948	0.0923177
Gm28800	0	0	0	0
R3hdm1	1.73166	1.47798	1.68144	1.4779
Ubxn4	3.38165	3.03176	3.37612	2.75038
Lct	0	0	0	0.0161633
Mcm6	0.799096	0.307538	0.484017	0.398351
Dars	0.920249	0.834017	0.71487	1.15013
Cxcr4	0.161382	0.0862519	0.148998	0.14103
Thsd7b	0.00356824	0	0	0.018356
Gm15675	0	0	0	0
Cd55	0	0.00684587	0	0.011297
Gm16083	0	0	0	0
Gm29427	0	0	0	0
Pfkfb2	0.0674068	0.0373252	0.0491698	0.0106258
Yod1	0.254551	0.417026	0.33943	0.528455
AA986860	0.0134287	0.00553817	0	0
Pigr	0	0	0	0
Fcmr	0	0	0	0
Il19	0	0	0	0
Mapkapk2	0.134495	0.155968	0.0994263	0.226729
Dyrk3	0.142525	0.110011	0.102389	0.039185
Eif2d	0.437485	0.356776	0.298119	0.486896
Rassf5	0.00201153	0	0	0
Ikbke	0	0	0	0
Gm28913	0	0	0	0
Srgap2	0.276718	0.24646	0.643759	0.155447
Fam72a	0.0222032	0.0529703	0.02949	0.0127687
Ctse	0	0	0	0
Rab7b	0	0	0	0
Slc26a9	0	0	0	0
Pm20d1	0	0	0	0
Slc41a1	0.0929812	0.100814	0.084039	0.16395
Rab29	0.00906984	0.0361355	0.0115102	0.0352381
Nucks1	2.42157	1.86561	2.05855	1.93917
Slc45a3	0.0114046	0	0.00432231	0
Elk4	0.108302	0.138692	0.12941	0.123795
Mfsd4	0.0890013	0.0569972	0.0448161	0.0730231
Gm26892	0	0	0	0
Cdk18	0	0	0	0
Gm29629	0	0	0	0
Lemd1	0	0.00827854	0	0.0624773
Gm29630	0	0	0	0
Klhdc8a	0.956384	0.45561	0.555158	0.319128
Nuak2	0.647909	0.890628	0.893321	1.24308
Tmcc2	0.306234	0.505048	0.543531	0.308373
Dstyk	0.310439	0.187157	0.263433	0.160358
Rbbp5	0.171815	0.187505	0.244715	0.206994
Tmem81	0.00859255	0	0.0071985	0
Cntn2	0.00449341	0.0146827	0	0.018312
Nfasc	0.0389976	0.0514178	0.0666073	0.100852
Lrrn2	0.0664922	0.0624542	0.0113617	0.231812
Mdm4	0.793003	0.989647	1.01817	0.859881
Pik3c2b	0.0209464	0.0307314	0.0181404	0.0987901
Ppp1r15b	0.149993	0.144777	0.0818625	0.141672
Plekha6	0.0602016	0.0217798	0.0325377	0.0810998
Etnk2	0.00336426	0	0	0
Sox13	0.0311145	0.0193162	0.00412019	0.0615499
Snrpe	3.08264	4.46722	2.91669	4.89725
Gm26706	0	0	0	0
Zc3h11a	0.0444488	0.0408069	0.09495	0.0539028
Gm38394	0.00476635	0.00827349	0	0
Lax1	0.00194728	0	0	0
Atp2b4	0.742952	0.0159343	0.0472499	0.0181922
Optc	0	0.00359051	0.0171123	0
Prelp	0.039088	0.0127191	0.0361655	0.0344416
Fmod	0	0	0	0
Btg2	8.59109	16.9915	13.363	16.1927
Chit1	0	0	0	0
Chil1	0.0207243	0.00787037	0	0.0201237
Mybph	0	0	0	0
Adora1	0.00497043	0	0	0
Myog	0	0	0	0
Ppfia4	0.0147609	0.00263928	0	0
Tmem183a	0.662547	0.843062	0.64382	0.877216
Cyb5r1	0.0429719	0.0636402	0.0955115	0.0657412
Adipor1	1.82913	1.70107	2.02248	1.31309
Platr1	0.00588512	0.00224125	0	0
Klhl12	0.26383	0.227898	0.284094	0.122114
Rabif	0.385822	0.367475	0.331512	0.444206
Kdm5b	2.46528	2.94373	3.76992	2.18079
Syt2	0.00607932	0.00752552	0.0060368	0
Ppp1r12b	0.257092	0.159146	0.241452	0.215339
Gm28892	0	0	0	0
Ube2t	0.157654	0.128421	0.164971	0.0997085
Lgr6	0	0	0	0
Ptpn7	0.00600182	0	0	0
Arl8a	0.335646	0.33578	0.252179	0.382346
Gm15445	0	0	0	0
Gpr37l1	0	0	0	0
Elf3	0	0	0.00810413	0
Rnpep	0.460178	0.464014	0.603219	0.511382
Timm17a	1.13422	1.1015	1.21024	1.78304
Lmod1	0.0158521	0	0	0
Shisa4	1.75054	2.6599	2.00572	1.89848
Ipo9	0.343428	0.392564	0.39211	0.343189
Nav1	0.580058	0.060188	0.239985	0.0433456
Gm4793	0.0623694	0	0	0
Gm38399	0.0198455	0	0	0
Csrp1	0.085551	0.0838403	0.111407	0.0454845
Phlda3	0.0734584	0.0407973	0.0468221	0
Tnni1	0.0225297	0.00697252	0.0352005	0
Lad1	0.00221558	0	0	0
Tnnt2	0.0358749	0.0189796	0.0163606	0.0342226
Pkp1	0	0	0	0
Igfn1	0.0210835	0	0.0130012	0.0354116
Tmem9	2.21971	1.42973	1.80753	1.25096
Cacna1s	0	0	0	0
Kif21b	0.591826	0.236583	0.594109	0.0700109
Mroh3	0	0	0.0480848	0
5730559C18Rik	0.00298506	0.0599181	0.0766322	0.0850888
Gm26781	0	0	0	0
Camsap2	0.340004	0.266358	0.365071	0.328633
Ddx59	0.101482	0.148001	0.101037	0.184667
Kif14	0.0212391	0.0475516	0.059829	0.0396041
Platr23	0	0	0	0
Zfp281	0.615527	0.673509	0.804041	0.714587
Gm19705	0.00308054	0.00715639	0	0
Platr22	0	0	0	0
Nr5a2	0	0.00413801	0	0
Gm26936	0	0	0	0
A430106G13Rik	0.188823	0.158273	0.222423	0.0199746
Ptprc	0	0	0	0
Atp6v1g3	0	0	0	0
Nek7	0.467572	0.60445	0.63719	0.579671
Lhx9	0.0439673	0.0428651	0.0351749	0.103299
2310009B15Rik	0.758107	0.598369	0.445013	0.743324
Dennd1b	0.315368	0.124033	0.215017	0.182661
Crb1	0.199855	0.0384832	0.0476812	0.132371
4933436E23Rik	0	0	0	0
Zbtb41	0.124756	0.169848	0.0852659	0.135183
Aspm	0.0653019	0.0570169	0.18041	0.0404
Cfhr2	0	0	0	0
Cfh	0	0	0	0
Kcnt2	0.00829046	0	0	0
Cdc73	0.442503	0.346689	0.576297	0.472578
B3galt2	0.103175	0.0900767	0.292561	0.045719
Glrx2	1.63482	2.67411	1.88764	2.94796
Trove2	0.726186	0.883761	0.77125	0.846443
Uchl5	0.380282	0.376151	0.39278	0.559438
Rgs2	0.543961	0.552994	0.432907	1.35166
Rgs13	0.0188459	0.251364	0.0130067	0.81771
Rgs1	0	0	0	0
Rgs18	0	0	0	0
Gm29514	0	0	0	0
Brinp3	0	0.0135792	0	0
Gm29515	0	0	0	0
Pla2g4a	0.0144444	0.0214589	0.0166448	0
Ptgs2	0	0	0	0
Ptgs2os2	0	0	0	0
Pdc	14.6703	1.22703	20.9422	0.139265
2310030A07Rik	0.00833587	0	0	0
BC003331	0.376072	0.403574	0.352407	0.354717
Tpr	3.62501	2.85516	3.75052	2.61099
Hmcn1	0.00529	0	0.00665479	0
Gm20631	0	0	0	0
Gm10138	0.148891	0.0643144	0.048975	0.162193
Ivns1abp	1.1747	0.692611	1.13707	0.787678
Swt1	0.908426	0.998141	0.986021	0.967157
Trmt1l	0.562586	0.4901	0.586043	0.808637
Rnf2	0.962463	0.687504	0.878355	0.477005
Fam129a	0	0	0	0
2810414N06Rik	0.0024984	0	0	0
Edem3	0.101669	0.0727294	0.042936	0.0524221
1700025G04Rik	0.305282	0.318042	0.566482	0.200596
Tsen15	0.467644	0.409135	0.361294	0.638396
Colgalt2	0.0308146	0.00950914	0.0260782	0.0120588
Rgl1	0.0120354	0.0148326	0.0437183	0.0164857
Arpc5	1.68594	2.01675	1.86099	2.04389
Ncf2	0	0	0	0
Smg7	0.266632	0.184013	0.140027	0.134568
Nmnat2	0.0652702	0.00699408	0.016842	0.020989
Lamc2	0	0	0	0
Lamc1	0.0547392	0.030381	0.0770032	0.107695
Shcbp1l	0	0	0	0
Dhx9	0.921562	0.675537	0.5253	0.703756
Npl	0.0653561	0.0489103	0.0517266	0.036276
Rgs8	0.0481073	0.0716408	0.00796685	0.275151
C230024C17Rik	0.00946958	0	0	0
Rgs16	0.153278	0.280773	0.130031	1.24545
Gm28513	0.00657964	0	0	0.026093
Rnasel	0.415425	0.65528	0.922147	0.694224
Rgsl1	0	0	0	0
Teddm2	0.0341853	0.0158407	0.0411099	0.0343151
Glul	1.43345	1.37267	1.97612	1.34993
A830008E24Rik	0	0	0	0
Cacna1e	0.0251659	0	0.019717	0
Gm29282	0	0	0	0
Gm9530	0.0371647	0.0245859	0.0334925	0
Ier5	1.019	1.18989	0.993223	1.1007
Mr1	0	0	0	0
Stx6	0.979429	0.675925	0.868686	0.721952
BC034090	0.114711	0.0298594	0.0373776	0.0789778
Gm37622	0	0	0	0
Xpr1	0.674671	0.411552	0.705408	0.306327
Gm5532	0	0	0	0
Acbd6	2.73595	1.14751	0.866196	1.08431
Lhx4	1.30656	0.917048	1.11462	0.520386
Qsox1	0.970015	0.989373	0.687341	0.705952
Cep350	0.252894	0.300479	0.366234	0.123871
Tor1aip1	0.301261	0.25798	0.375908	0.333005
Tor1aip2	0.515462	0.570341	0.477708	0.501996
Fam163a	0.00432597	0	0.00808569	0.0170368
Tdrd5	0.010621	0.00577384	0	0
Axdnd1	0	0	0	0
Gm2000	0.0937372	0.118814	0.0644029	0.148686
Soat1	0.0715577	0.0670782	0.0604053	0.185695
Gm10031	0.00649891	0.00997685	0.0252884	0.0336113
Abl2	0.147769	0.202749	0.272382	0.180664
Tor3a	0.00342975	0.00954857	0.0207967	0
Fam20b	0.118266	0.0987331	0.184886	0.0912613
Ralgps2	1.22379	0.608457	0.654322	0.351986
Angptl1	0	0	0	0
4930439D14Rik	0	0	0	0
Gm28694	0	0	0	0
Tex35	0	0	0	0
Rasal2	0.314506	0.146937	0.111213	0.112789
BC026585	0.0327799	0.0525686	0.077494	0.05825
Sec16b	0	0.00692271	0	0
Brinp2	0.109298	0.0212616	0	0.0778866
Astn1	0.132301	0.0771463	0.0560776	0.201397
Gm37679	0	0	0	0
Pappa2	0	0	0	0
Rfwd2	0.711225	0.671103	0.635689	0.536066
Tnr	0.0508777	0.0041583	0	0
Gm38039	0	0	0	0
4930523C07Rik	0.00713766	0	0	0
4930562F07Rik	0	0	0	0
Mrps14	2.49429	2.69656	2.43004	3.10832
Cacybp	2.92552	1.95036	2.72051	2.26441
Rabgap1l	0.0814383	0.0363812	0.0292536	0.0793834
Rc3h1	0.352771	0.362718	0.38005	0.242385
Serpinc1	0.0182723	0.00800031	0.0468337	0.0149394
Zbtb37	0.247119	0.238871	0.307979	0.370087
Gm37362	0	0	0	0
Dars2	0.077245	0.116251	0.0625972	0.0399712
Gm37634	0.00707394	0	0	0
Cenpl	0.146742	0.114294	0.109118	0.11603
Klhl20	0.147395	0.148115	0.163965	0.0999225
Ankrd45	0.0122751	0.0255041	0	0.0288894
4930469G21Rik	0	0	0	0
Prdx6	1.51328	1.45578	1.18541	2.35184
Fasl	0	0	0	0
Suco	0.237734	0.209609	0.162001	0.0962087
Gm31925	0	0	0	0
4930558K02Rik	0.00808356	0.00435866	0	0.00518938
Pigc	0.317025	0.216585	0.294823	0.201226
Gm38304	0	0	0	0
Dnm3	0.336243	0.400945	1.04087	0.110196
2810442N19Rik	0.00918935	0	0	0.0138815
Dnm3os	0	0	0.0243432	0
Mettl13	0.234532	0.338001	0.408864	0.329097
Vamp4	1.07896	1.11296	1.33547	0.700802
Myoc	0.00587289	0.00521065	0	0
Prrc2c	2.59711	3.50007	3.30751	4.7349
Fmo4	0	0	0	0
Fmo1	0.00232754	0	0	0
Fmo2	0	0	0	0
Prrx1	0	0.00266363	0	0
Gm26523	0	0	0	0
Gorab	0.38802	0.343109	0.473289	0.456255
Kifap3	1.03327	1.1913	1.44424	1.17666
Scyl3	0.0841546	0.0898202	0.119458	0.0357066
BC055324	0.0522662	0.0721644	0.0686614	0.0256812
Mettl18	0.13655	0.062054	0.0795267	0.0525561
Selp	0.0060576	0	0	0
Gm16587	0	0	0	0
Gm16548	0	0	0	0
F5	0.00729938	0	0	0
Slc19a2	0.0457465	0.0273408	0.0309551	0
Ccdc181	0.442373	0.261347	0.315684	0.321072
Blzf1	0.432419	0.337577	0.306532	0.283454
Nme7	0.248675	0.197034	0.370091	0.206235
Atp1b1	0.156575	0.0868581	0.146775	0
Gm26685	0	0	0	0
Sft2d2	0.049598	0.0437673	0.0236073	0.0517112
Tiprl	0.804407	1.01643	0.764771	0.798747
Gpr161	0	0.0274858	0	0.0139639
Dcaf6	0.149751	0.165618	0.177265	0.118247
Mpc2	1.54453	1.18256	1.39305	1.65896
Adcy10	0.0239553	0	0	0
Mpzl1	0.523573	0.488545	0.359478	0.718752
Rcsd1	0.0219725	0	0	0.0139639
Creg1	0.311752	0.293019	0.246024	0.20554
Cd247	0.0171983	0	0.0162021	0
Gm37469	0.0325914	0.0177701	0.0345615	0
Pou2f1	0.52451	0.426586	0.407473	0.192091
Gm26665	0	0	0	0
Dusp27	0	0	0	0
Mael	0	0	0	0
Ildr2	0.162364	0.257965	0.25801	0.606849
5330438I03Rik	0	0.0178254	0	0
Gm15853	0	0.0233112	0	0.0173657
Tada1	0.44646	0.492575	0.580898	0.415057
Pogk	0.541515	0.410255	0.369431	0.262601
Gm16701	0.0206346	0.0287323	0.0340454	0
Gm16701.1	0.203031	0.0507158	0.0972467	0.0570368
Fam78b	0.431667	0.193159	0.399876	0.0730165
Uck2	0.169016	0.177983	0.193092	0.278413
Gm2453	0	0	0	0
Tmco1	1.28017	1.18481	1.70488	1.76199
Aldh9a1	0.295669	0.288976	0.44919	0.387626
Mgst3	2.77436	1.30437	1.10726	0.950095
Rxrg	3.06268	0.293651	1.12136	0.0301296
Lmx1a	0	0	0	0
Gm20711	0	0	0	0
Pbx1	2.03632	1.64787	2.20134	1.64597
Nuf2	0.113269	0.0260477	0.111002	0.0443652
Rgs5	0	0	0	0
Rgs4	0.042808	0.0365475	0.0441132	0.0203331
Ccdc190	0.0258081	0.0072173	0.0107905	0
Hsd17b7	0.181963	0.214786	0.172043	0.384447
3110045C21Rik	0.00781175	0.014124	0.0185007	0.0301563
Ddr2	0.00350975	0	0	0
Uap1	0.508124	0.286792	0.36502	0.342289
Gm37748	0.00523445	0.0247563	0.0151112	0
Uhmk1	0.232053	0.214193	0.335282	0.182063
4930500M09Rik	0	0.00603314	0.0124399	0.0296061
Gm7694	0.0236021	0.0130307	0.0168154	0.0317717
Nos1ap	0.106645	0.0903891	0.0309411	0.0749287
Olfml2b	0.00567984	0.0153878	0.0318645	0.0164946
Atf6	0.218331	0.13161	0.274999	0.117665
Dusp12	0.220774	0.356868	0.255111	0.277849
Gm26620	0.0834999	0.0234676	0.0463765	0.0163099
Fcgr2b	0	0	0	0
Fcgr3	0	0	0.0137561	0
Cfap126	0.0348885	0	0.00440719	0
Sdhc	0.944809	0.992473	0.915052	0.940344
Mpz	0	0	0	0.0194536
Pcp4l1	0.0198111	0.0378449	0.00867099	0
Nr1i3	0	0	0	0
Tomm40l	0.118064	0.139307	0.104042	0.145022
Apoa2	0	0	0	0
Fcer1g	0	0	0	0.0246993
Ndufs2	2.26087	2.90886	2.40635	3.02522
Adamts4	0.0073471	0.0139453	0.0215526	0.0813606
B4galt3	0.270934	0.257877	0.341239	0.227132
Ppox	0.237616	0.232928	0.218432	0.217974
Usp21	0.203677	0.14673	0.147685	0.210692
Ufc1	1.05565	1.17346	0.959851	1.0744
Gm20045	0.220437	0.169197	0.244526	0.229284
Dedd	0.253044	0.246533	0.199066	0.19806
Nit1	0.503937	0.643096	0.479626	0.518601
Pfdn2	3.39048	2.70696	2.65691	3.95319
Klhdc9	0.00792524	0.0105346	0	0
Pvrl4	0	0	0	0
Arhgap30	0	0	0	0
Usf1	0.439655	0.414498	0.388168	0.414934
Tstd1	0.012935	0.00902162	0.033313	0.0230825
Gm26641	0	0	0	0
F11r	0	0	0	0
B930036N10Rik	0.0282802	0.0431776	0.0440122	0.0987421
Alyref2	0.339754	0.510273	0.401046	0.456687
Cd244	0	0	0	0
Cd48	0	0	0	0
Slamf1	0	0	0	0
Cd84	0	0	0	0
Gm10521	0	0	0	0
Gm37065	0.0086734	0	0	0
Slamf6	0	0	0	0
Vangl2	0.388006	0.749695	0.670476	0.858344
Nhlh1	0.00646194	0.083072	0.0452874	0
Ncstn	0.296527	0.464953	0.437113	0.421966
Copa	0.677838	1.0031	0.757444	0.817958
Gm37756	0	0	0	0
Pex19	0.914251	1.38403	1.06654	1.42359
Dcaf8	1.5028	1.3553	1.42377	1.25292
Pea15a	2.32255	3.29607	2.9735	3.56397
Casq1	0.00725084	0.0364189	0	0.0150054
Gm17224	0	0	0.00440719	0
Atp1a4	0	0	0	0
Igsf8	0.486889	0.507699	0.717988	1.14463
Atp1a2	0.00649891	0	0	0
Kcnj9	0.0354901	0	0	0.0504274
Gm36937	0	0	0	0
Kcnj10	0.0159488	0	0.00879209	0
Pigm	0.127449	0.133564	0.102398	0.0937444
Slamf9	0	0	0	0
Igsf9	1.30374	0.407445	0.733526	0.621303
Tagln2	0.368768	0.242842	0.368279	0.150515
Cfap45	0.0101998	0	0.00933952	0.0210179
Vsig8	0.00302663	0.00931904	0	0.0199746
Slamf8	0	0	0	0
Fcrl6	0	0	0	0
Dusp23	0.620278	0.133088	0.207918	0.187731
Apcs	0.0059891	0	0	0
Ackr1	0.185147	0.644106	0.209797	0.713327
Cadm3	1.33607	2.66478	0.934223	2.66083
Aim2	0.00214167	0.0203405	0	0
Pydc3	0.139736	0	0.0182707	0
Ifi204	0	0	0	0
Mndal	0.17484	0	0.0187199	0
Mnda	0.019347	0	0	0
Ifi203	0.526006	0	0.0503106	0
Ifi202b	0	0	0	0
Spta1	0	0	0	0
Fmn2	0.141441	0.217296	0.122162	0.173274
Grem2	0	0	0	0
Rgs7	0.335906	0.0116769	0	0.0377967
Fh1	0.591742	0.489962	0.462904	0.44467
Kmo	0	0	0	0
Opn3	0.0233785	0.0160349	0.0100683	0.0112887
Chml	0.0245945	0.0573873	0.036246	0.0500942
Exo1	0.0897661	0.0652202	0.0298266	0.0221841
Gm38100	0	0	0	0
Pld5	0.00710954	0	0	0
Rbm8a2	0.0524578	0.0347841	0.0585831	0.0907546
Gm38101	0	0	0	0
Cep170	0.29144	0.544533	0.513564	0.704046
Sdccag8	0.251875	0.520491	0.33971	0.562355
Akt3	0.22965	0.218206	0.183598	0.222895
Gm26801	0.253838	0.311367	0.293441	0.188773
Zbtb18	0.614722	0.999631	0.854053	0.762676
Gm37306	0	0	0	0
2310043L19Rik	0	0	0	0
1700016C15Rik	0	0	0	0
Adss	0.51925	0.437426	0.458343	0.552434
Gm16432	0	0.0106253	0	0.0142436
Desi2	1.37733	1.17546	1.52323	1.41663
B230369F24Rik	0.0528294	0.0744942	0.0538822	0.109922
Cox20	1.39763	1.48366	1.2496	1.98062
Gm16586	0.19096	0.157651	0.169625	0.147471
Gm28062	0	0	0	0
Hnrnpu	2.65597	2.60136	2.71198	3.42326
Efcab2	0.155385	0.107091	0.137385	0.173486
Kif26b	0	0	0	0
Smyd3	0.232063	0.150802	0.222934	0.142933
Tfb2m	0.288519	0.239312	0.163557	0.334457
Cnst	0.364684	0.164726	0.279991	0.181
Sccpdh	0.788984	0.789997	0.758996	0.841719
Gm1305	0	0	0.00794114	0
Ahctf1	0.417357	0.351356	0.416826	0.321766
Gm10518	0	0.00413801	0	0
Cdc42bpa	0.252578	0.225184	0.360427	0.138951
Adck3	0.0778318	0.0880713	0.104934	0.0836003
Gm37336	0	0	0	0
Psen2	0.137718	0.202936	0.16284	0.271562
Gm31728	0	0	0	0
Itpkb	0.0332775	0.157916	0.0831602	0.155418
6330403A02Rik	0	0	0	0
Parp1	1.42897	1.14447	1.43158	1.25765
Lin9	0.199604	0.270964	0.280427	0.11263
Mixl1	0	0	0.00665479	0
Acbd3	0.596686	0.666221	0.856693	0.608717
Gm37768	0	0	0.0149418	0
Gm38293	0.00657964	0	0	0
H3f3a	11.5258	11.9367	10.308	12.2841
Gm17275	0	0.0182008	0	0
H3f3aos	0.00834558	0.017009	0	0
Sde2	1.88974	1.16019	1.32166	1.06101
Pycr2	0.623863	0.563493	0.490562	0.717906
Lefty1	0	0	0	0
Tmem63a	0.00191041	0.00233658	0.00483601	0
Ephx1	0	0	0	0.0210179
Nvl	0.418752	0.359326	0.27078	0.597427
Cnih4	0.982659	1.08323	0.821426	1.33801
Wdr26	0.975577	1.1573	1.23162	1.23229
A430110L20Rik	0.00350334	0.0073383	0	0
Cnih3	0	0	0	0
Ccdc121	0	0	0	0
Dnah14	0.00718794	0	0	0.01002
Lbr	0.601194	0.192254	0.357016	0.295406
Gm5533	0	0	0	0
Enah	1.20259	1.08327	0.994772	1.07954
Srp9	0.890689	0.787826	0.930943	0.767055
Degs1	0.265055	0.171466	0.140359	0.147338
1700047M11Rik	0	0	0	0
Fbxo28	0.257864	0.379531	0.559739	0.325007
Trp53bp2	0.177957	0.438484	0.271866	0.333354
Capn2	0.161491	0.273178	0.163153	0.459307
Gm37885	0	0	0	0
Capn8	0	0	0	0
Susd4	0.141161	0.00539933	0.0323982	0
Tlr5	0	0	0	0
Disp1	0.0285864	0.0186158	0.0290169	0.0149907
Brox	0.46556	0.529717	0.409993	0.490513
Aida	0.467248	0.487146	0.35062	0.447109
Mia3	0.541701	0.455117	0.569995	0.330725
Taf1a	0.110043	0.113505	0.192515	0.0917208
Gm37986	0	0	0.0129224	0
Hhipl2	0	0	0	0
Dusp10	0.0124725	0.0200738	0.0212501	0
1700056E22Rik	0.0696444	0.0291219	0.013081	0.0316581
Hlx	0	0	0	0
Gm34342	0	0	0	0
March1	0.00206848	0	0	0
March2	0.601424	0.584402	0.376247	0.600341
C130074G19Rik	0	0	0	0
Mark1	0.0851678	0.0548413	0.0688575	0.036059
Gm38251	0.0094972	0	0	0
Rab3gap2	0.129701	0.120998	0.125673	0.0961194
Iars2	0.163841	0.191371	0.122115	0.224898
Bpnt1	0.522796	0.392312	0.360808	0.303521
4930532G15Rik	0.0985241	0.084741	0.0482223	0.138097
Eprs	1.6976	1.48745	1.66334	2.0797
9630028B13Rik	0.0289384	0.0885272	0.0115712	0.0786265
Gm2061	0.0124943	0.00230914	0.00879256	0.0140344
Slc30a10	0.0573771	0.0350387	0.082619	0.0349855
Lyplal1	0.152581	0.123493	0.270227	0.219947
Tgfb2	0.300655	0.22973	0.358894	0.29412
Rrp15	0.274128	0.176411	0.260308	0.286666
A430105J06Rik	0.208373	0.260685	0.271389	0.183011
Spata17	0	0	0	0
Gpatch2	0.422561	0.40046	0.550447	0.480858
Gm37896	0.0199198	0	0	0
Esrrg	0.169295	0.0582784	0.0629032	0.0328325
9330162B11Rik	0	0	0	0
Ush2a	0.0619541	0.00621554	0.0645215	0.0113389
Kctd3	0.444168	0.323122	0.270821	0.233736
Kcnk2	0.0270662	0.0229421	0.034093	0.125235
A430027H14Rik	0.00276947	0	0.0178876	0
Cenpf	1.1202	0.731076	1.29526	0.50949
Ptpn14	0.0216241	0.0320381	0	0.091143
Gm26574	0	0.00215887	0	0.0245237
Gm37422	0	0	0	0
Smyd2	0.145073	0.0752917	0.177513	0.333454
Prox1	0.12152	0.138377	0.10787	0.195713
Gm28172	0.00194728	0	0.00520175	0
Prox1os	0.0244331	0.0249333	0.00777472	0.0273787
Gm30725	0	0	0	0
Rps6kc1	0.10327	0.0861346	0.0847779	0.10589
Angel2	0.932251	0.877885	1.08552	1.02198
Vash2	0.178139	0.119187	0.0231328	0.131169
Mfsd7b	0.0983301	0.0743829	0.103612	0.0450552
A230020J21Rik	0.00507847	0	0	0
Spata45	0	0.00359051	0	0
Tatdn3	0.0750504	0.120922	0.146785	0.0901616
Nsl1	0.0468637	0.0868217	0.0548383	0.0314578
Batf3	0.0263426	0.0167103	0	0.0394722
Fam71a	0	0	0	0
Atf3	0.0144805	0	0.00665479	0
D730003I15Rik	0.0428861	0.0798345	0.110281	0.118124
Nenf	2.6829	1.35092	2.00309	1.77134
Tmem206	0.109392	0.206043	0.215244	0.122989
Ppp2r5a	0.118566	0.141144	0.146951	0.104956
Gm32200	0	0	0	0
Dtl	0.271582	0.143491	0.121687	0.173699
Ints7	0.257216	0.276231	0.323844	0.265552
Lpgat1	0.857359	0.489962	0.798087	0.252546
Gm38037	0.047556	0.0341593	0.0983716	0.0249763
Nek2	0.123515	0.0738893	0.136555	0.0351482
1700034H15Rik	0.0125969	0	0	0
Slc30a1	0.117616	0.0398499	0.0473062	0.0301794
Rd3	1.02965	0.114557	0.912344	0.499678
Gm26670	0.0859779	0.157313	0.15744	0.127729
Traf5	0.0198946	0.0599062	0.0777202	0.0134837
Gm26879	0	0.028466	0	0
Rcor3	0.388372	0.292523	0.510664	0.138557
Gm10516	0.0270903	0	0.0147455	0
Kcnh1	0	0	0	0
Hhat	0.0150458	0.00909262	0.0420392	0.0447893
Sertad4	0.0201697	0.00750887	0.0164776	0.019641
Gm15867	0	0	0	0
Syt14	0.122242	0.171697	0.157577	0.104286
Diexf	0.0735879	0.0665769	0.0784367	0.171928
Irf6	0	0	0	0
A130010J15Rik	0.184362	0.199957	0.295235	0.169232
Traf3ip3	0	0	0	0
Gm15872	0	0	0	0
Lamb3	0	0	0	0
G0s2	0.0628342	0.0442741	0.0470912	0.0189639
Camk1g	0.0897662	0.0774426	0.218337	0
4631405K08Rik	0	0	0	0
Plxna2	0.189346	0.61645	0.769872	0.053792
Cd34	0.00670457	0	0	0.0167018
Gm16897	0	0	0	0
Gm32250	0	0	0	0
Gm37027	0	0	0	0
Cd46	0.0513222	0.0686787	0.0441539	0.0405474
Cr1l	0.269052	0.384547	0.325754	0.587685
Cr2	0	0	0.0178726	0
Fam171a1	0.111614	0.152431	0.186813	0.0888797
Nmt2	0.684915	0.754055	0.698203	1.03603
Rpp38	0.141879	0.104119	0.231595	0.223939
Acbd7	0.0144311	0.0688412	0.0736618	0
Olah	0	0	0	0
Meig1	0.0661338	0	0.0615647	0
Dclre1c	0.0351503	0.113984	0.0639084	0.0372771
Suv39h2	0.787604	0.857204	1.42765	0.465436
Gm13184	0	0	0	0
Hspa14	1.08639	0.837587	0.912106	0.994097
Cdnf	0.00234948	0.019989	0.016153	0.00909609
Fam107b	0.948614	0.551583	0.590758	0.306446
Gm13180	0	0	0	0
Frmd4a	0.548692	0.290006	0.246277	0.321552
Gm13179	0	0	0	0
Prpf18	0.423505	0.41435	0.503127	0.290927
Bend7	0.221281	0.196462	0.255314	0.0350464
Sephs1	0.55697	0.459228	0.469889	0.558984
Phyh	0.12093	0.239883	0.0469525	0.401437
Mcm10	0.0711531	0.0267255	0.0290898	0.0164781
Optn	0.0218487	0.0247532	0.0120597	0.0346844
4930551O13Rik	0	0	0	0
Ccdc3	0	0	0	0
Camk1d	0.021975	0.0295517	0.00981674	0.0203061
Cdc123	1.40731	1.27782	1.11206	1.3264
Nudt5	0.180946	0.273324	0.275351	0.373162
Gm13199	0.00528011	0	0	0
Sec61a2	0.998353	0.833255	1.24711	0.873776
Gm13267	0	0.0119757	0	0
Dhtkd1	0.0104687	0.0116769	0	0.0149614
Upf2	0.894031	0.965495	1.00254	0.738791
Proser2	0.0920931	0.785421	0.794774	0.353153
Gm10857	0	0	0	0
Echdc3	0.150477	0.0983263	0.0976489	0.176706
Gm13383	0	0	0	0
Usp6nl	0.0741601	0.0415881	0.132454	0.0583848
Gm13391	0	0	0	0
Celf2	3.42975	4.67937	4.05832	4.79674
Gm13389	0.00171238	0	0	0
Gm26565	0	0	0	0
Gm13219	0	0	0	0
Gata3	0	0	0.0171261	0
Taf3	0.773868	0.524545	0.954622	0.64071
Atp5c1	4.70041	4.41033	3.76177	4.19034
Kin	0.679248	0.678765	0.802453	0.539208
Itih2	0	0	0	0
Itih5	0.0244524	0	0	0.0172677
Sfmbt2	0.0507689	0.0308815	0.00444485	0.0648038
Gm13264	0	0	0	0
Prkcq	0	0	0.00293408	0.0126211
Pfkfb3	0.0125021	0.0435973	0.0312188	0.07538
Gm10851	0.002301	0	0	0
Rbm17	1.66942	1.31106	1.42811	1.62061
Il15ra	0	0	0	0.01321
Fbxo18	0.317111	0.380545	0.409883	0.33351
Ankrd16	0.262206	0.252094	0.315538	0.326176
Itga8	0	0	0	0
E030013I19Rik	0	0	0	0
Fam188a	0.470363	0.385415	0.426751	0.375831
Pter	0.386782	0.17957	0.306836	0.136812
C1ql3	1.2149	0.384071	0.772316	0.0792556
Rsu1	0.190175	0.346896	0.223859	0.591212
Cubn	0	0	0	0
Trdmt1	0.0459987	0.0323439	0.078014	0.10774
Vim	0.915229	2.36541	0.701886	4.31317
St8sia6	0	0	0	0
Hacd1	0.762362	0.29582	0.453038	0.333385
Stam	1.11723	0.748441	0.748248	0.295034
Tmem236	0.00813595	0	0.00960016	0
Mrc1	0	0	0	0
Slc39a12	0	0	0	0
Cacnb2	0.00701538	0.00852294	0	0
Gm10848	0	0	0	0
Gm13269	0	0	0	0
Nsun6	0.138363	0.147354	0.0451849	0.0858235
Arl5b	0.410077	0.322833	0.473988	0.300784
Malrd1	0	0	0	0
Plxdc2	0.098518	0.0887772	0.0507163	0.0579603
Nebl	0.00834336	0.00331101	0.0168954	0
H2afb1	0	0	0	0
A930004D18Rik	0.0690461	0.0440036	0.0469625	0.0422571
Skida1	0.141023	0.207092	0.170565	0.138277
Mllt10	1.19939	1.5833	1.40874	1.32335
Dnajc1	0.612601	0.535963	0.681142	0.423827
Commd3	1.22814	1.05655	0.896651	1.25468
Bmi1	0.335583	0.181786	0.279987	0.213498
Spag6	0.00184752	0	0	0
Carlr	0	0	0	0
Pip4k2a	0.0117374	0.0487703	0.0789937	0.070673
4930426L09Rik	0.00579656	0.00820842	0	0.033918
Armc3	0.00175239	0	0	0
4930447M23Rik	0	0	0	0
Msrb2	0.0630803	0.0710831	0.110707	0.030473
Gm13344	0	0	0	0.0213108
Ptf1aos	0	0.0103656	0	0.0208318
Ptf1a	0.121443	0.109314	0.14375	0.0519185
4921504E06Rik	0	0	0.00520175	0
Otud1	0.181735	0.211385	0.201492	0.148931
Etl4	0.0347919	0.0152124	0.0112572	0.038978
Gm17171	0	0	0	0
Gm13362	0	0	0	0
Arhgap21	0.0796845	0.0760662	0.0569994	0.156443
Gm13375	0.00282863	0	0	0
Enkur	0.0460005	0.0347112	0.00847217	0.0398781
Thnsl1	0.175856	0.0832889	0.0674573	0.115848
Gpr158	0	0	0	0
Myo3a	0	0	0	0
Gad2	0.0830616	0.148636	0.151477	0.120367
Apbb1ip	0.00255028	0	0	0
Pdss1	0.0928563	0.0474714	0.112419	0.0577108
Abi1	0.304231	0.366957	0.396164	0.355269
Acbd5	0.447951	0.392821	0.539408	0.366408
Mastl	0.102803	0.0637205	0.113228	0.0672654
Yme1l1	1.09909	0.865881	0.941133	0.933277
4931423N10Rik	0	0	0	0
Spopl	0.27609	0.281075	0.313829	0.330218
Hnmt	0	0	0	0
Il1f6	0	0	0	0
Psd4	0	0	0	0
Pax8	0	0	0	0
Cacna1b	0.0823556	0.0374966	0.0610673	0.0940705
Ehmt1	1.00015	1.83901	1.4423	1.47504
Arrdc1	0.183479	0.222403	0.257199	0.343958
Zmynd19	0.271869	0.192908	0.113845	0.181623
Dph7	0.150492	0.0813315	0.116623	0.162902
Mrpl41	1.1411	0.843668	1.19567	1.15849
Pnpla7	0.107652	0.0659424	0.0891942	0
Nsmf	0.121561	0.160409	0.185096	0.118152
Noxa1	0	0	0	0
Gm13387	0	0	0	0
Nrarp	0.47071	0.316606	0.402784	0.435943
Gm38287	0.00351059	0.0087993	0	0.0435961
Tor4a	0	0	0	0
Nelfb	0.593928	0.725357	0.786429	0.682898
4933433C11Rik	0	0	0	0
Fam166a	0.0121353	0.00605467	0	0
Tubb4b	2.88414	1.74045	2.29619	1.77448
Slc34a3	0	0	0	0
Cysrt1	0	0	0	0
Rnf208	0.384607	0.236112	0.276376	0.241686
Ndor1	0.0558877	0.0532131	0.0657902	0.0735322
Tmem203	0.335301	0.326259	0.227811	0.34479
Tprn	0.0512203	0.202511	0.0510465	0.539512
Ssna1	1.448	1.80198	1.52626	2.16788
Anapc2	0.486518	0.513937	0.379246	0.534673
Grin1	0.0222533	0.0067371	0.0158528	0.00870015
AA543186	0.0285216	0.015262	0.0160075	0.0784798
Man1b1	0.29122	0.44579	0.458607	0.281506
Dpp7	0.121235	0.204975	0.204386	0.14464
Uap1l1	0.00934713	0.0222345	0.0622777	0.0494942
Sapcd2	0.125181	0.122988	0.191579	0.0457715
Entpd2	0.0057222	0.0160175	0	0
Npdc1	1.23592	1.27744	1.27155	0.972302
Abca2	0.133735	0.099151	0.134719	0.071546
BC029214	1.03972	1.26163	1.11407	1.16712
Clic3	0	0	0.00808569	0
Ptgds	0.147599	0.0485987	0.143759	0
C8g	0.0235399	0.0129033	0.0289272	0.0499479
Fbxw5	0.44627	0.403271	0.321113	0.375641
Traf2	0.218553	0.168468	0.115159	0.173679
Edf1	4.6765	3.11346	3.2984	3.63369
Mamdc4	0.00169933	0	0.00259202	0
Phpt1	1.37739	1.01431	0.946655	0.971899
Gm996	0.00653902	0.00254473	0.0161042	0
Gm26702	0.00459576	0	0	0
Rabl6	0.633974	0.708501	0.611453	0.653272
Fcnaos	0	0	0	0
Tmem141	0.207752	0.0497857	0.126837	0.0989922
Fcna	0	0	0	0
A230005M16Rik	0.00658475	0	0	0
Bmyc	1.01079	0.65141	0.650216	0.723424
Kcnt1	0	0	0	0
Camsap1	0.578008	0.44047	0.666925	0.304136
Ubac1	0.470204	0.499958	0.509997	0.472869
Nacc2	0.0517959	0.0241158	0.0142561	0.059728
Gm13554	0	0	0	0.0160446
C330006A16Rik	0.202118	0.120692	0.146798	0.138121
1810012K08Rik	0	0	0	0
Gm13553	0	0	0	0
Lhx3	0.146741	0.0929699	0.166438	0
Gm27196	0.003174	0	0.00520175	0
Qsox2	0.315108	0.37549	0.259862	0.247868
Ccdc187	0	0	0.0033274	0.0143775
Gpsm1	0.579229	0.637398	0.926848	0.582021
Dnlz	0.731642	0.525068	0.551925	0.786128
Card9	0.00527964	0	0	0
Snapc4	0.0578716	0.055869	0.0518559	0.0590246
Gm13563	0.0134058	0.0490066	0.0161286	0.0303553
Sdccag3	0.425878	0.426078	0.396354	0.421774
Pmpca	0.60868	0.630342	0.469946	0.76638
Inpp5e	0.181671	0.143773	0.123231	0.128566
Sec16a	0.150509	0.0868023	0.0934669	0.0349199
Notch1	0.386688	0.998778	0.863678	1.04631
Egfl7	0.0889337	0.0779344	0.0374617	0.115025
Agpat2	0.0303329	0.0250014	0.0123661	0.106192
Fam69b	0.266628	0.179425	0.213236	0.387326
Snhg7os	0	0	0	0
Surf6	0.228715	0.179986	0.194832	0.240099
Med22	0.984664	1.01242	0.975454	0.669039
Rpl7a	7.22725	9.09028	6.6365	11.4997
Surf1	0.414268	0.477485	0.364287	0.519708
Surf2	0.403049	0.484448	0.332611	0.58561
Surf4	0.448763	0.353315	0.38203	0.516991
Stkld1	0.00514234	0	0	0
Rexo4	0.290153	0.33678	0.383119	0.324106
Cacfd1	0.818077	0.967085	0.946799	0.679489
Slc2a6	0.00577287	0	0	0
Gm13398	0	0	0	0
Tmem8c	0	0	0	0
Adamtsl2	0.0091377	0.018864	0	0
Fam163b	0	0	0	0
Sardh	0.00130438	0.00546017	0.0041067	0
Vav2	0.0112209	0.0164914	0.0305256	0.0640986
Brd3	1.64117	1.85774	2.08546	1.43095
Wdr5	0.309845	0.25537	0.311188	0.293326
Rxra	0.115065	0.0460315	0.105336	0.0712223
Col5a1	0.00539213	0	0	0.013108
F730016J06Rik	0	0.00611195	0	0
Olfm1	0.683573	0.85104	0.626199	2.46165
Gm13373	0	0	0	0
Ppp1r26	0.0587293	0.0269104	0.0839034	0.00873744
1700007K13Rik	0.0497663	0.00778012	0.104527	0
Mrps2	0.20499	0.171474	0.270175	0.214469
Ralgds	0.215808	0.981761	0.705253	0.826214
Gm13381	0	0	0	0
Gtf3c5	0.153757	0.213618	0.168679	0.211207
Gfi1b	0	0	0	0
Tsc1	0.415661	0.3425	0.588704	0.318603
1700026L06Rik	0.0198376	0.0145205	0.0313898	0.0255539
Ak8	0.00786188	0.0128428	0	0
Gtf3c4	0.213795	0.218193	0.201606	0.234319
Ddx31	0.04066	0.139145	0.0919057	0.107625
Barhl1	0	0.0277475	0	0
Cfap77	0.0183393	0.00705591	0.016153	0
Ttf1	0.255626	0.408894	0.390272	0.288759
Setx	0.247837	0.251587	0.284851	0.221842
Ntng2	0.0592992	0.0495889	0.0368356	0.0150128
Med27	0.963368	0.844254	1.00466	0.966777
Gm13402	0	0	0	0
Rapgef1	0.125108	0.110148	0.0810054	0.0523147
Trub2	0.218497	0.192397	0.167797	0.347471
Coq4	0.244103	0.265346	0.322186	0.311506
Slc27a4	0.134975	0.122171	0.22705	0.16965
Urm1	0.452704	0.563131	0.473891	0.448894
2600006K01Rik	0.0437597	0.00417365	0.0250426	0.0335949
Cercam	0.0780019	0.0696703	0.0398574	0
Odf2	0.750427	0.464928	0.609977	0.440678
Gle1	0.677083	0.533909	0.668238	0.577446
Sptan1	0.782727	0.56211	0.49916	0.807619
Wdr34	0.474782	0.193082	0.342987	0.198111
Set	4.49931	4.15225	4.56654	5.8048
Pkn3	0.00879326	0	0.00713177	0
Zdhhc12	0.682378	0.360736	0.793732	0.453255
Zer1	0.649988	0.588	0.56603	0.419618
Tbc1d13	0.0464293	0.0543343	0.0754244	0.0484888
Endog	0.256926	0.131786	0.160435	0.0967151
D2Wsu81e	0.373233	0.287298	0.362229	0.439182
Ccbl1	0.17193	0.178604	0.235467	0.143218
1700084E18Rik	0.0282852	0.0353749	0.0192179	0.0478822
Lrrc8a	0.962505	0.811921	0.780728	0.588123
Gm28035	0.0055173	0	0	0
Phyhd1	0.0162381	0	0	0
Dolk	0.219946	0.246147	0.262707	0.253006
Nup188	0.125489	0.0521555	0.143853	0.12199
Sh3glb2	0.714312	0.281571	0.345706	0.216489
Fam73b	0.149712	0.0728514	0.0654718	0.0997846
Dolpp1	0.283954	0.0781017	0.13659	0.068795
Crat	0.177135	0.0807196	0.177378	0.0826009
Ppp2r4	0.735551	0.425813	0.529497	0.482236
Ier5l	0.0601642	0.0769403	0.0928587	0.0197808
Gm14487	0	0	0	0
Cstad	0	0.00224125	0	0
9330198N18Rik	0.00645928	0	0	0
Gm14486	0	0	0.0161164	0.0134659
1700001O22Rik	0.0646496	0.0825171	0.0323301	0.0367216
Ntmt1	0.45155	0.700189	0.509414	0.788099
Asb6	0.0995793	0.124052	0.18781	0.1701
Prrx2	0	0	0	0.0199746
Ptges	0.0217133	0	0.076757	0.0303203
Tor1b	0.227549	0.212919	0.315424	0.194732
Tor1a	0.461549	0.732053	0.518276	0.495373
BC005624	1.33319	1.14944	1.1752	1.13407
Usp20	0.492019	0.328116	0.430789	0.227148
Fnbp1	0.0938712	0.0677526	0.100385	0.130727
Gpr107	0.449979	0.445345	0.328336	0.566182
Ncs1	0.133411	0.152031	0.0930932	0.17137
Hmcn2	0.00252897	0	0	0
Ass1	0.148001	0.0699935	0.0464981	0.0644823
Fubp3	0.485322	0.378688	0.56906	0.631917
Prdm12	0	0	0	0
Exosc2	0.326169	0.15807	0.3549	0.19049
Gm13427	0	0	0	0
Abl1	0.147347	0.155632	0.0884713	0.213154
Qrfp	0	0	0	0
Fibcd1	0.0179061	0	0	0
Lamc3	0	0	0	0
Aif1l	0.0989898	0.0868484	0.104155	0.081274
Nup214	0.228587	0.130414	0.269363	0.18169
Fam78a	0.0128972	0	0	0.0220324
Plpp7	0.202314	0.122531	0.333493	0.0730991
Prrc2b	0.830778	1.07916	0.841509	0.829585
Gm13610	0	0.002163	0.00537754	0
Pomt1	0.0964519	0.0830584	0.11083	0.102592
Uck1	0.17245	0.230841	0.190715	0.167785
Swi5	3.72753	3.77889	3.29925	5.36924
Golga2	0.226796	0.189226	0.220305	0.171344
Dnm1	0.185	0.0259003	0.133312	0.0141383
Ciz1	0.443567	0.394795	0.436436	0.56362
1110008P14Rik	0.454192	0.405571	0.35541	0.687118
Lcn2	0.00480418	0	0	0
Ptges2	0.214414	0.0772215	0.144196	0.101427
Slc25a25	0.19899	0.123319	0.274829	0.0967638
Naif1	0.0282101	0.03502	0.0060368	0.0336388
Fam102a	0.0748728	0.137158	0.112915	0.0811385
Dpm2	0.749204	0.627682	0.748028	0.759958
9430097D07Rik	0	0	0	0
Pip5kl1	0.00449341	0	0	0
St6galnac4	0.165034	0.317864	0.22866	0.192506
St6galnac6	0.203658	0.112381	0.164331	0.279239
Ak1	0.219278	0.0761753	0.120303	0.11438
Eng	0	0	0	0
Fpgs	0.106749	0.0352223	0.08339	0.135479
Cdk9	0.333799	0.30672	0.338009	0.371625
Sh2d3c	0.293539	0.0770542	0.195943	0.0961901
6330409D20Rik	0.0107974	0	0	0.0191371
Ttc16	0.0495286	0.0173068	0.0301549	0.0291859
Tor2a	0.839625	0.674622	0.834823	0.789785
Ptrh1	0.0402436	0.0403501	0.00259202	0.0883216
Cfap157	0.00630549	0	0	0
Stxbp1	0.772405	1.94029	1.48445	1.48683
Gm13524	0.0352317	0.0388481	0.0580538	0.0426203
Gm13523	0.0052933	0.0125199	0	0.0191371
Fam129b	0.0443953	0.0541336	0.104203	0.0707705
Lrsam1	0.0755618	0.0633587	0.146824	0.0870948
Rpl12	5.07042	5.72465	3.66701	7.88665
Slc2a8	0.249793	0.299114	0.224413	0.273708
Garnl3	0.0436249	0.00815606	0.0155748	0
Ralgps1	0.348499	0.164308	0.245124	0.297727
Gm13528	0	0	0	0
Angptl2	0.0119015	0.0976567	0.00562882	0.154339
Zbtb34	0.0861603	0.0449164	0.0905519	0.0672134
Zbtb43	0.297765	0.301071	0.440478	0.275427
Lmx1b	0	0	0	0
C130021I20Rik	0	0	0	0
9430024E24Rik	0	0	0	0
Mvb12b	0.232798	0.283096	0.232969	0.301299
Nron	0.00539782	0	0	0
Gm13404	0.00159807	0	0	0
C230014O12Rik	0.00674727	0	0	0
Pbx3	0.78683	0.196734	0.468541	0.0937903
C79798	0	0	0	0
Mapkap1	0.744776	0.640288	0.650428	1.01505
Gapvd1	0.802867	0.775867	0.876354	0.523278
Hspa5	2.93469	1.71049	2.20322	1.75503
Rabepk	1.5998	0.813288	1.18627	0.297506
Fbxw2	1.27203	0.992996	1.0861	1.11234
Psmd5	0.604529	0.726345	0.599006	0.737164
Cutal	0.013598	0.00954857	0	0
Phf19	0.00412704	0.00413801	0.00306967	0.00634067
Traf1	0	0	0	0
Hc	0	0	0	0
AI182371	0	0	0	0
Cntrl	0.275724	0.392978	0.28272	0.286307
Rab14	3.93069	3.18835	4.22413	3.54041
Gsn	0.00323457	0	0.0326479	0.0177384
Stom	0.0897271	0.0051323	0.0182864	0
Ggta1	0	0.0103973	0	0
Dab2ip	0.27363	0.452761	0.338234	0.466179
Ttll11	0.00581646	0.00390686	0.00432231	0
9030204H09Rik	0	0	0	0
Ndufa8	2.36142	1.39556	1.67199	1.66792
Morn5	0.00497334	0	0	0.0273945
Lhx6	0	0	0	0
Rbm18	1.16879	1.60405	1.57191	1.04582
Mrrf	0.308039	0.375704	0.249348	0.433096
Gm13431	0	0	0	0
Ptgs1	0	0	0	0
Pdcl	1.01093	0.858778	0.77319	0.95327
Rc3h2	0.719232	0.685745	0.656421	0.6435
Zbtb6	0.176259	0.163335	0.0929108	0.0789613
Zbtb26	0.160736	0.197176	0.184976	0.227922
Rabgap1	0.586682	0.489272	0.675037	0.456406
Strbp	2.12286	1.62197	2.7108	1.82478
Gpr21	0.0240809	0.00694753	0.0147048	0
Crb2	0.104671	0.0312354	0.136353	0.0932759
Dennd1a	0.928878	0.233407	0.429458	0.204183
Gm13556	0	0	0	0
Lhx2	1.04971	0.896159	1.11563	0.530889
Gm27197	0.00418295	0.00225054	0.004399	0
Gm13589	0.0193837	0.0161471	0.0453865	0.0603726
Nek6	0.0638558	0.0320153	0.0720058	0.0390604
Psmb7	2.0482	2.17684	2.0565	2.64956
Nr5a1	0	0	0	0
Nr6a1	0.217176	0.0692114	0.214141	0.0173756
Nr6a1os	0.00395454	0.02668	0	0.0324406
Olfml2a	0	0	0.0101678	0
Gm13496	0.00569911	0	0.0120736	0
Wdr38	0.0295815	0.0511332	0.00758249	0.0528969
Rpl35	8.78722	11.4619	7.26224	14.2982
Arpc5l	1.06222	1.16459	1.26757	1.12603
Golga1	0.421696	0.420799	0.494774	0.421256
Scai	0.527785	0.447472	0.723157	0.319117
Ppp6c	0.562142	0.615456	0.605628	0.701998
Lrp1b	0.0217942	0.00850158	0	0.0170084
Kynu	0	0	0	0
Arhgap15	0	0	0	0
Gtdc1	0.151626	0.216042	0.175146	0.157053
Zeb2	0.902476	1.97892	1.06529	2.16318
Zeb2os	0.0619832	0.260851	0.118095	0.585469
Gm28643	0	0	0	0
Gm13479	0	0	0	0
Gm13470	0	0	0	0
Acvr2a	0.122925	0.157348	0.212898	0.121134
Orc4	0.541328	0.411564	0.587553	0.4639
Mbd5	0.159501	0.10307	0.273218	0.165081
Epc2	0.411631	0.463744	0.545784	0.332119
Kif5c	0.319509	0.220106	0.217301	0.308507
Lypd6b	0.00812294	0.00809578	0.00454045	0.017297
Lypd6	0.0731195	0.0317718	0.09704	0.0832508
Mmadhc	0.546213	0.854716	0.68591	1.05827
Gm13485	0	0	0	0
Rnd3	0.247478	0.587943	0.45343	0.700844
Gm13499	0.00323457	0	0	0
Gm13490	0	0	0	0
Rbm43	0.0175636	0.00558835	0	0.0277111
Nmi	0.0131727	0.0140458	0	0.0392399
Tnfaip6	0.0984071	0.113603	0.130693	0.165815
Rif1	0.752865	0.558967	0.754169	0.529421
Neb	0.0101072	0	0	0
Arl5a	0.265361	0.219386	0.232554	0.176785
Cacnb4	0.0298258	0	0.0432395	0
Stam2	0.264639	0.297159	0.389599	0.355811
Fmnl2	0.228919	0.220964	0.307312	0.239394
Gm26603	0	0.0141143	0.0159357	0
Prpf40a	2.22132	2.06431	2.20316	2.47402
Arl6ip6	1.74944	1.424	1.45851	1.30791
Rprm	1.66422	0.156488	0.126612	0.0786663
Galnt13	2.32911	0.501292	1.23866	0.150221
Gm14033	0.00843921	0.00651081	0.0147048	0
Gm26794	0.028726	0.0322744	0.0157474	0.0301763
Kcnj3	0.0730516	0.10417	0.0316553	0.0390426
Nr4a2	0.038944	0.0381446	0.0220298	0.0645183
Gpd2	0.154047	0.182189	0.230315	0.295946
Galnt5	0	0	0	0
Ermn	0.00240209	0.0112137	0	0
Cytip	0	0	0	0
Acvr1c	0	0	0	0
Acvr1	0.0441264	0.0244513	0.040732	0.0162492
Upp2	0.0776068	0.0407703	0.0446797	0.0389882
Ccdc148	0.168583	0.0522142	0.111907	0.0688281
Pkp4	0.116321	0.0671478	0.144061	0.0374683
Dapl1	2.757	1.63073	2.00819	1.48381
Tanc1	0.105921	0.11123	0.0653295	0.116118
Wdsub1	0.0675884	0.142192	0.0383124	0.0642933
Baz2b	2.49896	2.56833	3.37179	2.33993
Gm13572	0.0701407	0.0174627	0.0368077	0.0169237
Gm13620	0.0417655	0.0594843	0.0033274	0.0376206
2019-03-07	1.09182	1.0806	1.14896	0.914323
Cd302	0.0225132	0.016752	0.0185893	0.0180739
Ly75	0.00242755	0	0	0
Gm13571	0	0	0	0
Pla2r1	0.0228037	0	0.0719688	0
Gm13583	0	0	0	0
Rbms1	0.0335971	0.0492501	0.0145624	0.0172579
Tank	0.180668	0.144954	0.156815	0.177989
Psmd14	1.04933	1.03029	0.957803	1.45478
Tbr1	0.00383118	0.00730276	0	0
Slc4a10	0.00255028	0	0	0
Dpp4	0.00534	0	0	0
Gcg	0	0	0	0
Fap	0	0	0	0
Ifih1	0	0	0	0
Gca	0.0096422	0.0189592	0.0277316	0.0705974
Kcnh7	0.00518085	0	0	0.0151242
Gm13569	0	0	0	0
Fign	0.203101	0.0546428	0.111219	0.0338478
Grb14	0.0470304	0.0192129	0.0302382	0.0372671
Cobll1	0.00656944	0	0	0
Gm13594	0.00350624	0	0	0
Slc38a11	0	0	0	0
Scn3a	0.00518323	0.036074	0.0163054	0.0186006
Gm13595	0	0	0	0
Scn2a1	0.0324141	0.0320984	0.00808569	0.0226359
Csrnp3	0.451963	0.423063	0.45765	0.178835
Gm13619	0	0	0	0
Gm13617	0	0	0	0
Galnt3	0.00259161	0	0	0
Ttc21b	0.128748	0.0718379	0.123574	0.171579
Scn1a	0.00518323	0	0	0
Gm13629	0	0	0	0
Scn9a	0.0203755	0.0236048	0.0192959	0.00609305
Scn7a	0	0	0	0
Xirp2	0	0	0	0
B3galt1	0.0201774	0.0283021	0.0176243	0.0171645
Stk39	0.125535	0.12215	0.221758	0.133602
Gm13596	0	0	0	0
Cers6	0.0611557	0.0762305	0.0252706	0.0673422
Nostrin	0	0	0	0
Spc25	0.810261	0.695001	0.63474	0.660148
G6pc2	0	0	0	0
Abcb11	0	0	0	0
Gm13613	0	0	0	0
Lrp2	0.017953	0	0.00491856	0.0172288
Bbs5	0.519542	0.17799	0.466288	0.12999
Klhl41	0	0	0.0160075	0
Fastkd1	0.0518594	0.0464069	0.0677735	0.0449617
Ppig	2.01515	1.60615	2.09314	1.7488
Ccdc173	0.444574	0.499911	0.630311	0.25736
Phospho2	0.374841	0.421692	0.512295	0.502869
Klhl23	0.1016	0.0998594	0.134457	0.200149
Ssb	4.35674	3.55149	3.52463	4.58497
Mettl5	0.480021	0.570327	0.505459	0.610174
Mettl5os	0.047401	0.011773	0	0.0578654
Ubr3	0.262358	0.284165	0.35175	0.204912
Myo3b	0	0	0	0
Sp5	0	0	0	0
Gad1os	0	0	0	0
Erich2os	0	0	0	0
Erich2	0.00971368	0	0.01577	0
Gad1	0.0197988	0.0309472	0.0326852	0.0346642
Gm26558	0	0	0.00807956	0
Gorasp2	0.57196	0.343893	0.343505	0.457897
Tlk1	0.619911	0.434414	0.636452	0.636106
Mettl8	0.120687	0.155485	0.101398	0.0559928
Dcaf17	0.513796	0.565657	0.531107	0.593116
Cybrd1	0	0	0	0
Dync1i2	2.52427	3.08596	2.88033	3.13848
Slc25a12	0.0587134	0.043011	0.0686037	0.0895297
Hat1	0.930226	0.564654	0.798013	0.616692
Metap1d	0.240632	0.312589	0.329541	0.39255
Dlx1as	0	0	0	0
Dlx1	0.0252909	0.0298674	0.0288423	0.0222023
Dlx2	0.0299462	0.0921091	0.0371518	0.0243426
Itga6	0.328427	0.0582804	0.12527	0.122507
Gm17250	1.34477	0	0	0.0189474
Pdk1	0.206009	0.349004	0.376561	0.432408
Rapgef4	0.00544989	0	0	0.0231499
Rapgef4os1	0	0	0	0
Zak	0.0149156	0.0955173	0.0287459	0.0063433
Cdca7	0.307347	0.205786	0.156629	0.190632
6430710C18Rik	0	0	0	0
Sp3	0.412779	0.597366	0.692945	0.53213
Sp3os	0.259083	0.60014	0.584604	0.300484
Ola1	0.795252	0.830545	0.730825	1.07435
Sp9	0	0.0203775	0.0151758	0
Cir1	0.451369	0.408774	0.600995	0.227227
Scrn3	0.115493	0.0958099	0.0921502	0.0642971
Gpr155	0.104112	0.0476777	0.0605433	0.0448692
Wipf1	0.0317436	0.0335543	0.00412019	0.0656789
Chrna1	0.0069635	0	0.00520175	0
Chrna1os	0.0496289	0.0435537	0.0652345	0
Chn1os3	0	0	0	0
Chn1	0.899156	0.678988	1.4335	0.375211
Chn1os1	0.00537727	0	0.00537483	0
Atf2	0.742567	0.984183	0.802528	0.66303
Gm10822	0	0	0	0
Atp5g3	4.04742	2.61346	3.04446	2.68343
Lnp	0.763122	0.505376	0.623203	0.362529
4930445N08Rik	0	0	0	0
Hoxd13	0	0	0	0
Hoxd4	0	0	0	0
Gm14424	0	0	0	0
Gm14426	0	0	0	0
Mtx2	0.790355	0.671025	0.887084	0.924527
Gm13652	0.002959	0	0	0
2600014E21Rik	0	0	0	0
Hnrnpa3	1.42455	1.09543	1.33931	1.5561
Nfe2l2	0.233088	0.190502	0.352209	0.197876
Agps	0.302349	0.133196	0.165238	0.216074
Ttc30b	0.264698	0.134557	0.308235	0.0655504
Ttc30a2	0.00611441	0	0	0
Ttc30a1	0.222861	0.138493	0.164155	0.0737035
Pde11a	0.00238788	0	0	0
Cyct	0	0	0	0
Rbm45	0.123366	0.166208	0.0771434	0.134098
Osbpl6	0.207574	0.0179278	0.0285611	0.0199746
Prkra	0.925993	1.11453	1.08439	1.08064
Dfnb59	0.00326071	0	0	0.00870015
Fkbp7	0.0688948	0.0977494	0.0226385	0.0573615
Plekha3	0.0867107	0.089026	0.109362	0.116035
Ttn	0.0151312	0	0	0
Ccdc141	0.17887	0.00621554	0.00643585	0.0194042
Sestd1	0.15555	0.0648581	0.133904	0.0501229
Zfp385b	1.10901	0.870514	1.25183	0.07887
Cwc22	0.373018	0.419692	0.455019	0.208982
4930440I19Rik	0	0	0	0
Ube2e3	4.44486	5.8258	4.92187	5.05365
Itga4	0.0662273	0.173287	0.114648	0.293829
Cerkl	0.301316	0.202094	0.419038	0.360774
Neurod1	19.4715	32.738	30.5293	31.9486
Gm26755	0.315619	0.384469	0.913542	0.514784
Ssfa2	0.0712372	0.101176	0.0381913	0.0151242
Ppp1r1c	0.00480418	0	0.0155748	0.0125076
Pde1a	0.00242616	0	0	0.0128276
Prdx6b	0	0	0	0
Dnajc10	0.576751	0.387951	0.431149	0.457446
Frzb	0.00635752	0.0150877	0	0.011297
Nckap1	0.259642	0.282998	0.271926	0.348872
Dusp19	0.175924	0.229376	0.162907	0.269382
Nup35	0.276223	0.239864	0.277765	0.307549
Zfp804a	0.00873173	0	0.0160436	0.0161633
Zc3h15	2.12202	2.99171	2.78528	2.92817
Itgav	0.0826832	0.0579141	0.0415147	0.056956
Fam171b	1.20847	0.344053	0.717771	0.580936
Zswim2	0	0	0	0
Calcrl	0	0	0	0
Tfpi	0.0373972	0.0109266	0.0124583	0
Gm13710	0	0	0	0
Ctnnd1	0.118932	0.13655	0.0868117	0.187739
Btbd18	0	0	0	0
2700094K13Rik	2.22822	1.80117	1.78777	1.87112
Tmx2	0.523459	0.400026	0.571132	0.423981
Med19	1.2083	0.8894	1.08898	1.11036
Zdhhc5	0.0911686	0.0518704	0.062972	0.0439772
Clp1	0.122156	0.107858	0.17564	0.13587
Ypel4	0.0826651	0.127037	0.0501806	0.141008
Gm19426	0.0874201	0.0589046	0.0632737	0.0409064
Serping1	0.191709	0.409018	0.10871	0.546889
Ube2l6	0.0205418	0.049537	0.0324059	0.122783
Smtnl1	0	0	0	0
Timm10	0.591885	0.39768	0.47339	0.54484
Slc43a1	0.0286447	0.0394825	0.0254604	0.0159526
Rtn4rl2	0.00544289	0	0.00470372	0
Slc43a3	0.0197686	0.00266363	0	0.00950017
P2rx3	0.0174979	0.0171524	0	0
Ssrp1	2.2794	3.53647	2.31944	4.62528
Tnks1bp1	0.0334396	0.042679	0.0226495	0.0399481
Aplnr	0	0	0	0
Gm13713	0	0	0	0
Lrrc55	0	0	0	0
Gm13715	0	0	0	0
4833423E24Rik	0	0	0.00625277	0
Pramel7	0	0	0	0
Ptprj	0.027468	0.0221198	0.02231	0.0163886
4933423P22Rik	0	0	0	0
Nup160	0.0712736	0.0354614	0.0517662	0.04273
Fnbp4	0.690653	0.662544	0.957085	0.579768
Agbl2	0	0	0	0
Mtch2	1.72172	1.45468	1.58949	1.60669
C1qtnf4	1.70923	0.278519	1.31343	0.226771
Ndufs3	1.31508	0.866246	1.12893	1.04528
Kbtbd4	0.264241	0.202779	0.214979	0.201419
Celf1	1.40074	1.31972	1.54128	1.33276
Rapsn	0.00317876	0	0	0
Psmc3	2.01733	1.53025	1.25106	2.10667
Slc39a13	0.21236	0.0975365	0.208284	0.0999665
Spi1	0.00550655	0	0	0
Mybpc3	0.00542546	0	0	0
Madd	0.990746	0.484827	0.782399	0.335151
Nr1h3	0.0380827	0.0217981	0.0571774	0.0229933
Acp2	0.374769	0.332723	0.349546	0.330732
Ddb2	0.157766	0.110809	0.148685	0.0712687
A330069E16Rik	0.150882	0.155903	0.15698	0.266111
Gm17281	0.00537045	0	0	0
Pacsin3	0.131112	0.0945311	0.107553	0.0929537
Arfgap2	0.7143	0.824145	0.655075	0.915604
1110051M20Rik	0.609249	0.452732	0.745714	0.428153
Lrp4	0.025414	0.229601	1.50836	0.0439166
Ckap5	0.887826	0.607541	0.684318	0.449281
F2	0.0449857	0.00696894	0	0.0117034
Zfp408	0.134619	0.155617	0.175559	0.0553229
Arhgap1	0.150913	0.172363	0.218238	0.23118
Atg13	0.40935	0.405142	0.447596	0.217546
Harbi1	0.814971	0.937835	0.698154	0.635227
Ambra1	0.176602	0.191742	0.272296	0.154531
Mdk	1.69323	2.10277	1.21578	4.78616
Dgkz	0.148465	0.147621	0.0993783	0.127807
Gm9821	0	0	0	0
Creb3l1	0	0	0.00432231	0
2900072N19Rik	0	0	0	0
Phf21a	0.581053	1.10734	0.762601	0.823468
Gyltl1b	0	0	0	0
Pex16	0.395816	0.40718	0.277158	0.347699
1700029I15Rik	0.0241435	0.0230163	0	0.0301308
Mapk8ip1	1.38097	1.42161	1.58951	1.45611
Cry2	0.20774	0.111453	0.120003	0.0827758
Slc35c1	0.0476297	0.0136872	0.00767529	0.0311783
Gm13814	0	0	0	0
Chst1	0.00976677	0.0147686	0.0106823	0
Syt13	0.0240792	0.00805253	0.0060368	0
Prdm11	0.0644768	0.0312472	0.0899225	0.0418644
Trp53i11	0.357939	1.08296	0.462407	1.02743
Tspan18	0.0119425	0.017204	0	0.0550583
Cd82	0.0962329	0.1217	0.0413474	0.209682
Alx4	0	0	0	0
Ext2	0.375743	0.448806	0.590296	0.450562
Accs	0.122978	0.154864	0.05025	0.188164
Accsl	0.00649891	0	0	0
Gm13889	0.0926712	0.106648	0.0948478	0.0858129
Gm27027	0	0	0	0
Alkbh3	0.222629	0.213976	0.286824	0.183481
Hsd17b12	1.09349	0.767355	0.897111	0.890842
E530001K10Rik	0.074447	0.0764764	0.0761678	0.1944
Ttc17	0.0631741	0.0848691	0.0710666	0.108423
Api5	0.862874	0.62504	0.837061	1.05814
Lrrc4c	0.0318647	0.00579035	0.00358533	0.0224385
Gm10801	0	0	0	0
Gm10800	0	0	0	0
B230118H07Rik	1.03817	0.816011	0.850216	0.994354
Rag2	0.00318115	0	0	0
Rag1	0.00455963	0	0	0
Traf6	0.0577286	0.08195	0.120791	0.113279
Prr5l	0.0432281	0.0214379	0.01341	0.0144318
Gm13905	0	0	0	0
Commd9	0.49802	0.576694	0.476575	0.735834
Ldlrad3	0.320024	0.0833276	0.152311	0.0964595
Trim44	1.33657	0.843586	1.26295	0.791951
Fjx1	0.172528	0.183271	0.0660211	0.151325
Pamr1	0	0	0	0
Slc1a2	2.54752	2.34244	2.6338	1.56819
Gm13872	0	0	0	0
Cd44	0.0469883	0.0151347	0.0394365	0.021409
Pdhx	0.429285	0.42487	0.418917	0.366621
Apip	0.32741	0.545227	0.554373	0.751172
Ehf	0.00171342	0	0	0
A930006I01Rik	0.0105123	0	0.0623589	0
BC016548	0	0	0	0
Elf5	0	0	0	0
Cat	0.167537	0.24694	0.154963	0.48728
Abtb2	0.022063	0.0127197	0.00537754	0.0578348
Nat10	0.0821707	0.13285	0.131352	0.0511081
Caprin1	1.45923	1.74656	1.42633	1.89672
Lmo2	0.25103	0.0188107	0.25827	0.0220902
4931422A03Rik	0	0	0	0
Fbxo3	0.700279	0.756215	0.536864	0.561038
Gm10912	0	0	0	0
Cd59b	0.00523769	0.0105839	0	0.0341813
Cd59a	0.900674	0.85053	0.222173	0.892197
A930018P22Rik	0	0.0066059	0	0
D430041D05Rik	0	0.00869777	0	0
Hipk3	0.0794021	0.0612294	0.0769322	0.0494673
Cstf3	1.12688	0.865433	0.98779	0.778596
Tcp11l1	0.154586	0.192334	0.193737	0.204819
Pin1rt1	0	0	0	0
Depdc7	0.0234666	0.0583023	0	0.00518938
Qser1	0.4365	0.781727	0.610147	0.805085
Prrg4	0	0	0	0
Ccdc73	0.0144659	0.00820842	0.00844434	0.0885269
Eif3m	1.65389	2.29199	2.30652	2.66687
Wt1	0	0	0	0
Them7	0	0	0	0
Rcn1	1.14216	1.03431	1.00039	1.40484
Pax6os1	0.0140662	0.00618438	0.0152854	0
Paupar	0.0267588	0.0314596	0.00358533	0.0142835
Pax6	1.5626	1.6149	1.55408	1.60673
Elp4	0.429912	0.295824	0.230782	0.334327
Gm13954	0	0	0	0
Immp1l	1.5706	1.22632	1.41366	1.31394
Dnajc24	0.494313	0.425256	0.401714	0.723659
Mpped2	1.41805	1.61068	2.92136	0.936793
Arl14ep	0.448777	0.487998	0.427163	0.321378
Kcna4	0	0.00417365	0	0
Mettl15	0.117204	0.166562	0.224747	0.160092
Kif18a	0.164121	0.0937905	0.191414	0.0596559
Bdnf	0.0194136	0.00653905	0.0154731	0.0293738
Lin7c	0.969811	1.10472	1.10071	1.28872
Lgr4	0.336054	0.274093	0.340737	0.195953
Ccdc34	2.16882	1.94508	2.14894	1.40693
Gm13936	0	0	0	0
Bbox1	0	0	0.0148172	0
Fibin	0	0	0	0
Ano3	0	0	0	0
Muc15	0	0	0	0
Lpcat4	0.00640558	0.00350427	0.0170576	0.0134837
Nop10	2.32128	1.79722	1.71127	2.16462
Slc12a6	0.357504	0.328634	0.635303	0.152253
Emc4	0.450798	0.616445	0.446547	0.560504
Katnbl1	0.320732	0.196896	0.261903	0.373917
Emc7	1.25781	0.925612	1.15178	0.930581
Chrm5	0	0	0	0
Aven	0.0541942	0.042002	0.0202815	0.0549766
Ryr3	0.00598487	0.243299	0.130737	0.08015
Fmn1	0.23303	0.0407095	0.0170887	0.0499189
Gm13966	0	0	0	0
Grem1	0	0	0	0
Scg5	2.16566	3.01726	2.03165	4.3608
Arhgap11a	0.099816	0.0933987	0.141899	0.114498
Gjd2	0.0294775	0.020593	0.00972274	0.0149834
Actc1	0.0134958	0.0863926	0.00807956	0.0304054
C130080G10Rik	0	0.00558835	0	0
Aqr	0.34568	0.389546	0.288796	0.316943
Zfp770	0.256043	0.231944	0.400557	0.122875
Dph6	0.434233	0.414286	0.338567	0.461767
Gm13974	0	0	0.00794114	0
[truncated: 17,311 more rows]
